# Supplementary material for: Maternal body condition and season influence RNA deposition in the oocytes of alfalfa leafcutting bees (Megachile rotundata)
Source: Front Genet. 2023 Jan 4;13:1064332. doi: 10.3389/fgene.2022.1064332 (PMC9845908; doi:10.3389/fgene.2022.1064332)
Supplement: Supplementary file 3 [file DataSheet6.xlsx]

## Sheet: metadata
#WGCNA gene information: gene significance and module membership assignment for each gene
#Oocyte tissue results
#Abbreviations: GS= Gene Trait Significance; MM = Module Membership; p = p-value
geneid	gene id
moduleColor	name of the module membership assignment for each gene
GS.condition	gene significance relative to body condition
p.GS.condition	p-value of gene significance associated with body condition
GS.season	gene significance relative to time of season
p.GS.season	p-value of gene significance associated with season
MM.lightsteelblue1	module membership measure for "lightsteelblue1" module
p.MM.lightsteelblue1	p-value of gene assignment to the respective module
MM.cyan	module membership measure for "cyan" module
p.MM.cyan	p-value of gene assignment to the respective module
MM.mediumpurple3	module membership measure for "mediumpurple3" module
p.MM.mediumpurple3	p-value of gene assignment to the respective module
MM.darkorange2	module membership measure for "darkorange2" module
p.MM.darkorange2	p-value of gene assignment to the respective module
MM.darkolivegreen	module membership measure for "darkolivegreen" module
p.MM.darkolivegreen	p-value of gene assignment to the respective module
MM.lightyellow	module membership measure for "lightyellow" module
p.MM.lightyellow	p-value of gene assignment to the respective module
MM.brown4	module membership measure for "brown4" module
p.MM.brown4	p-value of gene assignment to the respective module
MM.darkgrey	module membership measure for "darkgrey" module
p.MM.darkgrey	p-value of gene assignment to the respective module
MM.orange	module membership measure for "orange" module
p.MM.orange	p-value of gene assignment to the respective module
MM.orangered4	module membership measure for "orangered4" module
p.MM.orangered4	p-value of gene assignment to the respective module
MM.sienna3	module membership measure for "sienna3" module
p.MM.sienna3	p-value of gene assignment to the respective module
MM.white	module membership measure for "white" module
p.MM.white	p-value of gene assignment to the respective module
MM.darkmagenta	module membership measure for "darkmagenta" module
p.MM.darkmagenta	p-value of gene assignment to the respective module
MM.black	module membership measure for "black" module
p.MM.black	p-value of gene assignment to the respective module
MM.violet	module membership measure for "violet" module
p.MM.violet	p-value of gene assignment to the respective module
MM.skyblue3	module membership measure for "skyblue3" module
p.MM.skyblue3	p-value of gene assignment to the respective module
MM.bisque4	module membership measure for "bisque4" module
p.MM.bisque4	p-value of gene assignment to the respective module
MM.floralwhite	module membership measure for "floralwhite" module
p.MM.floralwhite	p-value of gene assignment to the respective module
MM.ivory	module membership measure for "ivory" module
p.MM.ivory	p-value of gene assignment to the respective module
MM.saddlebrown	module membership measure for "saddlebrown" module
p.MM.saddlebrown	p-value of gene assignment to the respective module
MM.darkturquoise	module membership measure for "darkturquoise" module
p.MM.darkturquoise	p-value of gene assignment to the respective module
MM.midnightblue	module membership measure for "midnightblue" module
p.MM.midnightblue	p-value of gene assignment to the respective module
MM.lightcyan1	module membership measure for "lightcyan1" module
p.MM.lightcyan1	p-value of gene assignment to the respective module
MM.blue	module membership measure for "blue" module
p.MM.blue	p-value of gene assignment to the respective module
MM.darkred	module membership measure for "darkred" module
p.MM.darkred	p-value of gene assignment to the respective module
MM.grey	module membership measure for "grey" module
p.MM.grey	p-value of gene assignment to the respective module
MM.paleturquoise	module membership measure for "paleturquoise" module
p.MM.paleturquoise	p-value of gene assignment to the respective module
MM.grey60	module membership measure for "grey60" module
p.MM.grey60	p-value of gene assignment to the respective module
MM.royalblue	module membership measure for "royalblue" module
p.MM.royalblue	p-value of gene assignment to the respective module
MM.yellow	module membership measure for "yellow" module
p.MM.yellow	p-value of gene assignment to the respective module

## Sheet: oocytetissue_wgcnageneinfo
geneid	moduleColor	GS.condition	p.GS.condition	GS.season	p.GS.season	MM.lightsteelblue1	p.MM.lightsteelblue1	MM.cyan	p.MM.cyan	MM.mediumpurple3	p.MM.mediumpurple3	MM.darkorange2	p.MM.darkorange2	MM.darkolivegreen	p.MM.darkolivegreen	MM.lightyellow	p.MM.lightyellow	MM.brown4	p.MM.brown4	MM.darkgrey	p.MM.darkgrey	MM.orange	p.MM.orange	MM.orangered4	p.MM.orangered4	MM.sienna3	p.MM.sienna3	MM.white	p.MM.white	MM.darkmagenta	p.MM.darkmagenta	MM.black	p.MM.black	MM.violet	p.MM.violet	MM.skyblue3	p.MM.skyblue3	MM.bisque4	p.MM.bisque4	MM.floralwhite	p.MM.floralwhite	MM.ivory	p.MM.ivory	MM.saddlebrown	p.MM.saddlebrown	MM.darkturquoise	p.MM.darkturquoise	MM.midnightblue	p.MM.midnightblue
Mrot05374	bisque4	-0.603902	0.00291853	-0.127624	0.571399	-0.127072	0.573081	0.461768	0.0305087	0.086518	0.701841	0.0148631	0.947658	0.0301689	0.893976	0.0113008	0.960192	0.000368131	0.998703	0.0249018	0.91241	-0.289025	0.192041	0.270237	0.223861	0.0541864	0.810721	-0.0686994	0.761296	0.133034	0.555061	0.0402012	0.859018	0.0166413	0.941406	-0.380378	0.0807552	0.531701	0.0108729	-0.188137	0.401774	-0.0282639	0.900638	-0.308274	0.162775	0.00121666	0.995713	0.199951	0.372304
Mrot04475	bisque4	-0.512928	0.0146415	0.23445	0.293624	-0.229946	0.303261	0.165016	0.46303	0.130923	0.561411	0.570167	0.00559643	-0.103588	0.646415	0.12456	0.580746	-0.108114	0.632004	-0.0515107	0.819915	-0.17037	0.448435	-0.000741152	0.997388	-0.119068	0.597666	0.0671616	0.766495	-0.191318	0.393716	0.124884	0.579756	-0.266381	0.230797	-0.25961	0.243316	0.651693	0.00101655	-0.0952312	0.673346	0.0209082	0.926417	-0.226481	0.310807	-0.108061	0.632174	-0.104944	0.642084
Mrot04885	bisque4	-0.430331	0.0455936	-0.0430331	0.849192	-0.295629	0.181625	-0.11414	0.613017	-0.119679	0.595773	-0.0414827	0.854569	-0.120336	0.593741	-0.162002	0.471351	-0.125449	0.578028	0.425195	0.0485302	-0.183565	0.413517	-0.0862609	0.702688	-0.112396	0.618488	-0.0876873	0.697993	-0.0823182	0.715718	0.0360661	0.8734	-0.333815	0.128945	-0.133807	0.552743	0.482673	0.0228922	-0.154793	0.491562	0.410995	0.0574123	-0.140692	0.532296	-0.0939034	0.677661	-0.145177	0.519171
Mrot06566	bisque4	-0.362511	0.0973113	0.0843049	0.709142	-0.246187	0.269409	-0.144937	0.519871	0.32187	0.144075	-0.0833581	0.712273	-0.137906	0.540528	0.284962	0.198646	-0.124879	0.579772	0.0860117	0.703509	-0.0793718	0.725506	-0.136622	0.544342	0.108509	0.630754	-0.0936078	0.678623	-0.0989455	0.661326	-0.0836839	0.711195	-0.348477	0.111975	-0.142901	0.525814	0.787549	1.36e-05	-0.181851	0.417967	0.11179	0.620395	0.0697716	0.757678	-0.224993	0.314082	-0.202277	0.366652
Mrot00062	bisque4	-0.288675	0.192603	0.182828	0.415428	-0.190975	0.39458	-0.104602	0.643177	-0.05623	0.803714	-0.016048	0.943491	-0.11679	0.604742	-0.092253	0.683039	-0.0796792	0.724482	-0.0778653	0.730526	-0.133901	0.552461	0.187326	0.403843	-0.0549151	0.808221	0.20059	0.370746	-0.0349269	0.877369	-0.0851917	0.706213	-0.161657	0.47231	-0.111655	0.62082	0.941464	6.69e-11	-0.111803	0.620353	-0.0892653	0.692812	-0.0529884	0.814834	-0.0707898	0.754246	-0.0491576	0.82802
Mrot04556	bisque4	-0.288675	0.192603	0.288675	0.192603	-0.277587	0.211023	-0.113048	0.61644	-0.0722334	0.749389	0.00976357	0.965604	-0.0957203	0.671758	-0.101341	0.653616	-0.0896179	0.691656	-0.101932	0.651721	-0.135642	0.54726	-0.074893	0.740463	-0.0738375	0.744002	-0.0591698	0.793661	-0.0354507	0.875543	0.0998526	0.658403	-0.287666	0.194233	-0.0912068	0.686456	0.722458	0.000146333	-0.110581	0.624202	0.670012	0.000646194	-0.098299	0.663412	-0.310451	0.159673	-0.253304	0.255362
Mrot11760	bisque4	-0.263117	0.236777	-0.0584705	0.796049	-0.0888214	0.694268	0.206783	0.355841	-0.143995	0.522615	-0.0672738	0.766115	0.230002	0.303141	-0.141128	0.531015	-0.154557	0.492232	-0.110439	0.624651	-0.184214	0.411838	-0.102774	0.64902	-0.124906	0.579687	0.271221	0.222112	-0.0979692	0.664478	-0.0563182	0.803412	-0.175787	0.433915	-0.152273	0.498726	0.651163	0.00102951	-0.178781	0.426	0.211335	0.345112	-0.129127	0.566838	0.116673	0.605106	-0.0140777	0.950421
Mrot09265	bisque4	-0.256322	0.24955	0.323454	0.141999	-0.24242	0.277038	-0.291189	0.188584	0.267939	0.227978	0.578373	0.00480697	0.144267	0.521823	-0.119488	0.596362	0.0649671	0.77393	0.124654	0.580461	-0.250539	0.260763	-0.202492	0.366131	-0.0236182	0.91691	0.169501	0.450785	-0.0251824	0.911427	0.0724723	0.748586	-0.463535	0.0297963	-0.069316	0.759215	0.544772	0.00875089	-0.200854	0.370103	-0.0894017	0.692365	-0.242441	0.276996	-0.091858	0.684328	-0.384059	0.0776238
Mrot05623	bisque4	-0.255655	0.250827	0.255655	0.250827	-0.260876	0.240942	-0.107838	0.63288	-0.0592974	0.793225	0.00318944	0.988761	-0.0989936	0.661171	-0.0845116	0.708459	-0.0763433	0.73561	-0.0861973	0.702897	-0.124405	0.581221	-0.0685829	0.76169	-0.052518	0.816451	-0.0474385	0.833952	-0.0220644	0.92236	0.00835306	0.97057	-0.264676	0.23391	-0.0917782	0.684589	0.957958	2.62e-12	-0.104403	0.643811	0.252049	0.257804	-0.082923	0.713714	-0.256267	0.249655	-0.224829	0.314443
Mrot02202	bisque4	-0.233386	0.295883	0.198458	0.375959	-0.25942	0.243673	-0.173596	0.439757	-0.0405791	0.857705	-0.0199486	0.929786	-0.0262969	0.907523	-0.185232	0.409213	-0.210094	0.34802	-0.212103	0.343322	-0.260913	0.240873	-0.123981	0.58252	0.0690139	0.760235	0.061088	0.787118	0.00482067	0.983013	0.0411209	0.855824	-0.319895	0.146692	0.177506	0.429361	0.832345	1.55e-06	-0.184246	0.411755	0.147025	0.513809	-0.243401	0.27504	-0.23299	0.296727	-0.35037	0.109909
Mrot03023	bisque4	-0.202548	0.365996	0.132922	0.555396	0.0710687	0.753307	-0.190252	0.396406	0.0118966	0.958095	-0.135724	0.547014	-0.21623	0.333791	-0.0287326	0.898998	0.311756	0.157832	0.156161	0.487693	-0.170929	0.446925	0.334851	0.127689	0.00888751	0.968688	0.336773	0.125382	-0.153604	0.494936	0.103299	0.647341	-0.168622	0.453172	-0.2064	0.356754	0.651127	0.0010304	-0.207338	0.354525	-0.192913	0.389709	0.0158095	0.94433	0.164085	0.465592	0.0712795	0.752597
Mrot01396	bisque4	-0.199205	0.374128	0.199205	0.374128	-0.214992	0.336632	-0.0900427	0.690264	-0.0425625	0.850824	-0.00176712	0.993773	-0.0882172	0.696252	-0.0617697	0.784796	-0.0571302	0.800632	-0.0639893	0.777248	-0.10027	0.65706	-0.0551976	0.807252	-0.0308906	0.891454	-0.0330964	0.883752	-0.00992163	0.965047	-0.0558876	0.804887	-0.213959	0.339016	-0.0800873	0.723125	0.994326	6.09e-21	-0.0863922	0.702255	-0.0695621	0.758385	-0.0613934	0.786078	-0.185132	0.40947	-0.175575	0.43448
Mrot01398	bisque4	-0.199205	0.374128	0.199205	0.374128	-0.214992	0.336632	-0.0900427	0.690264	-0.0425625	0.850824	-0.00176712	0.993773	-0.0882172	0.696252	-0.0617697	0.784796	-0.0571302	0.800632	-0.0639893	0.777248	-0.10027	0.65706	-0.0551976	0.807252	-0.0308906	0.891454	-0.0330964	0.883752	-0.00992163	0.965047	-0.0558876	0.804887	-0.213959	0.339016	-0.0800873	0.723125	0.994326	6.09e-21	-0.0863922	0.702255	-0.0695621	0.758385	-0.0613934	0.786078	-0.185132	0.40947	-0.175575	0.43448
Mrot01557	bisque4	-0.199205	0.374128	0.199205	0.374128	-0.214992	0.336632	-0.0900427	0.690264	-0.0425625	0.850824	-0.00176712	0.993773	-0.0882172	0.696252	-0.0617697	0.784796	-0.0571302	0.800632	-0.0639893	0.777248	-0.10027	0.65706	-0.0551976	0.807252	-0.0308906	0.891454	-0.0330964	0.883752	-0.00992163	0.965047	-0.0558876	0.804887	-0.213959	0.339016	-0.0800873	0.723125	0.994326	6.09e-21	-0.0863922	0.702255	-0.0695621	0.758385	-0.0613934	0.786078	-0.185132	0.40947	-0.175575	0.43448
Mrot01920	bisque4	-0.199205	0.374128	0.199205	0.374128	-0.214992	0.336632	-0.0900427	0.690264	-0.0425625	0.850824	-0.00176712	0.993773	-0.0882172	0.696252	-0.0617697	0.784796	-0.0571302	0.800632	-0.0639893	0.777248	-0.10027	0.65706	-0.0551976	0.807252	-0.0308906	0.891454	-0.0330964	0.883752	-0.00992163	0.965047	-0.0558876	0.804887	-0.213959	0.339016	-0.0800873	0.723125	0.994326	6.09e-21	-0.0863922	0.702255	-0.0695621	0.758385	-0.0613934	0.786078	-0.185132	0.40947	-0.175575	0.43448
Mrot01921	bisque4	-0.199205	0.374128	0.199205	0.374128	-0.214992	0.336632	-0.0900427	0.690264	-0.0425625	0.850824	-0.00176712	0.993773	-0.0882172	0.696252	-0.0617697	0.784796	-0.0571302	0.800632	-0.0639893	0.777248	-0.10027	0.65706	-0.0551976	0.807252	-0.0308906	0.891454	-0.0330964	0.883752	-0.00992163	0.965047	-0.0558876	0.804887	-0.213959	0.339016	-0.0800873	0.723125	0.994326	6.09e-21	-0.0863922	0.702255	-0.0695621	0.758385	-0.0613934	0.786078	-0.185132	0.40947	-0.175575	0.43448
Mrot01943	bisque4	-0.199205	0.374128	0.199205	0.374128	-0.214992	0.336632	-0.0900427	0.690264	-0.0425625	0.850824	-0.00176712	0.993773	-0.0882172	0.696252	-0.0617697	0.784796	-0.0571302	0.800632	-0.0639893	0.777248	-0.10027	0.65706	-0.0551976	0.807252	-0.0308906	0.891454	-0.0330964	0.883752	-0.00992163	0.965047	-0.0558876	0.804887	-0.213959	0.339016	-0.0800873	0.723125	0.994326	6.09e-21	-0.0863922	0.702255	-0.0695621	0.758385	-0.0613934	0.786078	-0.185132	0.40947	-0.175575	0.43448
Mrot02043	bisque4	-0.199205	0.374128	0.199205	0.374128	-0.214992	0.336632	-0.0900427	0.690264	-0.0425625	0.850824	-0.00176712	0.993773	-0.0882172	0.696252	-0.0617697	0.784796	-0.0571302	0.800632	-0.0639893	0.777248	-0.10027	0.65706	-0.0551976	0.807252	-0.0308906	0.891454	-0.0330964	0.883752	-0.00992163	0.965047	-0.0558876	0.804887	-0.213959	0.339016	-0.0800873	0.723125	0.994326	6.09e-21	-0.0863922	0.702255	-0.0695621	0.758385	-0.0613934	0.786078	-0.185132	0.40947	-0.175575	0.43448
Mrot04071	bisque4	-0.199205	0.374128	0.199205	0.374128	-0.214992	0.336632	-0.0900427	0.690264	-0.0425625	0.850824	-0.00176712	0.993773	-0.0882172	0.696252	-0.0617697	0.784796	-0.0571302	0.800632	-0.0639893	0.777248	-0.10027	0.65706	-0.0551976	0.807252	-0.0308906	0.891454	-0.0330964	0.883752	-0.00992163	0.965047	-0.0558876	0.804887	-0.213959	0.339016	-0.0800873	0.723125	0.994326	6.09e-21	-0.0863922	0.702255	-0.0695621	0.758385	-0.0613934	0.786078	-0.185132	0.40947	-0.175575	0.43448
Mrot06355	bisque4	-0.199205	0.374128	0.199205	0.374128	-0.214992	0.336632	-0.0900427	0.690264	-0.0425625	0.850824	-0.00176712	0.993773	-0.0882172	0.696252	-0.0617697	0.784796	-0.0571302	0.800632	-0.0639893	0.777248	-0.10027	0.65706	-0.0551976	0.807252	-0.0308906	0.891454	-0.0330964	0.883752	-0.00992163	0.965047	-0.0558876	0.804887	-0.213959	0.339016	-0.0800873	0.723125	0.994326	6.09e-21	-0.0863922	0.702255	-0.0695621	0.758385	-0.0613934	0.786078	-0.185132	0.40947	-0.175575	0.43448
Mrot08291	bisque4	-0.199205	0.374128	0.199205	0.374128	-0.214992	0.336632	-0.0900427	0.690264	-0.0425625	0.850824	-0.00176712	0.993773	-0.0882172	0.696252	-0.0617697	0.784796	-0.0571302	0.800632	-0.0639893	0.777248	-0.10027	0.65706	-0.0551976	0.807252	-0.0308906	0.891454	-0.0330964	0.883752	-0.00992163	0.965047	-0.0558876	0.804887	-0.213959	0.339016	-0.0800873	0.723125	0.994326	6.09e-21	-0.0863922	0.702255	-0.0695621	0.758385	-0.0613934	0.786078	-0.185132	0.40947	-0.175575	0.43448
Mrot08306	bisque4	-0.199205	0.374128	0.199205	0.374128	-0.214992	0.336632	-0.0900427	0.690264	-0.0425625	0.850824	-0.00176712	0.993773	-0.0882172	0.696252	-0.0617697	0.784796	-0.0571302	0.800632	-0.0639893	0.777248	-0.10027	0.65706	-0.0551976	0.807252	-0.0308906	0.891454	-0.0330964	0.883752	-0.00992163	0.965047	-0.0558876	0.804887	-0.213959	0.339016	-0.0800873	0.723125	0.994326	6.09e-21	-0.0863922	0.702255	-0.0695621	0.758385	-0.0613934	0.786078	-0.185132	0.40947	-0.175575	0.43448
Mrot08337	bisque4	-0.199205	0.374128	0.199205	0.374128	-0.214992	0.336632	-0.0900427	0.690264	-0.0425625	0.850824	-0.00176712	0.993773	-0.0882172	0.696252	-0.0617697	0.784796	-0.0571302	0.800632	-0.0639893	0.777248	-0.10027	0.65706	-0.0551976	0.807252	-0.0308906	0.891454	-0.0330964	0.883752	-0.00992163	0.965047	-0.0558876	0.804887	-0.213959	0.339016	-0.0800873	0.723125	0.994326	6.09e-21	-0.0863922	0.702255	-0.0695621	0.758385	-0.0613934	0.786078	-0.185132	0.40947	-0.175575	0.43448
Mrot11330	bisque4	-0.199205	0.374128	0.199205	0.374128	-0.214992	0.336632	-0.0900427	0.690264	-0.0425625	0.850824	-0.00176712	0.993773	-0.0882172	0.696252	-0.0617697	0.784796	-0.0571302	0.800632	-0.0639893	0.777248	-0.10027	0.65706	-0.0551976	0.807252	-0.0308906	0.891454	-0.0330964	0.883752	-0.00992163	0.965047	-0.0558876	0.804887	-0.213959	0.339016	-0.0800873	0.723125	0.994326	6.09e-21	-0.0863922	0.702255	-0.0695621	0.758385	-0.0613934	0.786078	-0.185132	0.40947	-0.175575	0.43448
Mrot08481	bisque4	-0.180402	0.421747	0.297133	0.179307	-0.313554	0.155323	-0.174158	0.438256	-0.126092	0.576066	-0.0360678	0.873394	-0.15434	0.492847	0.118524	0.599351	-0.135029	0.549087	-0.14929	0.507273	-0.119407	0.596613	-0.150156	0.504785	0.174758	0.436654	-0.115656	0.608276	-0.107677	0.633392	0.0549594	0.808069	-0.428246	0.046769	0.144131	0.522218	0.7496	5.92e-05	-0.182317	0.416754	0.42101	0.0510291	-0.152277	0.498716	-0.242674	0.27652	-0.379817	0.0812409
Mrot05644	bisque4	-0.171652	0.444976	0.114434	0.612095	-0.311534	0.158145	-0.167844	0.455288	-0.11554	0.608638	0.144451	0.521285	-0.0678621	0.764126	-0.197233	0.378971	-0.155654	0.489127	-0.0371429	0.869651	-0.240878	0.280201	0.402505	0.0632887	-0.120871	0.592089	0.0284529	0.899977	0.0160628	0.94344	-0.180144	0.422423	-0.111563	0.621108	-0.195917	0.382225	0.684464	0.000442101	-0.0492508	0.827699	-0.145058	0.519519	0.0046471	0.983625	-0.0421073	0.852402	0.0219598	0.922727
Mrot04797	bisque4	-0.16948	0.450844	0.16948	0.450844	-0.219055	0.327358	-0.138353	0.539203	0.158516	0.481072	-0.0612425	0.786592	-0.124159	0.581975	-0.118568	0.599216	-0.0836335	0.711362	-0.0991328	0.660722	-0.165192	0.462546	0.144009	0.522576	-0.0800094	0.723384	-0.0746294	0.741347	-0.0628175	0.781231	-0.205635	0.358579	-0.123933	0.582669	-0.114394	0.61222	0.916097	2.2e-09	0.110862	0.623316	-0.103312	0.647297	-0.0871372	0.699803	-0.182728	0.415686	-0.0804753	0.721835
Mrot11028	bisque4	-0.152564	0.497896	0.339032	0.122709	-0.135154	0.548714	-0.119535	0.596217	0.362499	0.0973231	-0.0493578	0.82733	-0.0900811	0.690139	-0.0269564	0.905214	-0.0876848	0.698001	-0.0911016	0.6868	0.279923	0.207049	-0.112981	0.61665	-0.0709381	0.753747	-0.0712512	0.752693	-0.0437419	0.846737	0.000626111	0.997794	-0.232474	0.297828	-0.102356	0.650361	0.804087	6.51e-06	-0.106282	0.637822	-0.0739278	0.743699	-0.095362	0.672921	-0.249009	0.263782	-0.256353	0.249491
Mrot02200	bisque4	0.118278	0.600115	0.315407	0.152764	-0.167167	0.457137	-0.159673	0.477835	-0.106914	0.635812	-0.0468137	0.83611	-0.152972	0.496735	-0.151652	0.5005	-0.116126	0.60681	0.21304	0.341143	-0.181073	0.419994	-0.146301	0.515906	-0.0823734	0.715535	-0.112758	0.617352	-0.0993629	0.65998	0.191394	0.393523	-0.38159	0.0797137	0.198354	0.376214	0.580341	0.00463218	-0.149923	0.505454	-0.136716	0.54406	-0.12655	0.574669	-0.178378	0.427063	-0.257615	0.247086
Mrot09125	bisque4	-0.115101	0.61001	0.074907	0.740416	-0.0288405	0.898621	-0.145289	0.518846	0.169983	0.449481	-0.00939266	0.96691	0.0347036	0.878147	0.231794	0.299284	-0.109987	0.626077	0.0372875	0.869147	0.0463988	0.837544	-0.277872	0.210536	0.386853	0.0753088	-0.200129	0.37187	-0.26821	0.227489	0.133185	0.554607	-0.370363	0.0897526	0.168718	0.45291	0.5961	0.00341408	-0.329316	0.134503	0.0442278	0.845054	0.075319	0.739036	-0.144815	0.520226	-0.288566	0.192779
Mrot01380	bisque4	-0.0931746	0.680034	0.119455	0.596466	0.0265268	0.906718	-0.128451	0.56889	0.466704	0.0285513	-0.101812	0.652104	-0.144546	0.521008	0.176396	0.432299	-0.139473	0.535892	-0.138425	0.538989	0.018079	0.936353	-0.186705	0.405431	0.115332	0.60929	-0.138657	0.538303	-0.0635907	0.778602	0.013804	0.951383	-0.210601	0.34683	0.187758	0.402742	0.629874	0.0016806	-0.160029	0.476841	-0.130439	0.562873	-0.0903702	0.689192	-0.166487	0.458994	-0.249612	0.262589
Mrot04666	bisque4	0.0559017	0.804839	0.149071	0.507903	-0.150568	0.503603	-0.181149	0.419796	-0.134538	0.550555	-0.117993	0.600999	-0.17386	0.43905	-0.183254	0.414322	-0.135673	0.547167	-0.163128	0.468234	-0.219629	0.326061	0.0896159	0.691663	-0.125711	0.577228	-0.155653	0.489128	0.12576	0.577079	0.0669477	0.767219	-0.0414176	0.854795	-0.159326	0.478803	0.595915	0.00342666	0.101998	0.651507	-0.166631	0.458602	-0.14092	0.531628	-0.334975	0.127539	-0.17548	0.434733
Mrot01050	bisque4	-0.0549463	0.808113	0.141291	0.530537	-0.185433	0.408696	-0.196918	0.379749	0.0287143	0.899062	-0.181651	0.418488	-0.0200401	0.929465	0.200172	0.371765	0.224117	0.316019	-0.197027	0.379479	-0.153011	0.496624	-0.169895	0.44972	-0.126945	0.573466	0.240878	0.2802	-0.141912	0.528713	0.0248419	0.91262	-0.269968	0.224341	-0.190838	0.394924	0.651477	0.00102182	0.00866698	0.969465	-0.192114	0.391712	0.0125151	0.955918	-0.242259	0.277368	-0.285357	0.197997
Mrot12642	bisque4	-0.0455033	0.84064	-0.0101118	0.964377	-0.210843	0.346264	-0.185064	0.409647	-0.179231	0.424818	-0.101876	0.651899	-0.203862	0.362828	0.050821	0.822289	-0.151034	0.502268	-0.020464	0.927977	-0.169212	0.45157	-0.170878	0.447062	-0.0231999	0.918377	-0.0139401	0.950905	0.253812	0.254378	-0.248611	0.264571	-0.2428	0.276264	0.357991	0.101871	0.648624	0.00109357	-0.2029	0.365146	-0.0503712	0.823838	0.114344	0.612378	0.0395522	0.861272	-0.151743	0.500241
Mrot00720	bisque4	-0.045434	0.84088	0.11683	0.604616	-0.209052	0.350469	-0.206902	0.35556	-0.193744	0.387631	0.153064	0.496472	-0.131303	0.560264	0.109249	0.628411	-0.200979	0.3698	-0.216438	0.333314	-0.0369151	0.870444	-0.0314475	0.889509	-0.175955	0.433469	-0.195177	0.384059	-0.077669	0.731181	-0.197706	0.377807	0.0126566	0.95542	-0.123184	0.584967	0.763384	3.58e-05	0.295742	0.18145	0.130976	0.561252	-0.0357538	0.874488	-0.332374	0.130707	-0.183583	0.41347
Mrot07203	bisque4	0.0430331	0.849192	0.193649	0.387867	-0.0460873	0.838621	-0.157009	0.485303	0.459115	0.031604	-0.0708419	0.754071	-0.115393	0.609097	-0.118742	0.598674	-0.0970255	0.667529	-0.0981759	0.66381	-0.153614	0.494907	-0.130085	0.563941	-0.065728	0.77135	-0.0750872	0.739813	-0.0665412	0.768595	0.0249267	0.912323	-0.329552	0.134208	-0.0900513	0.690236	0.514003	0.0144003	-0.133842	0.552637	-0.0807782	0.720828	-0.107427	0.634185	-0.0272627	0.904142	-0.240301	0.28139
Mrot00388	bisque4	0.0288675	0.898526	0.288675	0.192603	-0.369291	0.0907585	-0.0933501	0.679462	-0.0799369	0.723625	-0.100713	0.655633	-0.108672	0.630238	-0.118479	0.59949	-0.0466165	0.836791	-0.0964377	0.669433	-0.156164	0.487687	-0.0707583	0.754352	-0.0541719	0.81077	-0.0871923	0.699621	-0.0592485	0.793392	-0.429268	0.0461899	0.0738844	0.743844	-0.0934214	0.67923	0.689209	0.000388524	0.651692	0.00101657	-0.0959665	0.67096	-0.0790715	0.726505	-0.376602	0.0840648	-0.0729191	0.747084
Mrot12457	bisque4	-0.0217829	0.923347	0.0217829	0.923347	0.182841	0.415392	0.183423	0.413885	-0.0969904	0.667643	-0.0879544	0.697115	-0.102337	0.650422	-0.0855365	0.705076	-0.0879103	0.69726	-0.101557	0.652923	-0.0824049	0.71543	-0.0702438	0.756086	-0.0695745	0.758343	-0.0954825	0.67253	-0.0454139	0.84095	-0.0679198	0.763931	0.332128	0.13101	-0.0781622	0.729536	0.755872	4.73e-05	0.250247	0.261337	-0.106724	0.636416	-0.087614	0.698234	-0.125839	0.576837	0.12103	0.591598
Mrot12892	bisque4	-0.0115702	0.959244	0.266114	0.231283	-0.236085	0.290173	-0.164013	0.46579	-0.102574	0.649663	0.217095	0.331813	0.120242	0.594031	-0.151196	0.501803	-0.150855	0.502781	-0.130454	0.562826	-0.192684	0.390283	-0.132546	0.556525	-0.0917382	0.68472	0.201896	0.367573	-0.0831551	0.712945	0.0318142	0.888228	-0.333181	0.129718	-0.174081	0.43846	0.784026	1.58e-05	-0.179162	0.424998	-0.132977	0.555231	0.171455	0.445506	-0.141657	0.529461	-0.207632	0.353826
Mrot09080	black	-0.813071	4.24e-06	-0.102781	0.648999	-0.34278	0.118364	0.208887	0.35086	0.02234	0.921393	0.412764	0.0562421	-0.16214	0.470969	0.192786	0.390027	-0.268368	0.227206	0.299751	0.175323	-0.276736	0.212483	0.25647	0.249267	-0.0287435	0.89896	0.196591	0.380556	0.0180701	0.936384	0.00773303	0.972754	-0.255791	0.250566	-0.076651	0.734581	0.260233	0.242146	-0.36045	0.099371	0.023053	0.918892	-0.214225	0.338402	0.117809	0.60157	0.101761	0.652268
Mrot06931	black	-0.74344	7.34e-05	-0.123686	0.583425	-0.249719	0.262378	0.328917	0.135005	0.288901	0.192239	0.459386	0.0314907	0.251787	0.258315	0.034514	0.878808	-0.211246	0.345321	0.0626741	0.781718	-0.20386	0.362831	0.193464	0.388331	0.30865	0.162236	0.0472279	0.834679	-0.0345502	0.878682	0.0515442	0.8198	-0.106969	0.635637	-0.229165	0.304953	-0.0620644	0.783793	-0.249688	0.26244	0.120813	0.592268	-0.245658	0.270472	-0.00927681	0.967318	0.0867799	0.700978
Mrot03265	black	-0.7336	0.000102264	0.277731	0.210777	-0.375928	0.0846659	0.00609527	0.978523	0.253935	0.25414	0.542957	0.00902325	-0.0522398	0.817407	-0.189199	0.399075	-0.226984	0.309704	-0.0602731	0.789896	-0.328935	0.134982	0.0888442	0.694193	-0.0263885	0.907202	0.323626	0.141775	0.0536686	0.812498	0.30324	0.170108	-0.447659	0.0366945	-0.104809	0.642516	0.28375	0.200645	-0.402071	0.0636003	0.287037	0.195253	-0.326002	0.138706	-0.16079	0.474718	-0.235761	0.290855
Mrot09066	black	0.733341	0.000103138	0.0920257	0.683781	0.423306	0.0496461	-0.19361	0.387965	-0.0793039	0.725732	-0.0576939	0.798704	0.00698876	0.975376	-0.0829894	0.713494	-0.0321677	0.886994	-0.165796	0.460886	0.272617	0.21965	-0.250765	0.260319	0.16544	0.461865	-0.298628	0.177025	-0.271473	0.221668	0.328271	0.135818	0.017612	0.937994	0.384478	0.0772735	-0.38285	0.0786418	-0.0684444	0.762158	0.02006	0.929395	0.268105	0.227679	0.0317669	0.888393	-0.149718	0.506042
Mrot10681	black	-0.728684	0.000120032	-0.0569525	0.801241	-0.387373	0.0748836	0.0382823	0.865687	0.108348	0.631264	0.484818	0.0222058	-0.223318	0.317793	0.141212	0.530767	-0.281141	0.204996	0.264185	0.23481	-0.325549	0.139287	0.16984	0.449867	-0.0937271	0.678235	0.235055	0.292343	0.120588	0.592961	0.0380796	0.866392	-0.29342	0.185064	-0.0796893	0.724449	0.0212929	0.925067	-0.28084	0.205502	-0.0443958	0.844473	-0.228271	0.306896	0.0282305	0.900755	-0.026553	0.906626
Mrot03407	black	-0.720377	0.00015617	0.170292	0.448645	-0.265107	0.233119	-0.076989	0.733452	0.346695	0.113945	0.294197	0.183849	0.0647716	0.774593	0.12488	0.579769	-0.242691	0.276486	-0.121811	0.589189	-0.161594	0.472485	0.150629	0.503427	0.151345	0.501379	0.246941	0.267898	-0.0481855	0.831373	0.267503	0.228765	-0.335147	0.127332	-0.179083	0.425208	0.260313	0.241996	-0.409573	0.0583663	0.56681	0.00594895	-0.22768	0.308184	-0.281609	0.204211	-0.234784	0.292917
Mrot02427	black	0.716576	0.000175625	0.245456	0.27088	0.555454	0.00728126	-0.211672	0.344327	0.163737	0.466552	-0.221246	0.322422	-0.216644	0.332843	-0.0706789	0.75462	0.363418	0.0964154	-0.168846	0.452564	0.23605	0.290245	-0.236083	0.290177	-0.0462613	0.838019	-0.148744	0.508845	-0.275525	0.214575	0.452354	0.0345359	0.000908972	0.996797	0.124802	0.580007	-0.205644	0.358555	0.00555654	0.980421	-0.00915906	0.967732	0.299905	0.17509	0.0198964	0.929969	-0.112818	0.617162
Mrot12302	black	-0.706307	0.000239009	-0.132955	0.555297	0.0304009	0.893165	0.491297	0.0202327	0.149526	0.506593	0.248433	0.264924	-0.0942997	0.676372	0.29152	0.188058	-0.0670989	0.766707	0.0694016	0.758926	-0.0150565	0.946978	0.112894	0.616924	0.147046	0.513749	0.20147	0.368606	0.00957956	0.966251	0.271205	0.222141	-0.129085	0.566966	-0.252714	0.256509	0.0345183	0.878793	-0.418506	0.0525707	-0.106182	0.63814	-0.333208	0.129686	0.224638	0.314867	0.128778	0.567898
Mrot04724	black	0.703271	0.000261175	0.00832359	0.970674	0.194647	0.38538	-0.13818	0.539717	-0.0382586	0.865769	-0.290009	0.190463	0.152153	0.49907	-0.0387035	0.864222	0.178306	0.427251	-0.0143243	0.949553	0.0219261	0.922845	-0.0872652	0.699381	-0.341603	0.119716	-0.206281	0.357036	-0.258159	0.246053	0.197256	0.378914	-0.0558496	0.805017	0.19167	0.392828	-0.10387	0.645513	0.106562	0.636931	-0.390724	0.0721879	0.0998904	0.658281	-0.123994	0.582482	-0.108433	0.630993
Mrot05097	black	0.701364	0.000275986	0.217369	0.331188	0.504003	0.0167726	-0.126938	0.573487	-0.102464	0.650015	0.015349	0.945949	-0.0785984	0.728082	-0.0757222	0.737687	0.396905	0.0674078	-0.133241	0.554438	0.41946	0.0519791	-0.010639	0.962521	-0.127353	0.572224	-0.318662	0.148344	-0.321638	0.144381	0.325212	0.139721	-0.0115184	0.959426	0.131671	0.559157	0.00384558	0.986449	-0.0163788	0.942329	-0.16431	0.464971	-0.0469241	0.835729	0.238066	0.286024	-0.109082	0.62894
Mrot03408	black	-0.68055	0.000490976	0.243107	0.275638	-0.23451	0.293497	0.0216845	0.923693	0.304485	0.168274	0.407651	0.0596748	0.115351	0.609229	-0.0570714	0.800834	-0.221414	0.322044	-0.129268	0.566413	-0.16098	0.474192	0.0868283	0.700819	0.198075	0.376898	0.271345	0.221894	-0.0297188	0.89555	0.208413	0.351977	-0.243908	0.274009	-0.177136	0.43034	0.186229	0.406652	-0.2856	0.197599	0.615273	0.00230545	-0.289625	0.191078	-0.192652	0.390362	-0.179466	0.4242
Mrot00837	black	0.678311	0.000520955	0.336729	0.125434	0.332507	0.130544	-0.19299	0.389516	-0.0591943	0.793577	0.0651915	0.773168	-0.0750561	0.739917	-0.202723	0.365573	0.168785	0.452728	-0.0413868	0.854902	-0.0397776	0.860489	-0.178653	0.426339	-0.00160455	0.994346	-0.291684	0.1878	-0.337841	0.124113	0.527136	0.0117066	-0.118082	0.600723	0.392719	0.070618	-0.179569	0.42393	-0.0102034	0.964055	0.0308355	0.891647	0.0457801	0.839683	-0.122114	0.588255	-0.211059	0.345759
Mrot08599	black	0.678065	0.000524346	0.222238	0.320201	0.407414	0.0598374	-0.0991254	0.660746	-0.241026	0.279897	0.0185214	0.934799	-0.115763	0.607943	-0.124986	0.579445	0.0875329	0.698501	-0.059235	0.793438	0.024163	0.915	-0.188404	0.401095	-0.0256216	0.909888	-0.246963	0.267855	-0.247094	0.267593	0.332026	0.131136	0.12544	0.578057	0.593402	0.0036011	-0.174794	0.436559	0.12988	0.564559	0.0157252	0.944626	-0.0355625	0.875154	-0.0270049	0.905044	-0.101881	0.651882
Mrot08557	black	-0.671364	0.000624199	-0.331743	0.131484	-0.235632	0.291126	0.303832	0.169234	0.238854	0.284386	0.152444	0.498238	0.384776	0.0770252	-0.000643231	0.997733	-0.242064	0.277768	0.247751	0.266282	-0.246533	0.268716	0.297749	0.178365	-0.191971	0.392072	0.0841214	0.709749	-0.024853	0.912582	-0.0554031	0.806547	-0.092726	0.681496	-0.28841	0.193031	0.127641	0.571348	-0.316169	0.151722	0.261515	0.239749	-0.185202	0.409291	0.0319418	0.887783	0.188725	0.400279
Mrot04325	black	0.664624	0.000740617	0.164706	0.463881	-0.0266537	0.906274	-0.234022	0.29453	0.24978	0.262258	-0.214404	0.337987	0.280886	0.205425	-0.0839352	0.710364	-0.18485	0.410197	0.0644994	0.775517	0.146769	0.514552	-0.231956	0.298938	-0.137936	0.540439	-0.275419	0.214759	-0.142912	0.525782	-0.116391	0.605985	-0.0299717	0.894666	0.275301	0.214962	-0.247353	0.267075	0.299823	0.175214	-0.261545	0.239693	-0.0802551	0.722567	-0.27366	0.217819	-0.243615	0.274604
Mrot07996	black	-0.657027	0.000893644	0.359351	0.100482	-0.2656	0.232219	0.022703	0.920119	0.408673	0.0589759	0.460528	0.0310168	-0.101032	0.65461	0.198647	0.375494	0.0105321	0.962898	-0.234307	0.293926	-0.0238357	0.916147	-0.176644	0.431641	0.189649	0.397933	0.13778	0.540901	-0.0812026	0.719419	0.318387	0.148714	-0.381084	0.0801473	-0.223529	0.317325	0.236803	0.288664	-0.142949	0.525674	0.290621	0.189487	-0.437585	0.0416842	-0.329648	0.134087	-0.408148	0.0593339
Mrot07994	black	-0.653352	0.00097688	0.174988	0.436041	-0.24102	0.279908	0.142657	0.526527	0.322275	0.143543	0.438972	0.0409676	0.0478328	0.832591	0.0446517	0.843587	-0.124601	0.580622	-0.220941	0.323106	-0.23005	0.303038	-0.0485368	0.830161	-0.146759	0.514579	0.0871413	0.699789	0.137771	0.540929	0.283772	0.200609	-0.199935	0.372344	-0.0587333	0.795151	0.290897	0.189047	-0.225818	0.312264	0.390548	0.0723276	-0.459825	0.0313079	-0.361672	0.0981465	-0.265172	0.233001
Mrot04808	black	0.651562	0.00101975	0.127551	0.571624	0.652972	0.000985853	-0.0913046	0.686136	0.0744152	0.742064	-0.240217	0.281563	-0.173239	0.440714	-0.0746913	0.741139	0.464626	0.0293628	0.0775873	0.731454	0.307297	0.164181	-0.192152	0.391618	-0.109386	0.627977	-0.146954	0.514015	-0.24478	0.272243	0.440165	0.0403588	0.180961	0.420286	-0.031114	0.890674	-0.23323	0.296214	0.0853058	0.705837	-0.193197	0.388997	0.208077	0.352773	0.0838045	0.710797	0.0322036	0.886868
Mrot08125	black	0.636436	0.0014505	0.00485829	0.982881	0.31226	0.157126	-0.170753	0.4474	-0.301188	0.173162	-0.260544	0.241564	-0.0597239	0.791769	0.0717522	0.751007	-0.0222963	0.921546	0.175739	0.434044	0.145269	0.518906	-0.21001	0.348215	-0.00776104	0.972656	-0.174786	0.43658	-0.127361	0.572199	0.103757	0.645877	0.0235733	0.917067	0.496346	0.0187948	-0.0310588	0.890867	-0.0297039	0.895602	-0.329673	0.134057	-0.0749894	0.74014	0.130207	0.563572	-0.131599	0.559374
Mrot00792	black	-0.628247	0.00174218	0.146211	0.516168	-0.140967	0.531489	0.0606531	0.7886	0.629814	0.00168281	0.540218	0.00944761	0.0392031	0.862485	0.0409922	0.856271	-0.105699	0.639678	-0.121246	0.590931	-0.361621	0.0981966	0.0856643	0.704654	0.00566962	0.980023	0.14151	0.529891	-0.00556845	0.980379	0.316277	0.151574	-0.298868	0.17666	-0.151344	0.501381	0.149604	0.506371	-0.349611	0.110733	0.216141	0.333995	-0.274939	0.21559	-0.183191	0.414485	-0.164216	0.465231
Mrot11428	black	-0.617778	0.00218612	-0.00661314	0.976699	0.192405	0.390983	0.115993	0.607226	0.178073	0.427865	0.291955	0.187371	-0.221332	0.322227	0.0677501	0.764504	0.165587	0.46146	0.234966	0.292532	0.0035957	0.987329	0.189668	0.397883	0.12094	0.591873	0.37218	0.088067	0.180316	0.421974	0.359374	0.100459	-0.213648	0.339734	-0.0327335	0.885019	-0.0149823	0.947239	-0.692884	0.000350955	0.100351	0.6568	-0.256909	0.24843	0.441721	0.0395752	0.0620605	0.783806
Mrot07690	black	-0.617119	0.00221699	0.393258	0.0701984	-0.336927	0.125198	0.0155034	0.945406	0.196289	0.381303	0.217216	0.331537	-0.314373	0.154188	0.255965	0.250233	-0.0390758	0.862928	-0.0276642	0.902736	-0.0344716	0.878956	-0.311029	0.158856	0.3635	0.096334	0.139796	0.534939	-0.0686766	0.761373	0.265975	0.231536	-0.524344	0.0122417	-0.16567	0.461234	0.269218	0.225681	-0.187558	0.403252	0.315465	0.152685	-0.476351	0.025014	-0.187791	0.402657	-0.448311	0.0363887
Mrot11192	black	0.61676	0.00223396	0.156142	0.487748	0.433191	0.0440197	-0.118414	0.599694	0.146945	0.514041	-0.20842	0.351962	-0.194731	0.385169	-0.206924	0.355508	0.240073	0.28186	-0.109474	0.627699	-0.117567	0.602323	-0.125838	0.576841	-0.193591	0.388011	-0.20749	0.354162	-0.205561	0.358754	0.372065	0.0881729	0.0519595	0.818371	0.613792	0.00237854	-0.116845	0.604571	0.0208613	0.926582	-0.0327968	0.884798	0.129929	0.564412	-0.0582862	0.796679	-0.0470244	0.835382
Mrot13008	black	0.614663	0.00233534	0.141504	0.529911	0.522991	0.0125081	-0.0977366	0.665229	-0.0250102	0.912031	-0.266055	0.23139	0.116521	0.60558	0.0676556	0.764824	0.0730352	0.746695	0.0656016	0.771778	0.371245	0.0889318	-0.197867	0.377411	0.247758	0.266268	-0.0429733	0.8494	-0.291608	0.187919	0.240432	0.28112	0.121813	0.589183	0.133296	0.554274	-0.257283	0.247717	0.0694917	0.758622	-0.212079	0.343378	-0.229461	0.304311	0.131862	0.558582	-0.131374	0.560051
Mrot07058	black	0.614309	0.0023528	0.236502	0.289297	0.333573	0.12924	-0.1314	0.559974	0.0616618	0.785164	-0.229833	0.303506	-0.12099	0.591721	0.087865	0.697409	-0.00992876	0.965022	-0.294818	0.182882	0.278078	0.210185	-0.275809	0.214083	0.0643467	0.776035	-0.229427	0.304384	-0.194148	0.386621	0.3803	0.0808225	-0.0976142	0.665625	0.0630287	0.780512	0.0325516	0.885654	-0.144235	0.521915	-0.0261248	0.908126	0.268752	0.226516	-0.114448	0.612053	-0.216781	0.33253
Mrot11141	black	0.613329	0.00240176	-0.0270384	0.904927	0.624621	0.0018864	-0.0393931	0.861825	-0.209154	0.350229	-0.12232	0.587623	0.113986	0.613499	0.195664	0.382851	0.543137	0.008996	-0.133494	0.55368	0.372805	0.0874934	-0.0426873	0.850391	-0.0388742	0.863628	-0.200499	0.370967	-0.327991	0.136172	0.505734	0.0163408	0.155918	0.48838	0.235575	0.291246	-0.291672	0.187818	-0.119171	0.597344	-0.107667	0.633421	0.0802145	0.722702	0.0868644	0.7007	-0.0456789	0.840033
Mrot04958	black	0.605779	0.00280881	0.130176	0.563667	0.446494	0.0372467	-0.24022	0.281557	-0.0758485	0.737264	-0.00156271	0.994493	-0.19799	0.377108	-0.0507056	0.822686	0.423917	0.0492828	-0.158179	0.482015	0.0144181	0.949223	-0.238476	0.285172	-0.0783664	0.728855	-0.0392417	0.862351	-0.248176	0.265435	0.423397	0.049592	-0.159639	0.47793	0.199576	0.373219	-0.176866	0.431054	-0.14266	0.52652	0.0931719	0.680043	0.494391	0.0193414	0.161324	0.473234	-0.079695	0.72443
Mrot00091	black	0.605414	0.00282989	0.0339032	0.880938	0.398166	0.0664632	-0.243308	0.275228	-0.136661	0.544225	0.12388	0.58283	-0.0963109	0.669843	-0.0511192	0.821263	0.118434	0.599632	-0.11359	0.61474	0.389984	0.0727769	-0.283366	0.201282	-0.360055	0.0997695	-0.400007	0.0651016	-0.219869	0.32552	0.321462	0.144613	0.0435954	0.847244	0.0387721	0.863983	-0.000714715	0.997481	0.0583727	0.796384	-0.0102036	0.964054	0.238319	0.285498	-0.0736391	0.744667	-0.188586	0.400631
Mrot00513	black	-0.602502	0.00300272	0.102734	0.649149	-0.345186	0.115634	-0.0885893	0.69503	0.154077	0.493591	0.326298	0.138327	0.0453368	0.841216	-0.020934	0.926327	-0.29319	0.185426	0.27809	0.210163	-0.0343099	0.87952	-0.191382	0.393555	0.440608	0.0401347	0.320008	0.146542	0.134407	0.550946	0.07692	0.733682	-0.3984	0.0662888	-0.277229	0.211637	-0.10956	0.627428	-0.343521	0.117518	0.0235434	0.917172	-0.251582	0.258717	0.0202416	0.928757	-0.264007	0.235138
Mrot00225	black	0.60087	0.00310341	-0.166767	0.458229	0.573303	0.00528288	-0.0112998	0.960195	-0.171962	0.444142	-0.0115121	0.959448	-0.0805588	0.721557	0.0581534	0.797133	0.132102	0.557859	-0.16081	0.474663	0.146377	0.515686	-0.397675	0.0668299	-0.0804406	0.72195	-0.340912	0.120515	-0.159887	0.477237	0.297167	0.179255	0.116666	0.605128	0.30695	0.164682	-0.156931	0.485525	-0.0728464	0.747329	0.0362487	0.872764	0.221663	0.321487	0.183512	0.413652	-0.0627791	0.781361
Mrot12973	black	-0.599724	0.00317577	0.429719	0.0459366	-0.369663	0.0904085	-0.0742472	0.742628	0.498893	0.0181013	0.493613	0.0195624	-0.215006	0.336601	0.131549	0.559526	-0.154302	0.492954	-0.174139	0.438307	-0.297472	0.178789	-0.0877361	0.697833	0.15148	0.500991	0.18182	0.418047	-0.0386102	0.864546	0.281927	0.203679	-0.453316	0.0341058	-0.15419	0.49327	0.210815	0.346329	-0.142518	0.526934	0.283992	0.200245	-0.172971	0.441433	-0.399168	0.0657191	-0.321372	0.144731
Mrot08566	black	-0.591483	0.00373927	0.138663	0.538287	-0.271696	0.221273	0.0110406	0.961108	0.446467	0.0372592	0.556971	0.00709025	0.144033	0.522506	0.032839	0.884651	-0.240305	0.281382	0.0503324	0.823971	-0.191241	0.393909	-0.0339987	0.880605	-0.166847	0.458011	0.121075	0.591457	0.104406	0.643802	0.152824	0.497156	-0.247515	0.266752	-0.235158	0.292127	0.00715381	0.974794	-0.242393	0.277094	0.522862	0.0125336	-0.23113	0.300709	-0.238049	0.28606	-0.182882	0.415287
Mrot06515	black	-0.589592	0.00387977	-0.0159781	0.943737	0.0631366	0.780146	0.0592745	0.793303	0.118765	0.598605	0.434218	0.0434649	-0.192386	0.39103	-0.00664244	0.976596	-0.0783216	0.729004	0.188006	0.402108	-0.107033	0.635435	0.213397	0.340315	0.456458	0.0327317	0.335399	0.127028	-0.00802341	0.971731	0.335254	0.127202	-0.183281	0.414251	-0.312482	0.156815	-0.255141	0.251814	-0.431434	0.044982	-0.0969304	0.667837	-0.142043	0.528327	0.309628	0.160841	0.0705233	0.755144
Mrot12194	black	0.584776	0.00425751	-0.00340977	0.987985	0.0724525	0.748652	-0.195392	0.383528	-0.0673549	0.765841	0.0465578	0.836994	0.0833873	0.712177	-0.068064	0.763443	-0.0607682	0.788208	-0.0227973	0.919789	-0.226161	0.31151	-0.218356	0.328942	-0.243132	0.275586	-0.0227716	0.919879	-0.242306	0.277273	0.145507	0.518213	-0.0740231	0.743379	0.306093	0.165924	-0.279011	0.208594	0.101844	0.652002	-0.328543	0.135476	0.339211	0.122499	-0.120166	0.594266	-0.0915033	0.685487
Mrot01936	black	0.581918	0.00449589	0.141879	0.528809	0.316441	0.151349	-0.235449	0.291512	-0.135139	0.548759	-0.21412	0.338644	-0.204148	0.362139	0.167178	0.457107	0.294872	0.182798	-0.139042	0.537165	0.122284	0.587734	-0.0600882	0.790527	0.0476363	0.833269	-0.351889	0.108271	-0.372857	0.0874459	0.531227	0.0109571	-0.106289	0.637801	0.389535	0.0731356	-0.265473	0.23245	-0.0317969	0.888288	0.00542808	0.980873	0.0386995	0.864236	-0.180095	0.422552	-0.245477	0.270837
Mrot03858	black	0.580894	0.004584	0.238315	0.285505	-0.21316	0.340865	-0.132859	0.555585	-0.148413	0.5098	-0.167274	0.456845	0.05429	0.810365	-0.138058	0.540078	-0.0923579	0.682697	-0.126363	0.575239	0.00405222	0.985721	-0.145379	0.518585	-0.0841229	0.709744	-0.146868	0.514265	-0.144775	0.520342	-0.414491	0.0551181	0.0620698	0.783775	0.287989	0.193711	-0.0992444	0.660362	0.649573	0.00106923	-0.132645	0.556227	-0.114738	0.611145	-0.129136	0.566811	-0.12229	0.587715
Mrot06174	black	0.569111	0.00570534	-0.206391	0.356774	0.600391	0.00313349	-0.0389842	0.863246	-0.00125814	0.995566	-0.258108	0.24615	0.0948798	0.674487	0.214506	0.337753	0.379272	0.0817142	-0.0839111	0.710444	0.0558256	0.805099	-0.156398	0.487026	-0.122524	0.586994	-0.164842	0.463509	-0.159651	0.477894	0.393061	0.0703515	0.14733	0.512926	-0.164175	0.465344	-0.218053	0.329631	-0.0868124	0.700871	-0.141279	0.530572	0.1998	0.372672	0.0744673	0.74189	0.00324032	0.988582
Mrot12711	black	-0.568564	0.0057625	0.194699	0.385249	-0.172135	0.443675	0.0267925	0.905788	0.0253928	0.91069	0.409405	0.0584799	-0.0878873	0.697336	0.0815625	0.718224	-0.30212	0.171771	0.378879	0.0820568	-0.154952	0.491112	0.0406259	0.857543	0.25636	0.249477	0.0964656	0.669342	-0.364664	0.095194	0.210541	0.34697	-0.35217	0.107969	-0.0643115	0.776154	0.220757	0.323518	-0.232196	0.298423	0.491474	0.0201808	-0.393658	0.0698882	0.0388548	0.863696	-0.124096	0.582169
Mrot05501	black	0.562812	0.00639274	0.166999	0.457595	0.483888	0.0225014	-0.242831	0.2762	-0.171526	0.445314	0.0384988	0.864934	-0.14885	0.508539	-0.0901982	0.689755	0.183041	0.414875	-0.128463	0.568853	0.134486	0.550712	-0.260334	0.241956	0.225031	0.313998	-0.128987	0.567264	-0.187688	0.402919	0.445962	0.0375003	0.145831	0.517271	0.141224	0.530733	-0.39184	0.071306	0.0815874	0.718142	0.0880543	0.696787	0.103168	0.647758	-0.0283559	0.900316	-0.169108	0.451851
Mrot05101	black	0.560954	0.00660819	0.274236	0.216813	0.178186	0.427568	-0.0614728	0.785807	-0.115932	0.607414	-0.132413	0.556924	-0.154207	0.493223	-0.136615	0.544363	0.352334	0.107794	-0.0894378	0.692247	-0.0383945	0.865296	-0.178628	0.426402	-0.100339	0.656836	-0.185753	0.407874	-0.137042	0.543092	0.363785	0.0960544	-0.119472	0.596412	-0.0795541	0.724899	-0.0957068	0.671802	0.142904	0.525804	-0.14878	0.508742	0.13486	0.549593	-0.109579	0.627368	-0.112369	0.618574
Mrot04801	black	-0.560494	0.00666246	-0.0444165	0.844401	-0.0295618	0.896098	-0.0808874	0.720465	0.166008	0.460306	0.236148	0.290039	-0.0843761	0.708907	-0.0927908	0.681285	0.0403126	0.858631	0.201285	0.369055	-0.151813	0.50004	0.144109	0.522283	-0.137723	0.541071	0.132415	0.55692	-0.258738	0.244959	0.334719	0.127849	-0.337663	0.124323	-0.164414	0.464686	0.224338	0.315531	-0.383446	0.0781393	0.50203	0.0172759	-0.106728	0.636406	0.0535342	0.81296	-0.069666	0.758034
Mrot05335	black	-0.559202	0.0068168	0.040132	0.859258	-0.201148	0.36939	0.193873	0.387307	0.344544	0.116358	0.378048	0.0827851	0.238553	0.28501	-0.245702	0.270384	-0.0977407	0.665216	0.337503	0.124513	-0.258407	0.245584	0.104819	0.642485	0.391617	0.0714819	-0.0970119	0.667573	-0.149185	0.507576	0.192075	0.391812	-0.205836	0.358098	-0.172538	0.442594	-0.00369801	0.986969	-0.215912	0.334521	0.0461507	0.838402	-0.292373	0.18671	-0.0697263	0.757831	0.00547587	0.980705
Mrot08211	black	-0.557909	0.00697414	0.458858	0.0317118	-0.386481	0.0756138	-0.0181564	0.936081	0.351283	0.108922	0.499383	0.0179703	-0.0448308	0.842967	-0.0569192	0.801355	0.0619751	0.784097	-0.0289444	0.898258	-0.224628	0.314888	0.15194	0.499676	-0.0140035	0.950681	0.159174	0.479229	-0.209161	0.350214	0.357366	0.102513	-0.502976	0.017033	0.145297	0.518823	0.104972	0.641994	-0.259234	0.244023	0.39283	0.0705315	-0.358481	0.101369	-0.259641	0.243258	-0.273011	0.218956
Mrot00813	black	-0.557332	0.00704535	0.215584	0.335273	0.0213704	0.924795	0.0269716	0.905161	0.260006	0.242572	0.636708	0.00144156	-0.22073	0.32358	-0.20953	0.349345	0.0463592	0.837681	0.0634692	0.779015	-0.297595	0.178599	0.00449475	0.984162	0.152364	0.498468	-0.0126433	0.955467	0.0144021	0.94928	0.582918	0.00441126	-0.228943	0.305435	-0.217438	0.331031	0.0245467	0.913655	-0.295777	0.181395	0.266693	0.23023	-0.338176	0.123716	-0.114204	0.612817	-0.171857	0.444425
Mrot05191	black	0.556103	0.00719897	0.359021	0.100818	0.430512	0.0454929	-0.188364	0.401195	-0.12326	0.584732	0.0554876	0.806258	-0.181703	0.418352	-0.0394175	0.86174	0.458322	0.031937	-0.206774	0.355864	0.212592	0.342184	-0.0102139	0.964018	0.109662	0.627106	-0.214287	0.338258	-0.290568	0.189571	0.573488	0.00526485	-0.00264661	0.990674	0.424509	0.0489327	-0.168424	0.453711	-0.049269	0.827636	-0.00439253	0.984522	0.0977811	0.665086	-0.0951129	0.673729	-0.150839	0.502827
Mrot04133	black	0.553763	0.00749923	-0.0591564	0.793707	0.75941	4.15e-05	0.151544	0.500809	-0.227907	0.307688	-0.262293	0.238304	-0.151165	0.501892	-0.125535	0.577765	0.300959	0.173506	-0.0739525	0.743616	0.377769	0.0830313	0.122761	0.586264	-0.121568	0.589937	-0.195842	0.38241	-0.121167	0.591173	0.430752	0.0453593	0.304271	0.168588	0.147273	0.513093	-0.184633	0.410756	-0.132828	0.555679	-0.12898	0.567284	-0.0626943	0.78165	0.368368	0.0916304	0.186215	0.406688
Mrot10229	black	-0.552487	0.0076674	0.214334	0.33815	-0.223527	0.31733	0.231578	0.299747	-0.0646399	0.77504	0.369246	0.0908005	-0.289825	0.190758	0.51439	0.0143142	0.0374516	0.868576	-0.261277	0.240193	0.0923676	0.682665	-0.112048	0.619582	0.135523	0.547614	0.220905	0.323187	0.224437	0.315311	0.109775	0.626748	-0.172666	0.44225	0.0028217	0.990057	0.181142	0.419816	-0.204018	0.362452	0.0303776	0.893247	-0.283808	0.200549	-0.0544059	0.809967	-0.173778	0.43927
Mrot03519	black	-0.545531	0.008639	0.0242584	0.914666	0.158052	0.482372	0.315484	0.152659	0.0927507	0.681416	0.164232	0.465186	-0.16802	0.454811	0.124003	0.582454	0.226112	0.311618	0.291298	0.18841	-0.231013	0.300961	-0.0077847	0.972572	0.196046	0.381905	0.36892	0.0911077	-0.239421	0.283209	0.535609	0.0101985	-0.34114	0.120251	0.0561505	0.803986	-0.0874081	0.698911	-0.549677	0.00804844	0.180441	0.421646	-0.214607	0.33752	0.324181	0.141054	0.0667951	0.767735
Mrot02435	black	0.544354	0.00881298	0.302144	0.171735	0.0777888	0.730782	-0.431602	0.0448891	-0.290717	0.189334	0.0291685	0.897474	0.00705131	0.975155	-0.16421	0.465246	0.312037	0.157439	-0.248795	0.264207	0.116209	0.606551	-0.238319	0.285497	-0.0665292	0.768635	0.147165	0.513404	-0.239888	0.282242	0.365856	0.0940357	-0.356017	0.103909	-0.0669053	0.767362	0.0213359	0.924916	-0.111625	0.620913	-0.130199	0.563596	0.17077	0.447355	-0.00949842	0.966537	-0.40685	0.0602267
Mrot11191	black	0.540806	0.00935509	0.223574	0.317225	0.380192	0.0809156	-0.207451	0.354256	0.275189	0.215157	-0.140422	0.533093	-0.248053	0.265679	-0.137132	0.542823	0.321906	0.144027	-0.0166098	0.941516	-0.0734748	0.745219	-0.22355	0.317278	-0.0699632	0.757032	-0.196661	0.380383	-0.188957	0.399687	0.363709	0.0961285	-0.0662081	0.769723	0.34914	0.111248	-0.101985	0.65155	-0.00213528	0.992475	-0.0893533	0.692524	0.0838467	0.710657	-0.0216182	0.923925	-0.154228	0.493164
Mrot12792	black	-0.53594	0.010143	0.410792	0.0575478	-0.228441	0.306525	0.353093	0.106985	0.240618	0.280736	0.323804	0.141543	-0.148586	0.509301	0.0626178	0.78191	0.0964726	0.66932	-0.217554	0.330766	-0.095164	0.673564	-0.0370537	0.869961	0.211781	0.344072	0.173709	0.439455	-0.0684085	0.762279	0.455399	0.0331901	-0.436091	0.0424671	-0.0623522	0.782813	0.0679394	0.763864	-0.323834	0.141504	0.114768	0.611051	-0.422852	0.0499169	-0.0844548	0.708647	-0.204772	0.360643
Mrot01682	black	-0.534545	0.0103787	-0.0522808	0.817266	-0.256397	0.249407	0.0853772	0.705601	0.0810626	0.719884	0.071827	0.750755	0.171626	0.445046	0.464691	0.0293371	-0.298166	0.177728	0.0516148	0.819557	0.000374534	0.99868	-0.134897	0.549483	0.234428	0.293669	0.230351	0.302387	-0.239081	0.283913	0.112767	0.617324	-0.318251	0.148896	-0.246001	0.269783	-0.0336463	0.881834	-0.250575	0.260691	0.39771	0.0668032	-0.294843	0.182843	-0.113338	0.615532	-0.240679	0.280611
Mrot10238	black	0.533306	0.0105918	0.173679	0.439537	0.214002	0.338916	-0.206593	0.356293	-0.00545914	0.980764	-0.119634	0.595911	0.00640751	0.977423	-0.135632	0.547289	-0.149356	0.507083	-0.172233	0.443413	0.32001	0.146538	-0.120198	0.594166	0.0557038	0.805517	-0.176456	0.432142	-0.0452445	0.841535	0.21327	0.340609	-0.0201931	0.928928	0.451256	0.0350316	-0.0158973	0.944021	-0.170601	0.44781	-0.224105	0.316047	0.32706	0.137354	-0.136492	0.544727	-0.127105	0.572978
Mrot00470	black	0.533021	0.0106411	0.159121	0.479376	0.588747	0.00394393	0.0315175	0.889264	-0.115988	0.60724	0.154391	0.4927	-0.0611025	0.787069	-0.00957426	0.96627	0.160897	0.47442	-0.230069	0.302995	0.47426	0.0257494	-0.211782	0.34407	-0.136969	0.543309	-0.260575	0.241506	-0.197751	0.377696	0.496837	0.0186594	0.0610391	0.787285	0.263824	0.235474	0.148633	0.509166	-0.257153	0.247964	-0.149164	0.507635	0.139628	0.535433	0.106677	0.636567	-0.0915122	0.685458
Mrot03944	black	-0.532722	0.0106933	0.246871	0.268038	-0.0603281	0.789709	0.075626	0.738009	0.357259	0.102623	0.572879	0.00532441	-0.0131209	0.953787	0.0475817	0.833458	-0.274617	0.216151	-0.0372706	0.869206	-0.238326	0.285483	-0.0256031	0.909953	0.195649	0.382888	0.325685	0.139113	-0.00935626	0.967038	0.294655	0.183135	-0.111952	0.619886	-0.160072	0.476721	-0.00622144	0.978079	-0.158315	0.481634	0.132906	0.555444	-0.251398	0.259077	-0.179309	0.424613	-0.103311	0.647302
Mrot06543	black	0.526464	0.0118335	0.270196	0.223934	0.0778206	0.730675	-0.224679	0.314776	-0.0389656	0.863311	-0.115563	0.608566	-0.182368	0.416621	-0.178352	0.427131	-0.0963964	0.669567	-0.25102	0.259818	-0.00868638	0.969397	-0.150291	0.504397	-0.203479	0.363749	-0.255754	0.250638	-0.232134	0.298556	0.348103	0.112386	-0.30287	0.170656	0.294699	0.183068	0.0257535	0.909426	-0.0906507	0.688274	0.191615	0.392969	-0.0322207	0.886809	-0.11406	0.613267	-0.331343	0.131978
Mrot01105	black	-0.517142	0.0137147	0.270066	0.224166	-0.237413	0.287388	0.22064	0.323783	0.325302	0.139605	0.314049	0.154636	-0.0430628	0.84909	0.31348	0.155425	-0.0514574	0.820099	0.168922	0.452357	-0.0619224	0.784276	-0.0930445	0.680458	0.31407	0.154607	0.111046	0.622738	-0.188458	0.400958	0.203333	0.364101	-0.37015	0.0899518	0.31471	0.153723	-0.116402	0.60595	-0.261739	0.239332	0.196558	0.380638	-0.372387	0.0878771	-0.0640468	0.777053	-0.160407	0.475786
Mrot04367	black	0.513231	0.0145732	0.522883	0.0125295	0.304442	0.168337	-0.275775	0.214141	0.0935692	0.678749	0.0819803	0.716838	-0.0998247	0.658493	-0.217343	0.331247	0.546522	0.00849464	-0.318274	0.148865	0.0602036	0.790133	-0.41338	0.0558396	-0.00209871	0.992604	-0.0950421	0.67396	-0.0822457	0.715958	0.614869	0.00232521	-0.216764	0.33257	0.0124591	0.956115	-0.0337245	0.881561	-0.0264045	0.907146	0.239961	0.282091	0.0515952	0.819624	-0.239594	0.282851	-0.417422	0.0532492
Mrot01828	black	0.513044	0.0146152	0.351995	0.108156	0.204801	0.360573	-0.443896	0.0385004	0.122901	0.585836	-0.053391	0.813451	-0.253627	0.254735	-0.165547	0.46157	0.303661	0.169486	-0.0501754	0.824512	0.121674	0.58961	-0.293721	0.184594	0.249982	0.261858	-0.108076	0.632126	-0.0759909	0.736788	0.370804	0.0893417	-0.279292	0.208116	0.01262	0.955549	-0.199681	0.372964	-0.0992572	0.660321	-0.0148873	0.947573	0.403436	0.0626227	-0.0617658	0.784809	-0.274924	0.215617
Mrot05829	black	-0.512731	0.0146859	-0.384955	0.0768759	-0.260773	0.241135	0.384615	0.0771587	-0.0427761	0.850083	-0.179761	0.423426	0.399179	0.065711	0.269959	0.224356	-0.149152	0.507669	0.197909	0.377307	-0.00799946	0.971816	0.298705	0.176908	0.120917	0.591945	0.0550022	0.807922	0.353732	0.106308	-0.319188	0.147637	0.131116	0.560829	-0.235977	0.290399	0.0204928	0.927876	-0.230188	0.302738	-0.143111	0.525198	-0.319911	0.146671	0.0946216	0.675326	0.211713	0.34423
Mrot06343	black	-0.510062	0.0153003	0.0967239	0.668506	-0.119657	0.59584	0.00980421	0.965461	-0.0458852	0.839319	0.297391	0.178912	-0.26942	0.225319	-0.274744	0.21593	0.102343	0.650402	0.171498	0.44539	-0.445032	0.0379481	0.345514	0.115265	0.0397547	0.860569	0.217911	0.329954	0.0849857	0.706893	0.445335	0.037802	-0.369469	0.0905906	-0.0160881	0.94335	-0.0750435	0.739959	-0.537264	0.00992347	0.352456	0.107664	-0.114635	0.611466	0.185796	0.407763	0.0370902	0.869834
Mrot07273	black	0.509033	0.0155427	0.284746	0.199001	0.225584	0.312778	-0.216251	0.333742	-0.0842335	0.709378	0.373293	0.0870464	0.00611115	0.978467	0.0182113	0.935888	0.242127	0.277638	-0.0822807	0.715842	0.323273	0.142236	-0.314739	0.153683	0.12592	0.576591	-0.147183	0.513353	-0.334117	0.128578	0.441029	0.0399223	-0.427643	0.0471128	0.0480216	0.831939	-0.142684	0.52645	-0.336756	0.125402	-0.118853	0.598331	0.310363	0.159796	0.193824	0.387431	-0.28829	0.193224
Mrot09101	black	-0.507664	0.0158699	0.102666	0.649368	0.0721639	0.749622	0.123784	0.583125	0.100134	0.657497	0.336554	0.125643	-0.179993	0.42282	0.042958	0.849453	-0.202587	0.365902	-0.0944029	0.676036	0.270132	0.224048	0.176811	0.431201	0.153097	0.496378	0.160166	0.476457	-0.0171197	0.939724	0.334123	0.128571	-0.28308	0.201756	-0.333478	0.129356	0.057108	0.800708	-0.579434	0.00471209	0.417094	0.0534561	-0.18002	0.422749	0.308935	0.161828	-0.0455209	0.840579
Mrot00840	black	0.499279	0.0179981	0.109598	0.627308	0.533623	0.0105368	-0.138744	0.538045	-0.0872148	0.699547	0.0112442	0.960391	-0.211454	0.344835	-0.221372	0.322138	0.107638	0.633515	-0.139904	0.53462	-0.0423472	0.85157	-0.250677	0.260491	-0.0478252	0.832617	0.0826995	0.714454	-0.373834	0.0865542	0.40074	0.0645655	0.0734693	0.745237	0.198919	0.374827	-0.0205561	0.927653	-0.00756952	0.97333	0.133462	0.553777	0.524652	0.0121817	0.0978418	0.664889	0.0608476	0.787937
Mrot11692	black	-0.495236	0.0191038	0.22115	0.322637	0.0305586	0.892614	0.0932124	0.679911	0.144122	0.522245	0.323432	0.142028	-0.278807	0.208941	0.103139	0.647851	0.17477	0.436623	-0.205956	0.357811	0.0730036	0.746801	0.111239	0.62213	0.0255264	0.910222	0.314295	0.154296	-0.104209	0.644433	0.606998	0.00273944	-0.376102	0.0845097	-0.120214	0.594116	-0.067249	0.766199	-0.514183	0.0143602	0.14151	0.529891	-0.304057	0.168903	0.100418	0.656582	-0.200802	0.37023
Mrot10373	black	0.492849	0.0197817	0.0135025	0.952444	0.79499	9.84e-06	0.151361	0.501332	0.141419	0.530159	-0.0634767	0.77899	-0.107882	0.632739	-0.149491	0.506696	0.472465	0.0263943	-0.137908	0.540523	0.045211	0.841651	0.0228317	0.919668	-0.195222	0.383948	0.0141235	0.950259	-0.198448	0.375984	0.517915	0.0135501	0.245769	0.27025	0.082274	0.715864	-0.0918166	0.684463	-0.132638	0.556247	-0.337974	0.123956	0.0485246	0.830203	0.315477	0.152669	0.183756	0.413023
Mrot04792	black	0.490154	0.0205701	0.395861	0.0681983	0.274269	0.216756	-0.0918535	0.684343	-0.165322	0.46219	-0.048175	0.831409	-0.122232	0.587891	0.00313721	0.988945	0.342127	0.119113	-0.221909	0.320935	0.26354	0.235997	-0.268308	0.227313	0.125764	0.577065	0.0306191	0.892403	-0.189628	0.397987	0.366106	0.0937943	-0.012001	0.957728	-0.0463472	0.837722	-0.258952	0.244554	0.273928	0.217351	-0.100211	0.657248	-0.143541	0.523941	-0.101153	0.65422	-0.237257	0.287713
Mrot10460	black	0.488727	0.0209978	0.390746	0.0721702	0.395656	0.0683541	-0.194339	0.386147	0.0610668	0.78719	0.2882	0.19337	-0.0444696	0.844217	-0.122715	0.586407	0.0644238	0.775773	0.101878	0.651893	0.413353	0.0558566	-0.180413	0.42172	0.219579	0.326174	-0.178008	0.428037	-0.507345	0.0159471	0.348889	0.111523	-0.135393	0.548001	0.318196	0.148971	-0.116586	0.605377	-0.0593986	0.79288	-0.00812058	0.971389	-0.0220038	0.922573	0.162294	0.470543	-0.179216	0.424856
Mrot06377	black	0.488443	0.0210838	-0.0449962	0.842395	0.309955	0.160376	-0.208964	0.350677	-0.337658	0.12433	0.10599	0.638751	-0.0252119	0.911324	0.167666	0.455775	0.153206	0.496069	-0.174544	0.437226	0.104624	0.643106	-0.0297097	0.895581	0.125212	0.578752	-0.416894	0.0535822	-0.498903	0.0180988	0.393215	0.0702312	-0.0204119	0.92816	0.312428	0.156891	-0.0233367	0.917897	-0.0186209	0.934449	-0.0578367	0.798216	0.206781	0.355847	-0.107587	0.633676	-0.150444	0.503957
Mrot04535	black	-0.487185	0.0214678	-0.243592	0.27465	0.137179	0.542686	0.292877	0.185916	-0.0699447	0.757095	0.198387	0.376133	0.0246795	0.91319	0.449609	0.0357853	0.311678	0.157942	-0.202418	0.366309	-0.0197746	0.930397	0.350496	0.109772	-0.01746	0.938528	0.0134442	0.952649	0.0241675	0.914984	0.246098	0.269588	0.0631089	0.78024	-0.387141	0.0750733	0.0374659	0.868526	-0.303638	0.16952	0.24943	0.26295	-0.302298	0.171506	0.156406	0.487002	0.0980488	0.664221
Mrot12370	black	0.487013	0.0215208	0.184169	0.411954	0.254724	0.252617	0.0551047	0.80757	0.0548724	0.808367	0.280537	0.206012	0.0122487	0.956856	-0.198794	0.375133	-0.147399	0.512729	-0.201159	0.369362	-0.0489246	0.828823	-0.358028	0.101833	0.150249	0.504518	-0.280977	0.205271	-0.103698	0.646064	0.24086	0.280239	0.11595	0.607359	0.0676981	0.76468	-0.216351	0.333513	0.102304	0.650525	0.0604298	0.789362	0.397649	0.0668493	-0.122067	0.588402	-0.00306356	0.989205
Mrot13269	black	0.485835	0.0218864	0.292788	0.186057	0.520795	0.0129506	-0.132668	0.55616	0.194803	0.384989	0.0648058	0.774477	-0.0982046	0.663717	-0.123519	0.583939	0.192655	0.390356	-0.134738	0.549957	0.379564	0.0814598	-0.0811506	0.719592	0.0551151	0.807535	-0.0987885	0.661832	-0.21053	0.346996	0.211427	0.344899	0.309738	0.160684	-0.167718	0.455632	-0.146895	0.514185	0.356533	0.103374	-0.209286	0.349919	-0.217362	0.331205	0.0132393	0.95337	-0.0779097	0.730378
Mrot00913	black	0.484544	0.0222927	0.255731	0.25068	0.345961	0.114765	-0.123555	0.583829	-0.0884062	0.695631	-0.0864518	0.702059	-0.0708226	0.754136	-0.0117142	0.958737	0.609209	0.00261722	-0.0675553	0.765163	0.272181	0.220417	-0.129397	0.566022	-0.0859147	0.703829	-0.129244	0.566484	-0.0977419	0.665212	0.459919	0.0312687	-0.183364	0.414037	-0.0793313	0.72564	-0.115406	0.609058	-0.0962917	0.669906	-0.115191	0.60973	-0.108428	0.631008	0.0930349	0.680489	-0.218774	0.327994
Mrot12161	black	0.484449	0.0223227	0.408882	0.0588336	0.418936	0.0523038	-0.130387	0.563028	-0.237918	0.286333	0.184955	0.409928	-0.139784	0.534974	-0.192062	0.391844	0.317696	0.149645	-0.0472617	0.834563	0.459355	0.0315037	-0.33764	0.12435	-0.188103	0.401861	0.138707	0.538157	-0.260591	0.241475	0.466377	0.0286778	-0.180251	0.422144	-0.098287	0.663451	0.139352	0.536248	-0.159926	0.477129	-0.0486385	0.82981	0.0922553	0.683031	0.244562	0.272685	-0.202177	0.366893
Mrot10475	black	0.481726	0.0232005	0.333624	0.129178	0.584432	0.00428567	-0.0316021	0.888969	0.170514	0.448045	0.0074715	0.973675	-0.0619906	0.784044	-0.304332	0.168498	0.391856	0.0712934	-0.228854	0.305628	-0.0484981	0.830295	-0.19425	0.386366	-0.218536	0.328534	0.0639464	0.777394	-0.414482	0.0551239	0.642414	0.00126474	-0.0770864	0.733126	0.110991	0.62291	0.137573	0.541517	-0.087333	0.699158	0.113105	0.616261	-0.0153371	0.945991	0.0504242	0.823655	-0.122459	0.587195
Mrot11962	black	-0.48169	0.0232121	0.307721	0.163569	0.0843789	0.708898	0.160217	0.476317	0.152931	0.49685	0.349956	0.110358	-0.268245	0.227427	0.239996	0.28202	0.171669	0.444931	-0.137749	0.540993	0.0703817	0.755621	0.0959934	0.670873	-0.0575987	0.79903	0.245696	0.270396	-0.192517	0.390702	0.675261	0.000564312	-0.347774	0.11275	-0.0145593	0.948726	-0.0234497	0.917501	-0.515534	0.0140626	0.488032	0.0212086	-0.224615	0.314918	-0.00155527	0.994519	-0.143792	0.52321
Mrot07517	black	-0.48061	0.0235679	0.181242	0.419553	0.00976838	0.965587	-0.0591607	0.793692	-0.0006087	0.997855	0.368003	0.0919771	-0.172702	0.442154	0.139104	0.536982	-0.196758	0.380143	-0.248543	0.264706	-0.139226	0.536621	0.214239	0.338369	0.108323	0.631341	0.385495	0.0764273	0.133803	0.552753	0.363077	0.0967515	-0.19817	0.376665	-0.185743	0.4079	0.290658	0.189428	-0.480531	0.0235941	0.216386	0.333433	-0.215862	0.334634	0.00829067	0.97079	-0.140739	0.532159
Mrot07461	black	0.479679	0.0238783	0.138808	0.537856	0.454485	0.0335894	0.00289682	0.989792	0.094027	0.677259	0.05739	0.799744	0.15116	0.501906	0.105625	0.639914	0.305153	0.167294	-0.331874	0.131323	0.0534936	0.813099	-0.356603	0.103301	0.018491	0.934906	-0.0597357	0.791729	-0.120487	0.593272	0.413869	0.055521	-0.110166	0.625514	-0.0571663	0.800509	0.0905288	0.688673	-0.215538	0.335377	-0.0349118	0.877421	0.119199	0.597259	0.0597308	0.791746	-0.193166	0.389074
Mrot08499	black	-0.479383	0.0239777	0.23018	0.302757	-0.12745	0.571929	0.193888	0.387269	0.498284	0.0182652	0.62624	0.0018208	-0.0492271	0.82778	-0.0905046	0.688752	-0.137764	0.540949	-0.142846	0.525975	-0.175771	0.433957	-0.1253	0.578483	0.407006	0.0601186	-0.0750559	0.739917	-0.0979747	0.66446	0.314538	0.15396	-0.22484	0.314419	-0.157757	0.483201	-0.0460738	0.838667	-0.161797	0.471921	-0.00949132	0.966562	-0.180635	0.421139	-0.144151	0.522161	-0.146852	0.51431
Mrot08890	black	-0.476354	0.0250129	0.282038	0.203492	-0.18587	0.407573	0.0941689	0.676798	0.0527891	0.815519	0.260557	0.241538	-0.321025	0.145191	-0.12219	0.588022	0.00298233	0.989491	-0.169288	0.451365	-0.277158	0.211758	0.0369362	0.87037	0.144286	0.521769	0.136285	0.545344	-0.118307	0.600023	0.404548	0.0618343	-0.454013	0.0337973	0.333579	0.129232	0.07164	0.751384	-0.371645	0.088561	0.584424	0.00428633	-0.109813	0.626628	-0.018517	0.934814	-0.138318	0.539308
Mrot02396	black	-0.475769	0.0252168	0.0564554	0.802942	0.14816	0.510528	0.336898	0.125233	0.306214	0.165748	0.332166	0.130963	0.0132435	0.953355	0.219423	0.326525	0.017875	0.93707	0.0870359	0.700136	0.136086	0.545937	-0.0034481	0.98785	0.408484	0.059105	0.114114	0.613099	-0.449004	0.0360655	0.374394	0.0860462	-0.232116	0.298594	-0.362871	0.096955	-0.153905	0.49408	-0.3252	0.139737	0.260211	0.242187	-0.0708475	0.754052	0.23036	0.302369	0.0746247	0.741362
Mrot07516	black	-0.472898	0.0262376	0.321761	0.144218	0.0211633	0.925522	0.0521587	0.817686	0.0339216	0.880874	0.123189	0.58495	-0.132881	0.55552	0.150496	0.503808	-0.0562168	0.803759	-0.119537	0.59621	-0.0790084	0.726716	0.0974488	0.66616	0.158271	0.481758	0.501496	0.0174142	-0.161674	0.472262	0.395635	0.0683697	-0.275191	0.215152	-0.222504	0.319608	0.211367	0.345038	-0.331181	0.132179	0.558329	0.00692271	-0.2837	0.200728	0.0157907	0.944396	-0.124123	0.582087
Mrot06307	black	0.471453	0.0267634	-0.33498	0.127534	0.260468	0.241704	-0.0584155	0.796238	-0.0161245	0.943222	-0.247406	0.26697	0.376039	0.0845661	0.425657	0.04826	0.0180623	0.936412	-0.156795	0.485908	0.369196	0.0908479	-0.0994323	0.659757	-0.182953	0.415102	-0.202698	0.365633	0.00491093	0.982695	-0.357214	0.102669	0.286164	0.196676	0.185109	0.409531	-0.0896819	0.691446	0.175688	0.434178	-0.195392	0.383528	-0.0749445	0.740291	0.093751	0.678157	-0.0359781	0.873706
Mrot12667	black	-0.471211	0.0268524	0.125656	0.577396	0.0232915	0.918055	0.031408	0.889647	0.0547979	0.808623	-0.181085	0.419963	-0.222202	0.320281	0.324408	0.14076	0.0266212	0.906387	0.0355902	0.875057	0.111766	0.620469	0.0452581	0.841488	0.322359	0.143432	0.295346	0.182062	-0.233718	0.295177	0.347352	0.113216	-0.23601	0.29033	-0.253678	0.254636	0.307032	0.164563	-0.264066	0.235029	0.0283625	0.900293	-0.239004	0.284073	-0.0719277	0.750417	-0.135638	0.547272
Mrot07900	black	0.470303	0.0271878	0.296845	0.179749	0.0296921	0.895643	-0.384026	0.077652	-0.0738523	0.743952	0.115437	0.608962	0.22819	0.307072	-0.0456525	0.840124	0.301166	0.173195	-0.300848	0.173671	0.0633392	0.779457	-0.25413	0.253763	0.325161	0.139787	-0.14404	0.522484	-0.0536348	0.812614	0.311123	0.158723	-0.319436	0.147306	-0.0582107	0.796937	-0.0491216	0.828144	-0.0657517	0.771269	-0.193042	0.389387	-0.0895892	0.69175	-0.19267	0.390317	-0.506966	0.0160389
Mrot04243	black	0.468441	0.0278866	0.248765	0.264265	0.417953	0.0529163	-0.1569	0.485612	-0.245158	0.27148	-0.135556	0.547516	-0.232874	0.296974	-0.180013	0.422767	0.287812	0.193997	-0.00086814	0.996941	0.00892676	0.96855	-0.218167	0.329372	-0.0595704	0.792293	-0.0594705	0.792634	-0.274693	0.216018	0.521629	0.0127811	-0.0604054	0.789445	0.132049	0.558019	0.248034	0.265717	-0.133442	0.553836	0.0992639	0.660299	0.177536	0.429283	0.00554671	0.980456	-0.12028	0.593912
Mrot05970	black	0.467767	0.0281432	0.374917	0.0855738	0.373381	0.0869666	-0.107113	0.63518	0.0751144	0.739722	-0.061703	0.785023	-0.188916	0.399793	-0.137551	0.541581	0.586115	0.00414955	-0.260638	0.241387	0.164222	0.465214	-0.0455094	0.840619	-0.101981	0.651564	-0.19691	0.37977	-0.283341	0.201323	0.747447	6.39e-05	-0.18643	0.406138	0.035125	0.876678	-0.0656022	0.771776	-0.148061	0.510816	-0.111483	0.62136	-0.066142	0.769947	-0.122359	0.587501	-0.25934	0.243824
Mrot05355	black	0.467449	0.0282645	0.256768	0.248698	0.511138	0.0150501	0.0558184	0.805124	-0.0901277	0.689986	-0.146933	0.514075	-0.157928	0.482721	-0.0814256	0.718678	0.561783	0.00651131	-0.0982516	0.663565	0.152207	0.498915	-0.123142	0.585096	0.242937	0.275983	-0.124467	0.581033	-0.163183	0.468081	0.570921	0.00551962	0.0219599	0.922726	0.297308	0.179039	-0.129349	0.566168	-0.192133	0.391665	-0.199475	0.373466	-0.0379745	0.866757	0.13001	0.564168	-0.0715488	0.751691
Mrot08740	black	0.466475	0.0286398	0.115068	0.610112	0.758433	4.31e-05	0.254277	0.253479	-0.0951369	0.673652	-0.139332	0.536308	0.0363329	0.87247	0.0349864	0.877161	0.501727	0.0173542	-0.0682595	0.762783	0.390121	0.0726672	-0.0762475	0.73593	-0.0712281	0.75277	0.0405456	0.857822	-0.379179	0.081795	0.539545	0.00955432	0.107744	0.633178	0.109471	0.627707	0.0521399	0.817751	-0.225132	0.313775	-0.222517	0.319577	-0.106868	0.635959	0.371484	0.0887097	0.0867878	0.700952
Mrot11392	black	0.46617	0.0287581	0.449852	0.0356736	0.112991	0.61662	-0.217694	0.330448	0.0580076	0.797632	-0.231284	0.30038	-0.396403	0.0677869	-0.0899719	0.690496	0.453654	0.0339561	-0.270133	0.224045	-0.0603706	0.789563	-0.203941	0.362636	0.231561	0.299783	-0.144122	0.522247	-0.121483	0.590201	0.280267	0.206467	-0.0134309	0.952696	0.348245	0.11223	-0.311424	0.158299	0.38752	0.0747641	0.0465517	0.837015	-0.046343	0.837737	-0.281831	0.203839	-0.248663	0.264469
Mrot03222	black	0.464938	0.0292397	0.342586	0.118586	0.294306	0.18368	-0.0627439	0.781481	0.165703	0.461143	-0.131221	0.560512	-0.158569	0.480923	-0.230258	0.302587	-0.146533	0.515235	-0.0369589	0.870291	0.111356	0.62176	-0.284761	0.198976	-0.225821	0.312258	0.0438506	0.84636	-0.115221	0.609635	0.307464	0.163939	-0.00587124	0.979312	0.070831	0.754108	0.169886	0.449743	0.0050435	0.982228	-0.136956	0.543346	0.183613	0.413391	-0.132317	0.557214	-0.0772888	0.73245
Mrot09790	black	-0.464569	0.0293851	0.0214457	0.924531	-0.0775491	0.731581	0.209614	0.349147	-0.23327	0.296131	0.36303	0.0967982	-0.0357863	0.874374	0.0469152	0.83576	-0.0698169	0.757525	0.364045	0.0957992	0.148165	0.510514	0.064155	0.776686	0.190622	0.395472	0.299198	0.17616	-0.0655359	0.772001	0.202347	0.366481	-0.328931	0.134987	0.0250909	0.911748	0.0113448	0.960037	-0.569967	0.0056169	-0.134875	0.549547	-0.195514	0.383224	0.442306	0.0392842	0.0328899	0.884473
Mrot08045	black	0.462155	0.0303515	-0.374505	0.0859455	0.28962	0.191085	0.306995	0.164616	-0.190078	0.396846	-0.239949	0.282117	0.185636	0.408175	-0.00435825	0.984643	-0.131406	0.559954	0.103732	0.645956	0.284306	0.199726	-0.126665	0.574319	-0.163073	0.468385	-0.164389	0.464754	-0.0608585	0.7879	-0.557337	0.00704479	0.53055	0.0110784	-0.137515	0.541689	-0.177799	0.42859	0.495409	0.0190553	-0.166945	0.457744	0.384792	0.0770114	0.349746	0.110586	0.482846	0.022836
Mrot01337	black	-0.461591	0.0305807	0.241315	0.279303	0.0443993	0.84446	0.238654	0.284801	0.100343	0.656824	0.363223	0.096607	-0.105394	0.64065	-0.0254987	0.910319	-0.00766374	0.972998	0.116544	0.605506	0.0112078	0.960519	0.0704323	0.755451	-0.107705	0.633301	0.168741	0.45285	-0.244735	0.272334	0.555394	0.00728897	-0.290972	0.188928	-0.185706	0.407994	-0.117638	0.602103	-0.335749	0.126608	0.574133	0.0052024	-0.394482	0.0692525	0.0646575	0.77498	-0.0708553	0.754026
Mrot03411	black	0.45852	0.0318538	0.14038	0.533215	0.384227	0.0774829	-0.0318881	0.88797	0.211635	0.344413	-0.0430342	0.849189	-0.0386901	0.864268	-0.0225247	0.920745	0.414162	0.0553307	0.0210051	0.926077	0.0364181	0.872174	-0.187802	0.402629	-0.000700686	0.997531	-0.444894	0.0380149	-0.511714	0.0149177	0.606867	0.00274681	-0.175057	0.435857	0.0085431	0.969901	0.0104352	0.963239	-0.120954	0.591833	-0.0857988	0.704211	0.131416	0.559924	-0.108732	0.630048	-0.151091	0.502106
Mrot08652	black	0.457214	0.0324077	-0.0767803	0.734149	0.634147	0.00152752	-0.115917	0.607464	0.0474683	0.833849	-0.19653	0.380706	-0.0911781	0.68655	0.183879	0.412704	0.176648	0.431632	-0.105024	0.641828	0.304888	0.167683	-0.168541	0.453393	-0.0496306	0.826389	-0.149012	0.508073	-0.216998	0.332034	0.431516	0.0449365	0.280631	0.205854	-0.0775072	0.731721	-0.1869	0.404932	0.0265048	0.906795	-0.132553	0.556504	0.0460315	0.838814	-0.0565674	0.802559	-0.074395	0.742132
Mrot04307	black	-0.453512	0.0340188	0.0158344	0.944243	-0.226536	0.310687	0.0933913	0.679328	0.102451	0.650055	-0.0962068	0.670181	0.135849	0.546643	0.11258	0.617911	0.200986	0.369781	0.070774	0.7543	0.231188	0.300585	0.00410663	0.985529	0.325758	0.139019	0.0051058	0.982009	-0.185786	0.407789	0.172779	0.441945	-0.363102	0.096727	-0.247234	0.267312	-0.00113882	0.995987	-0.270165	0.223989	0.174691	0.436832	-0.242162	0.277566	-0.0245171	0.913759	-0.189161	0.39917
Mrot01262	black	-0.452662	0.0343976	0.140991	0.531419	0.0320759	0.887314	0.292041	0.187235	0.38703	0.0751639	0.426723	0.0476416	0.0945413	0.675587	-0.0196963	0.930672	-0.113278	0.615718	-0.108364	0.631213	-0.226269	0.311272	-0.0905753	0.688521	0.101936	0.651706	-0.0271564	0.904514	-0.132643	0.556234	0.598458	0.00325738	-0.234952	0.29256	-0.181537	0.418784	0.00661996	0.976675	-0.359485	0.100347	0.207245	0.354745	-0.400313	0.0648774	-0.198154	0.376704	-0.184572	0.410913
Mrot11613	black	-0.452258	0.034579	-0.182828	0.415428	-0.0949203	0.674355	0.108215	0.631684	-0.143615	0.523726	0.354042	0.10598	0.334975	0.127539	-0.178021	0.428004	-0.201884	0.367602	0.34819	0.112291	-0.181005	0.420171	0.37409	0.0863212	0.305324	0.167045	0.364842	0.0950201	0.0606134	0.788736	-0.198501	0.375852	0.0486641	0.829722	-0.202045	0.367213	-0.177911	0.428292	-0.217491	0.33091	0.0803183	0.722357	-0.144024	0.522531	0.408389	0.0591694	0.28178	0.203924
Mrot02927	black	0.450483	0.0353836	-0.0482165	0.831266	0.480506	0.0236025	-0.170701	0.44754	-0.11791	0.601256	0.0690277	0.760188	0.00369941	0.986964	-0.17762	0.429062	0.10021	0.657253	0.170672	0.447617	-0.0504439	0.823587	-0.258795	0.244851	0.120081	0.594529	-0.108023	0.632293	-0.402976	0.0629508	0.58739	0.00404879	-0.206801	0.355799	0.230698	0.301638	-0.310222	0.159997	-0.335741	0.126617	0.0275051	0.903293	0.172039	0.443933	0.218767	0.32801	-0.129446	0.565872
Mrot00478	black	-0.448401	0.0363465	0.132304	0.557252	-0.226112	0.311617	-0.105983	0.638776	0.37331	0.0870315	0.616783	0.00223289	0.13763	0.541346	-0.00468914	0.983477	-0.372047	0.0881898	-0.0610078	0.787391	-0.223275	0.317888	-0.0921416	0.683402	0.290315	0.189974	0.0550593	0.807726	-0.193737	0.387647	0.343388	0.117669	-0.371756	0.0884583	0.119536	0.596215	-0.0698539	0.757401	-0.338981	0.122768	0.100564	0.656114	-0.134454	0.550808	-0.277283	0.211545	-0.311985	0.157512
Mrot03331	black	-0.446589	0.0372013	0.331543	0.131732	-0.279466	0.207822	-0.0725363	0.748371	-0.212536	0.342314	0.164948	0.463216	-0.178007	0.428041	0.0314767	0.889407	0.200223	0.37164	-0.0224443	0.921027	-0.134479	0.550733	0.0478109	0.832666	0.228603	0.306172	0.339624	0.122015	-0.0512464	0.820825	0.433094	0.0440723	-0.643253	0.00124036	0.105583	0.640049	0.280492	0.206088	-0.577482	0.00488788	0.187132	0.404339	-0.253671	0.25465	0.0549644	0.808052	-0.319331	0.147446
Mrot05906	black	0.445367	0.0377862	0.13422	0.551505	0.419558	0.0519189	0.320792	0.1455	0.210941	0.346035	-0.0381109	0.866282	0.00745401	0.973737	0.206754	0.355911	0.396039	0.0680628	-0.0911914	0.686506	0.367537	0.0924207	-0.299454	0.175772	0.213672	0.339681	-0.442999	0.0389407	-0.246127	0.26953	0.333594	0.129215	0.108245	0.631591	0.057181	0.800459	-0.296915	0.179641	0.094004	0.677334	-0.332837	0.13014	-0.0854872	0.705239	0.0246506	0.913291	-0.0293947	0.896683
Mrot13164	black	0.444694	0.0381117	0.232345	0.298104	0.451116	0.0350952	-0.165886	0.460641	-0.00218163	0.992312	0.0860183	0.703487	-0.0784925	0.728435	0.012472	0.95607	0.394915	0.0689202	-0.0185315	0.934763	0.240557	0.280862	-0.197158	0.379156	0.140578	0.532635	-0.168211	0.45429	-0.536642	0.0100262	0.684315	0.000443883	-0.3669	0.0930309	-0.00385445	0.986418	-0.0887325	0.69456	-0.270639	0.223146	-0.104243	0.644323	-0.0854807	0.70526	0.1629	0.468863	-0.303342	0.169957
Mrot10545	black	-0.444599	0.038158	-0.0968476	0.668105	0.0192185	0.93235	0.130479	0.562752	-0.125818	0.576903	0.469764	0.0273887	-0.245947	0.269891	0.0338729	0.881044	-0.103952	0.645253	-0.0131265	0.953767	-0.0201327	0.92914	0.115216	0.609649	0.0774794	0.731814	-0.189048	0.399457	0.0309073	0.891396	0.520137	0.0130856	-0.188892	0.399852	-0.009193	0.967613	0.0672589	0.766166	-0.544208	0.00883487	-0.0446463	0.843605	-0.136477	0.544773	0.0323198	0.886463	-0.0860783	0.703289
Mrot12195	black	0.444358	0.0382749	0.0378006	0.867362	0.132125	0.557792	-0.202671	0.365699	0.217008	0.332011	0.153734	0.494565	0.164032	0.465738	-0.0156765	0.944797	0.183004	0.414971	-0.0910137	0.687087	-0.204124	0.362196	-0.294484	0.183401	-0.23774	0.286704	-0.0485084	0.830259	-0.226103	0.311636	0.431558	0.0449131	-0.343987	0.116989	0.240876	0.280205	-0.186211	0.406698	-0.230184	0.302748	-0.35271	0.107393	0.266307	0.230932	-0.141193	0.530824	-0.263955	0.235233
Mrot06084	black	0.442801	0.0390388	0.32146	0.144615	0.588201	0.00398581	0.00690374	0.975675	-0.0106895	0.962344	-0.211621	0.344446	-0.260755	0.241168	-0.308904	0.161873	0.535423	0.0102298	-0.229108	0.305075	0.0668385	0.767588	-0.0485379	0.830157	-0.0678215	0.764263	-0.0834632	0.711926	-0.191326	0.393695	0.670235	0.000642516	0.03396	0.88074	0.224467	0.315245	0.0693615	0.759062	-0.131286	0.560318	0.138633	0.538376	-0.0611877	0.786778	0.0469713	0.835566	-0.0643751	0.775939
Mrot03887	black	0.442214	0.0393298	-0.119001	0.597872	0.150763	0.503043	0.0110053	0.961232	-0.140596	0.53258	-0.21307	0.341073	-0.103294	0.647355	-0.07571	0.737728	-0.0374253	0.868668	-0.102768	0.649041	-0.0855362	0.705077	-0.103493	0.64672	-0.114891	0.610667	-0.151633	0.500554	-0.0849943	0.706865	-0.418645	0.0524844	0.560386	0.00667523	-0.0755632	0.738219	-0.0179704	0.936735	0.806948	5.69e-06	-0.104096	0.644793	0.388305	0.0741267	-0.132535	0.556558	0.301577	0.17258
Mrot02751	black	-0.441337	0.0397678	0.0386254	0.864494	-0.0320922	0.887258	0.0801073	0.723058	0.425327	0.0484528	0.459715	0.0313536	0.00987711	0.965204	0.0930069	0.680581	-0.274117	0.217021	0.00672585	0.976302	-0.077426	0.731992	-0.193056	0.389349	0.431811	0.044774	-0.285021	0.198549	-0.163521	0.467147	0.385046	0.0768005	-0.261042	0.240632	0.0480214	0.83194	0.0830521	0.713286	-0.339898	0.121694	0.0294236	0.896582	-0.252296	0.257323	-0.212309	0.342843	-0.265557	0.232298
Mrot09264	black	-0.44109	0.0398914	0.288234	0.193314	0.0898677	0.690838	0.238023	0.286113	0.00028097	0.99901	0.296985	0.179535	-0.0979228	0.664628	0.087387	0.698981	0.282476	0.202762	0.0856876	0.704577	-0.0388674	0.863652	-0.184926	0.410001	0.312314	0.157051	0.37597	0.0846284	-0.212807	0.341685	0.641585	0.00128923	-0.372671	0.087616	-0.213288	0.340569	-0.0154505	0.945592	-0.451994	0.0346978	0.140594	0.532585	-0.259651	0.243238	0.12608	0.576102	-0.153459	0.495347
Mrot04780	black	-0.440968	0.0399528	0.360462	0.0993587	-0.0894545	0.692192	-0.176559	0.431869	0.387281	0.0749588	0.588078	0.00399538	-0.250968	0.25992	0.0866193	0.701507	0.160474	0.475601	-0.109709	0.626957	-0.24887	0.264058	-0.107217	0.634849	0.105161	0.641394	0.107266	0.634694	-0.16765	0.45582	0.615884	0.00227582	-0.422198	0.0503097	-0.000275357	0.99903	-0.0320317	0.887469	-0.296804	0.179813	0.349694	0.110643	-0.0406169	0.857574	-0.324265	0.140945	-0.331787	0.13143
Mrot11194	black	0.440295	0.0402928	0.26459	0.234066	0.354135	0.105881	-0.150781	0.502993	0.0675307	0.765246	0.187927	0.402309	-0.0570199	0.80101	0.131151	0.560723	0.167839	0.455302	-0.0427211	0.850274	0.198147	0.376721	-0.410496	0.0577457	0.367389	0.0925628	-0.333058	0.129869	-0.312804	0.156367	0.366246	0.0936595	-0.079061	0.72654	0.243189	0.27547	-0.189225	0.399009	-0.000638158	0.997751	0.147891	0.511307	-0.0233647	0.917799	-0.0452239	0.841607	-0.288718	0.192533
Mrot01904	black	-0.439923	0.0404819	0.326591	0.137953	-0.165045	0.46295	-0.191852	0.39237	0.480488	0.0236085	0.450174	0.0355254	-0.11732	0.603092	0.115995	0.607219	0.0757846	0.737478	-0.181659	0.418467	-0.127826	0.570786	-0.126494	0.57484	0.34444	0.116475	-0.0142225	0.949911	-0.177956	0.428173	0.640475	0.00132265	-0.528252	0.0114981	-0.170886	0.447041	-0.067483	0.765408	-0.398321	0.0663475	0.242175	0.27754	-0.119313	0.596906	-0.383901	0.0777566	-0.462098	0.0303745
Mrot06622	black	0.439496	0.0406991	0.0887724	0.694429	0.599243	0.00320659	0.218694	0.328177	-0.28355	0.200977	-0.00140165	0.995061	-0.0114487	0.959671	-0.245735	0.270317	0.254596	0.252863	-0.15367	0.494749	0.0629842	0.780664	0.0476384	0.833262	-0.108458	0.630915	-0.13805	0.540102	-0.239729	0.28257	0.574552	0.00516212	0.0317456	0.888468	0.135132	0.54878	0.137427	0.54195	-0.355435	0.104517	0.129123	0.566852	0.0365496	0.871716	0.321627	0.144394	0.112988	0.616629
Mrot13084	black	0.438101	0.0414166	-0.00918547	0.967639	0.56195	0.00649198	-0.00485967	0.982876	0.280815	0.205544	-0.243168	0.275513	-0.00336421	0.988145	0.079279	0.725815	0.168155	0.454443	-0.129555	0.565543	0.204769	0.36065	0.0275341	0.903192	-0.24709	0.2676	-0.205056	0.359962	-0.446066	0.0374507	0.50177	0.0173431	0.12022	0.5941	0.0272203	0.90429	-0.0351168	0.876707	-0.0549899	0.807964	-0.15145	0.501076	-0.0427936	0.850023	-0.0816758	0.717848	-0.0398411	0.860268
Mrot01239	black	0.437004	0.0419876	0.174801	0.436538	0.172163	0.443601	-0.0436667	0.846997	-0.215147	0.336276	-0.151055	0.502208	-0.0127096	0.955234	-0.165699	0.461153	0.221871	0.321021	-0.188591	0.400619	0.0250139	0.912018	-0.0475197	0.833672	0.410543	0.0577144	-0.0379958	0.866683	-0.250937	0.259981	0.350184	0.11011	-0.174654	0.436931	0.64508	0.00118867	-0.24132	0.279292	-0.205872	0.358012	-0.235253	0.291926	0.21325	0.340657	0.0665141	0.768686	-0.0762736	0.735842
Mrot08911	black	-0.436997	0.0419912	-0.323368	0.142111	-0.119745	0.595569	0.402356	0.0633956	0.314641	0.153818	-0.410206	0.05794	0.0190993	0.932769	0.215863	0.334632	-0.0614921	0.785742	0.0435819	0.847291	-0.2056	0.35866	0.277078	0.211896	-0.0659408	0.770628	0.256429	0.249345	0.309169	0.161494	-0.463709	0.0297265	0.270864	0.222746	-0.0410435	0.856093	0.0928169	0.6812	0.109842	0.626537	-0.334232	0.128438	-0.170485	0.448124	0.114226	0.612749	0.381826	0.0795121
Mrot04493	black	-0.436711	0.0421409	0.250648	0.260549	0.136645	0.544272	0.345127	0.1157	0.0426353	0.850572	0.282343	0.202983	-0.261276	0.240195	-0.0175445	0.938231	0.0958146	0.671452	0.241434	0.279057	0.218914	0.327679	-0.244062	0.273697	0.285099	0.198421	0.232479	0.297817	0.0374166	0.868698	0.29569	0.18153	-0.215667	0.335081	-0.0761018	0.736417	-0.103313	0.647294	-0.38041	0.0807271	0.403827	0.0623441	-0.108542	0.630648	0.381098	0.0801352	0.0649786	0.77389
Mrot07107	black	0.433667	0.0437622	0.110229	0.625313	0.475577	0.0252843	0.0698203	0.757514	-0.444055	0.0384228	0.00223432	0.992127	-0.115021	0.610259	-0.107034	0.635433	0.423026	0.049813	-0.156179	0.487642	-0.152231	0.498846	-0.139899	0.534633	-0.100482	0.656376	-0.0399273	0.859969	-0.207576	0.353958	0.586341	0.0041315	-0.00851762	0.969991	0.13102	0.56112	-0.0779925	0.730102	-0.0854692	0.705298	0.221388	0.322103	-0.0816116	0.718061	0.145309	0.518787	-0.0591901	0.793591
Mrot02189	black	0.433088	0.044076	0.0713321	0.752421	0.241402	0.279124	-0.101533	0.653	-0.133178	0.554628	-0.219095	0.327267	0.172419	0.442914	0.0913721	0.685916	0.00538566	0.981023	-0.260152	0.242298	0.222222	0.320236	-0.253859	0.254287	-0.208023	0.352901	-0.252851	0.256242	-0.0800808	0.723147	0.242241	0.277405	0.122025	0.588531	0.225502	0.312958	0.0475499	0.833567	-0.00514734	0.981863	0.430842	0.0453095	-0.124721	0.580254	-0.279395	0.207942	-0.279524	0.207725
Mrot05201	black	-0.432467	0.0444144	0.118058	0.600796	-0.0481569	0.831472	0.317112	0.150437	-0.143138	0.52512	0.534664	0.0103584	0.0325231	0.885753	0.0268503	0.905585	-0.0155376	0.945286	0.0926874	0.681622	0.0639886	0.777251	0.0427533	0.850162	-0.177229	0.430094	-0.00767703	0.972951	-0.0145438	0.948781	0.169641	0.450407	-0.0312922	0.890051	-0.175737	0.434049	0.128038	0.570141	-0.187947	0.402258	0.562219	0.00646086	-0.265129	0.23308	0.0999344	0.658139	0.0542552	0.810484
Mrot07988	black	0.432021	0.0446584	0.102293	0.650564	0.282512	0.202702	-0.283274	0.201434	-0.037678	0.867789	0.373399	0.0869503	0.117122	0.603708	-0.108829	0.62974	0.172403	0.442957	-0.135821	0.546727	0.144503	0.521136	0.062744	0.781481	0.0543323	0.81022	-0.24049	0.281	-0.538581	0.00970893	0.569396	0.00567576	-0.293623	0.184747	0.351773	0.108395	-0.242338	0.277207	-0.334028	0.128686	-0.0773922	0.732105	0.197682	0.377866	0.0427899	0.850036	-0.216775	0.332543
Mrot03697	black	-0.431322	0.0450433	0.219358	0.326674	-0.380182	0.0809244	-0.0329608	0.884226	-0.0304936	0.892841	0.105846	0.639209	0.0796206	0.724677	0.0908897	0.687492	0.0566376	0.802319	0.147374	0.512799	-0.173927	0.438873	0.0529405	0.814999	0.162808	0.469118	0.107312	0.63455	-0.28254	0.202655	0.42101	0.0510287	-0.560373	0.0066768	0.104186	0.644505	0.0564894	0.802826	-0.357804	0.102063	0.233138	0.296411	-0.333468	0.129368	-0.260155	0.242292	-0.325611	0.139207
Mrot00844	black	0.428125	0.0468379	0.111277	0.622011	0.393659	0.0698871	0.0529958	0.814809	-0.277653	0.210911	-0.29381	0.184454	-0.137348	0.542185	-0.0873299	0.699169	0.351392	0.108805	0.146912	0.514137	0.368613	0.0913982	-0.188831	0.400009	0.368728	0.0912895	0.0547933	0.808638	-0.233711	0.295192	0.267939	0.227978	0.0546409	0.809161	-0.204365	0.361619	-0.33522	0.127244	0.0515273	0.819858	-0.265373	0.232633	0.184484	0.41114	0.294974	0.18264	0.0841917	0.709516
Mrot02645	black	0.427703	0.0470785	0.0709553	0.753689	0.561053	0.00659657	0.0197794	0.93038	0.0385122	0.864887	-0.202069	0.367155	0.115646	0.608307	0.0683073	0.762621	0.590702	0.00379678	-0.2046	0.361056	0.0823933	0.715469	-0.00933812	0.967102	-0.13032	0.56323	-0.0265241	0.906728	-0.278866	0.208842	0.591718	0.00372211	-0.00534797	0.981156	-0.0951692	0.673547	-0.177905	0.428308	-0.164871	0.463428	0.18618	0.406778	-0.0219637	0.922713	0.0598598	0.791306	-0.0584779	0.796024
Mrot05103	black	0.427144	0.0473992	0.172892	0.441645	0.539856	0.00950484	0.146355	0.51575	-0.0836532	0.711297	0.00466938	0.983546	-0.303791	0.169294	-0.0867289	0.701146	0.687092	0.000411691	-0.176927	0.430892	0.131094	0.560896	-0.324238	0.140981	-0.0120698	0.957485	-0.283743	0.200657	-0.0428105	0.849964	0.571933	0.00541798	0.11429	0.612548	0.198502	0.37585	-0.277841	0.210589	0.0356253	0.874935	0.0502768	0.824163	0.0903249	0.68934	0.042942	0.849508	-0.0293384	0.89688
Mrot02538	black	0.426725	0.0476404	0.361616	0.098202	0.620007	0.00208437	0.00804519	0.971655	0.252995	0.255961	-0.0729614	0.746942	-0.282654	0.202465	-0.192124	0.391686	0.315617	0.152477	-0.269875	0.224507	0.0496333	0.82638	-0.173926	0.438875	-0.15315	0.496228	-0.0158367	0.944235	-0.200563	0.370811	0.677358	0.000534183	-0.0101396	0.96428	0.136247	0.545455	0.067669	0.764778	-0.159376	0.478665	0.125412	0.57814	-0.00394238	0.986108	0.012605	0.955602	-0.0998754	0.658329
Mrot12163	black	0.426369	0.0478461	0.213086	0.341037	0.756876	4.56e-05	0.0945156	0.67567	0.265279	0.232806	-0.133498	0.553669	-0.220144	0.324899	-0.177726	0.428781	0.264904	0.233492	-0.162852	0.468997	0.130475	0.562764	-0.0478585	0.832502	-0.074196	0.742799	0.0113479	0.960026	-0.340568	0.120914	0.577666	0.00487113	0.220708	0.323629	-0.0637045	0.778216	-0.0741735	0.742875	-0.00831933	0.970689	0.0670632	0.766828	0.0670003	0.767041	0.121052	0.591528	0.116989	0.604122
Mrot11741	black	0.425599	0.0482941	0.399995	0.0651104	0.291975	0.187338	-0.192413	0.390961	0.263936	0.235267	0.156781	0.485946	-0.205393	0.359157	-0.153849	0.49424	0.118325	0.59997	-0.352627	0.107481	-0.0281797	0.900932	-0.145563	0.51805	-0.197386	0.378593	-0.148391	0.509863	-0.270147	0.22402	0.660274	0.000825245	-0.215915	0.334513	0.0827701	0.71422	0.0909196	0.687395	-0.183287	0.414236	0.0915104	0.685464	0.265818	0.231822	-0.271835	0.221027	-0.242058	0.27778
Mrot12812	black	0.424288	0.0490631	0.0262109	0.907824	0.596041	0.0034181	0.0308403	0.89163	-0.169093	0.451893	-0.230011	0.303122	-0.0435947	0.847247	-0.133945	0.55233	0.238087	0.28598	-0.11044	0.624648	0.265326	0.23272	-0.198764	0.375206	0.398137	0.0664845	0.0148658	0.947649	-0.260089	0.242416	0.383719	0.0779093	0.243069	0.275715	-0.00795345	0.971978	-0.306187	0.165788	-0.00424072	0.985057	0.0811556	0.719575	0.333432	0.129411	0.150866	0.502749	0.110558	0.624277
Mrot04754	black	0.420617	0.0512686	0.214613	0.337505	0.467203	0.0283589	-0.0795347	0.724963	0.0178168	0.937275	0.322147	0.143711	-0.0572233	0.800314	-0.251235	0.259396	0.150276	0.504439	-0.00177707	0.993738	0.00970568	0.965807	-0.0776431	0.731268	-0.134277	0.551336	0.158165	0.482054	-0.154637	0.492004	0.353308	0.106757	-0.0590109	0.794203	0.020684	0.927204	-0.116424	0.605882	-0.101032	0.654609	-0.224078	0.316106	0.0134619	0.952587	0.32479	0.140266	0.00270999	0.99045
Mrot01694	black	0.420422	0.0513878	0.0537302	0.812286	0.579708	0.00468782	0.293392	0.185108	-0.169426	0.450989	-0.344762	0.116112	-0.145222	0.519043	-0.198893	0.374892	0.276526	0.212846	-0.271474	0.221666	-0.033259	0.883185	-0.063853	0.777711	-0.205576	0.358719	-0.00963964	0.96604	-0.203651	0.363336	0.494834	0.0192164	0.140641	0.532447	0.326115	0.138561	0.157169	0.484853	-0.136433	0.544904	-0.00949995	0.966532	-0.0414908	0.854541	0.170352	0.448484	0.112719	0.617473
Mrot12117	black	-0.420414	0.0513926	0.213258	0.340638	-0.109988	0.626074	-0.0275396	0.903173	-0.068417	0.762251	0.528432	0.0114648	-0.0157134	0.944668	0.163807	0.466359	0.192559	0.390596	0.00205566	0.992756	0.108997	0.629207	0.0373513	0.868925	0.269792	0.224654	0.0946753	0.675151	-0.189774	0.397616	0.544851	0.00873919	-0.580166	0.00464749	0.0872208	0.699527	-0.0289117	0.898372	-0.659904	0.000832803	0.154119	0.493474	-0.321521	0.144535	0.13773	0.541048	-0.342661	0.118499
Mrot09254	black	0.420349	0.0514328	-0.108668	0.630248	0.621388	0.00202336	0.2809	0.205402	-0.248416	0.264958	-0.419522	0.0519407	-0.0820931	0.716464	-0.0762278	0.735996	0.437505	0.0417261	-0.111913	0.620008	0.313344	0.155614	0.183845	0.412792	-0.232865	0.296993	-0.0523014	0.817195	0.0256894	0.909651	0.317012	0.150573	0.225542	0.31287	0.0735735	0.744888	-0.127424	0.572007	-0.254153	0.253718	0.010989	0.961289	-0.00068568	0.997584	0.45689	0.0325461	0.266149	0.231219
Mrot05930	black	0.418894	0.0523295	0.00452859	0.984043	0.199944	0.372321	-0.219239	0.326942	-0.177983	0.428104	-0.125744	0.577127	-0.0583084	0.796603	-0.149184	0.507578	-0.143903	0.522884	-0.0731315	0.746371	-0.042049	0.852605	0.169934	0.449613	0.0248546	0.912576	-0.231845	0.299175	-0.107909	0.632656	0.300036	0.174893	0.0793833	0.725467	0.154208	0.49322	-0.432319	0.0444954	-0.0126093	0.955587	0.299357	0.175918	0.133574	0.55344	-0.121381	0.590515	-0.0217	0.923638
Mrot09134	black	0.41834	0.0526746	0.00914404	0.967785	0.592523	0.00366385	-0.105455	0.640457	0.225907	0.312069	-0.0380196	0.8666	-0.129856	0.564634	0.0290476	0.897897	-0.114847	0.610806	0.0762586	0.735893	0.116327	0.606184	-0.125285	0.578531	0.095236	0.67333	-0.0460189	0.838857	-0.377834	0.0829739	0.17944	0.42427	0.214537	0.33768	0.00252381	0.991106	-0.030294	0.893539	0.0564311	0.803025	-0.0369099	0.870461	0.295426	0.181939	0.156941	0.485495	0.133669	0.553155
Mrot11376	black	0.418283	0.0527097	-0.0748268	0.740685	0.685522	0.000429643	0.323733	0.141637	-0.16976	0.450084	-0.258541	0.245331	-0.170002	0.449428	-0.0811255	0.719675	0.36378	0.0960588	-0.129973	0.564279	0.069867	0.757356	0.31183	0.157729	-0.0025551	0.990996	-0.13791	0.540515	-0.287928	0.193809	0.512446	0.0147505	0.25935	0.243805	0.158812	0.480241	-0.259266	0.243963	-0.164852	0.463479	-0.0753133	0.739056	0.0753434	0.738955	0.356626	0.103277	0.354041	0.105981
Mrot10920	black	0.4176	0.0531376	0.437972	0.0414835	0.490902	0.0203486	-0.121208	0.591049	0.269967	0.224342	-0.00473856	0.983303	-0.224402	0.315388	-0.249975	0.261873	0.513553	0.0145009	-0.23277	0.297197	-0.0423381	0.851602	-0.314227	0.15439	-0.139713	0.535182	-0.0192096	0.932381	-0.212398	0.342636	0.755746	4.75e-05	-0.159918	0.477151	0.223459	0.317479	-0.000845595	0.99702	-0.142338	0.527462	0.158645	0.480709	-6.82e-05	0.999759	-0.136459	0.544827	-0.265302	0.232763
Mrot07533	black	0.416718	0.0536937	0.503744	0.016838	0.383064	0.0784616	-0.139337	0.536294	0.0534623	0.813207	-0.0135818	0.952165	-0.312694	0.156519	-0.162819	0.469088	0.553354	0.00755282	-0.0195961	0.931024	0.124471	0.58102	-0.133346	0.554124	0.106588	0.63685	-0.176719	0.431443	-0.306691	0.165056	0.710661	0.000210062	-0.109294	0.628269	0.279154	0.208352	-0.186691	0.405467	0.0112607	0.960333	0.0186965	0.934184	-0.152031	0.499418	-0.158486	0.481156	-0.235891	0.290581
Mrot07487	black	0.416625	0.0537524	0.233943	0.294699	0.611976	0.00247082	0.112287	0.618831	0.0480458	0.831856	0.0272915	0.904041	-0.295941	0.181142	-0.332841	0.130134	0.341637	0.119676	-0.287809	0.194002	-0.103445	0.646873	0.0107957	0.96197	-0.230783	0.301456	-0.111061	0.622691	-0.196652	0.380405	0.662423	0.000782453	0.123971	0.582553	0.120011	0.594744	-0.0753939	0.738786	-0.0552331	0.80713	0.22894	0.30544	0.0930452	0.680456	0.059568	0.792301	0.0916946	0.684862
Mrot12016	black	0.416343	0.0539315	-0.0280748	0.9013	0.252967	0.256017	-0.123718	0.583327	-0.0153687	0.94588	-0.232905	0.296907	0.047075	0.835207	-0.0861184	0.703157	0.249358	0.263092	-0.0233965	0.917687	-0.0019858	0.993002	0.0333778	0.882771	-0.0426778	0.850424	-0.314563	0.153926	-0.0805476	0.721595	0.394778	0.0690248	-0.0617771	0.784771	0.0312729	0.890119	-0.244954	0.271892	-0.0483792	0.830705	-0.242138	0.277615	-0.382369	0.0790496	-0.0518181	0.818858	-0.229708	0.303775
Mrot08233	black	0.416012	0.0541423	0.186488	0.405988	0.789411	1.26e-05	0.199568	0.373238	0.174686	0.436846	0.0397325	0.860646	-0.0438911	0.84622	-0.157101	0.485045	0.31797	0.149275	-0.130231	0.5635	0.288114	0.193508	-0.00567647	0.979998	-0.242068	0.277759	0.0081904	0.971143	-0.335788	0.12656	0.569573	0.00565746	0.214648	0.337426	0.181939	0.417738	-0.0407652	0.857059	-0.155826	0.488639	0.0135623	0.952234	-0.0971304	0.66719	0.256143	0.249892	0.119344	0.596809
Mrot13289	black	0.415796	0.0542798	0.195427	0.383439	0.388359	0.0740824	-0.240217	0.281563	0.040338	0.858542	0.124987	0.57944	-0.141499	0.529926	-0.13268	0.556122	-0.0759	0.737092	-0.0772178	0.732687	0.0725009	0.74849	-0.21928	0.326849	0.185835	0.407664	-0.0803373	0.722294	-0.331457	0.131837	0.574237	0.00519235	-0.162939	0.468757	0.112327	0.618706	-0.284921	0.198713	-0.230938	0.301122	0.206225	0.357169	0.349737	0.110596	-0.0250131	0.912021	-0.155593	0.489297
Mrot09594	black	-0.415197	0.0546634	0.278634	0.209236	0.0232083	0.918347	0.0203846	0.928255	0.0440625	0.845627	0.437812	0.0415665	-0.465344	0.0290802	-0.0966917	0.66861	0.130817	0.56173	0.0321181	0.887167	-0.113256	0.615787	-0.0700864	0.756617	0.194604	0.385486	0.0945826	0.675452	-0.0734442	0.745321	0.698708	0.00029781	-0.47709	0.024758	0.155221	0.49035	-0.0606606	0.788575	-0.51674	0.013801	0.0408502	0.856764	-0.320679	0.145649	0.10051	0.656286	-0.269722	0.22478
Mrot00449	black	0.41436	0.0552027	0.25415	0.253724	0.642849	0.00125205	0.116193	0.606601	0.257585	0.247144	0.0549313	0.808165	-0.11125	0.622094	-0.170386	0.448391	0.348609	0.11183	-0.244542	0.272725	-0.00887123	0.968746	-0.15295	0.496796	-0.0712633	0.752652	-0.0986187	0.66238	-0.361733	0.0980849	0.765479	3.31e-05	0.0240449	0.915414	0.120213	0.59412	-0.00452022	0.984072	-0.163014	0.468548	-0.100228	0.657194	0.0131409	0.953716	-0.0256024	0.909956	-0.0545261	0.809555
Mrot09964	black	0.414227	0.0552886	0.167415	0.456458	0.423068	0.0497878	-0.0709087	0.753846	-0.114667	0.611367	-0.243469	0.274901	0.211121	0.345614	0.138018	0.540195	0.0809151	0.720374	-0.117619	0.602161	0.378083	0.0827547	0.180463	0.421588	0.178041	0.427951	0.0677596	0.764472	-0.468733	0.0277761	0.430063	0.0457437	0.0830204	0.713391	0.0475364	0.833614	-0.158818	0.480226	-0.120974	0.591769	-0.00903824	0.968158	-0.149804	0.505794	-0.0143794	0.949359	-0.0782354	0.729292
Mrot00831	black	0.414093	0.0553756	0.0678378	0.764208	0.8178	3.35e-06	0.204675	0.360875	0.191622	0.392949	-0.122332	0.587586	-0.238796	0.284506	-0.0609943	0.787437	0.376336	0.0843013	-0.227359	0.308884	0.308543	0.162389	-0.00152621	0.994622	-0.231542	0.299824	-0.0965318	0.669128	-0.0775635	0.731533	0.544119	0.00884811	0.351756	0.108413	-0.00949953	0.966533	-0.130241	0.56347	-0.0793419	0.725605	-0.121329	0.590673	0.016264	0.942732	0.180345	0.421898	0.169576	0.450584
Mrot04480	black	-0.41205	0.0567126	0.266885	0.229883	0.00484971	0.982911	0.0455489	0.840483	0.149981	0.505286	0.0784796	0.728478	-0.167508	0.456207	0.0249728	0.912162	0.465006	0.0292132	-0.0913345	0.686039	-0.0313657	0.889795	0.0749647	0.740223	0.0699153	0.757193	-0.0417954	0.853484	-0.152879	0.496998	0.653651	0.000969854	-0.443374	0.0387561	-0.0682794	0.762715	0.164532	0.464361	-0.453251	0.0341347	0.500045	0.0177947	-0.356966	0.102926	-0.104655	0.643008	-0.276803	0.212369
Mrot00520	black	-0.411628	0.0569917	-0.143608	0.523748	0.192474	0.39081	0.304238	0.168636	-0.196114	0.381737	0.444553	0.0381803	-0.0584426	0.796145	0.285315	0.198066	0.111316	0.621887	0.0819854	0.716821	0.284231	0.199849	0.197371	0.378631	-0.0731959	0.746155	-0.00925997	0.967377	-0.0578775	0.798076	0.380698	0.0804789	-0.105519	0.640251	-0.0866833	0.701296	-0.205688	0.358451	-0.48528	0.0220603	0.232937	0.296839	-0.30212	0.17177	0.365586	0.0942977	0.0675165	0.765294
Mrot06459	black	0.410224	0.0579276	0.1511	0.502078	0.576312	0.0049959	-0.0333811	0.882759	-0.102543	0.64976	-0.0720046	0.750158	-0.348651	0.111784	-0.0547949	0.808633	0.368987	0.0910451	-0.0629171	0.780892	0.0467779	0.836234	-0.25536	0.251393	0.28473	0.199028	0.169104	0.451864	-0.137992	0.540274	0.470601	0.0270773	-0.079812	0.724041	0.202359	0.366453	-0.208187	0.352511	-0.257452	0.247395	-0.136042	0.546066	0.289459	0.191343	0.394531	0.0692144	0.0233965	0.917687
Mrot02215	black	-0.407968	0.0594574	-0.00238028	0.991612	0.137817	0.540792	0.286246	0.196542	-0.105826	0.639273	0.46556	0.0289959	-0.137726	0.54106	0.17958	0.423902	-0.173404	0.440271	-0.153673	0.49474	-0.111533	0.621202	0.410175	0.0579611	-0.159085	0.479479	0.208401	0.352006	-0.14231	0.527544	0.303635	0.169525	0.122939	0.585718	-0.1841	0.412133	-0.12374	0.583259	-0.156289	0.487334	0.432477	0.0444085	-0.128234	0.569547	0.107935	0.632573	0.241654	0.278607
Mrot02385	black	0.407074	0.0600717	0.144554	0.520985	0.650035	0.00105758	0.0664664	0.768848	0.123263	0.584724	0.337102	0.124989	-0.118337	0.599932	-0.206666	0.356119	0.307709	0.163586	-0.139442	0.535982	-0.000556527	0.998039	-0.0271299	0.904606	-0.366438	0.0934744	-0.00856033	0.969841	-0.200608	0.370703	0.623607	0.00192847	0.10893	0.629419	-0.0048997	0.982735	-0.0779508	0.730241	-0.202887	0.365176	-0.105958	0.638854	0.135471	0.54777	0.191202	0.394008	0.0835714	0.711568
Mrot08987	black	0.406838	0.0602346	0.152564	0.497896	-0.157024	0.485261	-0.0992409	0.660374	-0.0790717	0.726505	-0.100727	0.655591	0.360239	0.0995836	-0.0807594	0.720891	-0.0746889	0.741147	-0.073119	0.746413	-0.109197	0.628577	-0.0999335	0.658142	-0.0700793	0.756641	-0.105603	0.639985	-0.102585	0.649626	-0.0452852	0.841394	-0.016597	0.941561	-0.0845642	0.708285	-0.0816536	0.717922	0.350183	0.110112	-0.0935735	0.678735	-0.0885837	0.695048	-0.358188	0.101669	-0.165997	0.460336
Mrot01805	black	0.406252	0.0606409	0.188634	0.400509	0.684175	0.000445566	0.0656609	0.771577	0.239379	0.283295	-0.215449	0.335583	-0.298874	0.17665	-0.277992	0.210331	0.376452	0.0841982	-0.171776	0.444642	0.021937	0.922807	0.0345833	0.878566	-0.110083	0.625775	-0.000410063	0.998555	-0.0912648	0.686266	0.56552	0.00608925	0.173722	0.439421	0.210503	0.34706	-0.134529	0.550583	-0.160777	0.474755	0.0785988	0.728081	0.16286	0.468974	0.142838	0.525998	0.1519	0.499792
Mrot11754	black	-0.405532	0.0611432	-0.0470182	0.835404	-0.173465	0.440109	0.273032	0.218921	0.586716	0.0041018	-0.0665868	0.76844	0.120626	0.592844	0.0732226	0.746065	-0.0175572	0.938187	0.115743	0.608005	-0.218688	0.328191	0.15046	0.503912	-0.345316	0.115488	0.162379	0.470307	-0.172137	0.44367	-0.252221	0.257468	0.0793981	0.725418	-0.209725	0.348886	0.153278	0.495864	0.257854	0.246633	0.154508	0.49237	-0.0286645	0.899237	-0.148559	0.509379	0.254031	0.253954
Mrot02590	black	0.404256	0.0620406	-0.00452047	0.984071	0.865535	1.98e-07	0.260775	0.24113	0.162493	0.46999	-0.15551	0.489533	-0.176197	0.432828	-0.153897	0.494102	0.262391	0.238121	-0.0940578	0.677159	0.106926	0.635775	-0.0174847	0.938441	-0.237949	0.286268	-0.00610206	0.978499	-0.290292	0.19001	0.576841	0.00494681	0.27018	0.223962	0.0255696	0.910071	-0.0502526	0.824246	-0.165908	0.46058	0.0122436	0.956874	0.0931986	0.679956	0.309558	0.160941	0.256344	0.249507
Mrot06684	black	-0.403786	0.0623733	-0.188434	0.401019	-0.256265	0.24966	-0.0556546	0.805686	-0.103525	0.646618	-0.100491	0.656349	-0.105606	0.639976	-0.127852	0.570709	-0.0893193	0.692635	0.589235	0.00390674	-0.130385	0.563035	-0.0607293	0.78834	0.225618	0.312703	-0.0818217	0.717364	0.611758	0.0024821	-0.365953	0.0939418	0.0498197	0.825738	-0.114776	0.611026	0.226373	0.311045	-0.104782	0.642601	-0.115854	0.60766	-0.105547	0.640162	0.088231	0.696207	0.0736024	0.74479
Mrot02349	black	0.403676	0.062452	-0.107383	0.634325	0.60707	0.00273538	0.396822	0.0674704	0.215168	0.336229	-0.453052	0.0342235	-0.0455268	0.840559	-0.0269759	0.905146	0.383838	0.077809	-0.111922	0.61998	0.0943887	0.676083	-0.0651252	0.773393	-0.30224	0.171591	-0.241841	0.278223	-0.176465	0.432116	0.303805	0.169273	0.343556	0.117479	0.0946364	0.675277	0.0419017	0.853115	0.106648	0.63666	-0.251775	0.25834	-0.0698619	0.757373	0.0630608	0.780404	0.223395	0.317623
Mrot08747	black	0.403547	0.0625437	0.152485	0.498123	0.093835	0.677884	-0.0752122	0.739394	-0.341439	0.119905	0.219192	0.327048	0.283608	0.20088	0.0198842	0.930012	0.411009	0.0574029	-0.100391	0.65667	0.312378	0.156962	-0.166389	0.459262	-0.0435979	0.847236	-0.227473	0.308636	0.0012688	0.995529	0.408376	0.0591784	-0.323978	0.141317	0.202312	0.366566	-0.275322	0.214926	-0.401632	0.0639175	0.0569634	0.801203	-0.212231	0.343024	0.129491	0.565739	-0.365298	0.0945766
Mrot02493	black	-0.403116	0.0628508	0.112063	0.619535	-0.243975	0.273873	-0.13048	0.562749	0.277926	0.210443	0.518313	0.0134659	0.00993925	0.964985	0.0942737	0.676457	0.207068	0.355165	-0.00100433	0.996461	-0.355099	0.104868	-0.0671274	0.76661	0.171598	0.44512	0.0177778	0.937411	-0.159701	0.477756	0.348083	0.112408	-0.490498	0.0204679	-0.331485	0.131803	0.238453	0.285219	-0.284889	0.198765	-0.242503	0.276868	-0.105458	0.640446	-0.162041	0.471243	-0.311863	0.157683
Mrot12745	black	0.401199	0.0642313	0.136765	0.543915	0.54328	0.00897426	-0.217339	0.331257	0.0748705	0.740539	0.296342	0.180523	-0.136217	0.545547	0.00699299	0.975361	0.271664	0.221329	-0.216506	0.333159	0.0976655	0.665459	-0.242311	0.277262	-0.0196495	0.930836	-0.236267	0.28979	-0.367936	0.0920404	0.597347	0.00333049	-0.118989	0.59791	-0.0176837	0.937742	0.11378	0.614146	-0.150158	0.504779	-0.0378786	0.867091	-0.0235637	0.917101	0.0431055	0.848942	-0.282628	0.202508
Mrot10997	black	0.401187	0.0642399	0.356611	0.103293	0.255798	0.250552	-0.0739515	0.743619	-0.2621	0.238663	0.072078	0.749911	-0.0267075	0.906085	0.214274	0.338287	0.318896	0.148029	-0.061178	0.786811	0.58779	0.00401764	-0.083963	0.710272	0.0991736	0.66059	-0.282005	0.203548	-0.353945	0.106082	0.441822	0.0395252	-0.110766	0.62362	0.0528329	0.815369	-0.195506	0.383245	-0.067742	0.764532	0.246682	0.268417	-0.290179	0.190192	0.00764664	0.973058	-0.295564	0.181724
Mrot03668	black	-0.400808	0.064516	0.0386493	0.86441	0.210432	0.347225	0.309572	0.16092	0.277666	0.210888	0.0509729	0.821766	-0.263334	0.236377	-0.182955	0.415098	0.152667	0.497603	-0.169434	0.450967	-0.205611	0.358635	0.0181204	0.936208	0.0883298	0.695882	0.366243	0.0936623	0.494077	0.0194303	0.273908	0.217387	0.17338	0.440335	0.0545659	0.809418	-0.331449	0.131848	-0.236312	0.289696	0.120604	0.592911	-0.0681763	0.763064	0.118489	0.599459	0.195001	0.384498
Mrot07099	black	0.399186	0.0657059	0.228106	0.307254	0.261681	0.239441	-0.210283	0.347575	-0.189791	0.397573	-0.152594	0.497812	0.188158	0.401721	-0.0909362	0.687341	0.164649	0.464039	-0.171378	0.445713	0.234742	0.293006	0.144978	0.519752	0.567766	0.00584677	0.140758	0.532103	-0.232327	0.298143	0.2605	0.241646	-0.0646802	0.774903	0.218477	0.328669	-0.216824	0.332432	-0.178636	0.426383	-0.207849	0.353313	-0.171861	0.444414	0.165034	0.46298	-0.167488	0.456261
Mrot13335	black	-0.398072	0.0665327	-0.00166959	0.994117	0.112184	0.619155	0.173074	0.441156	-0.109106	0.628862	0.440844	0.0400153	-0.267083	0.229524	-0.0944971	0.67573	0.120241	0.594034	-0.0596119	0.792152	-0.18237	0.416617	0.174758	0.436655	0.201084	0.369543	-0.00970021	0.965827	-0.0162169	0.942898	0.660682	0.000816966	-0.248281	0.265227	0.0928571	0.681069	-0.178406	0.426988	-0.558799	0.00686547	-0.0100986	0.964424	-0.213586	0.339878	0.170414	0.448316	-0.0481671	0.831437
Mrot12280	black	-0.398043	0.0665549	0.480117	0.0237319	-0.0427654	0.85012	-0.0634162	0.779195	0.138657	0.538303	0.180804	0.420696	-0.393615	0.0699212	0.0801997	0.722751	0.154908	0.491237	-0.127475	0.571854	-0.0344135	0.879159	-0.109544	0.627479	0.222525	0.319559	0.0918033	0.684507	-0.00932974	0.967131	0.578552	0.00479083	-0.435361	0.042854	-0.164817	0.463576	0.145937	0.516962	-0.374848	0.0856355	0.697619	0.000307187	-0.274423	0.216488	-0.143769	0.523276	-0.347667	0.112867
Mrot00781	black	0.397924	0.0666433	0.0205429	0.927699	0.342496	0.118689	-0.127271	0.572473	-0.0117513	0.958606	-0.0394958	0.861468	-0.194561	0.385593	0.158519	0.481064	0.291668	0.187824	-0.31562	0.152473	0.18746	0.4035	-0.0571279	0.80064	-0.117538	0.602412	-0.0893872	0.692412	-0.0404706	0.858082	0.41427	0.0552607	-0.176258	0.432665	0.632058	0.00160081	-0.125886	0.576695	-0.403781	0.062377	-0.295742	0.18145	0.141175	0.530877	0.121356	0.59059	-0.17332	0.440496
Mrot10416	black	0.397523	0.0669434	-0.124226	0.58177	0.108817	0.629779	0.0598452	0.791356	-0.308245	0.162816	-0.0628135	0.781244	0.248855	0.264088	0.277738	0.210766	0.242365	0.277151	-0.0967249	0.668503	0.119619	0.595957	-0.0670113	0.767003	-0.257836	0.246667	-0.307936	0.16326	0.0322029	0.886871	-0.292779	0.18607	0.434372	0.0433822	-0.0461891	0.838269	0.119693	0.59573	0.531639	0.0108839	-0.198009	0.37706	-0.312731	0.156468	-0.125827	0.576874	-0.0209557	0.92625
Mrot00161	black	0.395833	0.0682193	0.522481	0.0126097	0.220735	0.323568	-0.357294	0.102587	-0.12881	0.567799	0.395429	0.0685271	-0.28393	0.200348	-0.197571	0.378139	0.203615	0.363423	-0.263065	0.236873	0.0386054	0.864563	-0.244683	0.272439	-0.230693	0.301649	0.00292511	0.989692	-0.220053	0.325103	0.58351	0.00436177	-0.205873	0.35801	0.0451046	0.842019	0.0477679	0.832815	0.0298094	0.895233	0.287364	0.194722	0.0618544	0.784508	-0.212808	0.341682	-0.363657	0.0961795
Mrot00208	black	0.394979	0.0688709	-0.0786395	0.727945	0.265015	0.233288	0.303813	0.169263	-0.47108	0.0269006	0.0593042	0.793202	0.230775	0.301474	0.103363	0.647135	0.291912	0.187437	-0.380581	0.0805801	0.146168	0.516294	0.331743	0.131485	-0.023567	0.91709	-0.323374	0.142103	-0.22291	0.318702	0.150804	0.502926	0.294629	0.183177	0.145132	0.519302	0.000545249	0.998079	0.076369	0.735523	-0.191222	0.393956	-0.0523786	0.81693	0.0816846	0.717819	0.186495	0.40597
Mrot09552	black	0.394572	0.0691827	0.129569	0.565501	0.0661105	0.770053	-0.0618785	0.784426	-0.145941	0.516951	-0.126174	0.575816	0.103328	0.647246	0.0682	0.762984	5.87e-05	0.999793	-0.00236926	0.991651	0.101265	0.653862	-0.155464	0.489663	-0.0489796	0.828634	-0.213403	0.340302	-0.0907036	0.688101	0.276374	0.213107	-0.106649	0.636656	0.087406	0.698918	-0.200387	0.371241	0.0381422	0.866174	-0.0496962	0.826164	-0.178042	0.427948	-0.215232	0.336081	-0.231401	0.300128
Mrot07555	black	0.393843	0.069745	0.236306	0.289709	0.377809	0.0829956	-0.151581	0.500704	-0.0343084	0.879525	0.240615	0.280743	0.0964421	0.669418	-0.0418702	0.853225	0.072604	0.748143	-0.153937	0.493991	0.209203	0.350114	-0.388379	0.0740668	0.228107	0.307251	-0.139288	0.536438	-0.175813	0.433847	0.436519	0.042242	0.128123	0.569885	0.24921	0.263384	-0.164027	0.465753	0.0331109	0.883702	-0.0576413	0.798884	-0.14341	0.524324	-0.208106	0.352704	-0.314027	0.154666
Mrot06964	black	0.391446	0.0716166	0.383084	0.0784441	0.481154	0.0233882	-0.119261	0.597067	0.194122	0.386686	0.195067	0.384333	-0.158214	0.481919	-0.039643	0.860957	0.413722	0.0556168	-0.0993872	0.659902	0.170559	0.447923	-0.214221	0.33841	0.0977447	0.665203	-0.115172	0.609788	-0.585275	0.00421702	0.683917	0.000448675	-0.343819	0.117179	-0.0031905	0.988757	0.067323	0.765949	-0.209827	0.348645	-0.027474	0.903402	-0.0915462	0.685347	0.146	0.51678	-0.278805	0.208945
Mrot12232	black	0.391207	0.0718054	0.194721	0.385194	0.667637	0.000686468	0.0721065	0.749815	0.157994	0.482535	-0.225781	0.312345	-0.193045	0.389379	-0.0838617	0.710608	0.289615	0.191093	-0.211526	0.344667	0.300122	0.174764	-0.05009	0.824807	-0.133251	0.554408	-0.132804	0.555752	-0.157566	0.483737	0.658386	0.00086444	0.09693	0.667838	0.204313	0.361743	-0.0583007	0.79663	-0.233395	0.295865	0.115925	0.607437	-0.102792	0.648962	0.0338845	0.881003	-0.0522653	0.81732
Mrot01953	black	-0.391201	0.0718103	-0.101335	0.653636	-0.247733	0.266317	0.205617	0.358622	-0.264848	0.233594	0.136644	0.544276	-0.125603	0.577557	0.0894842	0.692094	-0.115992	0.607228	0.423345	0.0496227	0.203172	0.36449	0.215243	0.336056	0.0173077	0.939063	0.113156	0.616101	0.351801	0.108365	-0.384895	0.0769253	0.107111	0.635186	0.137845	0.540708	-0.128376	0.569116	-0.0531234	0.814371	-0.183564	0.413519	-0.224442	0.3153	0.325125	0.139833	0.237637	0.286919
Mrot05406	black	-0.390836	0.0720987	-0.0315032	0.889314	-0.0218227	0.923208	0.203194	0.364435	0.263729	0.23565	-0.0709783	0.753612	0.0741746	0.742871	0.0382695	0.865731	-0.0498048	0.825789	0.0239904	0.915605	-0.0702194	0.756168	0.196616	0.380496	-0.0224001	0.921182	0.153917	0.494047	-0.145794	0.51738	0.455133	0.0333058	-0.160588	0.475282	-0.00478255	0.983148	-0.194985	0.384537	-0.38594	0.0760596	0.102968	0.648401	-0.145893	0.517092	-0.159297	0.478884	0.00372991	0.986857
Mrot09393	black	0.390461	0.0723968	0.0247697	0.912873	0.445191	0.0378713	0.163759	0.466491	-0.202406	0.366338	-0.105268	0.641052	-0.0595153	0.792481	0.0410922	0.855924	0.606431	0.00277154	-0.0667597	0.767855	0.192287	0.391278	-0.0854662	0.705308	-0.21209	0.343351	-0.0382606	0.865762	-0.27973	0.207374	0.602788	0.0029854	-0.161929	0.471554	0.199249	0.374021	-0.110773	0.623598	-0.337737	0.124236	-0.30344	0.169812	0.0295613	0.8961	0.257252	0.247777	-0.0313111	0.889985
Mrot07661	black	0.390094	0.0726891	0.252303	0.257308	0.597712	0.00330635	0.119754	0.595539	0.0947741	0.67483	0.220116	0.324961	-0.194715	0.385208	-0.0994093	0.659831	0.403752	0.0623979	-0.211039	0.345805	0.0387624	0.864017	-0.118547	0.59928	-0.052001	0.818229	-0.118457	0.599559	-0.440383	0.0402483	0.844458	7.74e-07	-0.166723	0.458349	0.243144	0.275563	-0.110329	0.625	-0.303706	0.16942	-0.138474	0.538846	-0.0238863	0.91597	0.141648	0.529488	-0.097584	0.665723
Mrot06015	black	-0.39009	0.0726922	0.40587	0.060907	-0.213967	0.338998	-0.146915	0.514127	0.311063	0.158807	0.328585	0.135422	-0.150953	0.502501	-0.0992768	0.660258	0.0276437	0.902808	-0.177343	0.429793	-0.128353	0.569187	-0.1326	0.556364	0.481834	0.0231651	0.00920021	0.967587	-0.328306	0.135775	0.634217	0.00152512	-0.605898	0.00280198	0.00324459	0.988567	0.0833221	0.712393	-0.430322	0.0455988	0.270331	0.223694	-0.0209177	0.926384	-0.308389	0.16261	-0.421799	0.0505503
Mrot10065	black	-0.389415	0.0732318	0.0717416	0.751043	-0.0173613	0.938875	0.247683	0.266417	-0.161715	0.472149	0.327022	0.137403	0.00264884	0.990666	-0.152131	0.499131	0.175523	0.434618	-0.019353	0.931878	-0.0964591	0.669363	0.0198431	0.930157	0.194561	0.385591	0.242707	0.276452	-0.0592936	0.793238	0.476603	0.0249264	-0.397401	0.0670348	0.0280661	0.90133	-0.0651186	0.773416	-0.559405	0.00679235	-0.0162627	0.942736	-0.324163	0.141078	0.312643	0.15659	-0.108927	0.62943
Mrot06089	black	0.387724	0.0745982	0.021159	0.925537	0.296511	0.180263	-0.0213351	0.924919	-0.0681318	0.763214	-0.165199	0.462526	0.0854635	0.705317	0.320599	0.145756	0.171518	0.445336	-0.280024	0.206878	0.234233	0.294083	-0.470833	0.0269914	0.202119	0.367033	0.0504938	0.823416	-0.130093	0.563916	0.283766	0.200619	0.0904193	0.689031	-0.131933	0.558368	-0.187386	0.40369	0.0276485	0.902792	-0.141739	0.529218	0.376563	0.0840992	-0.1949	0.384748	-0.148985	0.508152
Mrot10493	black	0.387428	0.0748386	0.34945	0.110909	0.116219	0.60652	-0.37312	0.0872048	-0.0254155	0.910611	0.298117	0.177803	-0.105982	0.638779	-0.190911	0.39474	-0.0973397	0.666513	-0.206014	0.357673	0.175074	0.435811	-0.341502	0.119832	0.0880705	0.696734	0.0277425	0.902462	-0.267204	0.229305	0.377416	0.0833425	-0.441418	0.0397271	-0.083958	0.710289	0.188197	0.401621	-0.204839	0.360482	-0.217727	0.330374	0.148678	0.509034	0.0229462	0.919266	-0.419336	0.0520557
Mrot00859	black	0.38671	0.0754258	0.223934	0.316424	0.23673	0.288817	-0.308238	0.162826	-0.0554498	0.806387	-0.0868078	0.700886	-0.0957574	0.671638	0.0131334	0.953742	-0.0327606	0.884924	-0.18647	0.406035	0.10788	0.632747	-0.27316	0.218696	0.125337	0.57837	-0.010523	0.96293	-0.227228	0.309171	0.380931	0.0802789	-0.207552	0.354017	-0.12046	0.593358	-0.132908	0.555437	-0.0504782	0.823469	0.380653	0.0805184	0.106921	0.635792	-0.0998154	0.658522	-0.306093	0.165925
Mrot08190	black	-0.386473	0.0756204	0.0628521	0.781113	-0.179803	0.423318	-0.131334	0.560171	-0.0994894	0.659573	0.00834257	0.970607	-0.113563	0.614825	0.067003	0.767031	0.0394456	0.861642	0.0951039	0.673759	-0.0192466	0.932251	0.333585	0.129226	0.0956693	0.671924	-0.0169928	0.94017	-0.226301	0.311203	0.431127	0.0451513	-0.437609	0.0416716	0.0913941	0.685844	-0.00598394	0.978915	-0.484251	0.0223855	0.367999	0.0919811	-0.384869	0.0769473	-0.0250204	0.911995	-0.246104	0.269576
Mrot06693	black	-0.386449	0.0756403	0.0582731	0.796724	0.0406629	0.857414	0.199682	0.372962	-0.273016	0.218947	0.647532	0.00112217	-0.216971	0.332096	-0.267927	0.228	-0.00777614	0.972602	0.188116	0.401827	-0.0831222	0.713054	0.0912317	0.686374	0.0858067	0.704185	0.136976	0.543289	-0.0055555	0.980425	0.427104	0.0474221	-0.279082	0.208473	-0.0566422	0.802303	-0.0561348	0.80404	-0.519913	0.0131317	-0.0167967	0.94086	-0.0922519	0.683043	0.428255	0.0467633	0.0684262	0.762219
Mrot04102	black	0.386362	0.0757115	0.224993	0.314081	0.55707	0.0070779	0.0817022	0.717761	-0.0211565	0.925546	-0.124347	0.581399	-0.188113	0.401835	-0.0135708	0.952204	0.645033	0.00118996	-0.195896	0.382276	0.195101	0.384249	-0.0218242	0.923203	-0.0901714	0.689843	-0.159324	0.478809	-0.329988	0.133663	0.757132	4.52e-05	-0.107627	0.633548	0.193366	0.388574	0.062331	0.782886	-0.299851	0.175171	-0.096745	0.668437	-0.087546	0.698458	0.0927983	0.68126	-0.11143	0.621529
Mrot03618	black	0.386299	0.075764	0.122466	0.587173	0.485431	0.0220129	-0.107739	0.633193	-0.215576	0.335291	-0.0552164	0.807187	-0.102058	0.651314	-0.0584756	0.796032	0.279712	0.207406	0.0479953	0.83203	-0.156272	0.487382	-0.282123	0.203352	0.0701416	0.75643	0.180625	0.421166	-0.037502	0.868401	0.388433	0.0740225	0.131118	0.560822	-0.0578633	0.798125	-0.120259	0.593977	-0.0255782	0.910041	0.179365	0.424467	0.155739	0.488886	0.0902775	0.689496	-0.0125693	0.955727
Mrot09995	black	0.385326	0.0765673	0.49689	0.0186448	0.217901	0.329977	0.0173001	0.93909	-0.0993886	0.659897	0.0480483	0.831847	-0.110512	0.62442	-0.0716319	0.751412	0.64351	0.00123298	-0.157779	0.483138	0.0935776	0.678722	-0.0310105	0.891035	-0.0970093	0.667582	-0.140454	0.532998	-0.291445	0.188177	0.577296	0.00490494	-0.308659	0.162223	0.348562	0.111881	0.112194	0.619122	-0.165947	0.460473	0.0147031	0.948221	-0.300816	0.173719	0.0200354	0.929481	-0.257992	0.24637
Mrot05115	black	0.385123	0.0767361	-0.00207417	0.992691	0.584999	0.00423939	0.159141	0.479322	-0.210286	0.347568	0.207302	0.354609	-0.12677	0.574	-0.0933717	0.679392	0.264326	0.234551	-0.0489009	0.828905	0.14071	0.532245	-0.041393	0.85488	-0.0688122	0.760916	-0.0969345	0.667824	-0.350087	0.110216	0.64558	0.00117482	0.0318015	0.888273	0.114735	0.611155	-0.12117	0.591165	-0.282022	0.203519	-0.410209	0.057938	0.0854552	0.705344	0.286605	0.195956	0.0676288	0.764914
Mrot10136	black	0.384985	0.0768505	0.283156	0.20163	0.378534	0.0823587	-0.24754	0.266702	0.0850015	0.706841	-0.0871015	0.69992	-0.2042	0.362016	-0.246543	0.268695	0.526816	0.0117669	-0.220045	0.325122	-0.0980805	0.664118	-0.176587	0.431793	0.051423	0.820217	0.124673	0.580401	-0.369135	0.0909048	0.664398	0.00074482	-0.312226	0.157173	0.0209674	0.926209	-0.193584	0.388031	-0.158389	0.481428	0.163925	0.466032	0.15087	0.502737	0.0557185	0.805466	-0.23293	0.296855
Mrot02163	black	0.384883	0.0769353	0.117972	0.601065	0.504084	0.016752	0.0684167	0.762252	0.0820345	0.716658	0.0417909	0.8535	-0.119065	0.597674	-0.0519011	0.818572	-0.256567	0.249081	-0.173254	0.440673	0.325126	0.139832	-0.0395472	0.86129	-0.0855173	0.705139	0.0506786	0.822779	-0.26346	0.236144	0.415499	0.0544697	0.16985	0.449842	0.177519	0.429329	-0.336343	0.125895	-0.0921422	0.683401	-0.0126786	0.955343	0.241202	0.279535	0.0475261	0.833649	0.104818	0.642486
Mrot05682	black	0.38438	0.0773556	-0.281253	0.204807	0.273048	0.218892	-0.0807554	0.720904	-0.158938	0.47989	-0.179449	0.424246	0.0314653	0.889447	-0.0868942	0.700602	-0.102858	0.648753	-0.0894989	0.692046	0.13792	0.540486	-0.0978324	0.66492	-0.125132	0.578997	-0.145107	0.519376	0.380374	0.0807586	-0.459164	0.0315836	0.536698	0.0100169	-0.0582268	0.796882	-0.115341	0.609261	0.439501	0.0406969	-0.135003	0.549167	-0.086801	0.700909	0.167755	0.455532	0.117336	0.603041
Mrot01879	black	0.38385	0.077799	0.20648	0.356563	0.144974	0.519764	-0.148481	0.509602	-0.181975	0.417643	-0.00523847	0.981541	0.131297	0.560284	0.300326	0.174456	0.473744	0.0259333	-0.138845	0.537748	0.583543	0.00435902	-0.144273	0.521805	0.166401	0.45923	-0.294066	0.184054	-0.385036	0.0768088	0.411745	0.0569137	-0.264766	0.233744	0.0404984	0.857985	0.000182922	0.999355	-0.179335	0.424546	-0.258895	0.244663	-0.122963	0.585646	-0.0765078	0.73506	-0.392161	0.071054
Mrot07068	black	0.383773	0.077864	-0.0169825	0.940207	0.679197	0.000508904	0.24386	0.274106	0.0265695	0.906569	-0.235496	0.291414	-0.21198	0.343609	-0.110798	0.62352	0.480769	0.0235152	-0.034211	0.879864	-0.113658	0.614527	-0.0893816	0.692431	-0.130833	0.561683	-0.199868	0.372506	-0.150562	0.503619	0.619158	0.00212263	0.116939	0.604277	0.223275	0.317888	-0.0253964	0.910677	-0.195681	0.38281	-0.101292	0.653774	-0.0970009	0.667609	0.195106	0.384236	0.0975211	0.665926
Mrot07223	black	0.383655	0.0779634	0.340342	0.121177	0.552547	0.00765934	-0.0929769	0.680678	0.255352	0.251408	-0.0230394	0.91894	-0.105013	0.641864	-0.159345	0.47875	0.399705	0.0653237	-0.162185	0.470844	0.167746	0.455556	-0.254355	0.253328	-0.0162647	0.94273	-0.104218	0.644401	-0.385675	0.0762787	0.831736	1.61e-06	-0.178387	0.427038	0.146127	0.516412	-0.0239507	0.915744	-0.293141	0.185502	0.156599	0.486459	0.0312491	0.890202	-0.100603	0.65599	-0.25208	0.257744
Mrot07953	black	0.383467	0.0781212	0.0585552	0.79576	0.713315	0.000193949	0.205698	0.358426	0.245167	0.271462	-0.300196	0.174651	-0.21872	0.328116	-0.153674	0.494736	0.443168	0.0388575	-0.226451	0.310872	0.0646417	0.775034	-0.0897503	0.691222	-0.248005	0.265777	-0.0336838	0.881703	-0.0110665	0.961017	0.580409	0.0046262	0.179128	0.425088	0.0531218	0.814376	-0.139852	0.534772	-0.188907	0.399816	0.0416049	0.854145	0.0241359	0.915095	0.166531	0.458876	0.105854	0.639184
Mrot10406	black	-0.382928	0.0785763	-0.0360892	0.873319	0.157492	0.483946	0.0458297	0.839511	0.0943288	0.676277	0.352072	0.108074	-0.406759	0.0602894	-0.0506854	0.822756	0.146785	0.514503	-0.129823	0.564733	-0.269613	0.224974	0.474721	0.0255856	0.0574137	0.799663	-0.0293413	0.896869	-0.0806945	0.721106	0.556769	0.0071154	-0.161675	0.472258	-0.179189	0.424929	-0.135185	0.548623	-0.427658	0.047104	0.207635	0.353819	0.104722	0.642795	0.140572	0.532652	0.148213	0.510376
Mrot10775	black	0.382785	0.0786974	0.168953	0.452272	0.168462	0.453608	-0.179019	0.425376	-0.108709	0.63012	-0.021907	0.922912	-0.0119739	0.957823	-0.0190972	0.932776	0.0304352	0.893045	0.195816	0.382474	0.181294	0.419418	-0.300193	0.174657	-0.0299722	0.894664	-0.224317	0.315578	-0.404606	0.0617936	0.311186	0.158635	-0.349559	0.110791	-0.0860338	0.703436	0.402765	0.0631015	-0.220385	0.324356	-0.146773	0.514539	-0.0126784	0.955344	0.0756466	0.73794	-0.288805	0.192394
Mrot00834	black	-0.382442	0.0789877	-0.120474	0.593314	-0.0338518	0.881117	-0.0194178	0.93165	-0.102679	0.649326	-0.170077	0.449227	0.12629	0.575462	-0.123822	0.58301	0.132425	0.55689	-0.0494678	0.826951	-0.29411	0.183985	0.491163	0.0202721	-0.0776605	0.73121	0.400749	0.064559	0.0563616	0.803263	0.248198	0.265392	-0.141565	0.529731	-0.0236097	0.91694	0.162115	0.471037	-0.504757	0.0165832	0.207094	0.355102	-0.157837	0.482975	0.106754	0.636323	0.0592537	0.793374
Mrot00475	black	-0.381831	0.0795078	-0.0147863	0.947928	-0.0993458	0.660035	0.200887	0.370023	-0.167962	0.454968	-0.0680609	0.763454	-0.115676	0.608214	0.0851475	0.706359	0.134146	0.551729	-0.0591824	0.793618	-0.0889452	0.693862	0.164183	0.465321	0.000201965	0.999288	0.228479	0.306442	-0.11837	0.599828	0.416878	0.0535925	-0.414423	0.055162	0.162995	0.468602	-0.000726488	0.99744	-0.55543	0.00728437	0.154331	0.492871	-0.21427	0.338298	0.170917	0.446956	-0.0770959	0.733095
Mrot08924	black	-0.38181	0.079526	-0.122511	0.587034	-0.00382384	0.986526	0.158607	0.480815	-0.100216	0.657233	-0.0646941	0.774856	-0.0791185	0.726349	0.41737	0.0532823	-0.0323045	0.886516	0.0769975	0.733423	0.476693	0.0248952	-0.0060748	0.978595	0.233332	0.295998	0.0757374	0.737636	-0.0648581	0.774299	0.26605	0.2314	-0.255842	0.250468	-0.0973489	0.666483	-0.148993	0.508127	-0.510059	0.0153009	-0.0235431	0.917173	-0.199064	0.374473	0.186099	0.406985	-0.125641	0.577441
Mrot06560	black	-0.381474	0.0798133	0.511872	0.0148816	-0.28029	0.206428	-0.226544	0.310669	0.32304	0.14254	0.592934	0.0036344	-0.0329445	0.884282	-0.060504	0.789109	-0.116274	0.606348	-0.148742	0.50885	-0.052226	0.817455	-0.148064	0.510806	0.339632	0.122006	-0.100774	0.65544	-0.212624	0.342109	0.604896	0.00285999	-0.603424	0.00294707	-0.00865948	0.969491	0.215686	0.335039	-0.418833	0.0523673	0.256051	0.250068	-0.280332	0.206357	-0.430403	0.0455535	-0.574964	0.00512282
Mrot06738	black	0.381405	0.0798722	0.482365	0.0229919	0.0955314	0.672371	-0.0853724	0.705617	-0.0420379	0.852643	-0.301981	0.171977	-0.337263	0.124798	-0.202979	0.364955	0.569408	0.00567457	-0.147105	0.513578	0.0959146	0.671128	-0.258176	0.246022	-0.108193	0.631753	-0.162434	0.470153	-0.21093	0.346061	0.447885	0.0365883	-0.303062	0.170372	-0.023806	0.916252	0.168645	0.45311	0.0597225	0.791774	0.237564	0.287072	0.0288433	0.898611	-0.144774	0.520345	-0.260455	0.241729
Mrot02551	black	-0.381061	0.0801673	0.140817	0.531929	-0.0553492	0.806732	0.141764	0.529148	-0.138735	0.538071	0.156718	0.486123	-0.138943	0.537459	0.108763	0.629947	0.33659	0.125601	-0.10888	0.629577	-0.069997	0.756918	-0.0304326	0.893055	-0.0259855	0.908614	0.0842011	0.709485	0.0264841	0.906868	0.600544	0.00312385	-0.424042	0.0492086	0.199998	0.37219	-0.0244125	0.914125	-0.565293	0.00611426	0.392161	0.071054	-0.322955	0.142651	0.00197246	0.993049	-0.259229	0.244032
Mrot00623	black	0.380321	0.0808044	0.273462	0.218165	0.571901	0.00542113	0.261998	0.238851	0.0970048	0.667596	-0.20625	0.357112	-0.226385	0.311018	-0.0623608	0.782784	0.445963	0.0375001	-0.225084	0.31388	0.0383964	0.86529	-0.0251268	0.911622	-0.204168	0.362093	0.232794	0.297145	-0.387445	0.0748247	0.457273	0.0323823	0.164323	0.464935	-0.00943928	0.966745	0.114597	0.611586	0.0921178	0.68348	-0.197818	0.377532	0.119736	0.595596	0.128779	0.567893	0.198614	0.375575
Mrot01057	black	0.379837	0.0812234	0.0356162	0.874967	0.702908	0.000263935	0.218008	0.329734	-0.0815702	0.718199	-0.331007	0.132395	-0.222862	0.318809	-0.156067	0.48796	0.410538	0.0577172	-0.157236	0.484664	0.221168	0.322595	0.0596699	0.791954	-0.140637	0.53246	-0.0989247	0.661393	0.0410724	0.855993	0.534115	0.0104522	0.237371	0.287475	0.166851	0.457998	-0.159842	0.477363	-0.235659	0.291069	0.133624	0.553291	-0.07741	0.732046	0.268999	0.226073	0.151262	0.501615
Mrot12593	black	-0.379674	0.081365	0.272034	0.220676	0.194322	0.386187	0.111338	0.621815	0.338213	0.123673	0.395587	0.0684065	-0.264654	0.23395	-0.224544	0.315074	-0.0493579	0.827329	-0.0261329	0.908097	-0.0518298	0.818817	0.140073	0.534121	-0.15204	0.499392	0.262333	0.238229	-0.0030225	0.989349	0.576042	0.00502113	-0.0462945	0.837904	-0.0154351	0.945646	-0.207136	0.355002	-0.25279	0.256361	0.232565	0.297634	-0.239965	0.282084	-0.0512201	0.820915	0.00670423	0.976378
Mrot10310	black	0.378785	0.0821389	0.126262	0.575548	-0.162525	0.469903	0.137537	0.541622	-0.184372	0.411432	-0.224127	0.315997	0.138744	0.538045	-0.133337	0.55415	0.184917	0.410024	-0.147893	0.511299	0.0744483	0.741953	-0.151961	0.499618	-0.155605	0.489264	-0.184878	0.410126	0.131432	0.559877	-0.544089	0.00885261	0.32458	0.140537	0.15577	0.488798	0.123521	0.583931	0.753656	5.13e-05	-0.184329	0.411542	-0.15293	0.496853	-0.151086	0.502118	0.0589592	0.79438
Mrot03877	black	-0.378785	0.0821389	0.126262	0.575548	-0.306358	0.165539	-0.169226	0.451533	-0.106497	0.637139	0.48841	0.0210938	-0.186982	0.404723	0.0938233	0.677922	-0.171168	0.44628	0.110453	0.624606	-0.156821	0.485835	0.424286	0.0490648	0.16306	0.468421	-0.117743	0.601775	-0.158288	0.48171	0.0111851	0.960599	-0.252014	0.257873	0.0962692	0.669979	0.457275	0.0323817	-0.215006	0.336602	-0.139955	0.53447	-0.157163	0.48487	-0.0141797	0.950062	-0.0693839	0.758986
Mrot10541	black	-0.377687	0.083103	0.11451	0.611858	0.0842883	0.709197	0.0459882	0.838963	-0.235831	0.290707	0.311099	0.158757	-0.197479	0.378366	0.0312645	0.890148	0.160131	0.476556	0.0250104	0.91203	0.00970677	0.965804	-0.0403134	0.858628	0.347118	0.113475	0.310141	0.160111	0.0137768	0.951479	0.484487	0.0223107	-0.438461	0.0412304	0.0560548	0.804314	-0.078473	0.7285	-0.696061	0.000321034	0.271434	0.221735	-0.130707	0.562063	0.405497	0.0611674	-0.144885	0.520023
Mrot05318	black	0.376857	0.083838	0.0702675	0.756006	0.24276	0.276346	-0.306371	0.16552	0.000270134	0.999048	0.183665	0.413257	0.261439	0.239892	0.0711139	0.753155	0.0789182	0.727016	-0.0734474	0.745311	0.36984	0.0902422	-0.258528	0.245356	0.422495	0.0501312	-0.157959	0.482635	-0.437849	0.0415473	0.31788	0.149397	-0.326946	0.137499	0.0284844	0.899866	-0.171199	0.446197	-0.295142	0.18238	-0.0856296	0.704769	0.0220262	0.922494	0.147985	0.511036	-0.37977	0.0812809
Mrot03988	black	-0.376476	0.0841766	0.0810716	0.719854	0.409626	0.0583304	0.427762	0.047045	-0.109816	0.626618	0.261185	0.240365	-0.311272	0.158513	0.0548894	0.808309	0.198736	0.375275	-0.0104456	0.963202	-0.054293	0.810355	0.108481	0.63084	-0.00251408	0.991141	0.170656	0.447661	-0.183265	0.414294	0.625579	0.00184734	-0.11056	0.624271	0.0316595	0.888769	0.114348	0.612364	-0.492029	0.020019	0.326321	0.138297	-0.368729	0.0912884	0.405315	0.0612947	0.114477	0.611963
Mrot08145	black	0.376251	0.0843774	0.448721	0.0361973	0.418653	0.0524794	-0.0192956	0.932079	0.381741	0.0795849	-0.0664986	0.768739	-0.103905	0.645402	-0.143901	0.522891	0.230573	0.301909	-0.257609	0.247097	0.13064	0.562265	-0.153646	0.494818	-0.00478461	0.98314	-0.122754	0.586286	-0.349221	0.111159	0.735194	9.7e-05	-0.144219	0.521962	0.163296	0.467768	0.05899	0.794275	-0.206109	0.357446	0.00430378	0.984835	-0.0574594	0.799506	-0.228788	0.30577	-0.239556	0.28293
Mrot11136	black	0.376205	0.0844179	0.199429	0.373579	0.449781	0.0357062	-0.0214339	0.924572	0.276558	0.212791	-0.347123	0.11347	-0.182525	0.416213	0.00489276	0.982759	0.344273	0.116664	-0.334239	0.12843	0.235391	0.291635	0.0367588	0.870987	-0.0971186	0.667228	-0.108001	0.632364	0.037997	0.866679	0.424261	0.0490793	0.261226	0.240289	0.0474317	0.833976	-0.128066	0.570058	0.0666917	0.768085	-0.20355	0.363577	-0.145435	0.518421	-0.222492	0.319634	-0.0855279	0.705104
Mrot02470	black	-0.375214	0.0853057	-0.20859	0.351561	0.388406	0.074045	0.224881	0.314329	0.305721	0.166465	-0.00906576	0.968061	-0.116428	0.605868	0.321111	0.145077	-0.0376534	0.867874	-0.0124224	0.956245	-0.075148	0.739609	-0.0249647	0.91219	-0.0560118	0.804461	0.259162	0.24416	-0.0911306	0.686705	0.411868	0.0568329	0.046712	0.836462	-0.0203964	0.928214	-0.208828	0.350998	-0.41975	0.0518005	0.471808	0.0266335	0.0218415	0.923142	0.125716	0.577213	0.12558	0.577628
Mrot10953	black	0.374754	0.0857203	0.167144	0.457199	0.356143	0.103778	0.0294512	0.896485	0.204567	0.361134	0.0601294	0.790386	-0.0166744	0.941289	-0.349554	0.110796	-0.0322717	0.886631	0.0213047	0.925025	0.195205	0.383991	-0.178647	0.426352	-0.0846076	0.708142	-0.255738	0.250668	-0.195462	0.383354	0.443539	0.0386753	-0.183131	0.41464	0.441845	0.0395136	-0.227158	0.309324	-0.246061	0.269663	0.00458885	0.98383	-0.192995	0.389504	0.141109	0.531072	-0.153648	0.494812
Mrot02856	black	0.374388	0.0860509	0.335659	0.126716	0.343299	0.117771	0.073905	0.743775	0.117849	0.601445	-0.148738	0.508863	-0.197616	0.378027	-0.153597	0.494956	0.137759	0.540963	0.136402	0.544996	0.125351	0.578328	-0.266314	0.23092	0.145501	0.518231	-0.239063	0.283951	-0.215654	0.335111	0.463818	0.0296831	-0.184032	0.412308	0.491545	0.0201601	0.113438	0.615218	-0.187126	0.404356	-0.221523	0.3218	-0.221902	0.320952	0.0407628	0.857068	-0.164906	0.463331
Mrot04721	black	0.374009	0.0863948	-0.283051	0.201805	0.442919	0.0389802	0.0346446	0.878353	-0.0543971	0.809997	-0.225367	0.313256	-0.0797961	0.724094	0.343108	0.117988	0.0777947	0.730762	-0.0685594	0.761769	0.17882	0.425898	-0.268819	0.226396	-0.197797	0.377584	-0.397128	0.06724	0.0596174	0.792133	0.357388	0.10249	0.159418	0.478548	0.175126	0.435674	-0.149249	0.507391	-0.24164	0.278635	0.041184	0.855605	0.290314	0.189976	-0.103428	0.646926	-0.0315616	0.88911
Mrot11722	black	0.373702	0.0866735	0.201761	0.3679	0.693163	0.00034823	0.207152	0.354965	0.10814	0.631921	-0.102251	0.650698	-0.267611	0.22857	-0.424953	0.0486716	0.315241	0.152992	-0.107121	0.635155	-0.0626004	0.781969	0.0325298	0.88573	-0.227646	0.308258	0.156763	0.485997	-0.140137	0.533933	0.508829	0.0155911	0.214829	0.337008	-0.0022213	0.992172	-0.050502	0.823387	-0.0851802	0.706251	0.126709	0.574184	0.215545	0.335362	0.291245	0.188494	0.303357	0.169935
Mrot09345	black	-0.37346	0.0868941	0.163494	0.467223	-0.0384154	0.865224	-0.206541	0.356418	0.13623	0.545507	0.318089	0.149115	-0.195235	0.383916	0.290295	0.190007	-0.116456	0.605781	0.265877	0.231715	0.00478703	0.983132	-0.233445	0.295758	0.34566	0.115102	0.00960391	0.966166	-0.145643	0.517818	0.287094	0.195161	-0.188006	0.402108	-0.262186	0.238502	0.0209658	0.926215	-0.114767	0.611054	0.361702	0.0981162	0.0215128	0.924295	-0.24951	0.26279	-0.220169	0.324843
Mrot03839	black	-0.373155	0.0871728	0.335044	0.127456	-0.0706491	0.75472	-0.0381527	0.866137	0.631981	0.00160358	0.520767	0.0129562	-0.0819411	0.716968	-0.194201	0.38649	-0.117418	0.602787	0.03509	0.8768	-0.268016	0.227839	-0.0967989	0.668263	0.225346	0.313303	-0.182097	0.417327	-0.215267	0.336001	0.506097	0.0162514	-0.356596	0.103309	0.0366472	0.871376	0.0439337	0.846073	-0.258819	0.244806	0.301912	0.17208	-0.139781	0.534982	-0.31794	0.149316	-0.243551	0.274735
Mrot00939	black	-0.371458	0.0887346	-0.0542436	0.810524	0.0320491	0.887408	0.0157987	0.944368	-0.173246	0.440694	0.358637	0.101209	0.0571202	0.800667	-0.211878	0.343846	-0.0858248	0.704125	0.236483	0.289337	-0.179852	0.423188	0.163656	0.466774	-0.12677	0.574	0.216076	0.334145	-0.0547592	0.808755	0.269214	0.225688	-0.333175	0.129726	-0.300659	0.173956	0.347017	0.113587	-0.629581	0.00169154	0.396799	0.0674879	0.00586259	0.979343	0.380102	0.0809936	0.046185	0.838283
Mrot04875	black	-0.371026	0.0891347	0.408888	0.05883	-0.09107	0.686903	-0.0856966	0.704548	0.313448	0.155469	0.457444	0.0323095	-0.152018	0.499455	0.0687131	0.76125	0.0020012	0.992948	0.0469141	0.835763	-0.108429	0.631006	-0.171819	0.444526	0.326551	0.138004	-0.162596	0.469707	-0.293859	0.184377	0.717874	0.000168758	-0.547704	0.00832507	0.153137	0.496264	0.0586462	0.795449	-0.453643	0.0339608	0.368009	0.0919714	-0.311474	0.158228	-0.315259	0.152968	-0.450613	0.0353241
Mrot05878	black	-0.370742	0.0893989	-0.511023	0.0150767	-0.0306214	0.892395	0.167484	0.456272	-0.161632	0.472378	0.0143632	0.949416	-0.177518	0.429331	0.281688	0.204079	-0.153951	0.493949	0.085362	0.705651	-0.115514	0.608719	0.412991	0.0560936	-0.202642	0.365768	0.11058	0.624207	0.613805	0.00237789	-0.487626	0.0213325	0.573241	0.00528888	-0.193312	0.388709	-0.189812	0.397518	0.133704	0.553052	-0.148099	0.510704	0.135146	0.54874	0.165195	0.462539	0.489972	0.0206243
Mrot10633	black	0.37064	0.0894937	0.0794397	0.725279	0.810195	4.87e-06	0.217658	0.33053	0.0870759	0.700004	-0.067856	0.764146	-0.122292	0.587709	-0.0207131	0.927102	0.311627	0.158014	-0.097337	0.666522	0.22147	0.321919	-0.11996	0.594901	-0.148238	0.510303	0.0156237	0.944983	-0.425949	0.0480898	0.662988	0.000771536	0.053428	0.813324	0.104725	0.642785	-0.00375361	0.986773	-0.25557	0.25099	0.0108199	0.961885	-0.081915	0.717055	0.323639	0.141759	0.0655359	0.772001
Mrot02340	black	0.370167	0.0899359	0.485252	0.022069	0.262936	0.237112	-0.176565	0.431852	0.0315215	0.88925	0.349426	0.110936	-0.251844	0.258205	-0.181566	0.41871	0.392053	0.0711389	-0.226167	0.311496	-0.00726979	0.974386	-0.312684	0.156533	-0.038812	0.863845	-0.0436059	0.847208	-0.311473	0.15823	0.478839	0.0241608	-0.172515	0.442655	0.460238	0.0311366	0.112259	0.61892	0.0112994	0.960197	0.0104727	0.963107	0.0344426	0.879057	-0.0813235	0.719017	-0.279498	0.207769
Mrot11212	black	-0.369927	0.0901603	0.259351	0.243802	0.094182	0.676755	0.185618	0.408221	0.122918	0.585783	0.0650124	0.773776	-0.429941	0.0458121	0.227542	0.308485	0.129644	0.565275	-0.289212	0.191739	-0.00519971	0.981678	-0.0263582	0.907308	0.175799	0.433884	-0.0240513	0.915392	0.179943	0.42295	0.564845	0.00616384	-0.021625	0.923902	-0.147141	0.513475	0.0258267	0.90917	-0.217977	0.329805	0.292187	0.187004	-0.17378	0.439266	-0.299079	0.17634	-0.125028	0.579316
Mrot09987	black	0.36944	0.0906182	-0.0176234	0.937954	0.584303	0.00429621	0.168091	0.454618	-0.0777526	0.730902	0.337753	0.124217	-0.0188819	0.933532	-0.22747	0.308641	0.237495	0.287217	-0.127992	0.570283	0.0265116	0.906771	-0.0873298	0.699169	-0.558989	0.00684252	-0.17044	0.448245	-0.14443	0.521347	0.477115	0.0247494	0.246856	0.268069	0.0180274	0.936534	-0.139695	0.535236	-0.0389718	0.863289	0.257747	0.246835	0.0768619	0.733876	0.143306	0.524629	0.126707	0.57419
Mrot06262	black	0.367418	0.0925352	0.269848	0.224554	0.588347	0.00397457	0.173633	0.439659	0.0149674	0.947291	0.110218	0.625349	-0.346818	0.113809	-0.340485	0.121011	0.315007	0.153314	-0.132274	0.557343	-0.0727772	0.747561	-0.0307548	0.891929	-0.0653884	0.772501	-0.140417	0.533107	-0.247536	0.266709	0.659229	0.000846746	0.185852	0.40762	-0.0778725	0.730502	-0.157023	0.485266	0.0624744	0.782398	0.115503	0.608755	0.129816	0.564755	0.0496806	0.826217	0.157978	0.48258
Mrot12592	black	-0.367397	0.0925552	0.305869	0.16625	-0.235845	0.290678	-0.178592	0.426499	0.116984	0.604136	0.674087	0.000581813	-0.131201	0.560573	-0.099347	0.660032	0.121175	0.591148	0.0694364	0.758809	-0.209139	0.350264	0.128652	0.56828	0.411667	0.0569654	-0.17396	0.438784	-0.157507	0.483903	0.319294	0.147495	-0.349482	0.110874	-0.194532	0.385665	-0.0596584	0.791993	-0.106573	0.636896	0.230447	0.302181	-0.0997287	0.658802	-0.154953	0.491108	-0.198063	0.376928
Mrot03762	black	0.367144	0.092797	-0.00573945	0.979777	0.777439	2.07e-05	0.300341	0.174433	0.0143527	0.949453	-0.220608	0.323855	-0.151356	0.501347	-0.170028	0.449358	0.565723	0.00606705	-0.136979	0.543278	0.162651	0.469552	0.0113346	0.960073	-0.165922	0.460541	-0.101211	0.654033	-0.0295109	0.896276	0.580695	0.00460124	0.259401	0.243709	0.0199764	0.929689	-0.214489	0.337791	-0.175627	0.434342	0.0391105	0.862807	-0.0937577	0.678135	0.315738	0.152311	0.190536	0.395687
Mrot01275	black	0.366957	0.0929759	0.208616	0.351498	0.60392	0.00291749	0.0104196	0.963294	0.232972	0.296765	0.00733276	0.974164	-0.140606	0.532551	-0.189805	0.397538	-0.0568501	0.801591	0.0337925	0.881324	0.329778	0.133926	-0.227176	0.309284	0.0370331	0.870033	0.0644076	0.775828	-0.430126	0.0457084	0.382149	0.0792374	-0.0631716	0.780027	0.244073	0.273675	-0.0218028	0.923278	-0.234464	0.293594	0.109969	0.626135	0.124116	0.582107	0.346333	0.114349	0.0161237	0.943225
Mrot04778	black	0.366665	0.093256	0.254484	0.253079	0.536085	0.0101188	0.230222	0.302665	0.178508	0.426719	-0.144248	0.521879	-0.0344331	0.87909	-0.162183	0.470849	0.492912	0.0197633	-0.318784	0.148179	0.235516	0.29137	0.00152569	0.994624	-0.0984488	0.662929	0.116674	0.605102	-0.10369	0.64609	0.554142	0.00744997	0.0203469	0.928388	-0.200333	0.371373	-0.136511	0.54467	-0.241982	0.277934	-0.0766952	0.734433	0.0484782	0.830363	0.220072	0.32506	0.0647412	0.774696
Mrot03350	black	-0.366031	0.0938668	0.201083	0.369547	0.119878	0.595155	0.180801	0.420705	9.03e-05	0.999682	0.312069	0.157394	-0.0709939	0.753559	0.173458	0.440127	0.276789	0.212394	-0.175886	0.433654	-0.0807863	0.720802	0.145514	0.518191	0.015806	0.944342	0.0423771	0.851467	-0.230529	0.302003	0.715092	0.000183768	-0.250816	0.260218	0.14056	0.532687	0.0833385	0.712338	-0.436807	0.0420907	0.25349	0.255002	-0.494284	0.0193717	-0.0965803	0.668971	-0.212105	0.343316
Mrot05263	black	-0.365998	0.0938985	-0.0791052	0.726393	0.314673	0.153774	0.325034	0.139951	-0.161569	0.472554	0.197596	0.378077	-0.282523	0.202684	0.0451023	0.842027	0.388878	0.0736636	0.0461819	0.838294	-0.0183038	0.935563	0.0749134	0.740395	0.200384	0.371247	0.139572	0.535598	0.0819797	0.71684	0.53434	0.0104137	-0.185383	0.408825	-0.230323	0.302447	0.0995671	0.659322	-0.634545	0.00151389	-0.165284	0.462293	-0.0949955	0.674111	0.487803	0.0212784	0.115294	0.609407
Mrot03865	black	0.365826	0.0940655	0.666404	0.000708209	0.245655	0.270479	0.131087	0.560915	0.0985264	0.662678	0.127276	0.572459	-0.255065	0.251961	-0.0957822	0.671557	0.402808	0.063071	-0.375996	0.0846046	0.233218	0.296241	-0.136363	0.545111	-0.0224775	0.92091	-0.0817479	0.717609	-0.400197	0.0649624	0.658164	0.000869154	-0.177029	0.430623	0.245149	0.271497	-0.168508	0.453483	0.0869076	0.700558	0.120542	0.593102	-0.237725	0.286736	-0.163881	0.466154	-0.235974	0.290406
Mrot02924	black	0.365163	0.0947079	0.140342	0.533328	0.632786	0.00157494	0.0659442	0.770617	-0.0609475	0.787597	0.213658	0.339712	-0.281984	0.203584	-0.245806	0.270175	0.282434	0.202833	-0.145166	0.519205	-0.0392095	0.862463	-0.0448857	0.842777	-0.0449245	0.842643	-0.0337823	0.88136	-0.350827	0.109414	0.816235	3.62e-06	-0.0804961	0.721766	0.268902	0.226247	-0.22513	0.313779	-0.357676	0.102193	-0.0455171	0.840592	0.0895808	0.691778	0.26417	0.234838	0.00498669	0.982429
Mrot03783	black	-0.363469	0.0963649	0.26603	0.231436	-0.220843	0.323325	-0.160721	0.474912	0.493453	0.0196082	0.156475	0.486809	-0.175178	0.435535	-0.112819	0.617158	0.028897	0.898423	-0.131305	0.560258	-0.25325	0.255466	-0.0479717	0.832111	0.256804	0.24863	-0.0702933	0.755919	-0.193182	0.389034	0.571366	0.00547474	-0.530973	0.0110026	-0.079505	0.725062	-0.118879	0.59825	-0.272383	0.220061	0.216714	0.332684	-0.146699	0.514754	-0.388889	0.0736548	-0.38583	0.0761505
Mrot07311	black	0.363361	0.0964713	-0.158388	0.48143	-0.0963994	0.669557	-0.103155	0.647802	-0.164118	0.4655	0.017891	0.937014	0.362701	0.0971231	-0.113259	0.615777	-0.126743	0.574081	-0.122699	0.586456	0.0728866	0.747194	-0.120772	0.592394	-0.142558	0.526817	-0.153128	0.496289	0.345392	0.115402	-0.639345	0.0013574	0.438467	0.0412273	-0.104425	0.643742	-0.141941	0.528627	0.625108	0.00186645	-0.148618	0.509209	-0.125101	0.579092	-0.0751732	0.739525	0.00572984	0.97981
Mrot04964	black	0.363337	0.0964947	0.464156	0.0295489	0.502344	0.0171951	-0.213792	0.339402	0.271719	0.221232	0.117496	0.602545	-0.134114	0.551825	-0.229001	0.305307	0.397733	0.0667866	-0.0673808	0.765753	0.155316	0.490081	-0.222767	0.319021	-0.0268978	0.905419	0.0535063	0.813055	-0.367411	0.0925418	0.725794	0.000131677	-0.167225	0.456978	0.249022	0.263755	-0.0834554	0.711952	-0.208129	0.35265	0.213273	0.340605	0.0400093	0.859684	-0.0658703	0.770867	-0.238628	0.284855
Mrot02237	black	-0.362918	0.0969089	0.43487	0.0431158	0.026166	0.907981	0.110625	0.624063	0.173116	0.441044	0.726001	0.000130812	-0.209067	0.350435	-0.0264136	0.907115	0.0958692	0.671275	0.12147	0.590239	-0.120269	0.593947	-0.274689	0.216024	0.118028	0.600892	0.0416734	0.853907	-0.252921	0.256106	0.615693	0.00228504	-0.396861	0.0674414	-0.19955	0.373284	0.144473	0.521222	-0.286135	0.196723	0.231294	0.300357	-0.239666	0.282701	-0.0399965	0.859729	-0.246005	0.269776
Mrot10258	black	-0.362911	0.0969154	-0.0994277	0.659772	-0.00965726	0.965978	0.366996	0.0929387	-0.467821	0.0281224	0.255425	0.251268	-0.125127	0.579014	0.298581	0.177096	-0.0236846	0.916677	0.0869259	0.700498	0.0263918	0.907191	0.00962278	0.966099	-0.0826089	0.714754	0.124173	0.581932	-0.0604583	0.789264	0.304068	0.168887	-0.177123	0.430374	0.0353905	0.875753	0.144878	0.520041	-0.413665	0.0556535	-0.038116	0.866265	-0.235056	0.292341	0.236953	0.28835	0.0262276	0.907766
Mrot02106	black	-0.362738	0.0970865	0.0967302	0.668485	0.0862701	0.702657	0.511345	0.0150024	0.551411	0.00781144	-0.0505163	0.823338	-0.0480116	0.831973	-0.0874664	0.69872	-0.0678088	0.764306	-0.0839667	0.71026	-0.116587	0.605374	-0.0747333	0.740998	-0.10805	0.632207	-0.0611015	0.787072	-0.0616158	0.78532	0.236829	0.28861	0.0279792	0.901634	-0.0747843	0.740827	-0.0446583	0.843564	-0.0693945	0.75895	0.592946	0.00363356	-0.0991565	0.660645	-0.116542	0.605514	0.168405	0.453763
Mrot06049	black	-0.362738	0.0970865	-0.435286	0.042894	0.0185771	0.934603	0.586735	0.00410033	-0.080921	0.720354	-0.136962	0.543331	-0.0618954	0.784368	0.527199	0.0116948	-0.0591596	0.793696	-0.0751484	0.739608	0.0313674	0.889789	-0.0376355	0.867936	-0.0992204	0.66044	-0.0653243	0.772718	0.551437	0.00780787	-0.259164	0.244156	0.380048	0.08104	-0.0906519	0.68827	-0.107201	0.634902	-0.0458794	0.83934	-0.0534262	0.813331	-0.0808507	0.720588	0.113592	0.614733	0.311264	0.158525
Mrot02276	black	-0.362669	0.0971551	0.430359	0.0455785	0.0981238	0.663978	0.0770601	0.733214	0.11046	0.624585	0.587177	0.00406553	-0.201994	0.367337	-0.178294	0.427283	0.346012	0.114708	0.0244151	0.914116	-0.0271003	0.90471	0.0161142	0.943259	0.201392	0.368796	0.177023	0.430638	-0.307259	0.164235	0.694197	0.000338306	-0.43731	0.0418277	-0.202231	0.366762	0.188127	0.401801	-0.442912	0.0389839	0.0273166	0.903953	-0.208695	0.351312	0.138009	0.540223	-0.168519	0.453452
Mrot06124	black	-0.361882	0.0979367	0.180733	0.420882	-0.0395202	0.861383	0.0153235	0.946039	0.257145	0.247981	0.122741	0.586328	-0.191189	0.39404	0.186627	0.405632	0.224664	0.31481	-0.0920673	0.683645	-0.0363037	0.872572	0.00141267	0.995022	0.494417	0.0193341	-0.180474	0.421559	-0.275828	0.21405	0.588111	0.00399282	-0.407514	0.0597687	-0.11861	0.599084	0.0841798	0.709556	-0.353387	0.106673	-0.10046	0.656447	-0.344879	0.11598	-0.177229	0.430094	-0.334745	0.127818
Mrot08490	black	-0.361773	0.0980452	0.153563	0.495053	0.159434	0.478501	0.00455353	0.983955	0.0199277	0.92986	0.36034	0.0994815	-0.262082	0.238695	0.0038597	0.986399	0.272031	0.220681	-0.107288	0.634625	-0.134837	0.549661	0.0895476	0.691887	0.0643131	0.776149	0.0138955	0.951061	-0.155199	0.490413	0.813862	4.08e-06	-0.396399	0.0677902	-0.0471398	0.834984	-0.0949411	0.674288	-0.574344	0.00518213	0.446358	0.0373113	-0.287486	0.194525	0.0448741	0.842817	-0.24191	0.278083
Mrot12097	black	0.361758	0.0980599	0.371471	0.0887222	0.20777	0.353499	-0.15077	0.503023	-0.124509	0.580905	-0.0212368	0.925264	-0.194937	0.384658	-0.267156	0.229392	0.444669	0.0381237	-0.260483	0.241677	-0.0857189	0.704474	-0.0980247	0.664298	-0.144123	0.522244	0.0486024	0.829935	-0.195549	0.383136	0.388132	0.0742662	-0.357828	0.102038	0.195686	0.382797	0.383995	0.0776777	-0.18842	0.401054	0.120491	0.59326	0.0418172	0.853409	0.139634	0.535415	-0.201701	0.368047
Mrot03539	black	0.361584	0.0982344	0.317685	0.149661	0.105212	0.641231	-0.160334	0.47599	-0.0505583	0.823193	0.0481833	0.831381	0.045441	0.840856	-0.215707	0.334991	0.0617283	0.784937	-0.285636	0.19754	-0.264581	0.234084	-0.152329	0.498568	0.0661935	0.769772	0.177853	0.428447	-0.388542	0.0739346	0.460008	0.0312318	-0.44755	0.0367462	0.378842	0.0820895	0.0370613	0.869935	-0.181236	0.419569	-0.0576243	0.798942	-0.183444	0.413829	0.0136247	0.952014	-0.345734	0.115019
Mrot06397	black	0.361572	0.0982464	-0.142062	0.528272	0.543208	0.00898519	0.107344	0.634449	-0.00564759	0.9801	0.105427	0.640544	0.00543398	0.980853	-0.0917266	0.684757	0.261942	0.238956	-0.0720377	0.750047	0.0145175	0.948874	-0.131575	0.559445	-0.198859	0.374973	-0.0944481	0.67589	-0.171991	0.444062	0.612249	0.00245676	0.111208	0.622227	0.12091	0.591966	-0.344211	0.116735	-0.25913	0.244218	-0.26197	0.238903	0.207257	0.354716	0.0909209	0.687391	0.0517176	0.819203
Mrot11691	black	-0.36079	0.0990288	0.319606	0.147078	0.0974966	0.666005	0.0835176	0.711746	0.19811	0.376813	0.551874	0.00774911	-0.340789	0.120658	0.0757184	0.7377	0.137786	0.540883	-0.245784	0.270219	0.273714	0.217725	-0.0131236	0.953777	-0.121689	0.589564	0.0231597	0.918518	-0.0379553	0.866824	0.609317	0.00261142	-0.29894	0.176551	-0.133128	0.554778	-0.118946	0.598042	-0.395599	0.0683974	0.384806	0.0770002	-0.191868	0.39233	0.0112171	0.960486	-0.215794	0.334789
Mrot12564	black	-0.359831	0.0999957	0.388495	0.0739728	0.120168	0.594258	-0.0451193	0.841969	0.270219	0.223893	0.671876	0.000616023	-0.189158	0.399178	-0.232062	0.29871	-0.132058	0.557992	0.0151862	0.946522	-0.050233	0.824314	-0.106397	0.637456	0.2807	0.205738	0.2276	0.308358	-0.251719	0.25845	0.637243	0.00142415	-0.386585	0.0755283	-0.117732	0.601811	0.11874	0.598681	-0.507511	0.0159069	0.150058	0.505066	0.0385328	0.864815	0.0485776	0.830021	-0.169168	0.451689
Mrot08459	black	-0.359198	0.100638	0.370375	0.0897415	-0.353572	0.106477	-0.169243	0.451487	0.330009	0.133636	-0.18712	0.40437	-0.0544254	0.8099	-0.0619802	0.78408	0.0574318	0.799601	0.324157	0.141085	-0.20512	0.359809	-0.0375758	0.868144	0.326651	0.137875	0.516925	0.0137612	-0.0386511	0.864404	-0.245491	0.27081	-0.237029	0.288191	-0.141316	0.530461	0.123003	0.585522	0.178294	0.427282	0.0849934	0.706868	-0.207582	0.353944	-0.0713072	0.752504	-0.0912692	0.686252
Mrot12489	black	-0.358969	0.10087	-0.299141	0.176246	-0.296665	0.180026	-0.128975	0.567301	-0.126001	0.576342	0.285042	0.198514	0.25868	0.245069	-0.172836	0.441794	-0.166492	0.458981	0.237113	0.288016	-0.19898	0.374679	0.274966	0.215544	-0.150685	0.503267	-0.102181	0.65092	-0.139738	0.535109	0.0304546	0.892978	-0.210339	0.347444	-0.157176	0.484834	-0.111695	0.620692	-0.175122	0.435685	0.227814	0.30789	-0.154091	0.493552	-0.017155	0.9396	-0.0598484	0.791345
Mrot00994	black	-0.358524	0.101324	0.256711	0.248807	0.110905	0.623181	0.16779	0.455437	-0.0386847	0.864287	0.595537	0.00345245	-0.270673	0.223085	-0.212709	0.341912	0.128215	0.569604	0.089974	0.69049	-0.0486024	0.829935	-0.108147	0.6319	0.147331	0.512925	0.0869101	0.70055	-0.278086	0.21017	0.694695	0.000333618	-0.461926	0.0304443	0.138624	0.538402	0.0337795	0.881369	-0.55251	0.00766424	0.129213	0.566579	-0.126811	0.573875	0.236981	0.288291	-0.125336	0.578375
Mrot04983	black	-0.358146	0.101712	-0.155716	0.488952	-0.453645	0.0339599	-0.148587	0.509297	0.191005	0.394504	-0.222127	0.320449	0.116563	0.605448	0.166485	0.459	-0.327937	0.136241	0.462043	0.0303968	-0.339069	0.122664	-0.0911061	0.686785	-0.131838	0.558655	0.362225	0.0975952	0.198812	0.37509	-0.455669	0.0330728	-0.0616107	0.785338	-0.0173504	0.938913	-0.104467	0.643607	0.184645	0.410725	0.0766196	0.734686	-0.0499738	0.825207	-0.209715	0.348909	-0.00155753	0.994511
Mrot07190	black	0.358078	0.101781	0.160274	0.476156	0.508664	0.0156303	-0.135017	0.549123	0.256518	0.249175	0.25136	0.259151	-0.211917	0.343755	-0.208171	0.352549	0.155299	0.49013	-0.0759033	0.737081	-0.0449455	0.84257	-0.276021	0.213716	-0.182013	0.417545	-0.195252	0.383874	-0.189183	0.399115	0.718856	0.000163717	-0.0745472	0.741622	0.0169593	0.940288	-0.140548	0.532722	-0.19799	0.377109	-0.0223052	0.921515	0.0902749	0.689504	-0.0793188	0.725682	-0.189606	0.39804
Mrot13186	black	-0.355052	0.104918	0.305106	0.167364	0.138168	0.53975	0.209476	0.349472	0.177725	0.428784	0.496394	0.0187814	-0.307653	0.163668	-0.264705	0.233856	0.0640299	0.777111	-0.0932677	0.679731	-0.123213	0.584878	-0.173997	0.438685	0.314628	0.153836	0.0908181	0.687727	-0.0742323	0.742678	0.69727	0.000310239	-0.311195	0.158622	-0.0747729	0.740866	0.111334	0.621829	-0.490966	0.02033	-0.0890381	0.693557	-0.0193328	0.931948	0.0617821	0.784754	-0.107117	0.635169
Mrot11485	black	0.354894	0.105082	0.22635	0.311095	0.623001	0.00195399	0.0285204	0.899741	0.159072	0.479513	-0.0846954	0.707852	-0.233716	0.295182	-0.225008	0.314049	0.396275	0.067884	-0.256738	0.248755	-0.0538521	0.811868	-0.0335412	0.882201	-0.198435	0.376014	-0.0909873	0.687173	-0.236908	0.288444	0.724891	0.000135511	0.0365834	0.871598	0.191816	0.39246	0.0338893	0.880986	-0.172138	0.443667	0.171583	0.445161	-0.148499	0.509552	0.0151903	0.946507	-0.0822138	0.716064
Mrot10020	black	-0.354556	0.105438	0.216228	0.333795	0.0141931	0.950015	0.013278	0.953234	-0.129597	0.565416	0.634649	0.00151033	-0.252817	0.256307	-0.298099	0.177831	0.0183475	0.93541	0.167708	0.455661	-0.158436	0.481295	0.0158813	0.944078	-0.0839702	0.710249	0.287785	0.19404	-0.16609	0.460083	0.524744	0.0121638	-0.4786	0.0242418	0.0973696	0.666416	0.103001	0.648295	-0.564687	0.00618134	0.0975325	0.665889	-0.0987131	0.662076	0.33397	0.128756	-0.0943918	0.676073
Mrot06277	black	0.354365	0.105639	0.140749	0.532131	0.410696	0.0576115	-0.184291	0.411639	-0.045988	0.838964	0.234768	0.292951	0.056558	0.802591	-0.138494	0.538785	-0.0730698	0.746578	0.0913365	0.686032	0.0176685	0.937795	-0.285194	0.198264	-0.073509	0.745104	0.139914	0.53459	-0.213565	0.339927	0.476839	0.0248449	-0.135764	0.546894	-0.24365	0.274532	-0.183619	0.413377	-0.223602	0.317162	0.19671	0.380263	0.0309137	0.891373	0.159241	0.479043	-0.175443	0.434831
Mrot04024	black	0.354134	0.105882	0.593278	0.00360991	0.0993041	0.66017	-0.137569	0.541528	0.0366252	0.871453	0.125527	0.57779	-0.268163	0.227575	0.003844	0.986455	0.288882	0.192271	-0.279948	0.207006	-0.0598081	0.791482	-0.301495	0.172703	0.0949742	0.67418	-0.0332541	0.883202	-0.168948	0.452286	0.655135	0.000935703	-0.390688	0.0722166	0.41343	0.055807	-0.212462	0.342486	-0.164799	0.463626	0.269718	0.224787	-0.0495569	0.826643	-0.235155	0.292132	-0.404699	0.0617275
Mrot01527	black	-0.354069	0.105951	-0.0248095	0.912734	0.232106	0.298615	0.268737	0.226542	-0.164269	0.465085	0.324104	0.141154	-0.343411	0.117643	-0.161019	0.474083	0.192521	0.390691	0.107276	0.634662	-0.108126	0.631966	0.13163	0.559281	0.120759	0.592435	0.249184	0.263435	-0.0316241	0.888892	0.543129	0.00899722	-0.206243	0.357128	-0.129798	0.56481	-0.0267659	0.905881	-0.575086	0.00511119	-0.225442	0.313091	0.0256564	0.909767	0.47045	0.0271334	0.168795	0.452701
Mrot01693	black	0.353877	0.106154	0.287501	0.1945	0.325315	0.139588	-0.0176465	0.937873	0.256553	0.249108	-0.380164	0.0809399	-0.318954	0.147951	-0.354215	0.105797	0.305834	0.166301	-0.306447	0.16541	-0.206806	0.355787	-0.0936872	0.678365	-0.0400993	0.859372	0.149925	0.505448	-0.00263348	0.99072	0.422603	0.050066	-0.0562834	0.803531	0.152486	0.49812	0.047099	0.835124	-0.108692	0.630174	-0.0156322	0.944954	0.353804	0.106231	-0.0451402	0.841896	0.0364568	0.872039
Mrot09358	black	-0.353633	0.106412	0.40815	0.0593326	0.0700323	0.756799	-0.0197699	0.930414	0.459566	0.0314155	0.37248	0.0877911	-0.326676	0.137844	0.140476	0.532933	0.227272	0.309074	-0.0939734	0.677433	0.0122429	0.956876	-0.291546	0.188017	0.102284	0.65059	-0.0837239	0.711063	-0.0582392	0.79684	0.635135	0.00149387	-0.276416	0.213035	0.0265322	0.906699	0.114714	0.611219	-0.282314	0.203032	0.355944	0.103986	-0.0645169	0.775457	-0.368679	0.091336	-0.313868	0.154886
Mrot03467	black	-0.353606	0.106441	-0.00942949	0.96678	0.202189	0.366863	0.0273467	0.903848	0.0946379	0.675273	0.297909	0.178119	-0.341361	0.119996	0.125958	0.576474	0.500543	0.0176634	-0.0836578	0.711282	-0.0864337	0.702118	0.0739619	0.743584	0.0413071	0.855178	0.106918	0.6358	0.327275	0.137081	0.512347	0.0147731	-0.0557828	0.805246	-0.272433	0.219973	-0.283638	0.20083	-0.410713	0.0576008	0.0858401	0.704074	0.0012778	0.995497	0.108791	0.629861	-0.0189564	0.933271
Mrot10568	black	-0.352158	0.107982	0.0477568	0.832853	-0.204095	0.362267	0.0789627	0.726868	-0.312362	0.156983	0.25538	0.251354	-0.252902	0.256143	0.167071	0.457399	-0.0800627	0.723207	0.113262	0.615768	0.168581	0.453283	-0.0333474	0.882877	0.326181	0.138477	-0.082459	0.715251	0.0368085	0.870814	0.297119	0.179329	-0.349807	0.11052	0.0657316	0.771337	-0.0770837	0.733135	-0.422005	0.0504261	-0.123116	0.585174	-0.235378	0.291661	0.102047	0.65135	-0.204786	0.360609
Mrot09975	black	0.351976	0.108177	0.342653	0.118509	0.594964	0.00349181	0.162877	0.468927	0.0306355	0.892346	-0.0861349	0.703103	-0.00871205	0.969306	-0.0307939	0.891792	0.493503	0.0195938	-0.141726	0.529258	0.50838	0.0156981	-0.250491	0.260856	0.00486518	0.982857	-0.0352891	0.876106	-0.222589	0.319416	0.661526	0.00080008	-0.0616653	0.785152	0.0528706	0.815239	-0.0212974	0.925051	-0.325477	0.139379	0.208356	0.352113	-0.113646	0.614564	0.155241	0.490294	-0.134801	0.549768
Mrot05693	black	0.35168	0.108495	0.0981433	0.663915	0.303812	0.169263	-0.24431	0.273193	0.123111	0.58519	-0.218393	0.328858	0.000805665	0.997161	0.0215591	0.924133	-0.0339191	0.880883	-0.252543	0.256841	0.0974748	0.666076	0.163691	0.466678	-0.0702962	0.75591	-0.256691	0.248844	-0.154232	0.493153	0.410605	0.0576724	0.120234	0.594056	-0.111779	0.620429	-0.0621732	0.783423	-0.0100312	0.964661	0.211653	0.344372	-0.1636	0.466931	-0.315769	0.152268	-0.201033	0.369669
Mrot02510	black	-0.351082	0.109139	0.273325	0.218405	-0.108665	0.63026	0.017354	0.938901	0.477419	0.0246448	0.0559704	0.804603	-0.189817	0.397506	-0.149597	0.50639	0.0400167	0.859658	-0.156071	0.487948	-0.057427	0.799617	-0.136577	0.544476	0.0568743	0.801508	-0.152907	0.496919	0.23218	0.298457	0.343119	0.117976	-0.18707	0.404499	-0.00991773	0.965061	-0.160763	0.474796	-0.175886	0.433652	0.730679	0.000112522	-0.149165	0.507633	-0.342942	0.118178	-0.224543	0.315076
Mrot07382	black	0.350622	0.109636	0.243684	0.274464	0.0608157	0.788046	-0.0182176	0.935866	-0.0389644	0.863315	0.373145	0.0871818	-0.0707696	0.754314	-0.136626	0.544328	0.120199	0.594164	0.0181167	0.936221	-0.221688	0.32143	-0.353545	0.106505	-0.0136106	0.952064	-0.291141	0.18866	-0.314961	0.153378	0.49071	0.0204055	-0.489264	0.020836	0.290701	0.189358	-0.142321	0.527512	-0.196337	0.381186	0.0318964	0.887941	-0.0200264	0.929513	0.0406147	0.857582	-0.287646	0.194265
Mrot04114	black	-0.35039	0.109886	-0.209602	0.349175	0.28539	0.197943	0.304939	0.167609	-0.0914454	0.685676	0.068963	0.760406	-0.232033	0.298773	0.353583	0.106465	0.301314	0.172973	0.0495141	0.826791	-0.106011	0.638686	0.106357	0.637586	-0.223673	0.317004	0.449272	0.0359411	-0.00129928	0.995421	0.31745	0.149978	-0.0898721	0.690823	-0.188292	0.40138	-0.229063	0.305173	-0.381575	0.0797267	0.143159	0.52506	-0.0937327	0.678217	0.476252	0.0250484	0.202264	0.366682
Mrot09174	black	-0.350218	0.110074	-0.202642	0.365769	0.249928	0.261966	0.182231	0.416976	-0.019351	0.931885	0.125591	0.577595	-0.19225	0.391372	0.531093	0.010981	0.0193585	0.931859	0.152363	0.498469	-0.00503308	0.982265	0.220928	0.323136	0.0339634	0.880728	0.233882	0.294829	-0.251992	0.257915	0.39842	0.0662735	-0.13081	0.561753	-0.111837	0.620246	-0.0716666	0.751295	-0.456398	0.0327574	-0.117071	0.603867	-0.00636904	0.977559	0.251162	0.259539	0.148741	0.508854
Mrot04781	black	0.349833	0.110491	0.276411	0.213043	0.524816	0.0121499	0.101874	0.651906	0.192106	0.391732	-0.344614	0.116279	-0.172691	0.442182	-0.150613	0.503474	0.527054	0.011722	-0.218223	0.329245	0.10206	0.651308	-0.0275334	0.903194	-0.182693	0.415777	-0.0267066	0.906088	-0.172796	0.441901	0.644466	0.00120583	-0.067951	0.763825	0.0852838	0.705909	0.106606	0.636793	-0.255037	0.252015	0.0992912	0.660211	-0.101639	0.65266	0.0510879	0.82137	-0.0665917	0.768424
Mrot05021	black	-0.349025	0.111374	0.322464	0.143293	0.0660642	0.77021	0.0283446	0.900356	0.417302	0.053325	0.579523	0.00470416	-0.20307	0.364734	-0.224038	0.316195	0.00257949	0.99091	-0.0176726	0.937781	-0.165171	0.462602	-0.283079	0.201758	0.240594	0.280786	0.0610387	0.787286	-0.256468	0.249271	0.59751	0.00331968	-0.375417	0.0851239	0.00850009	0.970053	0.184209	0.41185	-0.355883	0.104049	-0.00799369	0.971836	0.0875859	0.698327	-0.118236	0.600246	-0.194794	0.385012
Mrot11851	black	0.348503	0.111946	0.414845	0.0548896	0.380765	0.0804216	-0.205182	0.359661	0.0422296	0.851978	0.0348872	0.877507	-0.198394	0.376115	-0.434964	0.0430656	0.555245	0.00730794	-0.110246	0.625259	0.126542	0.574695	0.0508481	0.822196	-0.128924	0.567454	0.0411485	0.855729	-0.202506	0.366098	0.715312	0.000182542	-0.292061	0.187202	0.0825488	0.714953	-0.101178	0.654141	-0.316447	0.151341	0.12415	0.582004	-0.0541066	0.810994	0.134573	0.55045	-0.196569	0.38061
Mrot11526	black	-0.348375	0.112087	-0.0141233	0.95026	-0.255616	0.250903	0.0901181	0.690018	0.105743	0.639538	0.453629	0.0339671	-0.158492	0.481138	-0.229655	0.303891	-0.279096	0.20845	0.0789371	0.726953	-0.228119	0.307226	-0.265904	0.231665	0.188111	0.401841	-0.0104405	0.96322	0.106543	0.636993	-0.00605644	0.97866	-0.199649	0.37304	-0.314344	0.154227	-0.143905	0.522879	-0.0954264	0.672712	0.234039	0.294495	0.425296	0.0484711	0.0341832	0.879962	0.0595444	0.792382
Mrot07263	black	0.348023	0.112474	0.11301	0.61656	0.701988	0.000271062	0.175559	0.434523	-0.0763724	0.735512	-0.133437	0.553852	-0.185654	0.408129	-0.0977005	0.665346	0.457962	0.0320894	-0.0741431	0.742977	0.301381	0.172874	0.0712366	0.752742	-0.109134	0.628773	-0.0254445	0.910509	-0.294755	0.182981	0.63062	0.00165298	-0.0325395	0.885696	0.160451	0.475663	-0.031442	0.889528	-0.371503	0.0886926	0.0146267	0.948489	-0.146553	0.515176	0.439545	0.040674	0.0649709	0.773916
Mrot10317	black	0.347968	0.112535	0.0738296	0.744028	0.728413	0.000121085	0.0545854	0.809351	0.245686	0.270416	-0.0659198	0.7707	-0.153329	0.495719	-0.106086	0.638447	0.0489969	0.828574	-0.116451	0.605797	0.187932	0.402297	-0.173568	0.439833	-0.0100859	0.964469	-0.129132	0.566824	-0.244917	0.271966	0.565522	0.00608905	0.181149	0.419795	0.0372293	0.86935	-0.150892	0.502674	-0.110328	0.625001	0.174785	0.436584	-0.0289734	0.898156	0.08121	0.719394	0.00171636	0.993952
Mrot12384	black	0.347632	0.112906	0.130362	0.563105	0.209158	0.350219	-0.229588	0.304036	0.0810746	0.719844	-0.247237	0.267307	0.106725	0.636414	0.16202	0.471302	0.0754661	0.738544	0.111068	0.622667	0.332382	0.130697	-0.269767	0.224699	0.41995	0.0516776	0.0475837	0.833451	-0.262993	0.237008	0.197471	0.378385	-0.17356	0.439854	-0.228005	0.307474	-0.108996	0.629212	-0.0930233	0.680527	-0.244723	0.272358	0.231217	0.300522	-0.0144917	0.948964	-0.17974	0.423481
Mrot13161	black	-0.347502	0.11305	0.282279	0.203091	0.0941699	0.676794	0.136208	0.545573	0.273522	0.21806	0.155869	0.48852	-0.372051	0.0881866	-0.207981	0.353	-0.179719	0.423538	0.0513562	0.820447	-0.239065	0.283948	0.314115	0.154545	-0.00811212	0.971419	0.302245	0.171585	-0.192957	0.389599	0.384804	0.0770016	-0.165941	0.46049	-0.136149	0.545748	0.192907	0.389725	-0.266057	0.231387	0.0248537	0.912579	-0.263962	0.23522	0.154347	0.492827	0.0953091	0.673092
Mrot12744	black	0.347348	0.11322	0.124771	0.580103	0.618007	0.00217549	-0.0319219	0.887852	0.0327676	0.8849	0.351243	0.108965	-0.180649	0.421103	0.107609	0.633607	0.185717	0.407966	-0.24115	0.279642	0.198048	0.376965	-0.22772	0.308097	-0.0309971	0.891082	-0.139913	0.534592	-0.405308	0.0612998	0.541055	0.00931624	0.108515	0.630732	-0.0177761	0.937417	-0.0521082	0.81786	0.0256703	0.909718	-0.0568957	0.801435	-0.104797	0.642553	0.0795521	0.724905	-0.148546	0.509416
Mrot05517	black	-0.347076	0.113522	-0.0816904	0.7178	0.0859671	0.703656	0.225588	0.31277	-0.309799	0.160598	0.364229	0.0956184	-0.142146	0.528027	-0.0808854	0.720472	0.0432043	0.8486	0.305737	0.166443	0.162389	0.470278	0.128529	0.568651	0.018313	0.935531	0.318685	0.148312	-0.229482	0.304265	0.128936	0.567419	-0.117426	0.602762	-0.0104661	0.96313	-0.174383	0.437653	-0.255034	0.25202	-0.0459287	0.839169	-0.0959002	0.671175	0.563253	0.00634255	0.206485	0.35655
Mrot11620	black	0.347021	0.113583	0.225564	0.312823	0.413513	0.0557526	-0.0980548	0.664201	0.451165	0.0350727	0.0621647	0.783452	0.214339	0.338138	0.131737	0.558959	0.424535	0.0489174	-0.170812	0.447239	0.49551	0.0190271	-0.221334	0.322224	-0.168016	0.454822	-0.00514518	0.98187	-0.0741878	0.742827	0.368523	0.0914832	-0.0650613	0.77361	-0.0536168	0.812676	-0.197719	0.377775	-0.22383	0.316656	-0.0564532	0.80295	-0.110201	0.625404	0.0205897	0.927535	-0.260431	0.241775
Mrot07110	black	0.346656	0.113989	-0.0299145	0.894866	0.725606	0.000132469	-0.000741286	0.997388	0.186278	0.406527	0.147673	0.511936	-0.0437333	0.846766	-0.138146	0.539816	0.133986	0.552206	-0.0418375	0.853338	0.148256	0.510253	-0.143109	0.525204	0.0646082	0.775147	-0.187236	0.404073	-0.306318	0.165597	0.634414	0.00151838	0.143516	0.524014	-0.0629614	0.780741	-0.166097	0.460062	-0.260096	0.242402	0.0182879	0.935619	0.250501	0.260838	0.120638	0.592808	0.0495209	0.826768
Mrot12836	black	0.346585	0.114068	-0.00917794	0.967666	0.486643	0.0216351	0.293522	0.184905	-0.173585	0.439786	-0.286032	0.196891	-0.0429848	0.84936	-0.187541	0.403293	0.486921	0.0215492	0.0205991	0.927502	-0.103497	0.646707	0.0787947	0.727428	0.016689	0.941238	-0.0198335	0.93019	-0.13554	0.547565	0.473199	0.0261288	0.0350513	0.876935	0.470604	0.0270761	-0.112628	0.617759	-0.319451	0.147286	-0.192489	0.39077	0.0288799	0.898483	0.314271	0.154329	0.208273	0.352309
Mrot08123	black	0.346465	0.114201	0.663711	0.000757738	-0.10157	0.652881	-0.344934	0.115918	-0.160151	0.476499	0.32889	0.135039	-0.027244	0.904207	-0.0913388	0.686024	0.24526	0.271274	-0.513723	0.0144628	0.0665537	0.768552	-0.239999	0.282012	0.177165	0.430262	0.117193	0.603488	-0.183657	0.413277	0.527831	0.0115764	-0.492788	0.019799	0.439621	0.0406353	-0.159725	0.477688	-0.148949	0.508254	0.206539	0.356423	-0.189404	0.398552	-0.250909	0.260036	-0.616421	0.00225007
Mrot11532	black	0.34643	0.114241	0.244744	0.272315	0.345126	0.115701	-0.0802311	0.722647	0.074347	0.742293	-0.190532	0.395699	-0.117576	0.602295	0.0602614	0.789936	0.50472	0.0165927	-0.249027	0.263746	0.060848	0.787936	-0.0205722	0.927597	-0.116416	0.605906	-0.221032	0.322901	-0.27182	0.221053	0.718937	0.000163308	-0.277905	0.21048	0.0467934	0.83618	-0.023632	0.916862	-0.337646	0.124343	0.381455	0.079829	-0.00652399	0.977013	-0.0992735	0.660268	-0.242346	0.277189
Mrot00332	black	0.34641	0.114263	-0.0288675	0.898526	-0.352034	0.108115	-0.0556574	0.805676	-0.0871534	0.699749	-0.146363	0.515727	0.675128	0.000566272	-0.0598856	0.791218	-0.0620536	0.78383	-0.0700441	0.756759	-0.0924086	0.682531	-0.058964	0.794364	-0.0590978	0.793907	-0.0762949	0.735771	-0.0980981	0.664061	-0.581675	0.00451669	0.216084	0.334126	-0.0594716	0.79263	-0.0734049	0.745453	0.682948	0.000460509	-0.08411	0.709786	-0.0778116	0.730705	-0.342323	0.118888	-0.039512	0.861412
Mrot01518	black	0.34641	0.114263	0.288675	0.192603	0.203183	0.364462	-0.107259	0.634718	-0.0517109	0.819226	-0.0613202	0.786327	-0.0670518	0.766866	-0.0409601	0.856383	0.689567	0.000384713	-0.0661599	0.769886	-0.0492147	0.827823	-0.0964037	0.669543	-0.0617053	0.785015	-0.0989033	0.661462	-0.0726452	0.748005	0.545364	0.00866351	-0.215714	0.334974	-0.0638551	0.777704	-0.0888322	0.694233	-0.0678373	0.764209	-0.0873466	0.699114	-0.0945607	0.675524	-0.116448	0.605807	-0.225656	0.31262
Mrot11252	black	0.34627	0.114419	0.354922	0.105053	0.187346	0.403794	-0.0297641	0.895391	-0.330567	0.132941	-0.12582	0.576895	0.155368	0.489934	-0.198197	0.3766	0.238679	0.284749	-0.299952	0.175019	0.198201	0.376588	0.110932	0.623095	-0.0165377	0.94177	0.133865	0.552568	-0.155304	0.490114	0.357964	0.101897	-0.146499	0.515334	0.31657	0.151174	0.0497104	0.826114	-0.240785	0.280391	0.35796	0.101902	-0.193371	0.388563	0.0849079	0.70715	-0.159521	0.478258
Mrot04269	black	-0.346132	0.114573	0.283696	0.200735	0.0349929	0.877139	-0.186956	0.40479	0.0113427	0.960044	0.415916	0.0542032	-0.216125	0.33403	-0.00937686	0.966965	0.202054	0.36719	0.0584549	0.796103	-0.0157489	0.944543	-0.0659928	0.770452	0.0167443	0.941044	0.268848	0.226344	0.0406066	0.85761	0.711534	0.00020464	-0.542925	0.00902814	-0.0507769	0.822441	-0.0903975	0.689103	-0.691381	0.000365915	0.332445	0.130621	-0.226183	0.311462	0.0804913	0.721782	-0.365544	0.0943378
Mrot02119	black	0.345854	0.114884	0.0169629	0.940275	0.070728	0.754455	0.0892763	0.692776	-0.367896	0.0920794	0.0310777	0.890801	0.349298	0.111075	0.0160499	0.943485	0.0801919	0.722777	-0.207379	0.354426	0.0135121	0.95241	-0.29143	0.188202	-0.0460199	0.838854	-0.026996	0.905075	-0.0712733	0.752618	0.410002	0.058077	-0.168643	0.453117	0.16649	0.458988	-0.274734	0.215946	-0.215234	0.336076	0.043708	0.846854	-0.00921033	0.967552	-0.121137	0.591267	-0.234075	0.29442
Mrot09702	black	0.345852	0.114887	0.574815	0.00513705	0.284706	0.199066	-0.346018	0.114701	0.151424	0.501152	0.0329216	0.884363	-0.212498	0.342402	-0.18712	0.404371	0.396873	0.0674322	-0.291288	0.188427	0.20492	0.360288	-0.148507	0.509528	-0.23966	0.282715	0.051225	0.820898	-0.28309	0.20174	0.594556	0.00352013	-0.30945	0.161093	0.0153937	0.945792	0.332262	0.130845	-0.134663	0.550182	0.267953	0.227953	-0.0935216	0.678904	-0.162421	0.47019	-0.410704	0.0576064
Mrot03361	black	-0.345704	0.115053	0.184466	0.411187	-0.240426	0.281133	0.0827653	0.714236	-0.171846	0.444454	0.113227	0.615879	-0.0580959	0.79733	0.207718	0.353621	0.262289	0.238311	-0.203943	0.362633	-0.0292183	0.897299	0.0649076	0.774132	0.18123	0.419585	-0.0447148	0.843368	-0.0249465	0.912254	0.502196	0.017233	-0.500888	0.0175729	0.191805	0.39249	-0.0242003	0.914869	-0.531914	0.0108352	0.354725	0.10526	-0.337498	0.12452	-0.102687	0.649301	-0.339671	0.12196
Mrot08018	black	-0.345639	0.115125	-0.175821	0.433826	0.170121	0.449108	0.365523	0.0943581	-0.339814	0.121792	0.339812	0.121795	-0.116488	0.605682	0.0276859	0.90266	-0.00398268	0.985966	0.168938	0.452313	0.143042	0.525402	0.125134	0.578992	0.194847	0.384881	0.255118	0.251858	-0.0732317	0.746035	0.236198	0.289934	-0.135	0.549175	-0.137955	0.540383	0.00175121	0.993829	-0.576846	0.00494642	-0.260245	0.242123	0.120044	0.594642	0.630885	0.00164324	0.270768	0.222916
Mrot01691	black	-0.345477	0.115307	0.305672	0.166537	-0.0720017	0.750168	0.0830997	0.713129	0.00804069	0.971671	0.31258	0.156679	-0.121476	0.590223	-0.0127759	0.955001	0.178692	0.426236	-0.0248984	0.912422	-0.055463	0.806342	-0.0906033	0.688429	0.158501	0.481114	0.107869	0.632781	-0.216962	0.332116	0.731467	0.00010967	-0.666973	0.000698094	0.109369	0.628032	0.0624419	0.782508	-0.67934	0.000506979	0.196466	0.380865	-0.282388	0.202909	0.0464208	0.837468	-0.344203	0.116743
Mrot11256	black	-0.345322	0.115481	0.472264	0.0264672	-0.140286	0.533493	-0.0867722	0.701004	0.121486	0.59019	0.38168	0.0796374	-0.183512	0.413653	-0.0363726	0.872332	-0.00269025	0.99052	-0.0187668	0.933937	-0.0659978	0.770435	-0.250089	0.261649	0.264006	0.235139	0.0137495	0.951575	-0.138882	0.537638	0.652839	0.000989006	-0.574011	0.00521414	0.0249074	0.912391	0.0802955	0.722433	-0.433583	0.0438073	0.537932	0.00981422	-0.179445	0.424257	-0.258631	0.245161	-0.42659	0.0477185
Mrot09350	black	-0.345071	0.115763	0.141612	0.529592	-0.0044798	0.984214	-0.223097	0.318285	0.0752134	0.73939	0.445496	0.0377242	-0.105019	0.641847	0.329651	0.134084	-0.115983	0.607255	0.356024	0.103902	0.0759717	0.736852	-0.242796	0.276271	0.2997	0.1754	0.0897854	0.691107	-0.302193	0.171662	0.303691	0.169442	-0.287716	0.194151	-0.119921	0.595023	0.0608112	0.788061	-0.254151	0.253722	0.250391	0.261054	0.0303985	0.893174	-0.0967494	0.668423	-0.233788	0.295029
Mrot00641	black	0.344367	0.116558	0.265947	0.231587	0.628792	0.00172135	0.0725969	0.748167	0.0803945	0.722103	0.0798558	0.723895	-0.115614	0.608408	-0.203374	0.364002	0.551877	0.00774876	-0.225154	0.313727	0.223529	0.317325	0.00565924	0.980059	0.0422561	0.851886	0.0206724	0.927245	-0.189466	0.398397	0.789763	1.24e-05	-0.0111353	0.960775	0.0953508	0.672957	-0.178196	0.42754	-0.371323	0.0888596	-0.140131	0.533951	0.0556124	0.80583	0.162564	0.469794	-0.0231058	0.918707
Mrot11402	black	-0.344316	0.116616	0.213047	0.341128	0.157173	0.484844	0.119768	0.595496	0.0207914	0.926827	0.356865	0.10303	-0.352332	0.107796	-0.102605	0.649563	0.267404	0.228943	0.00628872	0.977842	-0.0784614	0.728539	0.105865	0.639151	0.0193065	0.932041	0.266482	0.230614	-0.171194	0.44621	0.670457	0.000638884	-0.468076	0.0280252	0.127294	0.572404	-0.109719	0.626924	-0.643431	0.00123526	0.219061	0.327345	-0.160976	0.474201	0.368871	0.0911539	-0.0710299	0.753438
Mrot05353	black	0.343609	0.117419	0.361806	0.0980123	0.501641	0.0173766	-0.0875387	0.698482	0.128786	0.567874	0.163314	0.46772	-0.207722	0.353614	-0.101565	0.652897	0.392981	0.0704133	-0.230186	0.302743	0.0671854	0.766414	-0.179765	0.423418	-0.205178	0.359671	-0.0994846	0.659588	-0.235937	0.290484	0.86408	2.19e-07	-0.240901	0.280154	0.0564944	0.802809	-5.35e-05	0.999811	-0.353703	0.106338	0.223589	0.317191	-0.100221	0.657218	-0.0313159	0.889969	-0.289301	0.191597
Mrot09515	black	0.343399	0.117657	-0.214624	0.33748	-0.0358951	0.873995	0.107456	0.634093	-0.17928	0.424688	-0.223521	0.317343	0.490177	0.0205631	0.0237239	0.916539	-0.144637	0.520745	0.295563	0.181726	0.346714	0.113925	-0.122395	0.587392	-0.140351	0.533302	-0.0475257	0.833651	0.0352018	0.876411	-0.677541	0.000531624	0.302962	0.170519	-0.138266	0.539462	-0.166034	0.460237	0.463681	0.029738	-0.166201	0.459778	-0.135883	0.54654	0.223535	0.317312	0.161541	0.472631
Mrot10090	black	0.342436	0.118757	0.0251597	0.911507	0.484346	0.0223555	0.113341	0.615522	0.229072	0.305153	-0.425911	0.0481119	-0.202508	0.366093	0.00133847	0.995283	-0.0708327	0.754102	-0.0802056	0.722731	0.267595	0.228598	-0.00409737	0.985562	-0.0391944	0.862515	0.137148	0.542776	-0.295206	0.182279	0.173067	0.441174	0.191254	0.393876	-0.0762914	0.735783	0.107168	0.635008	-0.0357948	0.874345	-0.342257	0.118963	0.331815	0.131396	0.160825	0.474622	0.227494	0.30859
Mrot06302	black	-0.341857	0.119424	-0.289639	0.191056	0.393646	0.0698973	0.186547	0.405837	0.453119	0.0341937	-0.0285585	0.899607	-0.15411	0.493498	0.110421	0.624709	-0.0972079	0.666939	0.197096	0.379311	-0.125977	0.576415	0.0777514	0.730906	-0.228393	0.30663	0.0509634	0.821799	0.130333	0.563191	0.304	0.168986	0.19141	0.393482	0.0341457	0.880092	-0.305675	0.166533	-0.327717	0.13652	0.376095	0.0845162	-0.091597	0.685181	0.10361	0.646345	0.203452	0.363814
Mrot04262	black	-0.341315	0.120048	0.106661	0.636618	-0.117038	0.603969	0.368333	0.0916636	0.414789	0.0549256	0.0898686	0.690835	-0.171593	0.445135	0.0563508	0.8033	-0.128404	0.569033	-0.168267	0.454138	-0.207018	0.355284	0.398338	0.0663348	-0.169101	0.451871	0.131372	0.560056	-0.170498	0.448087	-0.21809	0.329548	0.23603	0.290288	0.0840129	0.710107	0.13458	0.550431	0.379508	0.0815087	-0.126206	0.575716	-0.129736	0.564995	-0.105196	0.641282	0.351337	0.108864
Mrot06007	black	-0.340869	0.120565	-0.0401022	0.859361	-0.194902	0.384743	0.0152992	0.946124	-0.197874	0.377393	0.196347	0.38116	0.187924	0.402318	0.428092	0.0468566	-0.124332	0.581445	0.437985	0.0414766	0.119269	0.597043	0.0417866	0.853515	-0.105668	0.639779	0.382238	0.0791611	0.0623252	0.782905	-0.155928	0.488351	-0.185647	0.408145	-0.288951	0.192158	0.142092	0.528183	-0.279501	0.207763	-0.0220593	0.922378	-0.175619	0.434361	0.21229	0.342887	-0.00585622	0.979365
Mrot00395	black	-0.340491	0.121004	0.29009	0.190333	-0.0416343	0.854043	0.0698389	0.757451	0.235607	0.29118	0.310079	0.160199	-0.0973923	0.666343	0.0218334	0.92317	0.263593	0.235899	-0.279999	0.20692	-0.166036	0.460229	-0.0820399	0.716641	0.179804	0.423313	-0.197024	0.379488	-0.154917	0.491211	0.79825	8.51e-06	-0.488562	0.0210477	-0.0551367	0.807461	0.0641463	0.776715	-0.482405	0.0229789	0.406356	0.0605689	-0.270428	0.223521	-0.303072	0.170357	-0.393037	0.0703703
Mrot10019	black	-0.338808	0.122971	-0.0242167	0.914812	0.371369	0.088817	0.28255	0.202638	-0.261846	0.239134	0.260441	0.241756	-0.184515	0.411062	0.219692	0.325917	0.332917	0.130041	0.124571	0.580714	0.189239	0.398971	0.0376732	0.867805	0.339536	0.122117	0.182853	0.415362	-0.163585	0.46697	0.578138	0.00482823	-0.17198	0.444093	-0.0598414	0.791369	-0.000139409	0.999509	-0.624135	0.00190647	-0.0618728	0.784445	-0.171959	0.444149	0.473587	0.0259894	0.0524029	0.816846
Mrot12116	black	0.338388	0.123466	-0.165407	0.461956	0.50908	0.0155314	0.248747	0.264302	-0.107593	0.633659	-0.210423	0.347246	0.0222635	0.921661	0.00348271	0.987728	0.447439	0.0367984	-0.143432	0.52426	0.213868	0.339226	0.0512889	0.820678	-0.390456	0.0724005	0.0351794	0.876489	-0.109467	0.627721	0.442406	0.0392343	0.013859	0.95119	-0.128373	0.569126	-0.20879	0.351088	-0.323079	0.142488	-0.166781	0.45819	-0.0137989	0.951401	0.395538	0.0684434	0.108885	0.629561
Mrot02063	black	0.338161	0.123734	0.167125	0.45725	0.630979	0.00163981	0.138418	0.539012	0.156413	0.486982	-0.0993469	0.660032	-0.156475	0.486808	-0.223453	0.317494	0.385854	0.0761309	-0.236865	0.288535	-0.0733014	0.745801	-0.0951801	0.673511	-0.173456	0.440133	0.00322884	0.988622	0.017002	0.940138	0.68865	0.000394525	0.118296	0.600058	0.194377	0.38605	-0.164771	0.463703	-0.262046	0.238763	0.178439	0.426901	0.0208448	0.92664	0.0460449	0.838767	0.0293142	0.896964
Mrot02338	black	0.337474	0.124547	-0.337474	0.124547	0.333534	0.129288	-0.0998493	0.658413	-0.197331	0.37873	-0.187318	0.403865	-0.149539	0.506556	-0.197859	0.37743	-0.145113	0.519359	0.497274	0.0185398	-0.130823	0.561711	-0.128244	0.569518	-0.169102	0.451867	-0.172715	0.442118	0.0629658	0.780726	-0.261465	0.239842	0.429108	0.0462803	0.0951716	0.673539	-0.152658	0.497629	0.336961	0.125157	0.0303827	0.893229	0.291307	0.188397	0.194995	0.384513	0.327864	0.136333
Mrot01136	black	0.336968	0.125149	0.370699	0.0894388	0.364985	0.0948808	-0.193619	0.387943	0.103875	0.645499	0.395514	0.0684621	-0.441586	0.0396428	-0.382198	0.0791958	0.218849	0.327825	0.0428948	0.849672	-0.229046	0.305212	-0.211685	0.344296	-0.201581	0.368337	0.149675	0.506166	-0.212054	0.343435	0.516171	0.0139238	-0.165366	0.462068	0.236339	0.289638	-0.0254367	0.910536	-0.053481	0.813142	-0.203111	0.364636	0.217182	0.331616	0.127586	0.571515	-0.0586755	0.795349
Mrot13042	black	0.335288	0.127162	0.377657	0.0831294	0.303811	0.169265	-0.0658657	0.770883	0.099081	0.660889	-0.340984	0.120431	-0.272953	0.219059	-0.138432	0.53897	0.247655	0.266474	-0.12867	0.568225	0.0605367	0.788997	-0.197298	0.378812	-0.0836001	0.711473	0.0454478	0.840832	-0.0756772	0.737838	0.610121	0.00256822	-0.178061	0.427898	0.020845	0.926639	0.0522462	0.817385	-0.203817	0.362936	0.0955512	0.672307	0.00129959	0.99542	-0.143032	0.525431	-0.205472	0.358967
Mrot04891	black	-0.334526	0.128082	0.0916976	0.684852	-0.144736	0.520455	0.0163298	0.942501	-0.213956	0.339023	0.166533	0.458868	-0.0240133	0.915525	0.221248	0.322418	0.245812	0.270163	-0.0230757	0.918812	0.0401511	0.859192	0.0147444	0.948076	0.189726	0.397738	0.0246559	0.913272	-0.152073	0.499299	0.541126	0.00930515	-0.592719	0.00364978	0.127241	0.572564	0.0349538	0.877275	-0.664919	0.000735168	0.177835	0.428493	-0.304011	0.168971	0.0735233	0.745056	-0.34819	0.11229
Mrot04722	black	0.333937	0.128797	0.246059	0.269668	0.233202	0.296276	-0.135923	0.546421	0.0342469	0.879739	0.066495	0.768751	-0.0141844	0.950045	0.149031	0.50802	0.503264	0.0169598	-0.235462	0.291485	0.146902	0.514165	-0.269647	0.224913	-0.218356	0.328944	-0.127962	0.570373	-0.0480878	0.83171	0.660029	0.000830238	-0.263976	0.235194	-0.100064	0.657724	-0.0811688	0.719531	-0.253713	0.254569	0.0216752	0.923725	0.0217264	0.923546	-0.234777	0.292932	-0.368133	0.0918538
Mrot06284	black	0.333923	0.128814	-0.0243817	0.914233	0.599819	0.00316978	0.326493	0.138077	0.00932527	0.967147	-0.356664	0.103238	-0.0922299	0.683114	-0.140128	0.533959	0.512	0.0148522	-0.0555041	0.806201	0.166165	0.459878	0.133089	0.554894	-0.36276	0.0970647	0.0631576	0.780074	0.0707432	0.754403	0.419594	0.0518964	0.189031	0.3995	0.144317	0.521676	-0.206637	0.356189	-0.274744	0.21593	-0.0524088	0.816826	-0.00087227	0.996926	0.355151	0.104814	0.27228	0.220242
Mrot12279	black	-0.333734	0.129044	0.356348	0.103565	-0.0611318	0.786969	-0.138781	0.537936	0.0949932	0.674118	0.29212	0.18711	-0.218958	0.327579	0.226784	0.310143	0.135548	0.54754	0.0357732	0.87442	-0.121944	0.588779	0.14269	0.526431	0.471793	0.026639	-0.0279448	0.901754	-0.355743	0.104195	0.532266	0.0107733	-0.439575	0.040659	0.0387135	0.864187	0.114001	0.613453	-0.409255	0.0585809	0.423232	0.04969	-0.107255	0.63473	-0.122525	0.586992	-0.234572	0.293365
Mrot12206	black	-0.333311	0.12956	0.397297	0.0671129	0.0382588	0.865768	-0.120689	0.59265	0.559475	0.00678394	0.48235	0.0229969	-0.266266	0.231006	-0.0537374	0.812262	-0.032999	0.884092	-0.0799145	0.7237	-0.299581	0.17558	-0.148902	0.508389	0.126018	0.57629	0.061208	0.786709	-0.0717662	0.75096	0.54848	0.00821531	-0.368818	0.0912042	-0.0672929	0.76605	0.102387	0.650262	-0.266418	0.230729	0.264856	0.23358	-0.193539	0.388142	-0.231709	0.299466	-0.299624	0.175515
Mrot07450	black	0.332914	0.130045	0.480215	0.0236993	0.307811	0.16344	-0.0322451	0.886724	0.0121174	0.957318	-0.0962656	0.66999	-0.220819	0.323379	-0.281573	0.204272	0.468538	0.0278498	-0.264253	0.234686	0.00663631	0.976617	0.0484781	0.830364	-0.0835736	0.71156	-0.0105459	0.962849	-0.16243	0.470164	0.695271	0.000328256	-0.251202	0.259461	0.316704	0.150992	0.0242579	0.914667	-0.294862	0.182813	0.17905	0.425294	-0.22932	0.304616	0.010957	0.961402	-0.218366	0.32892
Mrot04819	black	0.332876	0.130091	0.311208	0.158603	0.607486	0.00271204	0.0541152	0.810965	0.240436	0.281111	-0.119391	0.596662	-0.203714	0.363183	-0.151074	0.502153	0.412271	0.0565664	-0.268197	0.227513	0.0762202	0.736021	-0.0234919	0.917353	-0.124267	0.581644	-0.0703798	0.755628	-0.357166	0.102718	0.773176	2.45e-05	-0.0640439	0.777063	0.148208	0.51039	0.0910117	0.687094	-0.235296	0.291835	0.14115	0.530951	-0.132224	0.557492	0.00293086	0.989672	-0.109364	0.628048
Mrot01186	black	0.332634	0.130388	-0.152684	0.497553	0.216445	0.3333	0.284194	0.199912	-0.0240642	0.915346	-0.220565	0.32395	-0.140803	0.53197	-0.17636	0.432394	0.0486933	0.829621	-0.125808	0.576933	-0.149348	0.507106	0.155422	0.489782	-0.0186684	0.934282	-0.171837	0.444477	-0.167068	0.457406	-0.3914	0.0716527	0.574344	0.00518209	0.0183236	0.935494	-0.148258	0.510245	0.738468	8.7e-05	-0.153484	0.495278	0.307541	0.163829	0.0991983	0.660511	0.528826	0.011392
Mrot11937	black	-0.332424	0.130645	0.0151128	0.94678	0.306771	0.16494	0.318178	0.148995	0.270658	0.223112	0.21351	0.340054	-0.074203	0.742776	0.231249	0.300454	0.01249	0.956006	0.218722	0.328112	0.0693909	0.758962	-0.181819	0.41805	0.195029	0.384429	0.0700854	0.75662	-0.397503	0.0669588	0.579692	0.00468923	-0.119315	0.596898	-0.0497233	0.82607	-0.0688255	0.760871	-0.404043	0.0621914	0.0590992	0.793902	-0.0292022	0.897356	0.0605862	0.788828	0.0361766	0.873015
Mrot00227	black	0.332337	0.130753	0.312134	0.157303	0.069183	0.759664	-0.328115	0.136015	-0.110923	0.623125	0.283852	0.200476	0.0230094	0.919045	0.351409	0.108786	0.17188	0.444361	-0.394018	0.0696095	0.367415	0.0925375	-0.293203	0.185405	0.158603	0.480828	-0.266324	0.230901	-0.389232	0.0733785	0.496597	0.0187256	-0.293287	0.185273	0.0785896	0.728111	-0.167284	0.456817	-0.0266229	0.906382	0.219255	0.326905	-0.04322	0.848545	-0.369815	0.0902654	-0.558002	0.00696278
Mrot02526	black	0.332323	0.13077	0.259505	0.243512	0.287416	0.194638	-0.270048	0.224197	0.130322	0.563225	0.0799549	0.723565	-0.0150562	0.946979	-0.137192	0.542646	-0.0575156	0.799314	-0.321981	0.143929	-0.0879156	0.697243	0.0508778	0.822093	-0.248561	0.26467	0.276712	0.212525	-0.00590774	0.979184	0.350384	0.109893	-0.0762147	0.73604	0.109077	0.628956	0.168762	0.452791	-0.300149	0.174723	0.0660731	0.77018	0.182272	0.41687	-0.034338	0.879422	-0.127888	0.570597
Mrot09163	black	0.332225	0.130891	0.106657	0.636629	0.592148	0.00369092	0.143679	0.52354	0.239614	0.282809	0.0420982	0.852434	-0.199397	0.373658	-0.128262	0.569461	0.254415	0.253212	0.0648838	0.774212	0.162166	0.470896	-0.367823	0.0921487	-0.128874	0.567607	-0.0496439	0.826344	-0.13889	0.537616	0.573756	0.00523883	-0.169758	0.45009	-0.0143048	0.949622	-0.241178	0.279584	-0.33307	0.129855	0.0349051	0.877445	0.0873969	0.698948	0.346837	0.113788	-0.0226405	0.920339
Mrot11689	black	0.332044	0.131113	-0.337446	0.12458	0.154971	0.491059	0.0486975	0.829607	-0.243316	0.275211	-0.292693	0.186207	0.481899	0.0231437	0.292079	0.187175	-0.13249	0.556695	0.144778	0.520333	0.551639	0.00778071	0.0564167	0.803075	-0.0389473	0.863374	0.0500363	0.824992	0.0215007	0.924338	-0.637064	0.00142995	0.543107	0.00900052	-0.189932	0.397216	-0.237271	0.287684	0.418215	0.0527523	-0.213639	0.339755	0.0215873	0.924034	0.196175	0.381585	0.255595	0.250941
Mrot03561	black	0.331697	0.131542	0.169417	0.451013	0.157257	0.484607	-0.308681	0.162191	-0.0780904	0.729775	0.487799	0.0212796	-0.158599	0.480839	-0.141635	0.529526	-0.0662445	0.7696	-0.111509	0.621279	0.0399959	0.859731	-0.162053	0.471211	0.0370829	0.869859	-0.211009	0.345876	-0.0210126	0.926051	0.352244	0.10789	-0.0667776	0.767794	0.255786	0.250575	-0.150088	0.50498	-0.198789	0.375145	-0.0747411	0.740972	0.322727	0.142949	-0.0853546	0.705676	-0.195188	0.384033
Mrot11964	black	-0.331577	0.131689	0.405176	0.0613924	-0.0518221	0.818844	0.414548	0.0550813	0.201819	0.367759	0.154898	0.491264	-0.170488	0.448114	-0.0698549	0.757397	0.135747	0.546947	-0.24469	0.272426	-0.214788	0.337103	0.0521115	0.817848	-0.0437344	0.846763	-0.000677866	0.997611	-0.0730029	0.746803	0.513657	0.0144776	-0.106247	0.637935	0.0968185	0.668199	-0.0306698	0.892226	-0.0690867	0.759989	0.478401	0.0243094	-0.403566	0.0625301	-0.276959	0.2121	-0.0527829	0.815541
Mrot08052	black	0.331368	0.131948	0.250087	0.261653	0.589355	0.00389764	0.237132	0.287975	0.0443781	0.844534	0.269026	0.226024	-0.206571	0.356346	-0.18223	0.41698	-0.0444276	0.844362	0.137914	0.540503	0.0574042	0.799695	-0.220802	0.323418	-0.254728	0.252608	0.0453023	0.841335	-0.414946	0.0548247	0.398842	0.0659603	0.14645	0.515474	0.194448	0.385874	-0.108478	0.630851	0.100319	0.656901	0.202849	0.365268	-0.0723667	0.748941	0.254523	0.253004	0.158607	0.480817
Mrot04407	black	0.331028	0.132368	0.235981	0.290392	0.561133	0.00658713	0.00718615	0.97468	0.185651	0.408136	0.00546486	0.980744	-0.0801623	0.722876	-0.00746467	0.973699	0.425245	0.0485006	-0.300593	0.174054	0.0734558	0.745283	-0.136076	0.545965	-0.0777751	0.730827	-0.124559	0.580751	-0.448563	0.0362708	0.805588	6.07e-06	-0.14867	0.509057	0.0132304	0.953401	0.159995	0.476935	-0.293365	0.18515	0.077916	0.730357	-0.0512259	0.820895	-0.0495189	0.826775	-0.211768	0.344103
Mrot10380	black	0.330751	0.132713	0.280118	0.206718	0.523596	0.0123883	-0.0844782	0.70857	0.05266	0.815963	0.267492	0.228785	-0.233001	0.296704	-0.196562	0.380628	0.270909	0.222666	-0.1995	0.373406	-0.0054703	0.980725	-0.0894996	0.692044	-0.232911	0.296895	-0.10426	0.64427	-0.253606	0.254776	0.834198	1.4e-06	-0.118053	0.600813	0.0909898	0.687165	-0.0581839	0.797029	-0.264458	0.234309	0.151567	0.500744	-0.0302185	0.893803	-0.0329271	0.884343	-0.178575	0.426544
Mrot00402	black	0.330188	0.133413	-0.000980176	0.996546	0.654711	0.000945362	0.189368	0.398645	0.0733208	0.745736	0.193311	0.388713	0.154292	0.492981	0.0767094	0.734386	0.122228	0.587904	-0.139823	0.534858	0.290674	0.189402	0.128472	0.568827	0.0972195	0.666901	0.0333723	0.88279	-0.465264	0.0291119	0.467831	0.0281187	0.279209	0.208258	-0.183285	0.414241	-0.405745	0.060994	-0.0882216	0.696237	-0.0163812	0.94232	0.234964	0.292536	0.198979	0.37468	0.24728	0.267221
Mrot10308	black	-0.329579	0.134174	0.129539	0.565594	0.182772	0.415571	0.0635182	0.778849	0.0723756	0.748911	0.435441	0.0428117	-0.102703	0.649248	0.00925608	0.967391	0.150025	0.50516	-0.0575012	0.799363	-0.153195	0.496099	0.158619	0.480781	0.00635941	0.977593	-0.0640673	0.776984	-0.192532	0.390664	0.770294	2.75e-05	-0.260786	0.24111	0.0747976	0.740783	-0.0546692	0.809064	-0.474617	0.0256225	0.284443	0.199501	-0.430046	0.0457533	-0.0632437	0.779782	-0.202767	0.365466
Mrot06843	black	-0.329505	0.134267	0.34905	0.111346	0.131952	0.55831	0.0521796	0.817614	0.044603	0.843755	0.343527	0.117512	-0.393293	0.0701708	-0.0407939	0.856959	0.205707	0.358406	-0.047665	0.83317	0.044317	0.844745	-0.0295767	0.896046	0.185318	0.408993	0.0467776	0.836235	-0.175361	0.435047	0.84542	7.31e-07	-0.519959	0.0131222	0.0279412	0.901767	0.0195289	0.93126	-0.644916	0.00119322	0.229339	0.304576	-0.267268	0.22919	0.0973114	0.666604	-0.281244	0.204823
Mrot12961	black	-0.329377	0.134427	0.0586255	0.79552	0.0215433	0.924188	-0.119832	0.595299	0.02199	0.922621	0.245192	0.271411	-0.279889	0.207106	-0.436534	0.0422337	-0.0160645	0.943433	0.0133315	0.953046	-0.43587	0.0425838	0.420158	0.0515496	-0.106678	0.636563	0.0732164	0.746086	-0.0894397	0.69224	0.47315	0.0261466	-0.169358	0.451174	-0.153128	0.49629	-0.068427	0.762217	-0.264073	0.235016	0.510474	0.0152042	-0.0153086	0.946091	0.00534354	0.981171	0.0643973	0.775863
Mrot06548	black	0.329298	0.134526	-0.199931	0.372353	-0.0966441	0.668764	-0.28792	0.193822	-0.046641	0.836707	-0.0774301	0.731979	0.258842	0.244762	-0.068083	0.763379	-0.00924742	0.967421	-0.0314929	0.88935	-0.288662	0.192625	-0.0111036	0.960886	-0.0347913	0.877841	-0.023086	0.918776	0.268195	0.227517	-0.432259	0.044528	0.320498	0.145889	0.326097	0.138585	-0.325225	0.139705	0.341526	0.119805	-0.0152436	0.94632	0.303277	0.170053	-0.177226	0.430101	0.0676815	0.764736
Mrot04606	black	0.328671	0.135315	0.069177	0.759684	0.749702	5.9e-05	0.253476	0.255029	0.0378057	0.867344	-0.0905959	0.688454	-0.229673	0.303852	-0.112331	0.618693	0.260907	0.240885	-0.249463	0.262885	-0.0238723	0.916019	0.00473249	0.983324	-0.221785	0.321214	0.118101	0.600664	-0.175138	0.435642	0.615357	0.00230137	0.218812	0.327908	0.0520309	0.818126	-0.0511993	0.820987	-0.187306	0.403895	0.101025	0.654632	0.149471	0.506751	0.217102	0.331797	0.226861	0.309973
Mrot12352	black	-0.328636	0.135358	0.25541	0.251298	-0.055266	0.807017	0.260253	0.242108	0.121154	0.591215	0.568134	0.0058078	-0.111212	0.622214	-0.0703582	0.755701	0.0200227	0.929526	-0.14344	0.524237	-0.186037	0.407145	-0.253166	0.255631	0.314185	0.154447	-0.184601	0.410839	-0.213185	0.340808	0.574193	0.00519664	-0.294988	0.182618	0.00312459	0.988989	-0.206892	0.355583	-0.189601	0.398053	0.358011	0.10185	-0.247226	0.26733	-0.147536	0.512332	-0.225963	0.311944
Mrot03318	black	-0.328479	0.135556	0.292355	0.186739	0.137996	0.540261	0.0997497	0.658734	-0.011363	0.959973	0.377628	0.0831554	-0.327429	0.136884	-0.204996	0.360105	0.255101	0.251891	0.0416387	0.854028	-0.207703	0.353658	-0.159872	0.477277	0.166935	0.457769	0.0471034	0.835109	-0.148236	0.51031	0.784292	1.56e-05	-0.51509	0.0141599	0.0142471	0.949825	0.100487	0.656362	-0.595075	0.00348415	0.394846	0.0689725	-0.2127	0.341933	0.164257	0.465118	-0.225548	0.312859
Mrot02454	black	-0.328389	0.13567	-0.0105985	0.962664	0.173802	0.439206	0.116818	0.604653	-0.279176	0.208315	0.24897	0.26386	0.0213536	0.924854	0.173448	0.440153	0.0309859	0.891121	-0.0391187	0.862779	0.0173638	0.938866	0.21689	0.332282	-0.0868349	0.700797	0.287875	0.193895	-0.184015	0.412352	0.553797	0.00749482	-0.203458	0.363799	-0.119786	0.59544	0.0676465	0.764854	-0.628427	0.00173528	0.429768	0.0459088	-0.114818	0.610894	0.190238	0.396442	-0.0191109	0.932728
Mrot02700	black	-0.328092	0.136044	0.277261	0.211582	-0.223412	0.317584	-0.0553808	0.806624	0.398079	0.0665281	0.418213	0.0527538	0.131863	0.55858	0.0232296	0.918273	-0.128832	0.567734	-0.129292	0.566339	-0.104863	0.642342	-0.0488309	0.829147	0.474519	0.0256572	-0.223012	0.318475	-0.00304186	0.989281	0.184006	0.412377	-0.327654	0.1366	0.116921	0.604334	0.367272	0.0926739	-0.287409	0.194649	-0.0874228	0.698863	-0.273272	0.218499	-0.290733	0.189308	-0.331455	0.13184
Mrot05551	black	-0.3279	0.136288	-0.186686	0.405482	0.453573	0.0339919	0.296557	0.180192	-0.258436	0.245529	0.254731	0.252603	-0.198395	0.376113	-0.0381377	0.866189	0.0945229	0.675646	0.212659	0.342027	0.180662	0.421067	-0.0327913	0.884817	0.333975	0.128751	0.213106	0.340991	0.173951	0.438808	0.387487	0.0747905	0.10785	0.632842	-0.153521	0.495172	-0.0721151	0.749786	-0.591794	0.00371657	-0.122588	0.586796	0.099166	0.660615	0.548174	0.00825855	0.252703	0.25653
Mrot03103	black	-0.327805	0.136408	0.0187317	0.93406	-0.232188	0.298441	0.0706093	0.754854	-0.168735	0.452865	0.528669	0.0114209	0.297823	0.178252	-0.21613	0.334019	-0.218926	0.327651	0.275935	0.213864	-0.219527	0.32629	0.0798233	0.724003	0.293121	0.185533	0.0638761	0.777633	-0.201068	0.369583	-0.189257	0.398927	0.0905852	0.688489	-0.216782	0.332528	0.0443346	0.844685	0.263577	0.235929	0.0410008	0.856241	-0.210006	0.348226	-0.0163113	0.942566	0.0886266	0.694908
Mrot04137	black	0.327478	0.136823	-0.0396027	0.861097	0.617983	0.00217657	0.274316	0.216675	0.125778	0.577023	-0.466125	0.0287754	-0.253001	0.25595	-0.109466	0.627724	0.412077	0.0566946	-0.188745	0.400226	-0.0673745	0.765774	-0.0129751	0.9543	-0.214097	0.338698	0.072494	0.748513	0.0495812	0.82656	0.443812	0.0385412	0.215887	0.334576	0.245522	0.270747	-0.0660421	0.770285	-0.188335	0.40127	-0.145903	0.517061	0.133824	0.552691	0.184014	0.412355	0.232477	0.297822
Mrot09224	black	0.327267	0.137091	0.104235	0.644347	0.274721	0.21597	-0.0283775	0.90024	-0.0479053	0.832341	0.264259	0.234675	0.0516843	0.819318	-0.088803	0.694329	-0.173754	0.439336	0.154626	0.492034	0.142753	0.526247	0.0248641	0.912543	-0.145918	0.51702	0.058713	0.795221	-0.391573	0.0715162	0.266703	0.230212	0.0450933	0.842059	0.0139766	0.950776	-0.120459	0.593359	-0.0624256	0.782564	-0.302231	0.171605	0.0646616	0.774966	0.128513	0.5687	0.0462086	0.838202
Mrot05579	black	-0.327096	0.137308	0.261571	0.239645	0.0193091	0.932032	-0.0339876	0.880644	-0.00534375	0.981171	0.640408	0.00132469	-0.383539	0.0780609	-0.213299	0.340542	-0.105506	0.640292	0.0488499	0.829081	-0.114831	0.610853	-0.0743749	0.742199	0.180722	0.420911	-0.0200066	0.929583	-0.13468	0.55013	0.651174	0.00102924	-0.392786	0.0705658	0.229381	0.304484	-0.0368467	0.870681	-0.519955	0.0131231	0.181379	0.419196	0.0105123	0.962967	0.0320302	0.887474	-0.181546	0.41876
Mrot12267	black	0.32705	0.137367	0.201584	0.36833	0.118537	0.599309	-0.158811	0.480244	-0.106926	0.635776	-0.144732	0.520468	-0.104974	0.64199	0.140293	0.533473	-0.0104297	0.963259	-0.236563	0.289169	0.269446	0.225273	-0.0994977	0.659546	0.212719	0.341889	-0.210113	0.347973	-0.143082	0.525285	0.43482	0.0431424	-0.236671	0.288941	0.268835	0.226368	-0.111141	0.622437	-0.220437	0.324238	-0.0585145	0.795899	-0.0138361	0.95127	-0.193209	0.388968	-0.311643	0.157991
Mrot12375	black	-0.327017	0.13741	0.00703261	0.975221	0.375014	0.0854857	0.233995	0.294589	-0.0626894	0.781666	0.11997	0.594872	-0.177985	0.428098	0.261303	0.240146	0.0921164	0.683485	0.294757	0.182977	0.490833	0.0203691	0.243924	0.273976	0.14873	0.508885	0.162095	0.471095	-0.387361	0.0748936	0.46978	0.0273829	-0.156953	0.48546	-0.145993	0.516803	-0.0222386	0.921749	-0.581371	0.00454275	0.141741	0.529214	-0.0706084	0.754858	0.468104	0.0280148	0.173431	0.4402
Mrot08069	black	0.327003	0.137427	0.0726672	0.747931	0.335205	0.127262	-0.0737583	0.744267	-0.0592249	0.793473	-0.0451673	0.841802	-0.0481895	0.83136	-0.0510087	0.821643	-0.0700652	0.756688	-0.0575501	0.799196	-0.0295654	0.896086	-0.082105	0.716425	-0.0531536	0.814267	-0.0966581	0.668719	-0.0560685	0.804267	0.405469	0.0611874	0.101674	0.652547	-0.0414019	0.854849	-0.0656216	0.77171	-0.0109385	0.961467	-0.0684773	0.762047	-0.0588766	0.794662	-0.158197	0.481965	-0.0894293	0.692274
Mrot12094	black	-0.326943	0.137504	0.16232	0.47047	0.187727	0.402821	0.0934821	0.679032	0.0476664	0.833165	0.413656	0.0556595	-0.453578	0.0339896	-0.160105	0.476627	0.159294	0.478895	0.19015	0.396663	-0.29756	0.178653	-0.237684	0.286821	-0.171658	0.44496	0.189616	0.398017	-0.0626598	0.781767	0.617991	0.00217622	-0.40977	0.0582332	-0.113812	0.614045	0.118483	0.599479	-0.417902	0.0529484	0.183095	0.414734	-0.18573	0.407934	0.254318	0.2534	-0.121869	0.58901
Mrot04769	black	-0.326848	0.137625	-0.239108	0.283857	0.362935	0.0968913	0.26536	0.232657	-0.121786	0.589268	-0.163628	0.466852	-0.348832	0.111586	0.273648	0.217841	0.28211	0.203373	-0.110479	0.624525	-0.0702482	0.756071	0.28469	0.199093	-0.00570649	0.979893	0.243699	0.274434	-0.0906156	0.688389	0.291059	0.188789	0.083393	0.712158	-0.0760934	0.736445	-0.0561471	0.803998	-0.19855	0.375732	0.0654897	0.772157	-0.304681	0.167985	0.379684	0.0813555	0.192245	0.391383
Mrot11116	black	0.326683	0.137835	0.280892	0.205414	0.617812	0.00218453	0.0390354	0.863068	0.217442	0.331023	0.122234	0.587886	-0.167625	0.455887	-0.0453982	0.841004	0.416091	0.054092	-0.101472	0.653196	0.292379	0.186701	-0.0311523	0.89054	0.0170422	0.939996	-0.151024	0.502295	-0.524911	0.0121315	0.766279	3.21e-05	-0.0270271	0.904967	-0.0496578	0.826296	-0.0278976	0.90192	-0.194448	0.385873	-0.0864616	0.702026	0.0704386	0.75543	0.0354071	0.875695	-0.0424828	0.8511
Mrot02627	black	0.326139	0.13853	0.428312	0.046731	0.351404	0.108792	0.16946	0.450896	-0.0537327	0.812278	0.199962	0.372277	-0.0888596	0.694143	0.119753	0.595542	0.571546	0.00545663	-0.275035	0.215425	0.15084	0.502822	-0.256828	0.248583	0.0220021	0.922578	0.0246921	0.913146	-0.238546	0.285025	0.648513	0.00109645	-0.107224	0.634829	-0.0440625	0.845626	-0.205676	0.358481	-0.0326612	0.885271	0.0319749	0.887667	-0.0237366	0.916495	-0.056199	0.80382	-0.148201	0.510412
Mrot06841	black	-0.326031	0.138669	0.378007	0.0828218	-0.0807396	0.720957	-0.177769	0.428667	-0.121338	0.590646	0.163535	0.46711	-0.180739	0.420867	-0.168731	0.452876	0.446443	0.0372709	-0.0444617	0.844244	-0.187415	0.403617	0.232355	0.298084	0.0884842	0.695375	0.3496	0.110746	-0.131443	0.559844	0.312878	0.156263	-0.28953	0.191229	-0.180676	0.42103	0.35638	0.103532	-0.199675	0.372978	0.452736	0.0343647	-0.0270118	0.90502	0.0100214	0.964696	-0.0842775	0.709233
Mrot09245	black	0.325832	0.138924	0.265158	0.233026	0.519026	0.013316	0.165609	0.4614	0.0712171	0.752808	-0.0338993	0.880951	-0.289846	0.190724	-0.360362	0.0994595	0.404726	0.0617086	-0.20203	0.367249	-0.107618	0.633577	0.121349	0.590611	-0.226499	0.310767	0.0689703	0.760382	-0.161818	0.471862	0.590833	0.00378706	-0.00976373	0.965603	0.343417	0.117637	0.131262	0.560388	-0.267336	0.229067	-0.165052	0.462931	0.0349818	0.877177	0.225738	0.31244	0.12718	0.572751
Mrot02107	black	-0.325715	0.139074	0.266065	0.231371	-0.0578119	0.798301	-0.194882	0.384795	0.110932	0.623096	0.652789	0.000990195	-0.0466853	0.836554	0.164241	0.465161	-0.0114185	0.959778	0.215742	0.334909	0.0635972	0.77858	-0.140777	0.532047	0.432829	0.0442167	0.0411913	0.85558	-0.203872	0.362804	0.463151	0.0299497	-0.506282	0.0162059	-0.186606	0.405685	0.0226544	0.92029	-0.536267	0.0100883	0.08049	0.721786	-0.031024	0.890988	0.0433987	0.847926	-0.315668	0.152407
Mrot04608	black	-0.325674	0.139127	0.245012	0.271774	0.00285486	0.98994	0.0629477	0.780788	-0.179741	0.423479	0.453353	0.0340893	-0.267523	0.228729	0.0344671	0.878972	0.280334	0.206354	-0.0429758	0.849391	0.0265557	0.906617	-0.0359704	0.873733	0.240533	0.28091	0.169602	0.450513	-0.0752357	0.739315	0.597027	0.00335175	-0.511815	0.0148946	0.174534	0.437251	0.0459323	0.839156	-0.669612	0.000652835	-0.0173012	0.939086	-0.101121	0.654325	0.24801	0.265766	-0.209767	0.348788
Mrot13312	black	0.324598	0.140514	-0.259679	0.243186	0.216178	0.333909	-0.0469391	0.835677	-0.258232	0.245916	-0.269613	0.224973	-0.233253	0.296167	-0.104285	0.644189	-0.215382	0.335737	0.0712738	0.752617	-0.0492455	0.827717	0.0924717	0.682325	0.0958634	0.671294	-0.244807	0.272188	0.0751201	0.739703	-0.289349	0.19152	0.387104	0.0751038	-0.035488	0.875413	-0.0612334	0.786623	0.285096	0.198426	-0.0860267	0.703459	0.0950468	0.673944	0.232104	0.298619	0.231536	0.299837
Mrot00244	black	-0.324159	0.141083	-0.154173	0.49332	0.260196	0.242215	0.498327	0.0182538	0.415553	0.0544351	-0.121844	0.589088	-0.178361	0.427108	-0.218883	0.327747	0.0281641	0.900987	-0.00636915	0.977558	-0.232541	0.297686	0.122484	0.587116	0.0589834	0.794297	-0.10878	0.629895	0.419668	0.0518508	0.181381	0.41919	0.401661	0.0638964	-0.0863854	0.702277	-0.225073	0.313906	-0.0321614	0.887016	-0.0808204	0.720688	-0.202211	0.366811	-0.00397582	0.98599	0.339733	0.121887
Mrot03255	black	0.324056	0.141216	0.354807	0.105174	0.489305	0.0208236	-0.0260687	0.908322	0.226893	0.309904	0.00798414	0.97187	-0.175774	0.433951	-0.250877	0.260099	0.364849	0.0950131	-0.20919	0.350145	-0.0597942	0.791529	-0.0119116	0.958042	-0.0819312	0.717001	-0.104254	0.644287	-0.376561	0.0841005	0.844772	7.6e-07	-0.202451	0.366229	0.208909	0.350808	0.0887222	0.694594	-0.317096	0.150459	0.062696	0.781644	-0.0923256	0.682802	-0.0624988	0.782315	-0.175238	0.435375
Mrot04328	black	0.323992	0.1413	0.264685	0.233892	0.433689	0.0437502	0.0344552	0.879013	0.177322	0.429848	-0.074096	0.743135	-0.181923	0.417778	-0.137153	0.542762	0.371114	0.0890531	-0.366252	0.0936537	-0.0300698	0.894323	-0.0964958	0.669245	-0.15021	0.504629	-0.234598	0.29331	-0.17235	0.443098	0.758064	4.37e-05	-0.117229	0.603376	-0.0129434	0.954411	-0.0749861	0.740151	-0.190223	0.39648	0.347196	0.113388	-0.117713	0.601869	-0.141308	0.530486	-0.20547	0.358973
Mrot03340	black	-0.323573	0.141844	0.218041	0.329658	0.0230693	0.918835	-0.118261	0.600168	0.0212267	0.925299	0.457944	0.032097	-0.0853436	0.705712	0.0989668	0.661257	0.258595	0.24523	-0.288181	0.1934	-0.194079	0.386794	-0.0302964	0.893531	0.41673	0.0536859	-0.12942	0.565954	-0.18394	0.412546	0.538071	0.00979151	-0.257736	0.246857	-0.103894	0.645439	0.149741	0.505976	-0.234094	0.294379	0.431189	0.0451172	-0.217012	0.332002	-0.224601	0.314949	-0.335268	0.127186
Mrot02515	black	0.323448	0.142007	0.205238	0.359527	0.611075	0.00251774	0.102172	0.65095	0.279972	0.206965	0.1376	0.541434	-0.139844	0.534795	-0.198353	0.376215	0.188553	0.400717	-0.266541	0.230508	-0.0106129	0.962613	-0.00387167	0.986357	-0.152557	0.497917	-0.155607	0.489258	-0.234847	0.292782	0.559836	0.00674062	0.323243	0.142274	0.0886605	0.694796	-0.0858656	0.70399	0.0951588	0.673581	0.113618	0.614651	0.0123955	0.956339	-0.145141	0.519278	0.0794161	0.725358
Mrot12495	black	0.322699	0.142986	0.175503	0.434671	0.189389	0.398593	-0.194378	0.386049	-0.162961	0.468694	0.137077	0.542988	-0.0262487	0.907692	-0.161654	0.472319	-0.0573435	0.799903	-0.207848	0.353314	-0.0175672	0.938152	-0.0565829	0.802506	0.149224	0.507463	-0.199999	0.372187	-0.167238	0.456943	0.540083	0.0094689	-0.0744586	0.741919	-0.149899	0.505524	-0.166898	0.457872	-0.131839	0.55865	0.123295	0.584626	-0.0560591	0.804299	-0.176538	0.431924	-0.269544	0.225098
Mrot05961	black	0.322591	0.143128	0.409379	0.0584969	0.33841	0.12344	-0.242975	0.275907	0.0425151	0.850988	0.114578	0.611645	-0.221012	0.322946	-0.138638	0.53836	0.431462	0.0449664	-0.353533	0.106518	-0.0652888	0.772838	0.0149845	0.947231	-0.0136009	0.952098	-0.070639	0.754755	-0.349479	0.110877	0.860147	2.86e-07	-0.380319	0.0808059	0.200871	0.370061	0.043576	0.847311	-0.37625	0.0843781	0.196959	0.379647	-0.0640588	0.777012	-0.0957193	0.671761	-0.354233	0.105779
Mrot02423	black	0.322435	0.143332	-0.0178655	0.937103	0.51935	0.0132485	0.206342	0.356893	-0.153359	0.495632	-0.424789	0.0487683	-0.295811	0.181342	0.0821083	0.716414	0.567966	0.00582555	-0.0262748	0.907601	0.0724314	0.748723	0.0386229	0.864502	-0.423402	0.0495885	0.0714444	0.752043	0.0790925	0.726435	0.231451	0.30002	0.198487	0.375887	0.145639	0.517829	0.045152	0.841855	-0.025712	0.909572	-0.0360996	0.873283	-0.104799	0.642548	0.305752	0.16642	0.192399	0.390998
Mrot05816	black	0.322115	0.143752	-0.0554177	0.806497	0.743723	7.27e-05	0.321869	0.144076	-0.117955	0.601118	-0.245178	0.271439	-0.163849	0.466241	-0.0599598	0.790964	0.454849	0.03343	-0.0790046	0.726728	0.360214	0.099609	0.279273	0.208149	-0.0700705	0.75667	-0.116461	0.605766	-0.198994	0.374643	0.509302	0.015479	0.240438	0.281107	0.147111	0.51356	-0.206708	0.356019	-0.300303	0.174491	-0.00865275	0.969515	-0.0507925	0.822387	0.467376	0.0282927	0.29963	0.175505
Mrot03948	black	0.322099	0.143774	0.328608	0.135394	0.384884	0.0769353	-0.14622	0.516141	-0.0362538	0.872746	0.159659	0.477873	-0.0528556	0.81529	0.122875	0.585915	0.337722	0.124253	-0.0856642	0.704655	0.502494	0.0171564	-0.149938	0.50541	0.15349	0.49526	-0.23194	0.298971	-0.478033	0.0244345	0.740189	8.21e-05	-0.289244	0.191689	0.242718	0.27643	-0.145484	0.518279	-0.372968	0.0873439	0.190893	0.394787	-0.0115899	0.959174	-0.0376143	0.86801	-0.323235	0.142285
Mrot00841	black	0.321882	0.14406	0.152079	0.499279	0.268422	0.227109	0.170355	0.448474	-0.252193	0.257524	-0.0478229	0.832625	-0.0493858	0.827233	-0.0638827	0.77761	0.396663	0.0675908	-0.250356	0.261123	-0.0203923	0.928228	-0.00158382	0.994419	-0.1273	0.572386	-0.127092	0.573019	-0.0813542	0.718916	0.616103	0.00226529	-0.206956	0.355432	0.391109	0.0718829	-0.191546	0.39314	-0.399395	0.0655519	0.151949	0.499651	-0.191851	0.392373	0.128493	0.568762	-0.139456	0.535943
Mrot10129	black	0.321855	0.144094	0.270797	0.222864	0.74645	6.62e-05	0.181488	0.418911	0.300888	0.173612	-0.0224265	0.921089	-0.163323	0.467696	-0.0399776	0.859794	0.317427	0.15001	-0.2105	0.347067	0.285075	0.198459	-0.0684395	0.762175	-0.0881189	0.696575	-0.0183561	0.935379	-0.397557	0.0669183	0.671542	0.000621337	0.182889	0.415269	0.000131912	0.999535	-0.0528938	0.815159	-0.0750423	0.739963	0.0893519	0.692528	-0.0663402	0.769275	0.0575794	0.799096	0.0463913	0.83757
Mrot00521	black	-0.321802	0.144165	-0.0993093	0.660153	0.0481703	0.831426	0.103665	0.64617	0.353814	0.10622	-0.211367	0.345037	-0.0343761	0.879289	-0.0151092	0.946792	-0.22243	0.319772	0.308043	0.163107	-0.224787	0.314538	-0.0617023	0.785025	-0.0209104	0.926409	0.246922	0.267937	0.0840886	0.709857	-0.0331153	0.883686	0.116012	0.607165	-0.203886	0.36277	0.211654	0.344368	0.0093094	0.967203	-0.274521	0.216317	-0.334625	0.127963	-0.0405337	0.857863	0.0489875	0.828606
Mrot09879	black	0.320894	0.145364	0.494892	0.0192001	0.292781	0.186068	-0.134963	0.549286	0.364491	0.0953622	-0.00845252	0.97022	-0.238614	0.284883	-0.262026	0.238799	0.221954	0.320835	-0.315319	0.152885	-0.0473919	0.834113	-0.227387	0.308824	-0.0443722	0.844554	-0.131594	0.559388	-0.161136	0.473757	0.699411	0.000291895	-0.205389	0.359166	-0.0621444	0.783521	0.0116259	0.959048	-0.0895816	0.691775	0.266279	0.230983	-0.00589024	0.979245	-0.311158	0.158674	-0.305202	0.167224
Mrot10773	black	0.320731	0.14558	0.0935858	0.678695	0.817444	3.41e-06	0.210989	0.345922	0.200238	0.371605	0.0507168	0.822648	-0.210001	0.348238	-0.103498	0.646702	0.400779	0.0645369	-0.0391168	0.862785	0.0914881	0.685537	-0.0689578	0.760424	0.0272486	0.904191	-0.110977	0.622954	-0.356174	0.103746	0.625739	0.00184087	0.270437	0.223505	0.110245	0.625264	-0.143524	0.523993	-0.070427	0.755469	-0.0157519	0.944533	0.0495234	0.826759	0.19951	0.37338	0.187762	0.40273
Mrot11281	black	-0.320378	0.146049	0.238599	0.284915	0.194601	0.385492	0.0180827	0.93634	0.0470218	0.835391	0.375899	0.0846919	-0.249613	0.262588	0.0459447	0.839114	0.582062	0.0044836	0.137183	0.542673	0.0466551	0.836658	0.232124	0.298577	0.18475	0.410454	0.0918926	0.684215	-0.123168	0.585014	0.592974	0.00363154	-0.152554	0.497924	-0.29366	0.184689	-0.139142	0.53687	-0.287052	0.195229	0.0256899	0.909649	-0.203446	0.363829	0.117721	0.601844	-0.0224482	0.921013
Mrot11095	black	-0.320245	0.146226	0.167192	0.457067	0.0987966	0.661806	-0.00652192	0.97702	-0.0118719	0.958182	0.387235	0.0749962	-0.406415	0.0605276	-0.0674746	0.765436	0.0857222	0.704463	0.137995	0.540264	-0.0155121	0.945376	0.0763064	0.735733	0.0659964	0.77044	0.317683	0.149663	-0.145992	0.516804	0.553222	0.00757019	-0.442325	0.0392747	-0.140428	0.533076	0.0494481	0.827019	-0.612675	0.00243497	-0.182554	0.416139	0.0761904	0.736121	0.347867	0.112647	-0.0383452	0.865468
Mrot04268	black	0.319767	0.146862	0.204355	0.361644	0.434014	0.0435748	-0.0323935	0.886206	0.189882	0.397342	0.328503	0.135526	-0.29573	0.181468	-0.121989	0.58864	0.375236	0.0852863	-0.175971	0.433427	0.0963755	0.669634	-0.215359	0.33579	-0.135627	0.547305	-0.170736	0.447444	0.282333	0.203001	0.469048	0.0276573	0.0387825	0.863947	0.0704443	0.75541	-0.382675	0.0787905	-0.160596	0.475259	-0.0395586	0.86125	0.0305818	0.892533	0.108	0.632368	-0.102226	0.650776
Mrot02388	black	-0.319734	0.146907	-0.120884	0.592048	0.203153	0.364534	0.231525	0.299861	-0.0494221	0.827108	0.348811	0.111608	-0.074368	0.742222	-0.0109788	0.961325	0.284548	0.199327	-0.162463	0.470074	-0.242216	0.277456	0.0902234	0.689673	-0.0757009	0.737758	0.0720872	0.74988	0.0241495	0.915047	0.650369	0.00104919	-0.322967	0.142635	0.0615845	0.785427	-0.0178071	0.937309	-0.721209	0.000152169	0.0858137	0.704162	-0.104355	0.643964	0.266881	0.22989	-0.0391359	0.862719
Mrot06797	black	-0.319611	0.147071	0.374739	0.0857344	0.14214	0.528042	0.0117632	0.958564	0.0433205	0.848197	0.648892	0.00108666	-0.278765	0.209013	-0.00560825	0.980239	0.109534	0.627508	0.0421011	0.852424	0.052108	0.81786	-0.0826812	0.714515	0.0895268	0.691955	0.15498	0.491033	-0.279767	0.207313	0.633907	0.0015358	-0.408336	0.0592055	-0.207029	0.355256	0.186317	0.406427	-0.514102	0.0143783	0.374341	0.0860941	0.0811351	0.719643	0.149576	0.506451	-0.128808	0.567807
Mrot02062	black	-0.319558	0.147143	0.0870918	0.699952	0.245643	0.270504	0.103587	0.646419	-0.00227387	0.991987	0.374103	0.0863095	-0.381324	0.0799418	-0.215303	0.335918	0.198911	0.374848	0.0237891	0.916311	-0.262362	0.238176	0.0839397	0.71035	-0.0120928	0.957404	0.294763	0.182968	0.0150627	0.946956	0.535003	0.0103009	-0.342771	0.118374	-0.0216214	0.923914	0.0349734	0.877207	-0.606723	0.00275497	0.121905	0.5889	-0.136706	0.544092	0.503032	0.0170188	0.0149504	0.947351
Mrot08072	black	-0.319361	0.147406	0.0450605	0.842172	0.0534167	0.813363	0.351379	0.108818	0.366603	0.0933159	-0.0354022	0.875712	0.203352	0.364056	0.189923	0.39724	-0.0909677	0.687238	0.209338	0.349796	-0.184538	0.411003	-0.130358	0.563117	0.220162	0.324858	0.121345	0.590624	-0.23271	0.297325	0.260212	0.242185	-0.115881	0.607574	-0.222422	0.31979	-0.186928	0.404862	-0.126128	0.575954	0.371756	0.0884581	-0.19867	0.375437	-0.0807012	0.721084	0.0529493	0.814969
Mrot02035	black	0.319253	0.14755	-0.462917	0.0300438	0.20943	0.349579	-0.0674385	0.765558	-0.192002	0.391993	-0.222901	0.318722	0.515483	0.0140737	0.378462	0.0824218	-0.146037	0.516673	-0.0873082	0.69924	0.40689	0.0601986	0.1191	0.597564	-0.158537	0.481011	-0.0505209	0.823322	0.123682	0.583437	-0.48042	0.0236312	0.415365	0.0545554	-0.120982	0.591744	-0.169378	0.45112	0.14947	0.506756	-0.0904269	0.689007	-0.135586	0.547425	0.191924	0.392191	0.0728357	0.747365
Mrot07249	black	0.319213	0.147604	0.0764478	0.73526	0.574903	0.00512863	0.143946	0.522761	0.295602	0.181665	-0.500187	0.017757	-0.20457	0.361126	-0.186765	0.40528	0.487227	0.021455	-0.225736	0.312444	0.0292873	0.897058	-0.00261773	0.990775	-0.133207	0.55454	0.010657	0.962458	0.0266229	0.906382	0.432729	0.0442714	0.130719	0.562028	0.125618	0.577512	-0.00485871	0.982879	-0.183664	0.413261	0.0240984	0.915226	0.110506	0.624439	0.1165	0.605645	0.127482	0.571833
Mrot09175	black	-0.319098	0.147758	-0.00433943	0.984709	0.39555	0.0684344	0.269262	0.225601	-0.114961	0.610447	0.315585	0.15252	-0.293005	0.185716	-0.136301	0.545295	0.27328	0.218485	0.0543419	0.810187	-0.0809438	0.720278	0.175671	0.434225	0.0746843	0.741162	0.326749	0.137751	-0.208851	0.350943	0.640876	0.00131049	-0.229555	0.304108	-0.0696171	0.758199	-0.00766405	0.972997	-0.62521	0.00186228	-0.0643252	0.776108	-0.0813632	0.718885	0.572214	0.00539006	0.158127	0.482162
Mrot12885	black	0.318958	0.147946	0.123981	0.582521	0.568419	0.00577777	0.0405798	0.857703	0.00199838	0.992958	-0.265383	0.232616	-0.332236	0.130877	-0.196687	0.380319	0.437497	0.0417302	-0.19746	0.378411	-0.0776817	0.731139	-0.186011	0.407213	-0.224071	0.316122	0.0939843	0.677398	0.0808797	0.720491	0.595905	0.00342735	-0.0209308	0.926338	0.224899	0.314289	0.00977685	0.965557	-0.293668	0.184676	0.109591	0.62733	-0.0388697	0.863644	0.179358	0.424483	-0.0606934	0.788463
Mrot09572	black	-0.318854	0.148085	0.268057	0.227765	0.0176533	0.937849	0.156762	0.485999	-0.180111	0.422509	0.447708	0.0366717	-0.211906	0.343781	-0.154569	0.492196	0.229673	0.303852	-0.0401139	0.859321	-0.084519	0.708435	-0.129049	0.567077	0.254636	0.252787	0.174363	0.437708	-0.21849	0.328638	0.615726	0.00228349	-0.544039	0.00886011	0.0331352	0.883617	0.0791016	0.726405	-0.54665	0.00847615	0.124157	0.58198	-0.18575	0.407882	0.284149	0.199985	-0.199957	0.372289
Mrot11393	black	0.318758	0.148214	0.512874	0.0146537	0.193086	0.389275	-0.196292	0.381295	0.0452871	0.841388	-0.035189	0.876455	-0.363761	0.0960773	-0.0329646	0.884212	0.474319	0.0257282	-0.339096	0.122633	-0.03136	0.889815	-0.0873641	0.699056	0.362078	0.0977418	0.0162418	0.94281	-0.234899	0.292673	0.516621	0.0138267	-0.110768	0.623613	0.385384	0.0765198	-0.326892	0.137569	0.128381	0.569102	0.0597321	0.791741	-0.121638	0.589723	-0.200451	0.371084	-0.279896	0.207095
Mrot04178	black	-0.31838	0.148723	0.38563	0.0763161	-0.0646149	0.775124	-0.128012	0.570223	0.52734	0.0116682	0.491194	0.0202628	-0.189705	0.39779	-0.121544	0.590012	0.247189	0.267403	-0.144056	0.522439	-0.261108	0.240509	0.0361507	0.873105	-0.118474	0.599505	0.0638703	0.777653	-0.11194	0.619921	0.391435	0.0716252	-0.420535	0.0513188	-0.0337827	0.881358	0.191979	0.392052	-0.285998	0.196947	0.408852	0.0588544	-0.0662856	0.76946	-0.0951859	0.673493	-0.215198	0.336159
Mrot07571	black	0.318204	0.14896	0.183288	0.414235	0.663453	0.000762639	0.12618	0.575798	0.15742	0.484149	0.250523	0.260795	-0.162721	0.469359	-0.156357	0.487141	0.230889	0.301228	-0.227521	0.308531	0.0913153	0.686101	-0.0979729	0.664466	-0.0680872	0.763365	-0.0885952	0.695011	-0.35129	0.108914	0.825225	2.28e-06	0.0224017	0.921176	0.227937	0.307622	-0.288052	0.193609	-0.241981	0.277936	0.0110234	0.961168	-0.055375	0.806644	0.0815211	0.718362	-0.0469676	0.835579
Mrot04998	black	-0.317657	0.149698	0.0517919	0.818948	0.146848	0.514321	0.260282	0.242054	0.49255	0.0198679	-0.191993	0.392017	-0.139092	0.537017	0.00857729	0.969781	0.232888	0.296945	-0.11716	0.603588	-0.243421	0.274999	-0.037472	0.868505	-0.239122	0.283829	0.322818	0.14283	-0.202749	0.36551	0.314923	0.153429	-0.188977	0.399638	-0.152421	0.498304	0.246701	0.26838	-0.165133	0.462708	0.133849	0.552617	0.0465603	0.836986	-0.00882994	0.968891	0.096015	0.670802
Mrot06056	black	0.317293	0.150191	0.11472	0.611202	0.67809	0.000523991	0.167698	0.455688	-0.0619231	0.784274	-0.165142	0.462682	-0.149949	0.50538	-0.165033	0.462984	0.368974	0.0910569	-0.0618924	0.784379	0.15791	0.482772	0.0653587	0.772601	0.0196353	0.930886	-0.00446004	0.984284	-0.353402	0.106657	0.688818	0.000392717	-0.0713611	0.752323	0.260402	0.241828	-0.0197945	0.930327	-0.443197	0.0388436	0.0725012	0.748489	-0.121222	0.591006	0.394323	0.0693746	0.0528231	0.815402
Mrot09682	black	-0.316821	0.150832	0.300241	0.174585	0.115183	0.609753	0.181683	0.418402	0.29292	0.185848	0.23595	0.290456	-0.216899	0.332262	-0.289688	0.190976	0.0991298	0.660732	-0.271069	0.222383	-0.185263	0.409135	0.0883011	0.695976	-0.0503082	0.824055	-0.00133896	0.995282	-0.109617	0.627248	0.76034	4.01e-05	-0.304611	0.168089	0.134264	0.551375	0.0173476	0.938923	-0.482575	0.0229239	0.438826	0.0410427	-0.281146	0.204987	-0.102202	0.650854	-0.163923	0.466039
Mrot03194	black	0.316654	0.15106	0.145163	0.519214	0.679669	0.000502591	0.202023	0.367267	0.225579	0.31279	0.0548615	0.808404	-0.0918908	0.684221	-0.0433332	0.848153	0.264429	0.234361	-0.100885	0.65508	0.251453	0.258969	-0.0821175	0.716383	-0.141114	0.531057	-0.175695	0.434159	-0.467589	0.0282112	0.697167	0.000311146	0.0352849	0.876121	0.213418	0.340268	0.101149	0.654234	-0.246535	0.268711	-0.183298	0.414208	-0.104852	0.642378	0.0998251	0.658491	-0.00528435	0.98138
Mrot08826	black	-0.315794	0.152235	0.113558	0.61484	0.175708	0.434126	0.502287	0.0172097	-0.0709281	0.753781	0.206159	0.357327	-0.115454	0.608907	-0.0887844	0.69439	0.102888	0.648654	-0.0894248	0.692289	0.233951	0.294682	-0.037539	0.868272	0.207621	0.353852	0.0193279	0.931966	-0.114656	0.611402	0.576477	0.00498057	-0.17021	0.448868	0.0608832	0.787816	-0.1754	0.434945	-0.492619	0.0198478	0.146022	0.516716	-0.153362	0.495623	0.226591	0.310565	0.0534335	0.813305
Mrot00261	black	0.315716	0.152341	0.329366	0.134441	0.595592	0.00344866	0.0644582	0.775656	0.239024	0.284032	-0.0514478	0.820131	-0.257729	0.24687	-0.20817	0.352552	0.389939	0.0728124	-0.246017	0.269751	0.0196238	0.930927	-0.108094	0.632067	-0.11822	0.600295	-0.106526	0.637046	-0.192837	0.3899	0.756978	4.54e-05	0.0625977	0.781978	0.0990933	0.660849	-0.0202362	0.928776	-0.145853	0.517207	0.245536	0.270718	-0.0640345	0.777095	-0.0865694	0.701671	-0.0791965	0.726089
Mrot10464	black	0.31542	0.152746	0.162655	0.469541	0.613962	0.00237005	0.196326	0.381212	0.203963	0.362585	-0.0665657	0.768512	-0.221546	0.321748	-0.321485	0.144583	0.351691	0.108483	-0.202856	0.365252	-0.0283263	0.90042	0.0812606	0.719226	-0.441355	0.0397586	0.0472525	0.834594	-0.0508569	0.822165	0.502646	0.0171176	0.158196	0.48197	0.0320925	0.887257	0.145801	0.51736	-0.117738	0.601793	-0.116844	0.604572	-0.0405872	0.857677	0.180995	0.420197	0.16488	0.463403
Mrot09929	black	-0.315407	0.152764	-0.26284	0.237291	-0.187302	0.403906	-0.0407212	0.857212	0.245079	0.27164	-0.157712	0.483328	-0.091292	0.686177	0.52471	0.0121704	-0.0901709	0.689845	0.566763	0.00595408	-0.00415751	0.98535	0.258716	0.245001	-0.0963102	0.669846	-0.0774083	0.732052	-0.131946	0.558328	-0.38155	0.0797478	0.0713274	0.752437	-0.123796	0.583088	-0.0856409	0.704731	0.21914	0.327166	-0.0782031	0.7294	-0.102784	0.648989	-0.0269744	0.905151	0.186587	0.405736
Mrot12987	black	0.315377	0.152805	0.230803	0.301413	0.539693	0.00953081	-0.0753309	0.738997	-0.00775258	0.972685	0.132972	0.555247	-0.0671746	0.766451	0.231663	0.299566	0.43476	0.0431745	-0.154651	0.491963	0.463623	0.0297611	-0.296423	0.180398	0.0429811	0.849373	-0.153785	0.494421	-0.234503	0.293511	0.771661	2.6e-05	-0.118976	0.597949	0.0882346	0.696195	-0.125063	0.579208	-0.348055	0.11244	0.0260504	0.908387	-0.133489	0.553697	-0.0408143	0.856889	-0.339489	0.122172
Mrot12394	black	0.315375	0.152808	0.208874	0.35089	0.36542	0.0944585	0.155047	0.490844	-0.0125567	0.955772	-0.218354	0.328947	-0.256752	0.248729	0.193221	0.388937	0.636075	0.00146243	-0.368955	0.0910752	0.14882	0.508627	-0.0282915	0.900541	-0.00818227	0.971172	-0.177434	0.429552	-0.210257	0.347636	0.545272	0.00867704	-0.0309444	0.891266	0.238768	0.284564	-0.160899	0.474417	-0.0246205	0.913396	-0.0846204	0.7081	-0.29897	0.176506	-0.0115861	0.959188	-0.159601	0.478035
Mrot13337	black	0.314962	0.153376	0.525451	0.0120271	0.36996	0.0901296	-0.122625	0.586682	0.377907	0.0829097	0.00817037	0.971214	-0.144764	0.520375	-0.263666	0.235765	0.390664	0.0722356	-0.196335	0.381189	-0.0663313	0.769306	-0.16215	0.470942	-0.079899	0.723751	0.0162615	0.942741	-0.395991	0.068099	0.771921	2.58e-05	-0.330685	0.132794	0.0622219	0.783257	0.175384	0.434988	-0.241334	0.279264	0.170577	0.447875	-0.0258218	0.909187	-0.147722	0.511794	-0.274536	0.216292
Mrot04001	black	0.31481	0.153586	0.288623	0.192687	0.540228	0.00944602	0.0918647	0.684307	0.0182597	0.935718	-0.195309	0.383734	-0.264512	0.234209	-0.278801	0.208952	0.492803	0.0197949	-0.195358	0.383611	-0.128671	0.568221	0.0264346	0.907041	-0.0232574	0.918175	0.046371	0.83764	-0.146454	0.515463	0.656521	0.000904729	-0.00963137	0.966069	0.0803496	0.722253	0.181132	0.41984	-0.231315	0.300311	0.0116802	0.958856	-0.04369	0.846917	0.121503	0.590137	0.017162	0.939575
Mrot01048	black	0.314425	0.154116	-0.0793694	0.725514	0.403593	0.0625105	0.120139	0.594347	0.0921359	0.683421	-0.108543	0.630644	0.295229	0.182244	0.0392825	0.862209	0.0977425	0.66521	-0.0339046	0.880933	0.258018	0.246321	0.109851	0.626509	0.0389228	0.86346	-0.142782	0.526162	-0.294217	0.183819	-0.239984	0.282045	0.471705	0.0266709	-0.170513	0.448046	0.174713	0.436774	0.398031	0.0665634	-0.131453	0.559813	-0.125246	0.578649	0.131356	0.560107	0.220344	0.324448
Mrot07672	black	-0.314383	0.154174	-0.148799	0.508688	-0.0389431	0.863389	0.0127534	0.95508	0.0702296	0.756134	0.195332	0.383675	0.233478	0.295688	-0.0471656	0.834895	-0.0397419	0.860613	-0.367583	0.092377	-0.120669	0.592712	0.205271	0.359449	0.108365	0.631209	0.0758715	0.737187	-0.0953619	0.672921	0.384822	0.0769867	-0.166198	0.459786	-0.045165	0.84181	0.00251059	0.991153	-0.402008	0.0636462	-0.0899904	0.690436	-0.206604	0.356268	-0.118504	0.599412	-0.187782	0.402681
Mrot10567	black	0.314113	0.154548	0.118779	0.598559	0.652143	0.00100566	0.364826	0.0950356	-0.238135	0.285881	-0.104897	0.642235	-0.242039	0.277818	-0.0298309	0.895158	0.553914	0.00747961	-0.171336	0.445826	0.267775	0.228274	-0.00400746	0.985879	0.0229219	0.919352	-0.0460527	0.83874	-0.143365	0.524457	0.664462	0.00074363	0.0948251	0.674664	0.218166	0.329373	-0.212907	0.341451	-0.330253	0.133332	0.0195245	0.931275	0.0282383	0.900728	0.356506	0.103402	0.163826	0.466306
Mrot13140	black	0.314066	0.154612	0.133631	0.55327	0.679231	0.000508454	0.222374	0.319896	0.133302	0.554256	0.199228	0.374071	0.0185785	0.934598	0.0858678	0.703983	0.190551	0.395649	-0.0218525	0.923103	0.138724	0.538106	-0.0246873	0.913162	-0.0408734	0.856684	-0.117472	0.602619	-0.397191	0.0671925	0.630251	0.00166657	0.191943	0.392141	0.0513273	0.820546	-0.194624	0.385436	-0.132687	0.556101	0.0689895	0.760317	-0.0831726	0.712887	0.0858055	0.704189	0.0954772	0.672547
Mrot10972	black	0.313942	0.154784	0.18954	0.398208	0.657099	0.000892094	0.079873	0.723838	0.152002	0.4995	-0.103049	0.648141	-0.177737	0.428753	-0.120443	0.593408	0.38307	0.0784559	-0.0883999	0.695652	0.0524804	0.81658	-0.0440513	0.845665	0.00322585	0.988633	-0.0304502	0.892993	-0.478623	0.024234	0.781355	1.76e-05	-0.142587	0.526732	0.0436704	0.846984	-0.0257157	0.909559	-0.3032	0.170168	0.082581	0.714847	-0.139184	0.536745	0.211205	0.345417	-0.0636646	0.778351
Mrot12523	black	-0.31358	0.155286	-0.0138588	0.951191	0.193354	0.388606	0.37433	0.0861041	0.16746	0.456336	0.268911	0.22623	-0.0853395	0.705726	-0.0358712	0.874079	0.166219	0.459727	-0.063188	0.779971	-0.0644752	0.775599	-0.0589811	0.794305	0.109903	0.626344	0.105218	0.641211	0.0933476	0.679471	0.581332	0.00454616	-0.265891	0.231689	0.104748	0.64271	-0.311413	0.158314	-0.665102	0.000731788	0.0928641	0.681046	0.0611216	0.787004	0.247729	0.266326	0.0655206	0.772053
Mrot07224	black	0.313386	0.155555	0.0353748	0.875808	0.680331	0.00049383	-0.022731	0.920021	0.117183	0.603517	0.0246514	0.913288	-0.177218	0.430123	-0.0895435	0.6919	0.510746	0.015141	-0.156095	0.48788	0.179954	0.42292	-0.171215	0.446153	-0.114643	0.611441	-0.219865	0.325528	0.0170786	0.939869	0.742442	7.6e-05	0.0280114	0.901521	0.0514677	0.820063	-0.150936	0.502549	-0.368603	0.0914077	0.0205628	0.92763	-0.0917442	0.6847	0.114161	0.612952	-0.151599	0.50065
Mrot01710	black	-0.312833	0.156325	0.0481282	0.831571	0.0755221	0.738356	0.0247678	0.91288	0.361661	0.0981572	0.0694918	0.758622	-0.0747106	0.741074	-0.0902175	0.689692	-0.112423	0.618404	-0.130786	0.561824	-0.0672938	0.766048	-0.126033	0.576247	0.657943	0.000873878	-0.133494	0.553682	-0.117679	0.601976	0.321983	0.143926	-0.0228739	0.91952	-0.0675389	0.765219	-0.108983	0.629253	-0.087744	0.697807	0.0572327	0.800282	-0.144312	0.521692	-0.219553	0.326232	-0.156351	0.487158
Mrot07372	black	-0.312657	0.156571	0.0632825	0.77965	-0.0309424	0.891273	-0.0143061	0.949617	-0.00336053	0.988158	-0.124676	0.580391	-0.31483	0.153558	0.0798342	0.723967	-0.11535	0.609233	-0.090418	0.689036	-0.133311	0.554228	0.075062	0.739897	0.124059	0.582281	-0.0725673	0.748266	0.0278267	0.902168	0.409483	0.0584267	-0.174017	0.438632	-0.319533	0.147176	0.134961	0.549291	-0.255844	0.250464	0.487445	0.021388	0.029716	0.895559	-0.236646	0.288995	-0.0914921	0.685523
Mrot10925	black	0.312203	0.157205	-0.0567049	0.802088	0.859678	2.96e-07	0.392679	0.0706489	-0.0439611	0.845978	0.112269	0.618887	-0.12561	0.577537	-0.122235	0.587884	0.374243	0.0861824	-0.0450898	0.842071	0.231499	0.299916	0.0217501	0.923463	-0.240056	0.281896	0.00320361	0.988711	-0.162315	0.470485	0.628456	0.00173418	0.259278	0.24394	0.181107	0.419907	-0.18723	0.404088	-0.365257	0.0946165	-0.145692	0.517676	0.0262826	0.907573	0.493281	0.0196573	0.294787	0.182931
Mrot04919	black	-0.312198	0.157213	0.324525	0.140609	-0.254531	0.252988	-0.262727	0.237498	0.460368	0.0310829	-0.0968344	0.668148	-0.155167	0.490502	0.272431	0.219976	0.121818	0.589168	-0.140331	0.53336	-0.101434	0.653317	0.0378188	0.867299	0.0321025	0.887222	-0.079457	0.725222	-0.267696	0.228416	0.401513	0.0640034	-0.495939	0.0189077	-0.0115251	0.959402	0.403052	0.0628962	-0.248744	0.264308	0.236141	0.290055	-0.315596	0.152506	-0.496215	0.018831	-0.486179	0.021779
Mrot10502	black	-0.311375	0.158368	0.0883486	0.69582	0.145004	0.519676	0.203447	0.363825	-0.0714286	0.752096	0.453536	0.0340084	-0.331848	0.131354	-0.00341571	0.987964	0.234407	0.293716	-0.0171997	0.939443	-0.00797102	0.971916	-0.0858546	0.704027	0.0439771	0.845922	0.0949415	0.674286	-0.0704006	0.755558	0.664406	0.000744686	-0.346184	0.114515	0.125532	0.577776	-0.153029	0.496571	-0.586246	0.00413911	-0.0390699	0.862948	-0.0391458	0.862684	0.245072	0.271654	-0.0815517	0.71826
Mrot08251	black	0.311372	0.158372	0.210844	0.34626	0.583359	0.00437437	0.296234	0.180689	-0.0859654	0.703661	-0.101255	0.653894	-0.299176	0.176194	-0.203338	0.364088	0.408197	0.0593003	-0.325346	0.139549	0.392441	0.070835	-0.0262008	0.90786	-0.10669	0.636525	-0.210427	0.347238	0.061044	0.787268	0.41921	0.0521337	0.294574	0.183262	0.200701	0.370474	-0.00393406	0.986137	-0.0423939	0.851408	0.144781	0.520326	-0.0480407	0.831873	0.160856	0.474537	0.131424	0.5599
Mrot05595	black	0.311358	0.158393	0.0337907	0.88133	0.435161	0.0429602	0.292859	0.185946	-0.158945	0.479871	-0.0782435	0.729265	-0.0123091	0.956643	0.104817	0.64249	-0.045945	0.839113	-0.429611	0.0459968	0.12885	0.56768	-0.241182	0.279576	0.378443	0.0824387	-0.249167	0.263469	-0.153484	0.495276	0.376689	0.0839872	0.13585	0.546639	0.204353	0.361647	-0.00828651	0.970805	-0.0938559	0.677816	-0.0455764	0.840387	-0.227441	0.308704	0.0567179	0.802044	-0.104764	0.642658
Mrot10648	black	0.311345	0.15841	0.423569	0.0494892	0.400849	0.0644859	-0.05316	0.814245	0.203487	0.36373	0.0362745	0.872674	-0.17673	0.431416	-0.0496665	0.826266	0.360058	0.0997663	-0.252669	0.256596	0.0970896	0.667322	-0.214619	0.337492	0.0598215	0.791436	-0.0994292	0.659767	-0.367015	0.0929205	0.864271	2.16e-07	-0.278655	0.2092	0.0510891	0.821366	-0.0691685	0.759713	-0.264439	0.234344	0.154131	0.493438	0.0117378	0.958654	-0.190075	0.396852	-0.289858	0.190705
Mrot04209	black	-0.31053	0.159561	0.0258775	0.908992	-0.156274	0.487374	-0.203885	0.362772	0.501846	0.0173235	0.109724	0.626909	-0.13862	0.538413	0.0224105	0.921145	0.0613087	0.786366	0.0519117	0.818536	-0.174441	0.437499	-0.192752	0.390112	0.0497482	0.825984	-0.154094	0.493545	-0.163735	0.466557	0.28038	0.206276	-0.498192	0.0182903	0.0846075	0.708142	-0.107062	0.635345	-0.214293	0.338244	0.289391	0.191452	-0.203601	0.363455	-0.162223	0.470738	-0.37266	0.0876264
Mrot10969	black	0.31053	0.159561	0.195519	0.383212	-0.242956	0.275946	-0.148691	0.508997	0.149688	0.506129	-0.168857	0.452534	0.447481	0.0367788	-0.0510846	0.821381	-0.151359	0.501338	-0.13973	0.535134	0.385849	0.0761343	-0.165457	0.461817	-0.11826	0.600169	-0.129207	0.566596	-0.127881	0.570619	-0.310987	0.158915	-0.0913634	0.685944	-0.153128	0.49629	0.444691	0.0381133	0.146846	0.514327	-0.134403	0.55096	0.142455	0.527121	-0.284342	0.199667	-0.208515	0.351738
Mrot10189	black	-0.310177	0.160061	0.372228	0.0880231	-0.241665	0.278585	-0.0928559	0.681073	-0.15378	0.494435	0.175266	0.435302	-0.16912	0.451819	0.00742018	0.973856	0.311166	0.158662	-0.0593208	0.793145	0.0203701	0.928306	-0.022695	0.920148	0.179683	0.423632	0.143725	0.523404	-0.0721962	0.749514	0.4737	0.0259491	-0.589483	0.00388798	0.24357	0.274696	0.1352	0.548578	-0.48164	0.0232287	0.139789	0.53496	-0.415518	0.0544578	-0.0124663	0.95609	-0.430367	0.0455738
Mrot09991	black	-0.31002	0.160283	0.0455675	0.840418	0.01975	0.930484	0.173656	0.439596	-0.146884	0.514217	-0.077661	0.731208	0.0192447	0.932258	-0.170307	0.448605	0.243124	0.275604	-0.00787828	0.972243	-0.0919751	0.683946	0.133685	0.553109	0.0501127	0.824728	0.221769	0.321249	-0.0338215	0.881223	0.465917	0.0288565	-0.386917	0.0752562	-0.0971917	0.666991	0.0252257	0.911276	-0.569345	0.00568103	0.312525	0.156755	-0.324555	0.14057	0.260957	0.240791	-0.094346	0.676221
Mrot10640	black	0.309977	0.160344	0.203519	0.363653	0.686193	0.000421892	0.149203	0.507524	-0.063483	0.778968	0.0333443	0.882888	-0.326633	0.137898	-0.194602	0.385491	0.350619	0.109639	-0.0848988	0.70718	0.274939	0.215591	-0.117742	0.601778	0.055009	0.807899	0.0932204	0.679885	-0.236497	0.289307	0.755083	4.87e-05	-0.0891429	0.693214	0.0451299	0.841932	-0.177231	0.43009	-0.395551	0.0684338	-0.113021	0.616525	0.0431423	0.848814	0.409516	0.0584045	0.0304576	0.892967
Mrot04261	black	-0.309849	0.160527	0.105349	0.640795	-0.167814	0.455372	0.368681	0.0913341	0.273999	0.217228	0.259374	0.24376	0.257864	0.246613	-0.229679	0.303839	-0.0824435	0.715303	-0.241242	0.279452	-0.150495	0.503812	-0.0636551	0.778384	0.0955396	0.672345	0.114902	0.610634	-0.220626	0.323814	0.211039	0.345804	-0.187104	0.404411	-0.252255	0.257403	-0.0621108	0.783635	-0.103483	0.646751	0.108819	0.629771	-0.100482	0.656377	-0.0636549	0.778384	-0.0177334	0.937567
Mrot06704	black	-0.309315	0.161286	-0.118187	0.600398	0.158047	0.482386	0.0429947	0.849326	0.0648483	0.774332	0.161838	0.471806	-0.26456	0.234121	0.025088	0.911758	-0.031076	0.890807	-0.0580499	0.797487	-0.166183	0.459828	0.292576	0.186391	0.0277928	0.902286	-0.0970849	0.667337	-0.235325	0.291774	0.582753	0.00442514	-0.184711	0.410555	0.015977	0.943741	-0.262539	0.237847	-0.469092	0.0276406	0.458108	0.0320275	-0.0489465	0.828748	0.0758169	0.73737	0.00442098	0.984422
Mrot08394	black	0.309263	0.16136	0.189135	0.399237	0.650034	0.0010576	0.231195	0.30057	-0.0435546	0.847386	-0.234011	0.294555	-0.227296	0.309021	-0.238551	0.285015	0.448312	0.0363883	-0.133586	0.553403	0.10639	0.63748	-0.00710737	0.974958	-0.24836	0.265069	0.232195	0.298426	-0.0172151	0.939389	0.381977	0.0793839	0.19304	0.38939	0.0442939	0.844825	0.0530913	0.814481	-0.123998	0.582469	0.207101	0.355087	-0.0238238	0.916189	0.387436	0.0748322	0.212838	0.341612
Mrot08858	black	-0.308992	0.161747	0.294568	0.183271	0.0560933	0.804182	-0.10803	0.63227	0.129435	0.565906	0.520476	0.0130158	-0.291542	0.188023	-0.117777	0.60167	0.0118714	0.958184	-0.111076	0.622643	-0.181324	0.419339	-0.00729582	0.974294	0.0810554	0.719907	0.106326	0.637683	-0.271262	0.22204	0.792122	1.12e-05	-0.467923	0.0280836	0.163402	0.467476	-0.0392924	0.862175	-0.536112	0.0101142	0.317341	0.150126	0.0306957	0.892135	-0.110823	0.62344	-0.247769	0.266247
Mrot08175	black	-0.308959	0.161794	0.0581505	0.797143	-0.307738	0.163545	-0.0978906	0.664732	0.0620473	0.783851	-0.018577	0.934603	0.0556127	0.805829	0.296736	0.179918	0.0548356	0.808493	-0.273928	0.217351	0.129711	0.565071	0.204232	0.361937	0.369661	0.0904098	-0.228994	0.305324	-0.175863	0.433714	0.368998	0.0910346	-0.40283	0.0630553	0.0629608	0.780743	-0.137708	0.541115	-0.348794	0.111627	0.149305	0.507231	-0.273892	0.217414	-0.337911	0.124029	-0.383961	0.0777057
Mrot03062	black	0.308866	0.161927	0.0588316	0.794816	0.239309	0.28344	0.0022422	0.992099	-0.0205442	0.927695	-0.0103008	0.963712	0.221069	0.322819	0.156095	0.487879	0.299352	0.175926	-0.0682402	0.762848	0.0565061	0.802769	0.0974706	0.666089	0.132323	0.557195	-0.339223	0.122484	-0.204069	0.362331	0.311343	0.158413	0.029167	0.897479	-0.103725	0.645978	0.0707346	0.754432	-0.0311981	0.89038	-0.147541	0.512317	-0.0674772	0.765427	-0.159374	0.47867	-0.0651138	0.773432
Mrot01870	black	0.308807	0.162012	-0.0661729	0.769842	0.407916	0.0594931	0.0578033	0.79833	-0.136774	0.54389	0.0700085	0.756879	-0.049996	0.82513	0.484697	0.0222442	0.141792	0.529064	-0.0902956	0.689436	0.133967	0.552263	-0.18922	0.399021	0.140766	0.532081	-0.30972	0.160709	-0.297493	0.178756	0.406347	0.0605753	-0.0777587	0.730882	0.155425	0.489773	-0.177568	0.429199	-0.156139	0.487756	0.0256347	0.909843	-0.220174	0.324831	0.108543	0.630646	-0.185194	0.409311
Mrot13302	black	0.308504	0.162445	0.132843	0.555633	0.611617	0.00248941	0.0144881	0.948977	0.106182	0.63814	0.0820708	0.716538	-0.151014	0.502326	-0.157699	0.483362	0.367683	0.0922821	-0.225547	0.31286	-0.0341022	0.880244	-0.133595	0.553377	0.0033242	0.988286	-0.159805	0.477467	-0.0759017	0.737086	0.793332	1.06e-05	0.0225088	0.920801	0.0423592	0.851529	-0.258573	0.24527	-0.25925	0.243992	0.153958	0.49393	-0.119714	0.595662	0.00822871	0.971008	-0.138788	0.537917
Mrot02774	black	0.308486	0.162471	0.536444	0.010059	-0.0441003	0.845496	-0.261998	0.238851	-0.195261	0.383852	0.000870017	0.996934	-0.113124	0.616201	0.331198	0.132158	0.252013	0.257875	-0.112568	0.617948	0.418541	0.0525492	-0.306362	0.165534	0.298748	0.176842	-0.00644781	0.977281	-0.265175	0.232995	0.368984	0.0910477	-0.340604	0.120872	0.130373	0.563071	-0.0401323	0.859257	-0.100517	0.656264	0.0915908	0.685201	-0.0270755	0.904797	-0.230861	0.301289	-0.467233	0.0283473
Mrot04125	black	0.308277	0.16277	0.277676	0.210871	0.432478	0.044408	0.0784166	0.728688	0.176984	0.430741	-0.227688	0.308166	-0.301363	0.172901	-0.22148	0.321897	0.163377	0.467546	0.0764021	0.735413	0.0647644	0.774617	-0.277306	0.211505	-0.161066	0.473951	0.17612	0.433031	-0.134283	0.551316	0.303905	0.169126	0.0618893	0.784389	0.0627186	0.781567	0.345406	0.115387	-0.0516619	0.819395	-0.227508	0.30856	0.31211	0.157335	0.0706938	0.75457	0.117578	0.60229
Mrot11848	black	0.308259	0.162796	0.0941815	0.676756	0.493338	0.0196412	0.0171531	0.939607	0.337009	0.1251	-0.0191427	0.932616	-0.181272	0.419476	-0.304041	0.168926	0.270147	0.224022	-0.253847	0.254309	-0.173791	0.439235	-0.191321	0.393706	0.00645495	0.977256	-0.158541	0.481	0.0317436	0.888475	0.526438	0.0118386	0.100132	0.657503	-0.13579	0.546819	-0.119481	0.596386	-0.10431	0.644108	0.0894986	0.692047	0.364906	0.0949576	-0.0806625	0.721213	0.0438953	0.846206
Mrot04315	black	0.308196	0.162886	0.35711	0.102776	0.472358	0.026433	-0.0275331	0.903195	0.316486	0.151289	0.0527694	0.815587	-0.133222	0.554496	0.0315003	0.889324	0.445606	0.0376713	-0.335375	0.127057	0.0316234	0.888895	-0.155435	0.489744	0.0648661	0.774272	-0.109413	0.627894	-0.321018	0.1452	0.810677	4.76e-06	-0.118005	0.600961	0.0114121	0.9598	-0.0410912	0.855927	-0.169394	0.451077	-0.0638162	0.777836	-0.127639	0.571356	-0.210474	0.347128	-0.273585	0.217951
Mrot00218	black	-0.308169	0.162925	0.364676	0.0951826	-0.00925	0.967412	0.0302511	0.893689	0.103428	0.646929	0.452268	0.0345743	-0.252018	0.257865	-0.00923646	0.96746	0.312297	0.157074	-0.247958	0.265869	-0.0939816	0.677407	-0.0967921	0.668285	0.238361	0.28541	-0.0718643	0.75063	-0.0464695	0.837299	0.825143	2.29e-06	-0.448147	0.0364656	0.0414112	0.854817	-0.0524682	0.816622	-0.501428	0.017432	0.145093	0.519418	-0.241912	0.278078	-0.194632	0.385415	-0.379947	0.0811281
Mrot12311	black	0.308097	0.163029	0.0498243	0.825722	0.456364	0.0327721	0.293182	0.185438	-0.273388	0.218296	-0.109071	0.628972	0.0493065	0.827507	0.0418645	0.853245	0.195478	0.383313	-0.0694184	0.758869	0.174197	0.438152	0.336956	0.125163	0.0665897	0.76843	-0.0282672	0.900626	-0.579092	0.00474245	0.445927	0.0375172	0.111645	0.620852	0.27927	0.208155	-0.07904	0.726611	-0.13206	0.557986	-0.196897	0.3798	-0.181016	0.420144	0.250637	0.260571	0.194914	0.384714
Mrot05345	black	-0.307871	0.163353	0.224904	0.314279	0.182229	0.416982	-0.0376495	0.867888	-0.0613814	0.786119	0.602912	0.00297787	-0.308844	0.161959	0.0383614	0.865411	0.0839092	0.71045	-0.0451285	0.841937	-0.041642	0.854016	0.00836432	0.970531	0.152764	0.497327	0.179344	0.42452	-0.0423576	0.851534	0.664986	0.000733934	-0.298228	0.177634	0.192484	0.390785	-0.0790921	0.726437	-0.594627	0.00351513	0.103277	0.64741	-0.243943	0.273938	0.176857	0.431079	-0.217294	0.33136
Mrot06390	black	0.307619	0.163716	-0.204103	0.362247	0.73614	9.4e-05	0.287642	0.194271	0.0151503	0.946648	-0.172195	0.443514	-0.178587	0.426511	-0.169461	0.450894	0.399285	0.0656328	-0.12192	0.588854	-0.0734307	0.745367	-0.0214714	0.924441	-0.409591	0.0583541	0.0799037	0.723736	0.0838843	0.710533	0.509436	0.0154473	0.308677	0.162197	-0.045766	0.839732	-0.271384	0.221825	-0.171097	0.446472	-0.117204	0.603453	0.0441435	0.845346	0.328662	0.135325	0.262605	0.237726
Mrot00512	black	0.307074	0.164503	0.425511	0.0483454	0.244993	0.271813	-0.195672	0.382832	0.189475	0.398374	0.137124	0.54285	0.0499045	0.825446	-0.0104078	0.963335	0.40498	0.0615301	-0.35548	0.104469	-0.139694	0.535239	-0.196044	0.38191	0.0629866	0.780656	-0.0602445	0.789993	-0.342784	0.118359	0.78241	1.69e-05	-0.256454	0.249297	0.0602563	0.789953	-0.103849	0.645581	-0.108875	0.629594	0.202247	0.366724	-0.200413	0.371178	-0.38836	0.0740819	-0.450476	0.0353869
Mrot11772	black	0.306786	0.164919	0.255655	0.250827	0.0194996	0.931363	-0.10641	0.637414	-0.0572523	0.800215	-0.0157799	0.944434	-0.0691707	0.759705	-0.078249	0.729247	-0.0567731	0.801855	-0.0570581	0.800879	-0.0916618	0.684969	-0.108292	0.631439	-0.0589396	0.794447	-0.0921062	0.683518	-0.0779929	0.7301	0.359303	0.100531	-0.225202	0.313621	0.262631	0.237677	-0.0615219	0.78564	-0.0757139	0.737715	-0.0742932	0.742473	-0.0635323	0.778801	-0.219332	0.326732	-0.219073	0.327318
Mrot03933	black	0.306615	0.165167	0.239018	0.284045	0.436366	0.0423221	0.0597645	0.791631	0.0963958	0.669568	0.226043	0.311768	-0.133701	0.553061	-0.0253816	0.910729	0.187013	0.404644	-0.36207	0.09775	-0.0701672	0.756344	-0.125476	0.577946	-0.00125634	0.995573	-0.0853264	0.705769	-0.34812	0.112368	0.788897	1.28e-05	-0.0823988	0.715451	0.151854	0.499921	-0.299729	0.175357	-0.130081	0.563954	0.0571728	0.800487	-0.0797544	0.724232	-0.132218	0.557512	-0.179725	0.423522
Mrot11905	black	0.306496	0.165339	0.406176	0.0606939	0.413462	0.0557861	-0.217876	0.330034	0.0863297	0.702461	0.309692	0.160749	-0.228563	0.30626	-0.0757409	0.737624	0.310443	0.159683	-0.316942	0.150668	0.262341	0.238215	-0.185869	0.407575	-0.0521437	0.817738	-0.135928	0.546406	-0.0995479	0.659384	0.782715	1.67e-05	-0.280419	0.206211	0.0895499	0.691879	-0.00630207	0.977795	-0.420233	0.0515035	0.184806	0.410311	-0.00363671	0.987185	-0.046593	0.836873	-0.369933	0.0901553
Mrot03316	black	0.306418	0.165453	0.31227	0.157112	0.394811	0.0689996	-0.153303	0.495793	0.180999	0.420189	0.454689	0.0334998	0.0908853	0.687507	-0.0239012	0.915918	0.16679	0.458167	0.104134	0.644671	0.190687	0.395306	-0.435373	0.0428477	0.207002	0.355322	-0.125371	0.578267	-0.401844	0.0637647	0.553051	0.00759263	-0.262793	0.237377	0.287979	0.193727	-0.119827	0.595313	-0.229234	0.304803	-0.0121448	0.957222	-0.143986	0.522641	0.0426905	0.85038	-0.347339	0.113231
Mrot12450	black	-0.30566	0.166555	0.266731	0.230161	-0.0803726	0.722176	-0.0248774	0.912496	-0.00481895	0.983019	0.248457	0.264877	-0.0253046	0.910999	0.026864	0.905537	0.293223	0.185373	-0.0137641	0.951524	0.178575	0.426542	-0.0604098	0.78943	0.64099	0.00130705	-0.084718	0.707777	-0.108363	0.631215	0.531422	0.0109225	-0.411334	0.0571866	-0.0659024	0.770759	-0.101397	0.653437	-0.448989	0.0360724	7.05e-05	0.999752	-0.31164	0.157995	-0.0346409	0.878366	-0.356112	0.10381
Mrot10426	black	0.305632	0.166595	0.206719	0.355994	0.629997	0.00167599	0.231999	0.298844	-0.0307151	0.892067	-0.196139	0.381676	-0.146924	0.514102	-0.0635569	0.778717	0.490227	0.0205483	-0.161264	0.4734	0.232157	0.298507	0.0410637	0.856023	-0.0698041	0.757569	-0.0104949	0.963029	-0.151501	0.500933	0.696213	0.000319661	0.00454999	0.983967	0.112975	0.61667	-0.0208551	0.926604	-0.365588	0.0942956	0.0460363	0.838797	-0.1683	0.454049	0.233033	0.296636	0.0265376	0.90668
Mrot00493	black	0.30542	0.166904	0.0482243	0.83124	0.451495	0.034923	-0.108128	0.631959	0.304515	0.168229	-0.0770584	0.73322	-0.0807283	0.720994	-0.0789722	0.726836	-0.0985579	0.662577	-0.104099	0.644782	-0.0481287	0.831569	-0.127643	0.571344	-0.0900968	0.690087	-0.125013	0.579361	-0.0824513	0.715277	0.377519	0.0832512	0.227739	0.308055	0.386575	0.0755367	-0.0870944	0.699943	0.0116392	0.959001	-0.0853782	0.705598	-0.0851243	0.706436	-0.243206	0.275436	-0.0937286	0.67823
Mrot05614	black	0.30542	0.166904	0.225047	0.313963	-0.0276847	0.902665	-0.133494	0.55368	-0.0894382	0.692245	-0.0464273	0.837445	-0.10749	0.633985	-0.109185	0.628613	-0.0785425	0.728268	-0.0860059	0.703528	-0.0957145	0.671777	-0.144504	0.521133	0.313925	0.154807	-0.127712	0.571132	-0.126003	0.576337	0.298087	0.177849	-0.247702	0.266379	0.317319	0.150156	-0.109956	0.626176	-0.123143	0.585092	-0.103768	0.645839	0.317767	0.14955	-0.193792	0.38751	-0.138154	0.539792
Mrot11764	black	0.30542	0.166904	0.225047	0.313963	0.32269	0.142997	-0.115588	0.608489	-0.0968229	0.668185	-0.081104	0.719746	-0.0905995	0.688442	-0.0368639	0.870622	0.751246	5.59e-05	-0.106363	0.637565	-0.00170673	0.993986	-0.120217	0.594107	0.328933	0.134984	-0.134117	0.551813	-0.109064	0.628997	0.46288	0.0300585	-0.0145193	0.948867	0.379959	0.0811174	-0.128912	0.567492	-0.0392769	0.862229	-0.11705	0.603933	-0.118469	0.599521	-0.0575871	0.799069	-0.191202	0.394008
Mrot12190	black	0.30542	0.166904	0.0482243	0.83124	0.234042	0.294488	-0.112781	0.617278	-0.0856366	0.704746	-0.0670753	0.766787	-0.0703035	0.755885	-0.0406212	0.857559	-0.0970253	0.66753	-0.0601761	0.790227	0.294192	0.183858	0.291453	0.188165	-0.0998257	0.658489	-0.115113	0.609972	-0.112153	0.619253	0.180237	0.422179	-0.0232384	0.918242	-0.102559	0.649709	-0.0932235	0.679875	-0.111402	0.621615	-0.101692	0.65249	-0.0658741	0.770854	0.15515	0.490551	0.0113137	0.960147
Mrot13101	black	0.305419	0.166906	0.107731	0.633218	0.581469	0.00453436	0.0328181	0.884724	0.138302	0.539355	0.0061306	0.978399	-0.271345	0.221893	-0.306449	0.165408	0.146951	0.514024	0.0865056	0.701881	-0.0105213	0.962936	-0.110031	0.625939	-0.0254878	0.910357	-0.161282	0.473351	-0.3022	0.171651	0.450634	0.0353149	0.308121	0.162995	0.0362925	0.872611	-0.0984224	0.663014	0.138367	0.539162	0.110985	0.622928	0.219923	0.325396	-0.0207492	0.926975	0.174	0.438678
Mrot12899	black	-0.30519	0.16724	0.237776	0.28663	-0.29234	0.186762	-0.132339	0.557148	-0.361229	0.098589	0.313167	0.15586	-0.179364	0.424469	-0.12086	0.592121	0.157917	0.482753	-0.0504819	0.823456	-0.200025	0.372123	0.0961502	0.670364	0.350307	0.109977	0.071674	0.75127	-0.0875086	0.698581	0.440954	0.0399602	-0.575603	0.00506233	0.192877	0.3898	0.174309	0.437852	-0.505218	0.0164685	0.0158037	0.94435	-0.150872	0.502732	0.030049	0.894395	-0.306004	0.166053
Mrot00985	black	-0.305129	0.167331	-0.406838	0.0602346	-0.21866	0.328254	-0.0191832	0.932474	-0.132053	0.558006	-0.0767584	0.734222	-0.0517136	0.819217	0.191262	0.393857	-0.202167	0.366918	-0.0489711	0.828663	-0.204424	0.361478	0.153449	0.495376	-0.209931	0.348402	0.194762	0.385092	0.109677	0.627059	-0.156916	0.485565	0.0478183	0.832641	-0.225908	0.312065	-0.195442	0.383403	0.101594	0.652804	-0.149144	0.507692	-0.0304571	0.892969	-0.0554456	0.806402	0.0513119	0.820599
Mrot02071	black	-0.30512	0.167343	-0.0492545	0.827686	0.386656	0.0754706	0.179366	0.424463	0.163651	0.466789	0.336641	0.125539	-0.202984	0.364943	-0.0546179	0.80924	0.199796	0.372681	-0.111115	0.622519	-0.115275	0.609466	0.152109	0.499195	-0.145756	0.517488	0.192196	0.391507	0.207639	0.353809	0.65668	0.00090125	-0.0809889	0.720129	0.0269607	0.905199	-0.31292	0.156204	-0.650765	0.00103935	0.214945	0.33674	-0.153844	0.494255	0.281783	0.20392	0.0463595	0.83768
Mrot06584	black	-0.304879	0.167696	0.0971295	0.667193	-0.321136	0.145043	-0.283302	0.201388	0.101024	0.654634	0.60844	0.0026592	-0.224218	0.315795	-0.0171059	0.939773	-0.162163	0.470904	0.232438	0.297906	-0.199428	0.373581	0.101931	0.651723	-0.298375	0.177409	0.140123	0.533973	-0.142542	0.526865	-0.173967	0.438766	-0.266786	0.230062	0.0806451	0.721271	0.0768064	0.734062	0.0723728	0.74892	0.141634	0.529529	0.136502	0.544697	0.0258209	0.909191	-0.026114	0.908164
Mrot03219	black	-0.304506	0.168243	0.49144	0.0201906	-0.151076	0.502149	-0.213611	0.339821	0.407351	0.0598811	0.116268	0.606368	-0.137426	0.541951	-0.178669	0.426294	0.388447	0.0740115	-0.140077	0.53411	-0.234914	0.292642	0.182422	0.416481	0.00153006	0.994608	0.0550243	0.807846	0.0234245	0.917589	0.528951	0.0113691	-0.336649	0.125529	0.218338	0.328984	0.102283	0.650594	-0.21266	0.342025	0.277047	0.211949	-0.483441	0.0226443	-0.419186	0.0521486	-0.379107	0.0818584
Mrot09412	black	0.3045	0.168251	0.393078	0.0703384	0.116572	0.60542	-0.32438	0.140796	0.336647	0.125532	-0.175175	0.435545	-0.113963	0.613571	-0.190809	0.394999	0.429876	0.0458482	-0.206728	0.355973	-0.0729245	0.747066	-0.335162	0.127314	0.102998	0.648303	-0.220163	0.324855	-0.0883728	0.695741	0.427467	0.0472138	-0.331418	0.131886	-0.0540139	0.811312	0.153029	0.496572	-0.035057	0.876915	0.195472	0.383329	-0.237078	0.288089	-0.25639	0.24942	-0.510288	0.0152474
Mrot10407	black	-0.303777	0.169316	-0.0261349	0.908091	0.380474	0.0806723	0.182437	0.416442	0.0485885	0.829983	0.325103	0.139862	-0.163097	0.468321	-0.1814	0.419142	0.413368	0.0558471	0.0782447	0.729261	-0.141041	0.531269	-0.0130439	0.954058	0.121925	0.588838	-0.00214515	0.992441	-0.110756	0.623651	0.705119	0.00024748	-0.116624	0.605259	-0.302909	0.170598	-0.0494687	0.826948	-0.405555	0.0611267	0.0411545	0.855708	-0.249094	0.263613	0.224399	0.315395	-0.022312	0.921491
Mrot00078	black	0.303509	0.169711	0.389146	0.0734481	0.141242	0.530681	-0.27402	0.217191	0.502626	0.0171225	-0.145285	0.518857	0.275959	0.213824	-0.128265	0.569453	0.00569181	0.979944	-0.101578	0.652857	0.293887	0.184334	-0.388397	0.074052	0.0737063	0.744442	-0.0601439	0.790337	-0.0860249	0.703465	0.259186	0.244113	-0.203505	0.363686	0.0334495	0.882521	0.255038	0.252011	-0.107813	0.632959	-0.0635951	0.778587	-0.225838	0.312219	-0.340138	0.121415	-0.475922	0.0251633
Mrot01644	black	0.303393	0.169882	0.216097	0.334095	0.675052	0.0005674	-0.0555543	0.806029	0.193943	0.387134	0.108304	0.631403	-0.298399	0.177373	-0.147307	0.512993	0.307386	0.164053	-0.231595	0.299711	-0.020283	0.928612	-0.101413	0.653386	-0.110514	0.624413	-0.00706811	0.975096	-0.234717	0.293059	0.800247	7.77e-06	-0.0345456	0.878698	0.065013	0.773774	-0.00765645	0.973024	-0.313291	0.155688	0.12112	0.591319	0.0328989	0.884442	0.0818779	0.717178	-0.0985983	0.662446
Mrot05859	black	-0.303031	0.170418	0.389772	0.0729464	0.05896	0.794377	0.175169	0.435561	0.165094	0.462814	0.213695	0.339626	-0.00947317	0.966626	0.1547	0.491826	0.300637	0.173989	-0.306596	0.165195	0.124612	0.580589	0.0751268	0.73968	-0.229358	0.304534	0.275492	0.214632	-0.193395	0.388502	0.567351	0.00589095	-0.308081	0.163052	-0.0529142	0.815089	0.232795	0.297143	-0.354817	0.105164	0.291671	0.187819	-0.434521	0.0433024	-0.0952814	0.673183	-0.239584	0.282871
Mrot11514	black	0.303019	0.170436	0.469688	0.0274171	0.279916	0.20706	-0.203174	0.364484	0.131308	0.56025	0.274999	0.215487	-0.113877	0.61384	-0.120111	0.594435	0.174128	0.438335	-0.147725	0.511785	-0.0171392	0.939656	-0.304161	0.16875	0.114963	0.61044	-0.0252822	0.911078	-0.38805	0.0743331	0.804428	6.41e-06	-0.301292	0.173006	0.182488	0.416309	-0.156114	0.487827	-0.182086	0.417354	0.136321	0.545237	-0.00196091	0.99309	-0.272841	0.219256	-0.378016	0.0828136
Mrot04270	black	-0.303014	0.170442	0.0327583	0.884932	-0.0461123	0.838534	-0.0393547	0.861958	0.380504	0.0806468	-0.0218882	0.922978	0.00612073	0.978433	0.0126241	0.955535	-0.0363416	0.87244	-0.264423	0.234373	0.165268	0.462335	-0.25795	0.246451	0.146933	0.514077	-0.053015	0.814743	0.406966	0.0601464	0.249262	0.263281	-0.0296936	0.895638	0.00587774	0.979289	-0.250897	0.26006	-0.198913	0.374843	0.196242	0.381419	-0.271378	0.221834	-0.352447	0.107673	-0.341593	0.119727
Mrot07501	black	0.302806	0.170751	0.0981822	0.66379	0.790213	1.21e-05	0.32261	0.143103	0.0086876	0.969392	-0.0514428	0.820149	-0.1606	0.475248	-0.0559079	0.804818	0.446278	0.0373495	0.0414058	0.854836	0.21486	0.336936	0.140107	0.53402	-0.00903173	0.968181	0.16814	0.454484	-0.371611	0.0885922	0.571965	0.00541484	0.185279	0.409092	-0.0294152	0.896611	-0.0773893	0.732115	-0.236085	0.290173	-0.304536	0.168199	0.0293089	0.896983	0.483126	0.0227457	0.319574	0.14712
Mrot07462	black	0.302793	0.17077	0.326885	0.137577	0.5631	0.00635994	0.0236963	0.916636	0.231203	0.300553	0.139071	0.537078	-0.178273	0.427337	-0.130215	0.563547	0.373779	0.0866037	-0.236875	0.288514	0.00993323	0.965006	-0.0926859	0.681627	-0.149926	0.505445	-0.0686632	0.761419	-0.287816	0.193989	0.800238	7.78e-06	-0.0994605	0.659666	0.114663	0.611381	-0.0453731	0.84109	-0.223239	0.31797	0.16855	0.453368	-0.0878908	0.697324	-0.0354535	0.875534	-0.137516	0.541684
Mrot06518	black	0.302761	0.170817	0.298173	0.177718	0.323349	0.142136	-0.0674398	0.765553	-0.299413	0.175835	-0.0501747	0.824515	-0.316785	0.150881	-0.203871	0.362805	0.340422	0.121084	-0.138891	0.537612	0.150389	0.504116	0.100687	0.655718	0.279923	0.207048	0.0593594	0.793014	-0.345712	0.115044	0.542647	0.00907058	-0.252693	0.256549	-0.137426	0.541952	0.0451058	0.842015	-0.28573	0.197385	-0.00929261	0.967262	0.23614	0.290056	0.296719	0.179943	-0.00798362	0.971872
Mrot13307	black	0.302748	0.170837	0.324292	0.14091	0.667108	0.000695728	-0.0765598	0.734886	0.161033	0.474044	0.369739	0.0903364	-0.235094	0.29226	-0.170432	0.448266	0.316297	0.151546	-0.0942696	0.67647	0.291846	0.187542	-0.218596	0.328398	0.0989374	0.661352	0.0406081	0.857604	-0.228511	0.306373	0.645962	0.00116436	0.00838379	0.970462	-0.125556	0.577702	-0.171304	0.445914	-0.196872	0.379862	0.0395508	0.861277	0.0498118	0.825765	0.238274	0.285591	-0.0904154	0.689044
Mrot03260	black	0.302371	0.171396	0.0596662	0.791966	0.623553	0.00193076	0.0719132	0.750465	-0.0007607	0.997319	0.131991	0.558193	0.0460491	0.838753	0.128323	0.569276	0.139831	0.534834	-0.151835	0.499978	0.338637	0.123173	-0.327153	0.137235	0.0146045	0.948567	-0.0904257	0.689011	-0.174655	0.43693	0.551194	0.0078408	0.259109	0.244258	-0.0112451	0.960388	-0.0999861	0.657973	-0.0904089	0.689065	-0.0438793	0.846261	-0.0823736	0.715534	-0.0716471	0.751361	-0.125704	0.57725
Mrot00102	black	0.302219	0.171623	-0.0119827	0.957792	0.719893	0.000158536	0.152112	0.499185	0.0213549	0.924849	-0.00993677	0.964994	-0.125167	0.578891	-0.0535373	0.812949	0.449644	0.0357695	0.09322	0.679886	0.0868097	0.70088	-0.0828498	0.713956	-2.23e-06	0.999992	-0.0571485	0.80057	-0.442013	0.0394298	0.725136	0.000134464	-0.101464	0.653223	0.123936	0.582659	-0.22375	0.316834	-0.353954	0.106073	-0.0370786	0.869874	-0.123987	0.582504	0.410991	0.0574148	0.0268568	0.905563
Mrot05412	black	-0.301998	0.171952	0.21022	0.347724	-0.0265133	0.906765	-0.0306505	0.892293	0.316821	0.150833	0.426639	0.0476899	-0.124777	0.580085	-0.128532	0.568643	-0.0869402	0.700451	-0.0302994	0.89352	-0.165498	0.461706	-0.200928	0.369923	0.372784	0.0875123	-0.148077	0.510769	0.134099	0.55187	0.255029	0.25203	-0.227925	0.307648	-0.104579	0.643251	-0.13214	0.557746	-0.210598	0.346836	0.514052	0.0143894	-0.168173	0.454394	-0.0416318	0.854052	-0.211612	0.344467
Mrot12631	black	0.301965	0.172001	-0.212775	0.34176	0.562012	0.00648474	0.259433	0.243649	-0.136038	0.54608	-0.091326	0.686066	-0.0706308	0.754782	0.0839292	0.710384	0.269116	0.225863	-0.219789	0.3257	0.183204	0.414452	0.17078	0.447327	-0.419151	0.0521701	-0.0233421	0.917878	0.0168487	0.940677	0.427127	0.0474087	0.0986435	0.6623	-0.0227098	0.920096	-0.191777	0.392559	-0.434571	0.0432758	-0.0581385	0.797184	0.0016938	0.994031	0.444958	0.037984	0.169169	0.451687
Mrot08143	black	0.30178	0.172277	-0.125167	0.578891	0.691311	0.00036663	0.375053	0.0854512	0.113971	0.613546	-0.530959	0.0110051	-0.211769	0.3441	-0.0816477	0.717941	0.408291	0.0592362	-0.144434	0.521335	0.0751061	0.739749	0.0739092	0.743761	-0.255494	0.251135	0.0021632	0.992377	0.0801119	0.723043	0.340628	0.120844	0.367379	0.0925716	0.123361	0.584424	-0.0721068	0.749814	-0.134098	0.55187	-0.0660167	0.770371	0.0505403	0.823255	0.276254	0.213314	0.340359	0.121157
Mrot13108	black	0.30155	0.17262	0.026501	0.906808	0.755248	4.84e-05	0.157769	0.483168	-0.0845714	0.708261	0.20665	0.356159	-0.0884634	0.695443	0.0204118	0.92816	0.268438	0.227079	-0.122179	0.588056	0.4206	0.051279	-0.137855	0.540679	-0.0366943	0.871212	-0.0930498	0.680441	-0.381399	0.0798773	0.678544	0.000517764	0.184123	0.412074	-0.146272	0.515993	-0.203481	0.363743	-0.206908	0.355544	0.0930571	0.680417	0.0991172	0.660772	0.226211	0.311401	0.0587947	0.794942
Mrot08745	black	-0.301534	0.172645	0.538824	0.00966971	-0.281401	0.204559	-0.0409953	0.856261	-0.0806558	0.721235	0.529432	0.0112811	-0.151521	0.500875	0.00806212	0.971595	0.214527	0.337704	-0.116928	0.60431	0.0770291	0.733318	0.0608327	0.787988	0.0436321	0.847117	0.178921	0.425632	-0.0672581	0.766168	0.34812	0.112368	-0.47486	0.0255365	-0.0464207	0.837468	0.0953535	0.672949	-0.299894	0.175107	0.290327	0.189955	-0.295997	0.181055	-0.00496823	0.982494	-0.306547	0.165265
Mrot11778	black	0.301207	0.173133	0.435077	0.0430051	0.0445161	0.844056	-0.249306	0.263194	0.156414	0.486982	-0.161821	0.471853	-0.233488	0.295666	-0.2296	0.30401	0.175253	0.435337	-0.215199	0.336156	-0.249054	0.263692	0.282155	0.203297	-0.00640643	0.977427	0.119476	0.596401	-0.217821	0.330159	0.265992	0.231506	-0.051081	0.821394	0.516354	0.0138843	-0.00749295	0.9736	0.176547	0.4319	-0.200433	0.371129	-0.161982	0.471406	-0.260858	0.240975	-0.114185	0.612877
Mrot10315	black	-0.301109	0.17328	-0.283397	0.201231	-0.149346	0.507111	-0.0767568	0.734227	-0.104761	0.642669	-0.101215	0.65402	-0.0947029	0.675061	0.322642	0.14306	0.128935	0.567421	0.127857	0.570691	-0.0432563	0.848419	-0.0735103	0.7451	-0.0832998	0.712466	0.135109	0.548849	-0.100397	0.656651	0.0858732	0.703965	-0.252315	0.257286	-0.105753	0.639507	-0.093387	0.679342	-0.125207	0.578769	-0.129835	0.564698	-0.1138	0.614081	0.015296	0.946136	-0.157552	0.483776
Mrot05587	black	-0.300959	0.173505	0.264356	0.234495	0.061448	0.785892	-0.19853	0.375781	0.178181	0.42758	0.594493	0.00352449	-0.181245	0.419546	-0.0728727	0.74724	-0.0381565	0.866124	0.0353952	0.875737	-0.0469648	0.835588	-0.242686	0.276495	0.48521	0.0220823	-0.127168	0.572788	-0.148332	0.510032	0.614562	0.0023403	-0.35883	0.101012	-0.140963	0.531499	0.000303551	0.99893	-0.364702	0.0951571	0.168693	0.45298	-0.141959	0.528573	-0.147473	0.512513	-0.381317	0.0799473
Mrot10624	black	-0.300952	0.173516	0.37026	0.0898485	0.139087	0.537031	0.0116876	0.95883	0.0443087	0.844774	0.299779	0.175281	-0.326206	0.138444	-0.000930001	0.996723	0.32736	0.136973	-0.0684635	0.762093	0.0770122	0.733374	0.0460391	0.838787	0.0881636	0.696428	0.0558907	0.804877	-0.252607	0.256717	0.864604	2.11e-07	-0.507138	0.0159972	0.00534874	0.981153	0.0890616	0.69348	-0.620328	0.00207004	0.299541	0.17564	-0.208487	0.351804	0.0223939	0.921204	-0.269965	0.224345
Mrot02278	black	0.300791	0.173757	0.00657466	0.976834	0.507711	0.0158585	0.0218464	0.923125	-0.0716917	0.751211	0.075428	0.738672	-0.261635	0.239527	-0.120062	0.594588	0.0953186	0.673062	-0.0288785	0.898488	0.298014	0.17796	-0.0748714	0.740536	0.163584	0.466975	-0.0543888	0.810026	-0.191431	0.39343	0.456565	0.0326856	0.055354	0.806716	0.124802	0.580007	-0.0521189	0.817823	-0.348008	0.11249	-0.424029	0.0492162	0.457803	0.0321567	0.258458	0.245488	0.124498	0.580937
Mrot00868	black	-0.300412	0.174327	-0.0475941	0.833415	0.265311	0.232746	0.396514	0.0677032	0.0557235	0.805449	0.289839	0.190736	-0.0486126	0.8299	0.297576	0.178629	0.068791	0.760987	-0.267797	0.228234	-0.0944124	0.676006	0.105835	0.639244	0.0863816	0.70229	-0.0264978	0.90682	-0.301657	0.17246	0.620636	0.0020564	-0.0568195	0.801696	0.177079	0.430492	-0.070176	0.756315	-0.371342	0.0888416	0.111174	0.622334	-0.17029	0.44865	-0.0266257	0.906372	0.0341904	0.879936
Mrot01696	black	-0.30041	0.17433	0.0383281	0.865527	0.0418056	0.853449	0.0752842	0.739153	0.601318	0.00307549	-0.26652	0.230546	-0.0789016	0.727071	0.0412742	0.855292	0.375506	0.0850439	-0.288181	0.193399	-0.267356	0.22903	0.11895	0.598028	0.11249	0.618193	-0.0297778	0.895343	0.20462	0.361007	0.378064	0.0827717	-0.125128	0.579008	-0.202067	0.367159	0.0464424	0.837393	-0.259459	0.2436	-0.00855982	0.969842	-0.213499	0.34008	-0.257945	0.24646	-0.130601	0.562382
Mrot01271	black	0.300349	0.174421	0.361	0.0988188	0.508808	0.015596	-0.141301	0.530506	0.143872	0.522977	0.254862	0.25235	-0.329976	0.133677	-0.0712202	0.752797	0.104482	0.643558	-0.147186	0.513343	0.144445	0.521304	-0.294546	0.183306	-0.067864	0.764119	0.0514655	0.820071	-0.362081	0.0977382	0.732927	0.000104552	-0.232725	0.297293	-0.0718228	0.750769	0.0107065	0.962284	-0.243113	0.275625	0.139958	0.53446	0.114707	0.611242	0.0484197	0.830565	-0.221062	0.322835
Mrot03189	black	0.300285	0.174517	0.232479	0.297818	0.0797756	0.724162	-0.130898	0.561486	-0.0926134	0.681863	-0.295883	0.181231	-0.16294	0.468754	-0.00574109	0.979771	-0.0592288	0.793459	-0.257007	0.248243	0.0620504	0.783841	-0.191163	0.394106	0.158529	0.481034	0.277524	0.211131	0.0101035	0.964407	-0.300059	0.174858	0.188264	0.40145	-0.114254	0.612659	0.374078	0.086332	0.39007	0.0727079	-0.202771	0.365457	0.0816972	0.717777	0.0101068	0.964395	-0.028522	0.899735
Mrot09971	black	0.300235	0.174592	0.0350704	0.876869	0.722188	0.000147575	0.0442511	0.844973	-0.00883375	0.968878	0.260472	0.241698	-0.226909	0.30987	-0.139329	0.536316	0.206144	0.357362	-0.0298133	0.895219	-0.00351159	0.987626	-0.0466707	0.836604	-0.0966108	0.668872	-0.035269	0.876177	-0.191839	0.392405	0.693911	0.000341023	0.00281554	0.990078	0.171807	0.444559	-0.204743	0.360713	-0.372086	0.0881543	0.0429482	0.849487	-0.0604402	0.789326	0.365573	0.0943101	0.0246505	0.913291
Mrot12826	black	0.300167	0.174695	0.0989674	0.661255	0.745531	6.83e-05	0.132887	0.555501	0.0318213	0.888204	-0.106337	0.637646	-0.101028	0.654623	0.0358713	0.874078	0.4816	0.0232416	-0.0916836	0.684898	0.27112	0.222293	0.0318597	0.888069	0.0572968	0.800062	-0.0444251	0.844371	-0.363258	0.0965728	0.738748	8.61e-05	0.00496909	0.982491	-0.124765	0.580119	-0.120364	0.593653	-0.356223	0.103695	0.123625	0.583613	-0.0975627	0.665792	0.300531	0.174148	0.0201451	0.929096
Mrot06273	black	0.299452	0.175775	0.531395	0.0109272	0.338528	0.123301	-0.102983	0.648352	0.224211	0.315811	0.209822	0.348657	-0.235887	0.29059	-0.0540391	0.811226	0.427055	0.0474503	-0.276595	0.212726	0.147015	0.51384	-0.24553	0.27073	-0.0100675	0.964533	-0.141159	0.530924	-0.471968	0.026575	0.877177	8.41e-08	-0.3239	0.141418	0.113229	0.615873	0.0259979	0.90857	-0.187781	0.402681	0.0606409	0.788642	-0.0729189	0.747085	-0.240568	0.280838	-0.384534	0.0772265
Mrot12839	black	0.299428	0.175812	0.211096	0.345672	0.626016	0.00182975	0.0980155	0.664328	0.492915	0.0197625	-0.0785068	0.728387	-0.233633	0.295358	-0.0669258	0.767293	0.356739	0.10316	-0.233451	0.295746	0.0461826	0.838291	-0.0290272	0.897968	-0.189975	0.397106	-0.0977662	0.665134	-0.215512	0.335437	0.654179	0.000957587	0.115002	0.61032	0.0316291	0.888875	-0.149045	0.507979	-0.108183	0.631786	0.0835665	0.711584	0.0314289	0.889574	-0.0573609	0.799843	0.0256659	0.909733
Mrot06374	black	0.299419	0.175825	0.184935	0.409978	-0.00991287	0.965078	-0.384316	0.0774088	-0.305525	0.166751	0.157435	0.484106	-0.0689158	0.760566	-0.254933	0.252214	0.0085361	0.969926	0.32361	0.141796	0.100694	0.655694	-0.0133713	0.952906	0.16116	0.47369	-0.384353	0.0773776	-0.061832	0.784584	0.242902	0.276054	-0.25581	0.25053	0.138811	0.537847	0.208963	0.35068	-0.208745	0.351194	-0.232014	0.298813	-0.111207	0.622231	-0.0213764	0.924774	-0.285422	0.197891
Mrot09477	black	0.299141	0.176246	-0.134614	0.550329	0.0807777	0.72083	-0.0654091	0.77243	-0.148848	0.508544	-0.182931	0.415159	0.274293	0.216715	-0.132239	0.557449	-0.111281	0.621997	0.293936	0.184256	-0.11234	0.618664	-0.0730597	0.746612	-0.0987931	0.661818	0.255627	0.25088	-0.125004	0.579389	-0.558182	0.00694069	0.414043	0.0554081	-0.0899976	0.690412	-0.109879	0.626421	0.691674	0.000362954	-0.14573	0.517565	-0.0822501	0.715944	0.12112	0.591319	0.219947	0.325344
Mrot03508	black	0.299141	0.176246	0.0299141	0.894867	-0.0979649	0.664492	-0.091516	0.685445	-0.136041	0.546069	-0.197683	0.377862	-0.131322	0.560209	-0.139162	0.53681	-0.0976435	0.66553	0.261284	0.240181	0.181138	0.419825	0.263711	0.235683	-0.142336	0.527467	-0.154046	0.493681	-0.160485	0.475568	-0.425278	0.0484811	0.305411	0.166917	-0.158969	0.479802	-0.146678	0.514815	0.640062	0.00133525	-0.142527	0.526909	0.282423	0.202851	-0.0516225	0.819531	0.321166	0.145003
Mrot00398	black	-0.298528	0.177177	0.183024	0.414919	0.315793	0.152236	0.0033336	0.988253	0.276935	0.212142	0.373774	0.086608	-0.312236	0.157159	0.00894169	0.968498	0.0718912	0.750539	-0.100147	0.657455	0.19513	0.384177	-0.0391844	0.86255	0.309147	0.161526	0.0180496	0.936457	-0.305839	0.166294	0.734596	9.9e-05	-0.37672	0.0839592	-0.170869	0.447085	-0.0477641	0.832828	-0.619252	0.00211836	0.268753	0.226513	0.0381812	0.866038	0.185611	0.408239	-0.157705	0.483346
Mrot00251	black	0.298284	0.177548	0.08703	0.700155	0.731955	0.000107935	0.142538	0.526877	0.21151	0.344704	0.0446195	0.843698	-0.166733	0.458323	0.0115201	0.95942	0.272175	0.220427	-0.233153	0.296379	0.0954241	0.672719	-0.0709595	0.753675	-0.216785	0.332521	-0.0784592	0.728546	-0.248283	0.265223	0.711869	0.000202591	0.134881	0.54953	0.0724978	0.7485	-0.196177	0.38158	-0.199658	0.37302	0.246012	0.269761	-0.0478751	0.832445	0.0814177	0.718705	0.0196328	0.930895
Mrot12307	black	0.298063	0.177885	0.00200581	0.992932	0.499755	0.0178716	-0.0713063	0.752507	0.0614971	0.785725	0.185441	0.408675	-0.0506213	0.822976	-0.170561	0.447918	0.0249701	0.912171	-0.278706	0.209112	0.0409161	0.856535	-0.221484	0.321889	0.21858	0.328434	-0.21027	0.347605	-0.132059	0.55799	0.38372	0.0779086	0.0552161	0.807188	-0.2662	0.231126	0.0629116	0.780911	-0.120549	0.593081	0.0741405	0.742985	0.172062	0.443873	0.107316	0.634536	-0.0819473	0.716948
Mrot11226	black	0.29802	0.17795	0.498341	0.01825	0.0445133	0.844066	-0.272701	0.219502	0.186319	0.406421	0.114682	0.611322	-0.0497134	0.826104	-0.253344	0.255285	0.205767	0.358264	-0.223134	0.318202	-0.14959	0.506409	-0.258973	0.244516	-0.147183	0.513351	-0.0141431	0.95019	-0.175275	0.435277	0.69082	0.000371647	-0.458701	0.0317778	-0.0792926	0.725769	-0.0555009	0.806212	-0.205982	0.35775	0.327187	0.137192	-0.0657131	0.7714	-0.324608	0.140501	-0.47441	0.0256959
Mrot06864	black	-0.297691	0.178453	0.100122	0.657535	-0.0807406	0.720953	0.0148763	0.947612	0.060783	0.788157	0.412955	0.0561172	-0.0555499	0.806044	-0.192305	0.391233	-0.00495153	0.982552	-0.00413702	0.985422	-0.316224	0.151647	0.0494895	0.826876	-0.204043	0.362392	0.282684	0.202416	-0.0132554	0.953313	0.534164	0.0104438	-0.410613	0.0576673	-0.0796604	0.724545	-0.267927	0.228	-0.521024	0.0129039	0.324413	0.140754	0.00399494	0.985923	0.0711031	0.753192	-0.108261	0.631538
Mrot04340	black	-0.297585	0.178615	0.114933	0.610537	0.193156	0.389101	0.250326	0.261182	0.205993	0.357724	0.115657	0.608272	-0.240948	0.280057	0.223046	0.318398	0.378947	0.081998	-0.305329	0.167037	-0.158591	0.480862	0.345255	0.115557	-0.177195	0.430184	0.198432	0.376021	-0.181835	0.418007	0.491061	0.020302	-0.141108	0.531074	0.167101	0.457316	0.0884539	0.695475	-0.298646	0.176997	-0.0455844	0.84036	-0.35325	0.106818	0.0876967	0.697962	0.0217773	0.923367
Mrot08258	black	0.297397	0.178902	0.120265	0.593961	0.551259	0.00783199	0.271613	0.22142	-0.276379	0.213099	0.107851	0.632839	-0.250432	0.260974	-0.435553	0.042752	0.531122	0.0109758	-0.116403	0.605948	-0.0356932	0.874698	0.199529	0.373335	-0.132646	0.556226	-0.0766986	0.734422	-0.114682	0.611319	0.508629	0.0156386	0.165876	0.46067	0.101161	0.654193	-0.143247	0.5248	-0.104506	0.643483	0.0409844	0.856298	-0.100851	0.655192	0.42713	0.047407	0.24103	0.279888
Mrot11654	black	0.297154	0.179276	-0.0907687	0.687888	0.195744	0.382653	0.039991	0.859748	-0.120972	0.591776	0.20171	0.368024	0.213004	0.341227	0.327605	0.136662	0.228328	0.30677	0.202606	0.365856	0.115482	0.608819	-0.149594	0.506398	-0.0664078	0.769046	-0.0941056	0.677003	-0.47898	0.0241133	0.257713	0.2469	-0.302189	0.171668	-0.0189953	0.933134	-0.15	0.505233	-0.164512	0.464415	-0.335987	0.126321	-0.0161589	0.943102	0.243683	0.274465	-0.0941678	0.676801
Mrot09968	black	-0.295729	0.181469	0.0707565	0.754359	0.209392	0.34967	0.301802	0.172245	0.039332	0.862037	0.298366	0.177424	-0.105087	0.641629	0.180869	0.420528	0.415942	0.0541866	-0.0979846	0.664428	0.146677	0.514817	-0.24232	0.277244	-0.110691	0.623857	0.103875	0.645497	-0.120754	0.592449	0.487418	0.0213964	-0.158188	0.481992	0.104874	0.642309	0.00965699	0.965979	-0.303356	0.169936	0.148325	0.510052	-0.0532893	0.813801	0.065377	0.772539	-0.0563142	0.803426
Mrot10739	black	0.295725	0.181476	0.342942	0.118178	0.586075	0.0041527	-0.00715824	0.974779	0.305909	0.166192	0.00303879	0.989292	-0.282589	0.202574	-0.0832471	0.712641	0.451564	0.0348919	-0.199091	0.374407	0.0836707	0.711239	-0.122815	0.586099	-0.0759332	0.736981	-0.0365068	0.871865	-0.347442	0.113117	0.823408	2.51e-06	-0.111255	0.62208	-0.05619	0.803851	-0.00259245	0.990865	-0.190749	0.395149	-0.0128192	0.954848	-0.0935489	0.678815	-0.0294049	0.896647	-0.164191	0.4653
Mrot00080	black	0.295697	0.181519	0.00738533	0.973979	0.611686	0.00248582	0.0566541	0.802262	0.246261	0.269262	0.0447582	0.843218	-0.146123	0.516423	-0.0145051	0.948917	0.506442	0.0161668	-0.190557	0.395636	0.128831	0.567736	0.0735899	0.744832	-0.11497	0.610419	-0.299172	0.176199	-0.184325	0.411552	0.429233	0.0462098	0.186586	0.405737	0.26775	0.228318	-0.12395	0.582616	-0.0976804	0.665411	0.0872385	0.699469	0.00987006	0.965229	0.127291	0.572413	0.0747585	0.740914
Mrot04881	black	-0.295667	0.181566	0.0893568	0.692512	0.159039	0.479607	0.111737	0.620562	-0.0953048	0.673106	0.206233	0.357152	-0.263476	0.236115	0.0166922	0.941227	0.217188	0.3316	0.294962	0.182658	0.137089	0.542953	-0.100789	0.655389	0.132884	0.555509	0.176121	0.43303	-0.195136	0.384164	0.497694	0.0184251	-0.453946	0.0338268	0.340294	0.121232	0.0549064	0.80825	-0.67039	0.000639976	-0.0329131	0.884392	-0.106126	0.638318	0.412348	0.0565157	-0.0805284	0.721658
Mrot10207	black	0.295185	0.182313	0.372572	0.0877068	0.463976	0.0296205	0.108777	0.629904	0.141459	0.530041	0.0519068	0.818553	-0.202114	0.367045	0.170774	0.447343	0.23226	0.298287	-0.425186	0.0485354	0.545531	0.00863904	-0.161853	0.471765	0.149854	0.505652	-0.119328	0.59686	-0.278285	0.20983	0.467771	0.0281413	0.198735	0.37528	-0.122431	0.587281	0.0211992	0.925396	0.0900775	0.690151	-0.0826933	0.714475	0.0498406	0.825666	-0.163843	0.46626	-0.0928266	0.681168
Mrot11739	black	0.294972	0.182643	0.170915	0.446962	0.561819	0.00650714	0.0273814	0.903726	0.241134	0.279675	0.211263	0.345281	-0.137492	0.541755	0.0268959	0.905426	0.184447	0.411237	-0.227037	0.30959	0.173273	0.440621	-0.0766899	0.734451	-0.0746273	0.741353	-0.164733	0.463808	-0.433774	0.0437041	0.727798	0.000123503	0.0724731	0.748583	0.0143804	0.949356	-0.142987	0.525561	-0.116518	0.605588	-0.0705097	0.75519	0.066718	0.767996	-0.128596	0.568449	-0.0778786	0.730482
Mrot10918	black	-0.29487	0.182802	0.168381	0.453829	-0.0607118	0.7884	0.021508	0.924312	0.167449	0.456368	0.214047	0.338811	-0.0436557	0.847036	-0.00592153	0.979135	0.021212	0.925351	-0.244612	0.272584	0.0990525	0.660981	0.0345582	0.878654	0.535443	0.0102264	-0.173606	0.439729	-0.0428393	0.849864	0.568745	0.00574353	-0.360277	0.0995453	0.104307	0.644118	-0.0260942	0.908233	-0.549396	0.0080873	-0.12002	0.594718	-0.165036	0.462975	-0.17026	0.44873	-0.30497	0.167563
Mrot12196	black	0.294819	0.18288	0.376953	0.0837526	0.407493	0.059783	0.202577	0.365926	0.0625119	0.78227	-0.0145429	0.948784	-0.117365	0.602952	-0.327669	0.13658	0.534846	0.0103275	-0.155189	0.49044	-0.0267418	0.905965	0.100742	0.655542	0.269506	0.225164	-0.0719926	0.750198	-0.210332	0.347461	0.597843	0.00329766	0.0842263	0.709402	0.27459	0.216197	-0.307534	0.163839	-0.0466588	0.836645	0.00585246	0.979378	-0.0464816	0.837258	0.0255656	0.910085	0.0934154	0.67925
Mrot05775	black	0.294552	0.183296	0.361078	0.0987398	0.544811	0.00874513	0.0353658	0.875839	0.153247	0.495951	-0.025781	0.90933	-0.184733	0.410499	-0.123432	0.584206	0.50166	0.0173716	-0.235706	0.29097	0.140152	0.533888	-0.0292673	0.897128	8.74e-05	0.999692	-0.0258562	0.909067	-0.423376	0.0496044	0.844028	7.95e-07	-0.198268	0.376425	0.252738	0.256461	0.0979867	0.664421	-0.36776	0.0922083	-0.0185606	0.934661	-0.100123	0.657531	0.0442797	0.844874	-0.163651	0.466789
Mrot03085	black	-0.294385	0.183556	0.294385	0.183556	-0.0382815	0.865689	0.0734422	0.745328	0.176974	0.430768	0.184822	0.41027	-0.231191	0.300578	-0.340059	0.121506	0.127127	0.572913	-0.00836608	0.970525	-0.293839	0.184409	-0.0956965	0.671836	0.198025	0.377021	-0.171338	0.445821	-0.0790583	0.72655	0.659401	0.00084318	-0.405775	0.0609731	0.0782554	0.729225	0.118913	0.598145	-0.462399	0.0302526	0.539396	0.00957803	0.106229	0.63799	-0.197656	0.377931	-0.141248	0.530663
Mrot09947	black	0.294303	0.183684	-0.081814	0.71739	0.478249	0.0243609	0.125589	0.577602	0.348739	0.111687	-0.0744745	0.741866	0.0538761	0.811785	0.102713	0.649215	0.305077	0.167406	-0.254878	0.252319	0.0732793	0.745875	0.182629	0.415943	-0.116273	0.606352	-0.302072	0.171842	-0.368546	0.0914617	0.493581	0.0195716	0.0611301	0.786975	0.199576	0.37322	-0.0216004	0.923988	-0.273085	0.218828	-0.226929	0.309826	0.0908323	0.68768	-0.00395837	0.986052	0.055167	0.807357
Mrot12043	black	-0.294255	0.183759	0.492261	0.0199514	-0.109958	0.62617	-0.130772	0.561867	0.399874	0.0651992	0.321526	0.144528	-0.226733	0.310255	-0.0328177	0.884725	-0.0482103	0.831288	-0.401987	0.0636614	-0.234332	0.293874	-0.111042	0.622751	0.290589	0.189538	-0.00093708	0.996698	-0.244989	0.271821	0.595313	0.00346781	-0.428856	0.0464227	-0.209654	0.349052	0.122824	0.586071	-0.178045	0.427939	0.551948	0.00773928	-0.17806	0.427901	-0.407488	0.0597867	-0.420973	0.0510515
Mrot01471	black	0.294049	0.18408	0.0157666	0.944481	0.695117	0.000329689	0.046912	0.835771	0.247482	0.266817	0.00913304	0.967824	-0.0407479	0.857119	0.06899	0.760315	0.269035	0.226009	-0.248855	0.264087	0.143739	0.523365	0.148023	0.510925	-0.154944	0.491134	-0.0932572	0.679765	-0.311006	0.158889	0.624543	0.00188958	0.208271	0.352314	-0.189267	0.3989	-0.078762	0.727537	-0.165298	0.462255	-0.0237978	0.91628	-0.0857848	0.704257	0.0466661	0.83662	0.0293995	0.896666
Mrot10138	black	-0.294032	0.184107	0.184967	0.409897	0.0389451	0.863382	0.311265	0.158523	-0.163212	0.468	0.0886073	0.694971	-0.136221	0.545535	0.00680156	0.976035	0.0485525	0.830107	-0.0826741	0.714538	0.120691	0.592643	0.0251379	0.911583	0.00414804	0.985383	-0.0990793	0.660895	-0.16719	0.457074	0.523394	0.0124282	-0.315752	0.152292	0.106546	0.636983	0.15875	0.480415	-0.505242	0.0164626	0.641831	0.00128193	-0.199266	0.373977	0.0721571	0.749645	-0.0797472	0.724256
Mrot07266	black	0.293948	0.184239	0.448213	0.0364344	0.242464	0.276949	-0.11488	0.610702	0.141664	0.529439	-0.0266586	0.906257	-0.18142	0.419088	0.224883	0.314325	0.521455	0.0128161	-0.165752	0.461009	0.340332	0.121188	-0.313314	0.155655	0.0232741	0.918116	-0.207824	0.353372	-0.356854	0.103041	0.73598	9.45e-05	-0.350897	0.109338	0.293473	0.184981	0.0265155	0.906758	-0.236759	0.288758	-0.00829487	0.970775	-0.125076	0.579168	-0.281386	0.204585	-0.451508	0.034917
Mrot04381	black	0.293763	0.184527	0.22326	0.317922	0.635654	0.00147644	0.0989866	0.661193	0.176116	0.433043	0.00698142	0.975401	-0.296215	0.18072	-0.302904	0.170606	0.384017	0.077659	-0.241312	0.279309	-0.127579	0.571538	-0.0955151	0.672424	-0.1056	0.639993	-0.0909642	0.687249	-0.14327	0.524734	0.783792	1.59e-05	-0.0118761	0.958167	0.170312	0.448591	0.0252702	0.91112	-0.281383	0.20459	0.114781	0.611012	-0.0466254	0.836761	0.0838611	0.710609	-0.0385764	0.864664
Mrot00277	black	-0.293755	0.18454	0.255997	0.250172	-0.0495361	0.826715	-0.110652	0.623979	0.24094	0.280072	0.29693	0.17962	-0.0506966	0.822717	0.149728	0.506013	0.455998	0.0329303	-0.108739	0.630025	-0.210411	0.347275	0.00279096	0.990165	0.14734	0.512898	-0.111882	0.620106	0.00986951	0.965231	0.444552	0.0381806	-0.327537	0.136748	-0.243229	0.27539	0.117756	0.601735	-0.294083	0.184028	0.520901	0.0129289	-0.0747914	0.740804	-0.223864	0.31658	-0.252548	0.256831
Mrot07931	black	0.293748	0.18455	0.260437	0.241763	0.579656	0.0046924	0.110648	0.623992	0.0951474	0.673618	-0.22791	0.307683	-0.154361	0.492787	-0.128449	0.568895	0.481152	0.023389	-0.171004	0.446722	0.0449094	0.842695	0.0874801	0.698674	-0.0698631	0.75737	-0.0180891	0.936318	-0.33048	0.133049	0.737777	8.9e-05	0.0356065	0.875001	0.155232	0.490318	0.0137913	0.951428	-0.211082	0.345705	0.161569	0.472553	-0.118344	0.59991	0.00251328	0.991144	-0.0014567	0.994867
Mrot02808	black	-0.293176	0.185446	0.293176	0.185446	-0.0707109	0.754512	0.235559	0.29128	0.300537	0.174138	-0.0337409	0.881504	-0.0982799	0.663474	-0.13073	0.561992	-0.108579	0.630532	-0.12262	0.586698	-0.171896	0.444318	-0.117442	0.602713	-0.124513	0.580892	-0.0982874	0.66345	-0.0787366	0.727621	0.339337	0.12235	-0.201216	0.369224	-0.119063	0.597678	0.34013	0.121424	-0.126534	0.574717	0.716373	0.000176717	-0.135334	0.548179	-0.311838	0.157718	-0.0929315	0.680826
Mrot01555	black	-0.293176	0.185446	-0.216025	0.334261	-0.185919	0.407449	-0.11127	0.622031	0.281163	0.20496	-0.102475	0.649979	-0.103896	0.645431	-0.147689	0.51189	-0.10017	0.65738	0.284929	0.198699	-0.143386	0.524394	-0.10939	0.627966	0.270218	0.223895	-0.105508	0.640286	-0.121173	0.591157	0.0532766	0.813844	-0.272376	0.220073	-0.115576	0.608527	-0.111087	0.622607	-0.149643	0.506259	-0.12888	0.567588	0.262188	0.238499	-0.0558878	0.804886	-0.0321308	0.887123
Mrot00282	black	0.292631	0.186303	0.25499	0.252105	0.357221	0.102662	-0.0611514	0.786902	-0.183029	0.414905	-0.145134	0.519298	-0.0558323	0.805077	0.0474456	0.833927	0.366779	0.093147	-0.201793	0.367823	0.0398029	0.860401	-0.197867	0.377411	0.145398	0.518529	-0.0174585	0.938533	-0.0851355	0.706399	0.411124	0.0573263	0.210623	0.346778	-0.0819388	0.716976	-0.18888	0.399885	0.231264	0.300421	0.415383	0.0545438	-0.256733	0.248765	-0.220259	0.324641	-0.187994	0.40214
Mrot04898	black	-0.292607	0.186341	0.303014	0.170443	-0.00817839	0.971186	-0.0811477	0.719601	-0.129006	0.567206	0.533208	0.0106087	-0.283648	0.200814	-0.0699412	0.757106	0.204744	0.360711	-0.0343839	0.879262	0.0778546	0.730562	-0.177042	0.43059	0.277355	0.211421	0.138901	0.537582	-0.146059	0.516609	0.663891	0.000754345	-0.569439	0.00567133	0.00300626	0.989406	-0.0596664	0.791966	-0.556859	0.00710422	0.0909107	0.687424	-0.0673917	0.765716	0.138465	0.53887	-0.329845	0.133841
Mrot01888	black	-0.292571	0.186398	0.220499	0.324099	-0.0426216	0.850619	0.0442968	0.844815	-0.164517	0.464401	0.26446	0.234306	-0.128765	0.567937	0.0374779	0.868485	0.196296	0.381286	-0.0683426	0.762502	-0.0133451	0.952998	0.06508	0.773546	0.223697	0.31695	0.12086	0.592122	-0.354052	0.105969	0.660425	0.000822171	-0.515253	0.0141241	0.121527	0.590064	-0.000741526	0.997387	-0.53549	0.0102185	0.109979	0.626103	-0.272468	0.219911	0.071454	0.75201	-0.271925	0.220868
Mrot01238	black	-0.292539	0.186449	0.346557	0.114099	-0.0684547	0.762123	-0.179721	0.423531	0.122716	0.586404	0.276047	0.213671	-0.10147	0.653202	-0.171786	0.444615	-0.155729	0.488913	-0.254017	0.253981	-0.195049	0.384379	-0.0205269	0.927756	0.330864	0.132573	0.337742	0.124229	-0.18576	0.407856	0.402521	0.0632766	-0.285411	0.197908	0.0122763	0.956759	-0.127175	0.572765	-0.240034	0.281941	0.668593	0.000670003	-0.0270394	0.904923	-0.135739	0.546969	-0.237671	0.286848
Mrot02481	black	-0.292529	0.186464	-0.225461	0.313049	0.422419	0.050177	0.258775	0.244889	0.368187	0.0918021	0.232742	0.297256	-0.11403	0.613361	0.041391	0.854887	0.22733	0.308947	0.0546601	0.809095	-0.169238	0.451499	0.242999	0.275858	-0.268451	0.227057	0.349449	0.11091	-0.18181	0.418073	0.393633	0.0699074	0.0805851	0.72147	-0.161175	0.473648	-0.424502	0.0489368	-0.253425	0.255127	0.0169993	0.940147	0.11128	0.621998	0.330411	0.133135	0.346203	0.114494
Mrot01277	black	0.292419	0.186637	-0.0727047	0.747805	0.657963	0.000873441	-0.0748242	0.740694	0.317999	0.149236	-0.126187	0.575775	-0.0360044	0.873614	-0.0731954	0.746157	0.258124	0.246121	-0.00710275	0.974974	0.167853	0.455265	0.0055847	0.980322	-0.245797	0.270193	-0.0429833	0.849365	-0.30107	0.173338	0.565312	0.00611218	0.0389894	0.863228	0.00238431	0.991598	-0.0559938	0.804523	-0.243147	0.275556	-0.209866	0.348554	-0.148904	0.508384	0.138229	0.539571	-0.0614839	0.785769
Mrot05024	black	-0.292417	0.186641	0.59205	0.00369798	-0.211188	0.345456	-0.0763928	0.735444	0.464209	0.0295277	0.461001	0.0308221	0.0932508	0.679786	-0.0713152	0.752477	0.249877	0.262067	-0.180824	0.420644	-0.188557	0.400705	-0.175584	0.434455	0.200228	0.371627	0.0643109	0.776157	-0.344631	0.116259	0.568078	0.00581371	-0.609067	0.00262496	-0.204939	0.360244	0.255896	0.250365	-0.235352	0.291716	0.293303	0.185247	-0.270341	0.223675	-0.358185	0.101671	-0.466066	0.0287984
Mrot00860	black	0.292355	0.186738	-0.0270912	0.904742	0.820627	2.9e-06	0.115905	0.6075	0.18598	0.407291	0.0422769	0.851814	-0.138182	0.53971	-0.184666	0.410673	0.184598	0.410848	-0.156561	0.486566	-0.028732	0.899	0.0465067	0.837171	-0.0916022	0.685164	0.0158415	0.944218	-0.158802	0.480269	0.57516	0.00510424	0.315548	0.152571	-0.059184	0.793612	-0.105004	0.641893	-0.168319	0.453996	0.0298976	0.894925	0.0434146	0.847871	0.224559	0.315041	0.190301	0.396283
Mrot00248	black	-0.292135	0.187086	0.317474	0.149946	-0.0803232	0.722341	-0.133508	0.553637	0.097549	0.665836	0.556314	0.00717248	-0.128566	0.568541	-0.0241875	0.914914	0.0333559	0.882847	-0.0667503	0.767887	-0.170824	0.447207	-0.0547604	0.808751	0.229693	0.303809	-0.058344	0.796482	-0.232646	0.29746	0.764709	3.41e-05	-0.526209	0.011882	0.186709	0.405421	0.00794192	0.972018	-0.548787	0.0081723	0.152331	0.498562	-0.165372	0.462051	-0.233558	0.295516	-0.403219	0.0627769
Mrot10746	black	0.292134	0.187088	0.345975	0.114749	0.384766	0.0770332	-0.0838638	0.710601	0.149856	0.505645	-0.168279	0.454105	-0.1494	0.506956	-0.232273	0.298259	0.391063	0.071919	-0.272413	0.220008	0.19264	0.390393	-0.281303	0.204724	0.283373	0.20127	-0.0164226	0.942175	0.0981157	0.664004	0.601317	0.00307554	-0.192415	0.390957	-0.100809	0.655326	-0.0438328	0.846422	-0.382164	0.0792247	0.137774	0.54092	0.0778024	0.730736	0.0339438	0.880796	-0.25051	0.260819
Mrot11844	black	-0.292006	0.187289	-0.186387	0.406247	-0.173346	0.440426	0.216406	0.333388	-0.139038	0.537176	-0.149762	0.505916	0.237925	0.286318	0.626423	0.0018135	-0.159155	0.479283	-0.0883738	0.695738	0.210169	0.347844	0.0949642	0.674212	0.412288	0.0565552	0.285618	0.197568	0.0332911	0.883073	-0.371969	0.088262	0.107489	0.633988	-0.328897	0.135029	-0.0624544	0.782466	0.0359288	0.873878	-0.184132	0.412051	-0.19964	0.373064	0.127864	0.570672	0.0646616	0.774966
Mrot00934	black	0.291606	0.187923	0.442605	0.0391359	0.21169	0.344285	-0.158005	0.482505	-0.0808641	0.720543	0.262123	0.238619	-0.303154	0.170236	-0.213099	0.341007	0.35201	0.108141	-0.235073	0.292305	0.0308231	0.89169	-0.248865	0.264068	-0.00255106	0.99101	-0.0590145	0.794191	-0.12835	0.569196	0.755535	4.79e-05	-0.405872	0.0609054	0.396943	0.0673794	-0.12377	0.583167	-0.436926	0.0420282	0.278919	0.208751	0.236603	0.289085	-0.0407337	0.857169	-0.296809	0.179804
Mrot11203	black	0.291218	0.188538	0.52431	0.0122483	0.0605472	0.788961	-0.287073	0.195194	0.0382926	0.865651	0.166975	0.45766	-0.0711632	0.752989	-0.152967	0.496748	0.0937958	0.678011	-0.113598	0.614715	-0.0732022	0.746134	-0.310081	0.160197	0.33712	0.124968	-0.0812127	0.719385	-0.442419	0.0392278	0.712397	0.000199399	-0.475404	0.025345	0.12491	0.579675	-0.122568	0.58686	-0.199985	0.37222	0.27767	0.210881	-0.0516268	0.819516	-0.286437	0.196229	-0.492524	0.0198752
Mrot07389	black	0.29117	0.188614	0.508111	0.0157624	0.297359	0.178961	-0.174837	0.436443	0.0545643	0.809424	0.0914949	0.685514	-0.372203	0.0880463	-0.176217	0.432775	0.491422	0.0201961	-0.277248	0.211604	-0.0446056	0.843746	-0.192303	0.391238	0.0496771	0.826229	-0.0348643	0.877587	-0.208252	0.352359	0.811648	4.54e-06	-0.448526	0.0362881	0.0688343	0.760841	0.125626	0.577488	-0.334042	0.128669	0.0744595	0.741916	-0.0862055	0.70287	-0.0224344	0.921062	-0.380582	0.0805788
Mrot03538	black	0.29104	0.188819	0.425072	0.048602	0.0162024	0.942948	-0.11376	0.614209	0.0531214	0.814377	-0.132116	0.557818	-0.267845	0.228148	-0.155493	0.489582	0.669447	0.000655582	-0.261725	0.23936	-0.110352	0.624924	-0.184227	0.411805	-0.127599	0.571477	0.0214825	0.924402	-0.0469036	0.8358	0.531791	0.0108569	-0.402447	0.0633298	0.15924	0.479045	-0.145606	0.517926	-0.0617196	0.784967	-0.0677644	0.764456	-0.172339	0.443128	-0.125158	0.578919	-0.360276	0.0995467
Mrot12870	black	-0.290908	0.189031	0.170209	0.448869	-0.0533829	0.813479	0.108356	0.631237	-0.246225	0.269334	0.330731	0.132737	-0.286009	0.196929	-0.107689	0.633353	0.0212552	0.925199	-0.0568607	0.801555	-0.0257139	0.909565	0.0114366	0.959714	0.315298	0.152914	0.0811416	0.719621	-0.105023	0.641835	0.566319	0.00600211	-0.415142	0.0546984	0.032901	0.884434	-0.13127	0.560365	-0.494491	0.0193133	-0.00664237	0.976596	-0.142973	0.525603	0.168772	0.452765	-0.162719	0.469364
Mrot09969	black	-0.290684	0.189387	0.0280745	0.901301	0.268608	0.226775	0.158755	0.480401	-0.194195	0.386506	0.354191	0.105822	-0.241328	0.279275	-0.127565	0.571581	0.33558	0.12681	0.166214	0.459742	-0.0972598	0.666771	0.0277503	0.902435	0.265993	0.231503	0.352501	0.107615	-0.148765	0.508784	0.562492	0.00642946	-0.297551	0.178668	-0.0816246	0.718018	-0.194552	0.385616	-0.565626	0.00607769	-0.0519967	0.818243	0.0162285	0.942857	0.540654	0.00937904	0.0855199	0.70513
Mrot12393	black	-0.290052	0.190395	0.148911	0.508363	0.206688	0.356069	0.0800674	0.723191	0.481281	0.0233466	0.225917	0.312047	-0.015676	0.944799	-0.178871	0.425763	-0.125765	0.577064	0.132007	0.558145	-0.242758	0.27635	-0.221622	0.321579	-0.230657	0.301727	0.440893	0.039991	-0.0237356	0.916498	0.220163	0.324857	-0.085326	0.70577	-0.0164642	0.942028	0.41277	0.0562386	-0.25582	0.25051	-0.0456105	0.840269	-0.122666	0.586557	0.0625029	0.782301	-0.0146066	0.94856
Mrot00536	black	0.289776	0.190836	0.0321973	0.886891	0.330134	0.133481	-0.0438279	0.846439	-0.0804525	0.721911	0.023386	0.917724	-0.121483	0.590199	0.163174	0.468106	0.0434245	0.847837	0.228644	0.306084	0.10545	0.640473	-0.123676	0.583457	-0.0302892	0.893556	0.0068756	0.975774	-0.306373	0.165518	0.471063	0.0269069	-0.227014	0.309639	-0.165293	0.462268	-0.255431	0.251257	-0.261338	0.240079	-0.10742	0.634206	0.0651779	0.773215	0.203602	0.363454	-0.0632378	0.779802
Mrot07388	black	0.289755	0.190869	0.371606	0.0885972	0.119189	0.597288	-0.141355	0.530347	-0.121973	0.588689	0.145383	0.518573	0.17385	0.439079	-0.0894658	0.692155	0.0203502	0.928376	0.221234	0.322447	0.227556	0.308453	-0.410753	0.0575738	0.329003	0.134896	-0.0121072	0.957354	-0.289485	0.191302	0.270748	0.222953	-0.237342	0.287536	0.0519531	0.818393	0.187184	0.404208	-0.156195	0.487597	-0.0951284	0.673679	-0.187857	0.402488	0.0229796	0.919149	-0.33866	0.123145
Mrot12090	black	-0.289669	0.191008	0.426954	0.0475082	-0.0215762	0.924073	0.0116062	0.959117	-0.0597112	0.791813	0.438884	0.0410126	-0.287095	0.195158	-0.223349	0.317725	0.327304	0.137044	-0.0511012	0.821324	-0.101828	0.652052	-0.0353128	0.876024	0.0595417	0.792391	0.146052	0.51663	-0.165877	0.460665	0.66406	0.000751162	-0.594738	0.00350745	0.191358	0.393615	0.130086	0.563937	-0.569363	0.00567924	0.375273	0.0852529	-0.137591	0.541462	0.149012	0.508074	-0.244171	0.273475
Mrot09406	black	-0.289594	0.191126	0.192326	0.39118	0.131102	0.56087	0.307335	0.164126	0.278718	0.209093	0.0420176	0.852714	0.169038	0.452042	-0.143103	0.525223	0.0206786	0.927223	-0.222626	0.319334	-0.0317409	0.888484	-0.229815	0.303545	-0.0756541	0.737915	0.152591	0.49782	0.0794716	0.725173	0.229471	0.304289	-0.00551275	0.980575	-0.340984	0.120431	0.55025	0.00796946	-0.173452	0.440142	0.322662	0.143035	-0.224812	0.314483	-0.113369	0.615435	-0.0683504	0.762475
Mrot11854	black	0.289445	0.191366	0.244789	0.272225	0.519895	0.0131354	-0.138805	0.537865	0.139551	0.535662	0.0387212	0.86416	-0.12008	0.59453	-0.0516243	0.819524	0.259643	0.243254	-0.252972	0.256008	0.0723613	0.748959	-0.12966	0.565225	-0.0294846	0.896369	-0.0491988	0.827878	-0.277148	0.211776	0.850098	5.49e-07	-0.152819	0.497169	0.0595727	0.792285	-0.124425	0.581162	-0.328763	0.135198	0.231299	0.300347	-0.117158	0.603595	-0.112036	0.619619	-0.290428	0.189794
Mrot08057	black	0.288675	0.192603	-0.07698	0.733482	-0.0432904	0.848301	0.350039	0.110268	-0.195091	0.384275	-0.026989	0.9051	0.348	0.112499	0.128362	0.569159	0.0863504	0.702393	-0.163627	0.466856	0.322992	0.142603	-0.162687	0.469453	-0.190723	0.395215	-0.192279	0.391299	0.0565023	0.802782	-0.469916	0.0273318	0.405386	0.061245	-0.181251	0.419531	-0.209645	0.349074	0.583722	0.00434415	0.0735142	0.745086	0.0566094	0.802415	-0.0245429	0.913668	0.200724	0.37042
Mrot10779	black	0.288539	0.192823	0.158695	0.48057	0.610297	0.00255884	0.165291	0.462272	-0.0751482	0.739608	0.377791	0.083012	-0.174876	0.436339	-0.252182	0.257545	0.461873	0.0304662	-0.120463	0.593347	-0.0285058	0.899792	-0.0271261	0.90462	-0.134248	0.551422	-0.0745484	0.741618	-0.223091	0.318299	0.764714	3.4e-05	-0.0257358	0.909489	0.220293	0.324563	-0.302636	0.171003	-0.290065	0.190374	0.10759	0.633665	-0.021151	0.925565	0.285167	0.198309	0.048041	0.831872
Mrot01500	black	-0.288525	0.192845	0.236599	0.289093	0.00111732	0.996063	0.0932428	0.679812	-0.184418	0.411311	0.239635	0.282765	-0.180267	0.4221	0.117408	0.602818	0.358222	0.101634	0.0260921	0.908241	-0.0521594	0.817684	0.16852	0.453451	-0.125583	0.577618	0.205872	0.358011	-0.120398	0.593549	0.430683	0.0453977	-0.434059	0.0435506	-0.0434802	0.847643	0.181841	0.417991	-0.480493	0.0236069	0.334199	0.128479	-0.347662	0.112874	0.280709	0.205722	-0.128477	0.56881
Mrot07653	black	-0.288439	0.192983	0.386754	0.0753902	-0.199541	0.373305	-0.0806203	0.721353	-0.138275	0.539434	0.457103	0.0324549	-0.254711	0.252642	-0.288628	0.192679	0.0290239	0.897979	0.0192356	0.93229	-0.122603	0.586752	-0.0561546	0.803973	0.174645	0.436956	0.21387	0.339221	-0.146826	0.514386	0.528693	0.0114165	-0.606776	0.00275193	0.247623	0.266536	0.141369	0.530306	-0.495352	0.0190712	-0.0740566	0.743267	-0.147707	0.511837	0.0693136	0.759223	-0.29725	0.179128
Mrot12915	black	0.288424	0.193008	0.00492924	0.982631	0.343284	0.117788	-0.17255	0.442562	0.00913627	0.967812	0.391472	0.0715957	0.343817	0.117181	-0.0607195	0.788374	0.0215879	0.924032	0.00905368	0.968103	0.141372	0.530298	-0.367344	0.0926058	0.101914	0.651777	-0.103477	0.646772	-0.360461	0.0993602	0.502199	0.0172324	-0.137162	0.542737	-0.0534307	0.813315	-0.177631	0.429031	-0.288658	0.192631	0.116092	0.606916	0.19841	0.376077	-0.0374635	0.868535	-0.246105	0.269574
Mrot11828	black	0.288378	0.193082	0.0838617	0.710607	0.533848	0.0104981	0.0628878	0.780992	-0.0393485	0.86198	0.0946371	0.675275	-0.185083	0.409596	0.261711	0.239384	0.33201	0.131155	-0.128013	0.570218	0.0958457	0.671352	-0.047641	0.833253	-0.176244	0.432703	-0.135876	0.546563	-0.198375	0.376162	0.682127	0.000470749	-0.00156284	0.994493	-0.00423439	0.985079	-0.159054	0.479566	-0.209339	0.349794	0.00668525	0.976445	-0.144849	0.520128	0.0238229	0.916192	-0.0993923	0.659885
Mrot13060	black	-0.28814	0.193466	0.304929	0.167623	0.0858863	0.703922	0.128512	0.568705	-0.113127	0.616194	0.541789	0.00920232	-0.257389	0.247515	-0.176486	0.432062	0.0587666	0.795038	0.0479421	0.832214	-0.0952589	0.673255	-0.174394	0.437626	0.0863859	0.702276	0.207762	0.353518	-0.251045	0.25977	0.660376	0.000823164	-0.540477	0.00940683	0.107512	0.633916	0.0277369	0.902482	-0.538372	0.00974266	0.222641	0.3193	-0.264157	0.234861	0.291521	0.188056	-0.215993	0.334333
Mrot13343	black	0.288112	0.193512	-0.108721	0.630081	0.0208881	0.926488	-0.0477896	0.83274	-0.142266	0.527673	-0.178488	0.426773	0.0483234	0.830898	-0.0710669	0.753313	-0.1038	0.645738	0.614048	0.00236575	0.409863	0.0581703	-0.0983055	0.663392	-0.117031	0.60399	-0.123004	0.58552	-0.132289	0.557298	-0.52708	0.011717	0.213592	0.339864	-0.125066	0.579199	-0.138602	0.538465	0.441935	0.0394687	-0.136705	0.544094	0.175339	0.435107	0.252666	0.256602	0.252424	0.257073
Mrot11702	black	0.287987	0.193713	0.121258	0.590895	0.393244	0.070209	-0.000492378	0.998265	0.222102	0.320505	-0.334485	0.128132	-0.0872087	0.699567	0.118608	0.59909	0.0917063	0.684824	-0.067033	0.76693	0.0534908	0.813108	-0.00286431	0.989907	0.160877	0.474478	0.284451	0.199487	-0.103008	0.648273	0.183296	0.414213	-0.00151875	0.994648	0.163904	0.466091	-0.153146	0.496238	-0.132907	0.555442	-0.292971	0.18577	-0.237066	0.288114	0.262228	0.238424	-0.030517	0.89276
Mrot13086	black	0.287889	0.193872	0.235275	0.291879	0.403131	0.0628401	-0.112614	0.617804	-0.013478	0.95253	0.10546	0.64044	-0.200126	0.371877	-0.0258261	0.909172	0.372837	0.0874639	-0.170743	0.447426	-0.0239756	0.915657	-0.183188	0.414494	-0.102281	0.6506	-0.0403428	0.858526	-0.380754	0.0804311	0.795082	9.8e-06	-0.207058	0.355187	0.47231	0.0264505	-0.179824	0.423262	-0.247483	0.266815	0.165242	0.462409	-0.0214652	0.924462	-0.116551	0.605486	-0.257021	0.248216
Mrot03812	black	-0.28782	0.193983	0.361449	0.0983691	-0.136527	0.544622	-0.0302405	0.893726	-0.171423	0.445592	0.212611	0.342139	-0.164037	0.465723	-0.145953	0.516918	0.162664	0.469516	-0.192854	0.389855	0.138644	0.538342	-0.0195658	0.93113	0.662795	0.00077524	0.12962	0.565347	-0.0339583	0.880746	0.224691	0.314749	-0.197151	0.379174	-0.00675916	0.976184	-0.19548	0.383308	-0.0565353	0.802669	0.327124	0.137273	-0.20099	0.369772	0.00796894	0.971923	-0.196184	0.381564
Mrot05279	black	0.287541	0.194436	0.564578	0.0061935	0.0835686	0.711577	-0.382292	0.0791153	0.174279	0.437932	0.397967	0.0666112	-0.0347035	0.878147	-0.140959	0.531511	0.0707414	0.75441	-0.425233	0.048508	-0.0973842	0.666369	-0.286919	0.195445	0.134801	0.549769	0.00629827	0.977808	-0.348879	0.111534	0.701864	0.000272033	-0.403712	0.0624262	0.342531	0.118649	0.0138573	0.951196	-0.197098	0.379305	0.183995	0.412404	-0.0222863	0.921581	-0.419898	0.0517094	-0.566448	0.00598812
Mrot00617	black	0.287494	0.194511	0.178452	0.426867	0.531854	0.0108458	0.190862	0.394865	0.0311762	0.890457	-0.211485	0.344763	-0.0956813	0.671885	0.0419682	0.852885	0.207353	0.354487	-0.315318	0.152886	0.146327	0.515831	-0.111487	0.621346	0.0286647	0.899236	0.0910757	0.686884	-0.363678	0.0961599	0.722367	0.000146751	-0.00962832	0.96608	-0.0775926	0.731436	-0.20212	0.367032	-0.21766	0.330524	0.207013	0.355296	-0.0211784	0.925469	0.0175756	0.938122	-0.0565493	0.802621
Mrot04306	black	-0.28743	0.194615	0.00612687	0.978412	0.0293585	0.896809	-0.0459071	0.839244	-0.349004	0.111396	0.117642	0.60209	-0.200106	0.371927	0.286341	0.196387	0.361031	0.0987876	0.0115936	0.959161	0.0872692	0.699368	0.120157	0.594294	0.0749855	0.740153	-0.152075	0.49929	-0.0943842	0.676097	0.563265	0.00634111	-0.35624	0.103677	-0.0377541	0.867524	0.174068	0.438497	-0.557556	0.00701759	0.313495	0.155404	-0.189871	0.39737	0.028226	0.90077	-0.235353	0.291714
Mrot01980	black	-0.287346	0.194752	0.468308	0.0279372	-0.158486	0.481156	-0.127631	0.571378	0.52074	0.0129618	0.517324	0.0136757	0.0355599	0.875163	0.0948938	0.674441	0.16738	0.456554	0.140403	0.533149	0.107575	0.633713	-0.163428	0.467406	-0.0367498	0.871019	0.221268	0.322372	-0.105361	0.640755	0.292945	0.18581	-0.368247	0.091745	-0.141233	0.530705	0.0139286	0.950945	-0.183382	0.413991	-0.00889514	0.968661	-0.0942665	0.67648	-0.224372	0.315455	-0.276771	0.212424
Mrot09979	black	-0.287275	0.194867	0.0425564	0.850845	0.0278852	0.901963	0.216874	0.332318	-0.149108	0.507797	0.00258266	0.990899	-0.0838976	0.710489	0.0452608	0.841479	0.289784	0.190823	-0.00168051	0.994078	0.124162	0.581965	-0.103777	0.645811	0.432439	0.0444296	-0.0585031	0.795938	0.0636582	0.778373	0.532967	0.0106506	-0.287725	0.194137	0.0729365	0.747026	-0.136348	0.545156	-0.546761	0.00846012	-0.0255902	0.909999	-0.181799	0.418103	0.0727554	0.747634	-0.163464	0.467306
Mrot11121	black	0.286932	0.195424	0.474821	0.0255502	0.204223	0.36196	-0.0197703	0.930412	-0.115322	0.609319	-0.164432	0.464636	-0.257839	0.24666	0.327106	0.137296	0.340604	0.120872	-0.237957	0.286252	0.327212	0.137161	-0.315092	0.153197	0.230954	0.301087	-0.0181913	0.935959	-0.0386872	0.864278	0.459805	0.0313161	-0.231951	0.298947	0.100292	0.656987	0.0304667	0.892936	-0.201743	0.367944	0.187789	0.40266	-0.155316	0.490081	-0.0642031	0.776522	-0.345585	0.115186
Mrot03374	black	-0.286674	0.195843	-0.420413	0.0513935	0.665305	0.000728075	0.408262	0.0592562	-0.0480532	0.83183	0.173682	0.439527	-0.202691	0.36565	0.173346	0.440427	0.0679477	0.763836	0.0757493	0.737596	-0.0170655	0.939915	0.0705765	0.754965	-0.075725	0.737678	0.0150327	0.947062	-0.0470984	0.835127	0.47635	0.0250142	0.353369	0.106692	-0.135366	0.548081	-0.193309	0.388718	-0.340444	0.121059	0.185218	0.409249	-0.0406106	0.857596	0.364252	0.0955967	0.342123	0.119117
Mrot06079	black	0.286622	0.195928	0.324933	0.140081	0.383414	0.0781662	-0.0264951	0.906829	0.167868	0.455224	0.0781028	0.729734	-0.247848	0.266088	0.314756	0.153659	0.203966	0.362576	-0.326442	0.138143	0.420566	0.0512996	-0.145386	0.518565	-0.0202286	0.928803	-0.192154	0.391612	-0.193924	0.387181	0.553119	0.00758365	0.0613484	0.786231	-0.150858	0.502772	-0.0832704	0.712564	-0.0523096	0.817167	0.112857	0.61704	0.119818	0.59534	-0.255678	0.250783	-0.172179	0.443559
Mrot01712	black	0.286522	0.196092	0.180402	0.421747	0.450117	0.0355518	-0.122385	0.587423	-0.10874	0.630021	0.138457	0.538897	-0.0884714	0.695417	0.00720265	0.974622	0.694193	0.000338345	-0.114136	0.613029	0.481495	0.0232763	0.129326	0.566237	0.152232	0.498845	-0.15172	0.500305	-0.128874	0.567606	0.380595	0.0805678	0.0608078	0.788073	-0.0938256	0.677914	-0.164485	0.464491	-0.0929355	0.680813	-0.132237	0.557454	-0.13491	0.549444	0.237318	0.287586	-0.0837911	0.710841
Mrot07655	black	-0.286434	0.196235	-0.111006	0.622863	0.331334	0.13199	0.237452	0.287307	-0.111494	0.621324	0.238326	0.285482	-0.271373	0.221844	0.010112	0.964377	0.331048	0.132344	0.236208	0.289914	-0.0292109	0.897325	0.16335	0.467621	-0.043293	0.848292	0.290992	0.188897	-0.145858	0.517194	0.509984	0.0153185	-0.230591	0.30187	0.14638	0.51568	-0.183949	0.412522	-0.582709	0.00442882	-0.202081	0.367126	-0.134353	0.551107	0.584644	0.00426828	0.158901	0.479992
Mrot03876	black	-0.286171	0.196663	0.270503	0.223387	0.0526906	0.815858	0.0388235	0.863805	0.322044	0.143846	0.325458	0.139404	-0.318182	0.14899	0.0243566	0.914321	0.24541	0.270971	-0.0552544	0.807057	-0.241483	0.278957	0.0132647	0.953281	0.130757	0.561913	0.00117196	0.99587	-0.262337	0.238222	0.758769	4.25e-05	-0.455513	0.0331402	0.104248	0.644308	-0.052459	0.816654	-0.439598	0.0406473	-0.0952855	0.673169	-0.247979	0.265828	-0.089293	0.692721	-0.252572	0.256785
Mrot11796	black	0.28585	0.197189	0.234667	0.293164	0.409423	0.0584675	-0.120478	0.5933	-0.067975	0.763744	0.278918	0.208753	-0.0996831	0.658948	-0.078044	0.72993	0.151814	0.500037	-0.203227	0.364358	0.116613	0.605293	0.00419432	0.98522	-0.0492723	0.827625	-0.13639	0.545031	-0.283071	0.201771	0.782175	1.7e-05	-0.136483	0.544754	0.350659	0.109596	-0.107374	0.634353	-0.34213	0.119109	-0.0711867	0.75291	-0.280167	0.206635	-0.0608785	0.787832	-0.296113	0.180876
Mrot03771	black	-0.285695	0.197442	0.414163	0.0553302	-0.0599719	0.790923	-0.0238954	0.915938	-0.110133	0.625617	0.362615	0.0972081	-0.254194	0.25364	-0.130204	0.563581	0.243132	0.275586	-0.14593	0.516985	-0.166648	0.458554	-0.117452	0.602682	0.249228	0.263349	0.132639	0.556245	-0.175096	0.435755	0.763661	3.54e-05	-0.634237	0.00152445	0.165972	0.460406	0.0917808	0.68458	-0.581724	0.00451252	0.291462	0.18815	-0.265879	0.231712	0.0107729	0.96205	-0.395461	0.0685025
Mrot06476	black	0.285458	0.197832	0.211106	0.345648	0.585665	0.00418559	-0.139218	0.536645	0.093923	0.677597	-0.0171046	0.939777	-0.0966978	0.66859	-0.0351493	0.876594	0.444223	0.0383405	-0.190959	0.394619	0.120816	0.592258	-0.0573902	0.799743	-0.00408557	0.985603	-0.0995805	0.659279	-0.206145	0.357361	0.730941	0.000111565	0.00233984	0.991755	0.00989178	0.965152	-0.0288854	0.898464	-0.274495	0.216363	0.35618	0.10374	-0.037522	0.868331	-0.0623472	0.78283	-0.175567	0.434502
Mrot01290	black	0.285369	0.197978	0.264745	0.233783	0.523552	0.0123971	0.0833	0.712466	0.350767	0.109479	0.0215196	0.924272	-0.145185	0.519149	0.0659517	0.770591	0.193164	0.389081	-0.283067	0.201778	0.113225	0.615884	-0.151956	0.499633	0.00799213	0.971842	-0.163878	0.466163	-0.324633	0.140469	0.721093	0.000152719	0.0157248	0.944628	0.156966	0.485425	-0.0957598	0.67163	-0.127453	0.571921	0.0259936	0.908586	-0.0327326	0.885022	-0.221002	0.32297	-0.133162	0.554676
Mrot06752	black	-0.285091	0.198434	0.135615	0.547339	0.237762	0.286659	0.035294	0.876089	-0.0420516	0.852595	0.527377	0.0116613	-0.249074	0.263654	-0.0452287	0.84159	-0.0293786	0.896739	-0.187254	0.404027	0.00274269	0.990335	0.213843	0.339285	-0.153427	0.49544	0.309048	0.161667	-0.0400647	0.859492	0.630587	0.00165417	-0.27763	0.210949	-0.0472856	0.83448	-0.0985758	0.662519	-0.65976	0.000835749	0.291314	0.188386	-0.10216	0.650989	0.31274	0.156455	-0.0555941	0.805893
Mrot04403	black	-0.284917	0.198719	0.382725	0.0787482	-0.14637	0.515706	-0.0951655	0.673559	-0.0637316	0.778124	0.39136	0.0716841	-0.244811	0.272182	0.166011	0.460299	0.0256172	0.909904	-0.227563	0.308439	-0.168811	0.452659	-0.242199	0.27749	0.114467	0.611994	-0.00324566	0.988563	-0.198816	0.375079	0.694629	0.000334231	-0.561018	0.0066006	0.192788	0.390021	0.16681	0.458112	-0.396199	0.0679413	0.432435	0.0444316	-0.254987	0.25211	-0.326106	0.138572	-0.508306	0.0157157
Mrot10929	black	0.284716	0.199051	0.226995	0.30968	0.658948	0.00085262	0.196287	0.381307	0.370941	0.0892141	-0.108055	0.632191	-0.299322	0.175972	-0.166835	0.458043	0.334295	0.128362	-0.247902	0.26598	-0.0156555	0.944872	-0.0215421	0.924193	-0.191296	0.393771	-0.0953796	0.672864	-0.171405	0.44564	0.644484	0.00120534	0.143978	0.522665	0.112197	0.619114	0.00251959	0.991121	-0.108949	0.62936	0.082168	0.716216	-0.092215	0.683163	0.03213	0.887126	0.0642284	0.776437
Mrot05398	black	0.284325	0.199695	0.200041	0.372083	0.40423	0.0620592	-0.146972	0.513963	-0.0304404	0.893027	0.0782922	0.729103	-0.24368	0.274472	-0.182248	0.416934	0.424585	0.0488881	-0.206733	0.35596	0.21965	0.326012	-0.103591	0.646405	0.0918692	0.684292	-0.137838	0.54073	-0.272887	0.219175	0.726261	0.000129733	-0.325169	0.139776	0.199823	0.372616	-0.240898	0.28016	-0.448987	0.0360734	0.262422	0.238065	0.133719	0.553008	0.178984	0.425468	-0.221122	0.322699
Mrot02336	black	-0.284228	0.199855	-0.0267541	0.905922	0.150866	0.50275	0.231246	0.300461	0.112042	0.619601	0.217668	0.330508	-0.18872	0.400291	0.267838	0.22816	0.401204	0.0642281	0.0355433	0.875221	-0.0506407	0.82291	0.042587	0.850739	-0.253312	0.255347	0.136318	0.545246	-0.244474	0.272861	0.457443	0.0323098	-0.181766	0.418186	0.113852	0.61392	-0.258283	0.245819	-0.195234	0.38392	-0.0296465	0.895802	-0.339982	0.121596	0.134556	0.5505	-0.035418	0.875657
Mrot03443	black	0.283987	0.200253	0.128598	0.568443	-0.0324036	0.88617	-0.229367	0.304514	-0.0484783	0.830363	-0.17038	0.448406	-0.0452722	0.84144	0.121778	0.589289	0.0910429	0.686992	-0.465844	0.0288851	0.211234	0.345349	0.179522	0.424053	-0.0467264	0.836412	-0.0805609	0.72155	0.0612843	0.786449	0.306787	0.164918	-0.234935	0.292598	0.0975244	0.665915	-0.322826	0.142819	-0.200765	0.370319	-0.0518716	0.818673	-0.183536	0.41359	-0.138402	0.539057	-0.338483	0.123354
Mrot05368	black	0.283747	0.200651	0.0143025	0.94963	0.626317	0.00181774	0.253796	0.254409	0.123198	0.584924	-0.462393	0.0302551	-0.127288	0.572421	-0.151263	0.501612	0.411616	0.0569997	-0.128989	0.567258	0.0655905	0.771815	0.0198875	0.930001	-0.260905	0.240888	0.0472199	0.834707	-0.0092159	0.967532	0.43301	0.044118	0.145683	0.517701	0.140622	0.532504	0.0943352	0.676257	-0.256278	0.249634	0.0609386	0.787627	-0.11903	0.597783	0.25927	0.243956	0.144275	0.521801
Mrot12383	black	-0.283589	0.200912	0.419847	0.0517406	0.152698	0.497514	-0.113947	0.613621	0.367043	0.0928938	0.464796	0.0292957	-0.324538	0.140591	-0.188652	0.400463	0.200427	0.371144	-0.176268	0.43264	-0.226414	0.310955	-0.146907	0.51415	0.0220605	0.922374	0.13194	0.558346	-0.0435234	0.847494	0.850897	5.22e-07	-0.448174	0.0364527	0.0489609	0.828698	0.0035751	0.987402	-0.524187	0.0122723	0.327578	0.136696	-0.221985	0.320766	-0.125227	0.578708	-0.371508	0.0886879
Mrot11324	black	0.283544	0.200986	0.352079	0.108067	0.0900203	0.690338	-0.102363	0.650337	-0.0529225	0.815061	-0.181818	0.418053	-0.296494	0.18029	0.0551743	0.807332	0.408835	0.0588657	-0.0132011	0.953504	0.0980059	0.664359	-0.303579	0.169608	0.196488	0.38081	-0.025079	0.91179	-0.291395	0.188257	0.430873	0.0452921	-0.427349	0.0472815	0.499465	0.0179487	-0.0123921	0.956351	-0.202863	0.365234	-0.165908	0.46058	-0.122965	0.585637	0.0441439	0.845345	-0.340195	0.121348
Mrot13116	black	0.283541	0.200991	0.0649345	0.77404	0.275085	0.215337	-0.00545668	0.980773	-0.103303	0.647327	0.112139	0.619298	0.00438574	0.984546	-0.0672566	0.766173	0.253606	0.254776	0.256681	0.248865	0.203139	0.36457	-0.250947	0.259962	0.0900374	0.690282	0.0256328	0.909849	-0.464089	0.0295755	0.397375	0.0670542	-0.337712	0.124265	0.192004	0.391988	-0.0332314	0.883281	-0.356088	0.103835	-0.414315	0.0552316	0.102797	0.648948	0.359548	0.100282	-0.103366	0.647125
Mrot12100	black	0.283506	0.201049	0.483884	0.0225027	0.163998	0.465832	-0.302443	0.17129	0.120228	0.594074	0.502636	0.0171201	0.0508027	0.822352	-0.294989	0.182616	0.18828	0.401409	-0.061573	0.785466	0.118457	0.59956	-0.38001	0.0810736	0.119847	0.595252	-0.170928	0.446928	-0.145273	0.518894	0.495612	0.0189987	-0.193099	0.389244	0.0798567	0.723892	0.0901001	0.690076	-0.128712	0.568099	0.146545	0.5152	0.104498	0.643507	-0.258648	0.245129	-0.378502	0.0823872
Mrot12757	black	0.283497	0.201065	0.196988	0.379576	0.588109	0.00399298	-0.0233708	0.917777	0.141667	0.52943	-0.0663073	0.769387	-0.329205	0.134643	-0.183555	0.413541	0.311351	0.158402	-0.0707217	0.754476	-0.0246029	0.913458	0.0325431	0.885683	-0.117195	0.603482	0.0890521	0.693511	-0.394137	0.0695177	0.727727	0.000123786	-0.0529723	0.81489	0.0670792	0.766774	0.00468037	0.983508	-0.294596	0.183228	0.0916182	0.685111	0.348323	0.112145	0.0985165	0.66271	0.0978765	0.664777
Mrot13266	black	-0.283347	0.201313	0.488984	0.0209201	0.0829691	0.713561	0.0437048	0.846865	0.0656803	0.771511	0.445832	0.0375628	-0.364803	0.0950579	-0.0250581	0.911863	0.312141	0.157293	-0.288945	0.192169	-0.0248515	0.912587	-0.114283	0.612569	0.278763	0.209016	-0.0330722	0.883837	-0.182592	0.416038	0.869009	1.55e-07	-0.469251	0.027581	0.0748503	0.740606	0.0809669	0.720201	-0.468979	0.0276834	0.2907	0.189362	-0.26522	0.232913	-0.127299	0.57239	-0.374602	0.0858582
Mrot11103	black	0.283175	0.2016	0.254745	0.252576	0.463793	0.0296934	0.164562	0.464277	0.25393	0.254149	0.0739025	0.743784	-0.0794958	0.725093	-0.139735	0.535119	0.235754	0.29087	-0.111138	0.622446	0.340459	0.12104	-0.0461603	0.838368	0.108856	0.629654	-0.245113	0.271571	-0.618111	0.00217064	0.65278	0.000990409	-0.162155	0.470927	0.0161335	0.943191	0.0252759	0.9111	-0.260473	0.241696	-0.102389	0.650253	0.0662706	0.769511	0.109358	0.628065	-0.0366901	0.871227
Mrot09398	black	0.282926	0.202013	-0.0385162	0.864873	0.665316	0.000727876	0.354901	0.105075	0.264849	0.233592	-0.405134	0.0614218	-0.199091	0.374407	-0.142823	0.526041	0.30153	0.172651	-0.187433	0.403571	0.0178633	0.937111	0.019608	0.930982	-0.190045	0.396929	0.071933	0.750399	0.134741	0.549948	0.350583	0.109677	0.294497	0.183381	0.0540048	0.811344	-0.16771	0.455655	-0.16706	0.457428	-0.0211208	0.925671	0.0586525	0.795428	0.29105	0.188804	0.302136	0.171747
Mrot03658	black	-0.282815	0.202197	0.395919	0.0681537	0.0445989	0.84377	-0.0457095	0.839927	0.177235	0.430078	0.679172	0.000509236	-0.326675	0.137845	-0.158553	0.480968	0.0341148	0.8802	-0.176417	0.432243	-0.289158	0.191826	-0.0491545	0.828031	0.0583453	0.796477	0.106729	0.636402	-0.204994	0.360112	0.757517	4.45e-05	-0.401092	0.0643092	-0.103262	0.647459	-0.0525425	0.816367	-0.333996	0.128725	0.2301	0.30293	-0.136121	0.545831	-0.112349	0.618636	-0.261463	0.239846
Mrot02330	black	0.282781	0.202253	0.163642	0.466815	0.633549	0.00154821	0.0656328	0.771672	0.320631	0.145713	0.280489	0.206092	-0.0406896	0.857322	-0.0361233	0.8732	0.115848	0.607677	-0.117157	0.603598	0.274227	0.216829	-0.171101	0.446461	0.0663427	0.769267	-0.131379	0.560036	-0.488975	0.020923	0.634123	0.00152836	0.0489389	0.828774	-0.112187	0.619145	-0.0238658	0.916042	-0.158888	0.480029	-0.18146	0.418985	0.0678965	0.764009	0.052494	0.816533	-0.0457231	0.83988
Mrot05804	black	0.282526	0.202678	0.0282526	0.900677	0.472168	0.0265019	-0.0985106	0.662729	0.327421	0.136895	-0.0723898	0.748863	-0.19731	0.378782	-0.0333887	0.882733	-0.0891294	0.693258	-0.239182	0.283705	0.227719	0.308098	-0.119488	0.596362	-0.222	0.320733	-0.256192	0.249798	-0.05827	0.796735	0.302115	0.171777	0.214431	0.337926	0.285114	0.198396	-0.0563328	0.803362	0.0178286	0.937233	0.0768897	0.733783	-0.226536	0.310686	-0.113578	0.614778	-0.159368	0.478688
Mrot02219	black	-0.282507	0.20271	-0.253282	0.255404	-0.116296	0.606282	-0.142933	0.52572	-0.0235252	0.917236	0.590993	0.00377528	0.230818	0.30138	-0.0265712	0.906563	-0.3315	0.131785	-0.181692	0.41838	0.0751922	0.739461	0.093336	0.679508	-0.0612565	0.786544	-0.141812	0.529005	0.108739	0.630023	-0.0125121	0.955929	0.0752143	0.739387	-0.169042	0.452032	-0.0385672	0.864696	-0.153925	0.494025	0.10045	0.656481	0.0743213	0.742379	-0.130706	0.562065	-0.0948575	0.674559
Mrot05472	black	-0.282346	0.202978	0.14328	0.524704	-0.367471	0.0924842	-0.190931	0.394691	-0.393078	0.0703382	0.402273	0.0634549	-0.0163716	0.942354	0.0622021	0.783324	-0.0797295	0.724315	0.0289011	0.898409	-0.127129	0.572905	0.180811	0.420679	0.181105	0.419912	-0.0668579	0.767522	-0.209042	0.350495	0.126291	0.575458	-0.433209	0.04401	0.387197	0.0750277	0.430211	0.045661	-0.339984	0.121594	0.0716551	0.751334	-0.178509	0.426715	-0.0573796	0.799779	-0.265438	0.232514
Mrot06672	black	-0.282284	0.203082	0.365469	0.0944107	-0.153988	0.493844	-0.0546867	0.809004	-0.0798541	0.7239	0.283991	0.200247	-0.099042	0.661015	-0.17787	0.428401	0.226051	0.311752	-0.0430999	0.848961	-0.0647652	0.774614	-0.0396672	0.860872	0.284176	0.199941	0.0874071	0.698915	-0.204873	0.360401	0.675459	0.000561411	-0.657017	0.000893869	0.104666	0.642973	0.138697	0.538184	-0.596591	0.00338098	0.0677344	0.764557	-0.25958	0.243371	-0.0176905	0.937718	-0.391882	0.071273
Mrot06226	black	-0.28167	0.204109	0.600853	0.00310445	-0.00728211	0.974342	-0.147163	0.513409	0.348813	0.111606	0.395139	0.0687481	-0.205062	0.359948	-0.00538082	0.98104	0.181672	0.418432	0.0440395	0.845706	0.113187	0.616005	-0.352984	0.107101	0.343805	0.117195	-0.0831675	0.712904	-0.293687	0.184646	0.658191	0.000868597	-0.54408	0.00885389	-0.0478634	0.832485	0.285286	0.198114	-0.345435	0.115354	0.403418	0.0626354	-0.266317	0.230913	-0.260878	0.240938	-0.501701	0.017361
Mrot03765	black	-0.281594	0.204236	0.0750917	0.739798	0.232821	0.297087	0.312059	0.157408	0.234906	0.292659	-0.0605645	0.788902	0.109622	0.62723	0.0135043	0.952438	0.0582309	0.796868	-0.0208836	0.926504	-0.0940679	0.677126	-0.0711338	0.753088	0.30165	0.172471	0.0687454	0.761141	-0.169006	0.452129	0.299916	0.175074	0.135931	0.546399	-0.134366	0.551069	-0.150798	0.502942	-0.0504044	0.823724	0.6688	0.000666489	-0.194817	0.384956	-0.070825	0.754128	0.0842492	0.709326
Mrot06630	black	0.281507	0.204382	0.408006	0.0594312	0.219412	0.32655	-0.14485	0.520125	-0.0941585	0.676831	0.332431	0.130637	-0.0548365	0.80849	-0.12325	0.584763	0.292534	0.186457	-0.244959	0.271883	0.0340413	0.880456	-0.144835	0.520168	0.173409	0.440258	-0.272249	0.220297	-0.328551	0.135465	0.825038	2.31e-06	-0.266973	0.229723	0.18543	0.408705	-0.0402227	0.858943	-0.248935	0.263929	0.111831	0.620266	-0.0840175	0.710092	-0.288793	0.192412	-0.384369	0.0773643
Mrot02786	black	0.281507	0.204382	0.10688	0.635921	0.446459	0.037263	0.0296076	0.895938	-0.0339157	0.880894	0.411834	0.0568554	-0.0127342	0.955147	0.0685704	0.761732	0.330726	0.132743	-0.280926	0.205357	0.160585	0.47529	-0.080216	0.722697	0.125428	0.578093	-0.0475159	0.833685	-0.186968	0.40476	0.576332	0.00499409	-0.257379	0.247534	0.112585	0.617893	-0.0839814	0.710212	-0.517627	0.0136111	-0.270487	0.223417	0.0209957	0.92611	0.357544	0.10233	-0.152092	0.499243
Mrot06312	black	-0.28129	0.204746	0.465902	0.0288624	0.0414876	0.854552	-0.22648	0.31081	0.150909	0.502625	0.266885	0.229882	-0.173602	0.439742	0.0099963	0.964784	-0.0181032	0.936268	-0.114188	0.612866	0.12925	0.566466	0.0317893	0.888315	0.210049	0.348124	0.0280156	0.901507	-0.125191	0.578817	0.562582	0.00641915	-0.344688	0.116196	-0.22881	0.305723	0.373389	0.0869593	-0.440297	0.040292	0.553308	0.00755889	-0.229242	0.304787	-0.200335	0.371366	-0.366569	0.0933485
Mrot01618	black	0.281191	0.204912	0.259848	0.242869	0.611134	0.00251462	0.0611314	0.78697	0.225762	0.312386	-0.0794182	0.725351	-0.204511	0.361269	0.0434842	0.84763	0.342021	0.119234	-0.258779	0.244882	0.323526	0.141906	-0.123692	0.583407	-0.0971809	0.667026	-0.098099	0.664058	-0.269334	0.225474	0.803342	6.74e-06	-0.0227433	0.919978	0.172215	0.443462	-0.0267447	0.905955	-0.325186	0.139754	0.0671238	0.766623	-0.0820024	0.716765	-0.0635833	0.778628	-0.162123	0.471016
Mrot01040	black	-0.280852	0.205481	0.374866	0.0856198	0.0625547	0.782125	-0.0723324	0.749056	-0.0488673	0.829021	0.501644	0.0173759	-0.0939754	0.677427	-0.062218	0.78327	0.284606	0.199232	-0.184513	0.411065	-0.00959155	0.966209	-0.0800118	0.723376	0.052126	0.817799	0.322226	0.143606	0.0687517	0.76112	0.662814	0.000774884	-0.439182	0.0408599	0.152323	0.498584	-0.000249879	0.999119	-0.645561	0.00117536	0.335748	0.126609	-0.2152	0.336154	0.0750757	0.739851	-0.333737	0.129041
Mrot04738	black	0.280701	0.205735	0.260042	0.242503	0.536231	0.0100944	0.223654	0.317046	0.0773647	0.732197	-0.00753595	0.973448	-0.121072	0.591467	-0.185075	0.409618	0.451175	0.0350683	-0.343092	0.118007	-0.119611	0.595981	-0.162441	0.470135	-0.124164	0.581959	-0.0842283	0.709395	-0.242438	0.277001	0.802126	7.13e-06	-0.0180685	0.93639	0.174733	0.43672	0.0652049	0.773123	-0.209231	0.350049	0.197541	0.378214	-0.0674243	0.765606	-0.074673	0.7412	-0.0760487	0.736595
Mrot13057	black	-0.280555	0.205981	0.37805	0.082784	-0.126279	0.575494	0.0377041	0.867698	-0.0795098	0.725046	0.449	0.0360675	-0.136031	0.546101	-0.372186	0.0880616	0.255466	0.251189	-0.149514	0.506628	-0.286804	0.195633	-0.12618	0.575798	0.0828387	0.713993	0.106047	0.638572	0.0148101	0.947845	0.674186	0.000580315	-0.539412	0.00957548	0.0993709	0.659954	0.117604	0.602208	-0.497915	0.0183653	0.215377	0.335749	-0.171197	0.446201	-0.0526731	0.815918	-0.306501	0.165332
Mrot07043	black	-0.280235	0.206522	0.233685	0.295248	-0.0774322	0.731972	0.0552596	0.807039	-0.0850569	0.706658	0.372008	0.088226	-0.191616	0.392964	-0.0192571	0.932214	0.130286	0.563333	-0.160869	0.474501	-0.0830133	0.713415	0.177823	0.428526	-0.00499689	0.982393	0.178835	0.425858	-0.0326533	0.885299	0.525928	0.0119358	-0.499944	0.0178214	0.213168	0.340846	0.0964286	0.669462	-0.639199	0.00136195	-0.0724059	0.748809	-0.292064	0.187198	0.186724	0.405384	-0.217928	0.329916
Mrot09537	black	0.279759	0.207327	-0.0989605	0.661278	0.755832	4.74e-05	0.34296	0.118158	0.0767555	0.734232	-0.0848431	0.707364	-0.0472857	0.83448	-0.0997467	0.658744	0.394575	0.0691808	-0.161064	0.473957	-8.91e-05	0.999686	0.264933	0.233438	-0.199108	0.374366	0.154206	0.493227	-0.3142	0.154427	0.561196	0.00657978	0.280115	0.206724	-0.0897326	0.69128	-0.171216	0.446149	-0.198657	0.375469	-0.230174	0.302768	0.163318	0.467708	0.350784	0.10946	0.39464	0.0691305
Mrot09833	black	0.279715	0.2074	0.430331	0.0455936	0.0533888	0.813459	-0.147993	0.51101	-0.0643291	0.776095	0.455289	0.033238	-0.119572	0.596104	-0.114328	0.612427	0.440206	0.040338	-0.130016	0.56415	-0.128181	0.569707	-0.143628	0.523689	-0.0707152	0.754498	-0.112241	0.618975	-0.0921581	0.683349	0.580228	0.00464201	-0.344366	0.116559	-0.119056	0.5977	-0.10629	0.637799	-0.123842	0.582946	-0.0943969	0.676056	-0.144772	0.520352	-0.0881	0.696637	-0.341381	0.119972
Mrot08222	black	0.279715	0.2074	0.193649	0.387867	0.0896692	0.691488	-0.161196	0.473591	-0.0967868	0.668302	-0.0683592	0.762446	-0.132348	0.557121	-0.11427	0.61261	0.463971	0.0296223	-0.11503	0.610233	-0.13135	0.560124	0.406366	0.0605618	-0.121207	0.591051	-0.130728	0.561999	-0.144858	0.520102	0.390103	0.0726817	-0.144086	0.522351	0.446354	0.0373133	-0.120161	0.594281	-0.112931	0.616807	-0.132139	0.55775	-0.0971209	0.667221	-0.0718955	0.750525	-0.055335	0.806781
Mrot12053	black	-0.279506	0.207754	0.174929	0.436199	-0.235706	0.29097	-0.0559938	0.804523	0.265246	0.232866	0.625556	0.00184826	0.120762	0.592423	0.36044	0.0993811	-0.00293014	0.989675	-0.295741	0.181452	-0.00751471	0.973523	-0.0187925	0.933846	0.190164	0.396628	-0.00335879	0.988164	-0.384579	0.0771893	0.298218	0.177648	-0.413063	0.0560466	0.0464861	0.837242	-0.018566	0.934642	-0.236513	0.289273	-0.0851858	0.706233	-0.0166573	0.941349	-0.231467	0.299986	-0.313261	0.155729
Mrot03789	black	-0.279304	0.208097	0.236286	0.28975	0.467465	0.0282584	0.19598	0.382069	0.194635	0.385408	0.139546	0.535677	-0.168569	0.453317	-0.117257	0.603289	0.339221	0.122487	0.0856814	0.704598	0.0943591	0.676179	0.0558549	0.804999	0.121001	0.591687	0.166423	0.45917	-0.288232	0.193318	0.798398	8.45e-06	-0.127946	0.570422	-0.0623131	0.782947	-0.0380303	0.866563	-0.460954	0.0308416	0.32931	0.134511	-0.314548	0.153946	0.158249	0.48182	-0.0221151	0.922182
Mrot10074	black	0.278459	0.209534	0.324719	0.140358	0.378012	0.0828168	0.130092	0.563918	0.0941121	0.676982	0.264645	0.233966	-0.228332	0.306763	-0.216909	0.332238	0.150872	0.502731	-0.178955	0.425543	-0.0264029	0.907152	-0.263639	0.235816	0.0250985	0.911721	-0.0129453	0.954405	-0.394258	0.0694243	0.825376	2.27e-06	-0.290968	0.188935	0.186645	0.405587	-0.247743	0.266297	-0.341581	0.119741	0.0592112	0.793519	0.208285	0.352281	0.0508436	0.822211	-0.108812	0.629793
Mrot05689	black	0.278428	0.209587	0.208242	0.352382	0.550889	0.00788216	-0.0349531	0.877278	0.00548817	0.980662	0.281725	0.204017	-0.227332	0.308944	0.0426642	0.850471	0.214841	0.33698	-0.231053	0.300874	0.115188	0.609737	-0.296907	0.179655	0.252006	0.257888	-0.186093	0.407001	-0.266921	0.229818	0.746784	6.54e-05	0.0065272	0.977001	0.222721	0.319123	-0.158191	0.481983	-0.189546	0.398194	-0.00596279	0.97899	-0.0424956	0.851056	-0.0658462	0.770949	-0.229624	0.303959
Mrot11269	black	0.278302	0.209802	0.160706	0.474953	0.343722	0.117289	-0.122161	0.58811	-0.00430815	0.984819	0.555572	0.00726626	0.0694217	0.758858	-0.195338	0.38366	-0.0979578	0.664514	-0.0869078	0.700557	0.0140703	0.950447	-0.140112	0.534005	0.0080766	0.971544	-0.180531	0.42141	-0.300025	0.17491	0.521865	0.0127334	-0.224487	0.3152	0.139628	0.535434	-0.129421	0.56595	-0.351203	0.109008	0.321804	0.144162	0.0241873	0.914915	0.149696	0.506106	-0.189881	0.397344
Mrot05221	black	-0.278286	0.209829	0.115981	0.607263	0.0980777	0.664127	0.229307	0.304645	-0.171314	0.445886	0.512528	0.0147321	-0.215033	0.336538	0.106705	0.636478	0.12394	0.582646	-0.0305297	0.892715	0.115137	0.609898	-0.145321	0.518753	0.179361	0.424477	0.0768771	0.733825	-0.0911271	0.686716	0.519862	0.0131423	-0.415008	0.0547849	0.202406	0.366339	-0.0275647	0.903085	-0.666335	0.000709442	0.011281	0.960262	-0.0473266	0.834339	0.360474	0.099347	-0.115178	0.609771
Mrot09203	black	-0.278031	0.210264	0.371955	0.088275	-0.324231	0.140989	-0.0427267	0.850254	-0.0953049	0.673106	0.307229	0.164278	0.0157616	0.944498	-0.0807169	0.721032	0.098675	0.662199	-0.200024	0.372126	-0.0179346	0.936861	-0.0891694	0.693127	0.235635	0.291119	0.0701577	0.756376	-0.0835337	0.711692	0.491613	0.0201401	-0.581728	0.00451215	0.27434	0.216633	0.109579	0.627368	-0.483457	0.0226394	0.0515954	0.819624	-0.345603	0.115165	-0.173478	0.440072	-0.474045	0.0258259
Mrot06919	black	-0.27797	0.210368	0.419765	0.0517914	-0.21217	0.343165	-0.0559208	0.804773	0.0601009	0.790483	0.723854	0.000140037	-0.101961	0.651626	0.0806554	0.721236	0.291922	0.187421	-0.0125873	0.955664	-0.242321	0.277242	-0.187295	0.403924	0.114098	0.613149	-0.140611	0.532535	-0.130246	0.563455	0.537542	0.00987784	-0.49182	0.0200796	-0.106283	0.637821	0.11071	0.623797	-0.240814	0.280332	0.236904	0.288453	-0.202158	0.366938	-0.247189	0.267403	-0.384197	0.0775082
Mrot13070	black	-0.277939	0.210421	-0.0153798	0.945841	0.040863	0.85672	0.155714	0.488955	-0.299927	0.175058	0.405002	0.0615143	-0.160897	0.474422	0.0478895	0.832395	0.133992	0.552188	0.144853	0.520116	0.143495	0.524076	-0.147953	0.511127	0.337153	0.124928	-0.076261	0.735885	-0.079977	0.723492	0.427483	0.0472045	-0.290104	0.190312	0.12254	0.586947	0.01032	0.963645	-0.526174	0.0118887	-0.188203	0.401606	0.0469318	0.835702	0.230219	0.302673	-0.0777376	0.730952
Mrot11847	black	0.277932	0.210433	0.273161	0.218694	0.289265	0.191654	-0.223781	0.316766	0.0482006	0.831321	-0.217426	0.331059	-0.366577	0.093341	-0.261767	0.239281	0.140978	0.531455	-0.240855	0.280248	-0.205177	0.359674	-0.0293889	0.896703	0.0927639	0.681372	0.18716	0.404268	-0.00177967	0.993729	0.484428	0.0223292	-0.0283226	0.900433	0.160321	0.476027	-0.0816822	0.717827	-0.149845	0.505677	0.166352	0.459365	0.375071	0.0854347	-0.128015	0.570212	-0.0355786	0.875098
Mrot01746	black	-0.277794	0.210669	0.553686	0.0075093	-0.103363	0.647135	0.0938642	0.677789	0.196498	0.380785	0.399401	0.0655472	0.00298607	0.989478	-0.0566815	0.802168	0.0182522	0.935745	-0.100689	0.655711	0.0975133	0.665951	-0.226592	0.310564	0.577557	0.00488104	-0.0245177	0.913757	-0.203995	0.362508	0.571605	0.00545074	-0.392037	0.0711513	-0.152426	0.49829	0.106389	0.637482	-0.304047	0.168917	0.123299	0.584614	-0.307508	0.163876	-0.24095	0.280054	-0.372506	0.0877673
Mrot08997	black	0.27769	0.210847	0.511826	0.0148921	0.328544	0.135474	-0.2633	0.23644	0.13549	0.547713	0.117498	0.602539	-0.169569	0.450602	-0.153848	0.494243	0.479405	0.0239701	-0.25158	0.258722	-0.0871778	0.699669	-0.257095	0.248075	-0.0173317	0.938979	0.0277725	0.902357	-0.300609	0.174031	0.848784	5.95e-07	-0.373499	0.0868588	0.168881	0.452468	0.140337	0.533344	-0.282162	0.203287	0.261963	0.238917	-0.115341	0.609261	-0.220606	0.323858	-0.448869	0.0361286
Mrot08864	black	-0.277687	0.210852	0.314938	0.153409	0.0111567	0.960699	0.0266735	0.906204	0.166816	0.458095	0.0361794	0.873005	-0.303893	0.169144	0.0345418	0.878711	0.0702246	0.756151	-0.285372	0.197972	-0.21489	0.336867	-0.196054	0.381884	0.357164	0.102721	0.281397	0.204566	-0.176153	0.432943	0.534971	0.0103062	-0.286748	0.195724	-0.290147	0.190242	-0.133229	0.554474	-0.124926	0.579627	0.440747	0.0400644	0.0299779	0.894644	-0.19281	0.389967	-0.195314	0.383719
Mrot03423	black	-0.277666	0.210889	0.261523	0.239736	-0.0385683	0.864692	-0.173877	0.439006	0.241025	0.279899	0.34611	0.114598	-0.162537	0.469869	0.0477659	0.832822	0.0609634	0.787543	-0.0866189	0.701508	-0.267071	0.229545	-0.24026	0.281475	0.296496	0.180287	-0.0979378	0.664579	-0.245963	0.26986	0.723562	0.000141333	-0.498601	0.0181799	-0.153249	0.495946	0.00756947	0.97333	-0.343443	0.117607	0.328173	0.135942	-0.15591	0.488402	-0.339252	0.122451	-0.455114	0.0333142
Mrot12795	black	-0.277241	0.211616	-0.158424	0.48133	0.159032	0.479625	0.437495	0.0417309	-0.102047	0.65135	-0.112654	0.617678	-0.0803422	0.722277	0.402365	0.0633892	0.408399	0.059163	0.402527	0.0632724	0.0170817	0.939858	-0.0713943	0.752211	-0.110182	0.625463	-0.0903367	0.689302	-0.11061	0.624113	0.172868	0.441708	0.0201864	0.928951	-0.11604	0.607077	-0.111822	0.620295	-0.104801	0.642542	0.413625	0.0556798	-0.143361	0.524468	0.188906	0.399818	0.214285	0.338262
Mrot10533	black	-0.277241	0.211616	-0.158424	0.48133	0.0922175	0.683155	0.350091	0.110212	0.413878	0.0555154	-0.101324	0.653672	-0.0984574	0.662901	-0.140578	0.532633	-0.0985455	0.662617	-0.11032	0.625025	-0.180508	0.42147	0.393443	0.0700544	-0.143765	0.523287	-0.109195	0.628582	-0.126066	0.576145	0.275375	0.214834	0.0384046	0.865261	-0.135172	0.548662	-0.106863	0.635975	-0.12141	0.590423	-0.108323	0.631343	-0.108482	0.63084	-0.029962	0.8947	0.248417	0.264956
Mrot11533	black	-0.277149	0.211774	0.149055	0.507949	-0.225762	0.312388	-0.365738	0.0941506	0.0853616	0.705653	0.396837	0.0674591	-0.0329602	0.884228	-0.219121	0.327208	0.115633	0.608349	-0.0826911	0.714482	-0.299229	0.176113	-0.162211	0.470772	0.0919225	0.684118	-0.193268	0.388819	0.119653	0.595852	0.464321	0.0294835	-0.463142	0.0299534	-0.326244	0.138396	0.254108	0.253806	-0.378683	0.0822287	0.385124	0.0767354	0.0642009	0.77653	-0.355281	0.104677	-0.44079	0.0400427
Mrot11671	black	-0.276894	0.212212	0.221536	0.321771	0.402405	0.0633603	0.315262	0.152963	0.356947	0.102945	0.062272	0.783086	-0.341631	0.119683	0.103757	0.645875	0.443536	0.0386765	-0.226284	0.311239	-0.142877	0.525884	0.021346	0.924881	-0.0348814	0.877527	0.156924	0.485543	-0.0779986	0.730081	0.650623	0.00104286	-0.0312513	0.890194	0.0752187	0.739372	0.0482711	0.831078	-0.226768	0.310177	0.0987074	0.662094	-0.363234	0.0965968	0.0102935	0.963738	-0.00492028	0.982662
Mrot10725	black	0.276859	0.212273	0.386224	0.0758256	0.561446	0.0065505	0.104367	0.643927	0.141539	0.529806	-0.125479	0.577938	-0.273372	0.218324	-0.301087	0.173314	0.337387	0.124651	-0.281007	0.205222	0.0383071	0.8656	-0.154984	0.491021	0.0195134	0.931315	0.077084	0.733134	-0.163796	0.466389	0.702714	0.000265426	-0.0528555	0.815291	0.144383	0.521485	0.00951411	0.966482	-0.253567	0.254852	0.366423	0.0934893	0.00569928	0.979918	0.0845371	0.708375	-0.0539236	0.811623
Mrot03499	black	-0.276847	0.212294	0.0718808	0.750574	-0.0689383	0.76049	-0.00956955	0.966287	0.420346	0.0514341	-0.141489	0.529953	0.106573	0.636899	-0.186991	0.404699	0.354014	0.106009	0.119795	0.595412	-0.195141	0.384151	0.0362099	0.872899	-0.271817	0.221058	0.296876	0.179702	-0.0621641	0.783454	0.252315	0.257285	-0.199984	0.372224	-0.254775	0.252517	-0.205948	0.35783	-0.0543008	0.810328	0.24785	0.266084	-0.195787	0.382547	-0.124368	0.581334	-0.0757827	0.737484
Mrot01299	black	0.276673	0.212592	0.0380957	0.866335	0.622897	0.0019584	0.168568	0.453318	0.363983	0.0958598	-0.358835	0.101008	-0.20127	0.369093	-0.0787204	0.727675	0.401875	0.0637421	-0.232915	0.296887	-0.0188309	0.933712	-0.0350991	0.876769	-0.184996	0.409822	-0.0892491	0.692865	0.0340039	0.880587	0.557584	0.00701416	0.188165	0.401703	0.0682628	0.762772	-0.0703362	0.755775	-0.182049	0.417451	0.0187501	0.933995	-0.00625789	0.97795	-0.00645213	0.977266	0.0725588	0.748295
Mrot04668	black	-0.276575	0.212761	0.220062	0.325085	0.18413	0.412056	0.195811	0.382486	-0.0993083	0.660156	0.260406	0.241821	-0.249818	0.262183	-0.0936391	0.678521	0.378788	0.0821366	-0.15322	0.496027	-0.0164347	0.942132	0.00460734	0.983765	-0.020326	0.928461	0.0801686	0.722854	-0.0311712	0.890474	0.777119	2.1e-05	-0.38187	0.0794747	0.134599	0.550373	0.0429852	0.849359	-0.647046	0.00113507	0.276685	0.212571	-0.241543	0.278835	0.161021	0.474077	-0.166344	0.459387
Mrot06039	black	0.276434	0.213004	-0.0530332	0.81468	0.697411	0.000309003	0.278964	0.208673	0.285131	0.198368	-0.440026	0.0404292	-0.155912	0.488398	-0.0592576	0.793361	0.404204	0.062077	-0.165083	0.462845	0.106456	0.637269	-0.0253221	0.910938	-0.21721	0.33155	-0.07248	0.74856	-0.0429019	0.849647	0.450423	0.0354114	0.227741	0.308049	0.101262	0.653869	0.0185718	0.934622	-0.178669	0.426295	-0.0339555	0.880756	-0.111146	0.622422	0.188696	0.400352	0.146868	0.514263
Mrot04733	black	0.276003	0.213748	-0.0414128	0.854811	0.624344	0.00189781	0.218651	0.328273	0.0878897	0.697328	-0.116781	0.604769	-0.0840705	0.709917	-0.211484	0.344766	0.574247	0.00519144	-0.0313865	0.889722	-0.00133817	0.995284	0.214082	0.338732	-0.225884	0.312119	0.0514598	0.82009	0.0526747	0.815912	0.387799	0.0745372	0.369512	0.09055	0.0776082	0.731384	-0.278909	0.208768	-0.11306	0.616402	-0.156478	0.486799	0.0105388	0.962874	0.286754	0.195713	0.312283	0.157094
Mrot01594	black	0.27583	0.214047	0.215257	0.336024	0.510256	0.015255	0.0720993	0.74984	0.303158	0.17023	-0.277297	0.21152	-0.151628	0.50057	-0.219065	0.327337	0.323593	0.141818	-0.288648	0.192647	-0.0161535	0.943121	-0.056697	0.802115	-0.171683	0.444891	-0.0898184	0.690999	-0.0462313	0.838123	0.669759	0.000650391	0.00526301	0.981455	0.164583	0.46422	0.010953	0.961416	-0.27022	0.223891	0.253238	0.255491	-0.0874255	0.698854	-0.0996776	0.658966	-0.0921824	0.683269
Mrot00602	black	0.275758	0.214171	0.500044	0.0177949	0.503536	0.0168906	0.00227756	0.991974	0.347855	0.11266	0.0162484	0.942787	-0.28949	0.191294	-0.248448	0.264895	0.514211	0.0143541	-0.197837	0.377485	0.0494198	0.827116	-0.0619802	0.78408	-0.135873	0.546571	-0.0224295	0.921079	-0.294206	0.183836	0.72108	0.000152785	-0.119406	0.596618	0.0290903	0.897747	0.102215	0.650812	-0.135176	0.548649	0.210959	0.345991	-0.103094	0.647997	-0.0223647	0.921306	-0.12257	0.586852
Mrot00364	black	-0.275671	0.214322	0.217396	0.331126	0.12906	0.567044	0.174572	0.43715	-0.125944	0.576518	0.414421	0.0551635	-0.324767	0.140295	6.39e-05	0.999775	0.316855	0.150786	-0.0852599	0.705988	-0.100269	0.657063	-0.0308945	0.891441	0.163533	0.467114	0.0683595	0.762445	-0.134853	0.549612	0.773228	2.45e-05	-0.394848	0.0689712	-0.0214045	0.924675	-0.09464	0.675266	-0.499476	0.0179457	0.00926757	0.96735	-0.203489	0.363725	0.13844	0.538947	-0.164441	0.464612
Mrot03275	black	0.275517	0.214587	0.362447	0.0973753	0.473072	0.0261748	-0.036992	0.870176	0.194797	0.385004	0.2869	0.195475	-0.0932887	0.679662	-0.110711	0.623794	0.0811538	0.719581	-0.295866	0.181259	0.0521669	0.817658	-0.0737505	0.744294	-0.0925165	0.682179	0.089563	0.691836	-0.378377	0.0824965	0.65138	0.00102418	0.0728525	0.747308	0.230209	0.302695	-0.100832	0.655251	-0.0190443	0.932962	-0.00993687	0.964993	-0.216374	0.33346	-0.151422	0.501159	-0.176823	0.431167
Mrot10482	black	0.275471	0.214668	-0.0492799	0.827598	0.538966	0.00964701	0.115603	0.608441	-0.162888	0.468897	0.131985	0.558213	-0.184722	0.410526	0.155905	0.488418	0.440056	0.0404141	-0.0567604	0.801898	-0.082566	0.714896	-0.170605	0.4478	-0.0823014	0.715774	0.0351311	0.876657	-0.119801	0.595395	0.658725	0.000857298	-0.0329414	0.884293	-0.0241695	0.914977	-0.287537	0.194441	-0.27497	0.215537	-0.238714	0.284676	-0.0311494	0.89055	0.237726	0.286735	-0.0361819	0.872996
Mrot09934	black	0.274905	0.21565	0.299329	0.175961	0.668398	0.000673339	0.144343	0.5216	0.238443	0.285239	-0.120156	0.594296	-0.151048	0.502228	-0.158558	0.480955	0.334308	0.128346	-0.177834	0.428496	0.185911	0.407469	0.0575842	0.799079	-0.0627567	0.781438	0.0201386	0.929119	-0.377671	0.0831172	0.750686	5.7e-05	0.0147131	0.948185	0.0537304	0.812286	0.0324974	0.885843	-0.281732	0.204006	0.156248	0.487449	-0.112273	0.618874	0.109358	0.628065	0.0147951	0.947897
Mrot11161	black	0.274806	0.215822	-0.0416845	0.853869	0.739196	8.49e-05	0.247138	0.267504	0.0294832	0.896373	-0.215805	0.334765	-0.0868061	0.700892	-0.0359011	0.873974	0.316216	0.151657	-0.119634	0.595912	0.204231	0.36194	0.244807	0.272189	-0.0987522	0.66195	-0.173609	0.439722	-0.194835	0.38491	0.585743	0.00417927	0.367363	0.0925873	0.00756978	0.973329	-0.211961	0.343652	-0.134254	0.551404	0.130561	0.562503	-0.187702	0.402884	0.140374	0.533234	0.204736	0.360729
Mrot00805	black	0.274623	0.21614	0.114025	0.613378	0.431817	0.0447709	0.0541785	0.810748	0.266388	0.230784	-0.199494	0.37342	0.0573628	0.799837	0.0011276	0.996026	0.701266	0.000276759	-0.0620468	0.783853	0.0278499	0.902086	-0.11449	0.611923	0.0598557	0.79132	-0.0895522	0.691872	-0.239393	0.283266	0.498569	0.0181884	0.0776042	0.731398	0.127538	0.571661	-0.44745	0.0367932	0.051527	0.819859	0.151673	0.500439	-0.085462	0.705322	-0.0924018	0.682554	-0.0529383	0.815006
Mrot02228	black	0.274539	0.216285	0.31305	0.156024	-0.23528	0.291868	-0.311711	0.157896	-0.158372	0.481474	0.309674	0.160775	0.239797	0.28243	0.0582785	0.796706	0.191665	0.392842	-0.423174	0.0497245	0.146693	0.514771	-0.102844	0.648797	-0.0193614	0.931848	-0.34703	0.113573	-0.249639	0.262536	0.328284	0.135803	-0.357858	0.102006	0.108397	0.631109	0.0524895	0.816549	-0.0797431	0.72427	0.376475	0.0841775	0.195143	0.384144	-0.49081	0.0203759	-0.454161	0.0337318
Mrot12894	black	0.274522	0.216316	0.287125	0.195111	0.120523	0.593162	-0.15653	0.486653	-0.0854956	0.705211	0.33541	0.127014	-0.0780759	0.729824	-0.1815	0.418882	0.471523	0.0267376	-0.0646185	0.775112	-0.329952	0.133707	-0.257037	0.248186	0.0707827	0.75427	0.0567015	0.8021	-0.218757	0.328034	0.539034	0.00963599	-0.42217	0.0503265	-0.0415491	0.854339	-0.214726	0.337247	-0.188493	0.400869	0.0979331	0.664594	0.0184372	0.935094	0.119765	0.595507	-0.276019	0.213721
Mrot06678	black	0.274508	0.216339	0.152051	0.49936	0.229127	0.305034	0.00243113	0.991433	-0.0738859	0.743839	-0.0901292	0.689981	0.0657622	0.771234	-0.0310424	0.890924	0.0170928	0.939819	-0.216009	0.334298	0.254984	0.252115	-0.0473738	0.834175	0.198182	0.376636	0.0556099	0.805839	-0.43741	0.0417755	0.472145	0.0265105	-0.233253	0.296166	-0.0453727	0.841092	-0.354135	0.105881	-0.157943	0.482679	0.0203992	0.928204	-0.265228	0.232899	0.120964	0.591802	-0.23621	0.289909
Mrot12985	black	0.27434	0.216632	0.407591	0.0597157	0.00549949	0.980622	-0.363304	0.0965277	0.000393307	0.998614	0.181839	0.417997	-0.0352917	0.876098	-0.0187764	0.933903	0.489109	0.0208825	-0.266958	0.22975	-0.165417	0.461927	-0.412202	0.056612	0.197623	0.378011	0.1328	0.555762	-0.188099	0.401872	0.546929	0.00843601	-0.527343	0.0116677	0.0767486	0.734255	0.192592	0.390513	-0.270927	0.222635	-0.176757	0.431343	0.261237	0.240268	-0.227363	0.308875	-0.486026	0.0218266
Mrot05423	black	-0.274205	0.216868	0.13217	0.557656	0.19715	0.379175	0.126876	0.573676	-0.0320428	0.88743	-0.0030389	0.989291	-0.287376	0.194702	0.142681	0.526457	0.347589	0.112953	-0.13016	0.563714	0.156902	0.485605	-0.0103459	0.963553	0.135537	0.547573	0.187005	0.404664	-0.0657711	0.771203	0.634029	0.00153159	-0.326135	0.138535	0.323494	0.141947	-0.0627683	0.781398	-0.593381	0.00360258	0.0528442	0.81533	-0.25291	0.256128	0.161774	0.471984	-0.182159	0.417165
Mrot12179	black	0.274179	0.216913	0.0753378	0.738973	0.569324	0.00568324	0.252506	0.256913	0.286178	0.196652	-0.400689	0.0646025	-0.258063	0.246236	-0.160175	0.476433	0.450788	0.0352445	-0.281893	0.203736	-0.0901766	0.689826	-0.0287684	0.898873	-0.253592	0.254804	-0.0144316	0.949176	0.00561266	0.980223	0.500143	0.0177687	0.196321	0.381225	0.0506082	0.823022	-0.00102002	0.996406	-0.0786878	0.727784	0.0571527	0.800555	0.12654	0.574701	0.00676037	0.97618	0.173257	0.440666
Mrot13013	black	0.273817	0.217546	0.374612	0.0858484	0.248951	0.263897	-0.209384	0.349688	0.283883	0.200426	0.367902	0.092073	0.0203954	0.928217	-0.348672	0.111761	0.0566931	0.802129	-0.270153	0.224011	0.00911775	0.967878	-0.193742	0.387634	0.0484656	0.830407	-0.0831632	0.712919	-0.327258	0.137103	0.603911	0.00291802	-0.127157	0.572822	0.368967	0.0910637	-0.0768115	0.734045	-0.0917363	0.684726	-0.0683248	0.762562	-0.0258687	0.909023	-0.296808	0.179806	-0.319715	0.146933
Mrot03479	black	0.273727	0.217702	0.391593	0.0715008	0.182104	0.417308	-0.202033	0.367242	-0.170156	0.449012	0.556231	0.00718295	-0.170021	0.449379	-0.0453849	0.84105	0.417919	0.0529377	-0.167594	0.45597	0.357782	0.102085	-0.0348639	0.877588	-0.0906783	0.688184	-0.222211	0.32026	-0.233572	0.295487	0.446147	0.0374118	-0.0875224	0.698535	0.136534	0.544604	-0.230315	0.302464	0.0776427	0.731269	0.0890976	0.693362	-0.116369	0.606054	-0.0716575	0.751326	-0.25757	0.247172
Mrot11167	black	-0.273597	0.217929	0.304362	0.168454	0.0449906	0.842414	0.198572	0.375679	-0.279074	0.208487	0.346471	0.114195	-0.221339	0.322212	-0.053866	0.81182	0.105579	0.64006	0.0260564	0.908366	0.117771	0.60169	-0.0147804	0.947949	0.216691	0.332736	0.196435	0.380942	-0.21582	0.334731	0.560351	0.00667935	-0.393182	0.070257	0.377754	0.0830446	0.031684	0.888683	-0.516305	0.0138949	0.0514163	0.82024	-0.256583	0.249051	0.231814	0.29924	-0.128336	0.569239
Mrot10268	black	-0.273407	0.218262	0.299757	0.175315	-0.251469	0.258939	-0.131055	0.561014	0.330114	0.133506	0.357309	0.102571	0.00305474	0.989236	0.0989656	0.661261	0.244143	0.273532	-0.165761	0.460984	-0.348103	0.112386	0.0690547	0.760097	0.168537	0.453403	-0.105755	0.639501	-0.29085	0.189122	0.478539	0.0242625	-0.400366	0.0648388	0.104721	0.642797	-0.152014	0.499465	-0.0227443	0.919975	0.14976	0.505922	-0.362227	0.0975931	-0.470207	0.0272238	-0.379965	0.0811122
Mrot06788	black	0.273376	0.218316	0.0482978	0.830986	0.489858	0.0206583	-0.0652127	0.773097	-0.0458535	0.839429	0.105225	0.641188	-0.119627	0.595932	0.115712	0.608103	0.208378	0.35206	-0.196033	0.381938	0.238492	0.285137	-0.234812	0.292857	-0.339133	0.12259	-0.0687738	0.761045	0.110597	0.624151	0.608364	0.00266337	0.0606632	0.788566	-0.176925	0.430898	-0.148062	0.510812	-0.290815	0.189178	0.23096	0.301075	0.0569713	0.801176	-0.0568058	0.801743	-0.175946	0.433493
Mrot07095	black	0.273262	0.218517	0.498392	0.0182362	0.264465	0.234296	-0.126793	0.573929	0.289087	0.191941	-0.120373	0.593626	-0.363777	0.096062	0.102188	0.650899	0.464599	0.0293733	-0.210755	0.34647	0.154775	0.491612	0.0165159	0.941846	0.0954555	0.672618	-0.0127808	0.954983	-0.372663	0.0876231	0.31968	0.146979	-0.084158	0.709628	0.389283	0.0733379	0.225353	0.313288	0.106046	0.638574	-0.141995	0.528469	-0.0167994	0.94085	-0.129672	0.56519	-0.124238	0.581734
Mrot04750	black	0.273017	0.218947	0.0631606	0.780064	0.42446	0.0489621	-0.155606	0.489261	0.005893	0.979236	0.428381	0.0466919	-0.0484635	0.830414	-0.0328496	0.884614	-0.0449365	0.842601	-0.0434525	0.847739	0.111707	0.620655	-0.202698	0.365632	-0.131917	0.558416	-0.00683106	0.975931	-0.413052	0.0560537	0.305153	0.167295	0.103212	0.64762	-0.0807083	0.721061	-0.088872	0.694102	0.0714979	0.751863	0.24576	0.270267	0.369088	0.090949	0.0242411	0.914726	0.014927	0.947433
Mrot06740	black	0.272785	0.219354	0.363392	0.0964408	0.217844	0.330107	-0.196181	0.38157	-0.314956	0.153384	-0.0428567	0.849804	-0.420256	0.0514898	-0.119762	0.595515	0.431425	0.0449868	-0.0719279	0.750416	0.212706	0.341919	0.0922083	0.683185	-0.196874	0.379858	0.0561349	0.80404	-0.219015	0.327448	0.524502	0.0122109	-0.343221	0.117859	0.335515	0.126888	0.102953	0.648448	-0.325832	0.138924	0.171705	0.444832	0.0121992	0.95703	0.193597	0.387998	-0.165791	0.460902
Mrot05619	black	-0.272111	0.220541	0.350879	0.109357	0.0734215	0.745398	0.0978896	0.664735	0.00152251	0.994635	0.339329	0.12236	0.0779575	0.730219	0.0664389	0.768941	-0.012149	0.957207	-0.306948	0.164685	0.348906	0.111504	0.0120138	0.957682	0.277543	0.211099	0.385924	0.0760724	-0.19763	0.377993	0.285827	0.197227	-0.0923471	0.682732	0.0126645	0.955392	0.228038	0.307403	-0.211965	0.343644	-0.158579	0.480895	-0.390411	0.0724365	0.0278306	0.902154	-0.204249	0.361897
Mrot00259	black	0.27207	0.220613	-0.210363	0.347387	0.576587	0.00497035	0.253582	0.254823	-0.211067	0.345738	-0.111167	0.622355	-0.0269856	0.905112	-0.176122	0.433027	-0.00808808	0.971504	-0.162378	0.470309	-0.0433532	0.848083	-0.065875	0.770851	-0.0966562	0.668725	-0.207446	0.354267	-0.0188541	0.93363	0.393923	0.069683	0.434824	0.04314	0.149574	0.506456	-0.157143	0.484928	-0.0888048	0.694323	0.316682	0.151021	0.113124	0.616202	0.0550736	0.807677	0.208327	0.35218
Mrot01659	black	-0.272059	0.220631	0.110621	0.624076	0.189013	0.399545	0.179036	0.425329	0.0200498	0.929431	0.287849	0.193936	-0.147655	0.511987	-0.0960863	0.670571	0.206024	0.35765	0.029704	0.895602	-0.0169723	0.940242	-0.0315869	0.889022	0.144184	0.522065	0.0602688	0.789911	-0.173735	0.439386	0.772481	2.52e-05	-0.422699	0.050009	0.096736	0.668467	-0.198665	0.37545	-0.698824	0.000296829	0.167405	0.456486	-0.20102	0.369701	0.22984	0.303492	-0.150934	0.502555
Mrot08666	black	0.271856	0.220991	0.175039	0.435905	0.213225	0.340715	-0.219512	0.326324	0.264542	0.234155	0.120328	0.593765	0.0121922	0.957055	0.161374	0.473096	-0.0738212	0.744056	-0.0436462	0.847068	0.0668216	0.767645	-0.238673	0.284761	0.0189581	0.933265	-0.292349	0.186748	-0.228046	0.307385	0.285713	0.197413	-0.207263	0.354702	-0.118666	0.59891	0.0829471	0.713634	-0.0294845	0.896369	0.130636	0.562277	-0.320211	0.146272	-0.122505	0.587052	-0.378167	0.0826809
Mrot08449	black	-0.271805	0.22108	0.208663	0.351386	0.132917	0.555412	-0.192029	0.391926	0.403353	0.0626817	0.284849	0.198832	-0.273112	0.218779	-0.0138276	0.9513	0.137945	0.540413	-0.196504	0.380771	-0.16391	0.466073	0.00299718	0.989438	-0.00696373	0.975464	-0.122288	0.58772	-0.219719	0.325858	0.783719	1.6e-05	-0.340476	0.121021	-0.142375	0.527353	0.117448	0.602692	-0.398956	0.0658762	0.303435	0.16982	-0.0879128	0.697252	-0.328061	0.136084	-0.334637	0.127948
Mrot10093	black	-0.271729	0.221215	0.143861	0.523009	0.209502	0.349411	0.123018	0.585475	0.0641623	0.776661	0.0490339	0.828447	-0.301503	0.17269	0.0703251	0.755812	0.288586	0.192747	0.116053	0.607038	0.115559	0.608578	-0.0380217	0.866593	-0.20404	0.362399	0.0753367	0.738977	0.051579	0.81968	0.580699	0.00460088	-0.384746	0.0770499	0.23534	0.291743	0.0855425	0.705056	-0.64935	0.00107491	0.286933	0.195422	-0.348939	0.111468	0.235911	0.290538	-0.164594	0.46419
Mrot00812	black	-0.271564	0.221507	-0.00817415	0.971201	-0.115321	0.609323	-0.00945882	0.966677	0.268854	0.226333	-0.110025	0.625959	-0.0564741	0.802878	-0.0773236	0.732334	-0.296171	0.180788	0.0154935	0.945441	-0.353992	0.106032	-0.135589	0.547419	0.0371391	0.869664	-0.00803249	0.971699	0.184789	0.410354	0.347882	0.11263	-0.194259	0.386346	0.142481	0.527043	-0.165749	0.461016	-0.324955	0.140052	0.432354	0.0444759	-0.0239761	0.915655	-0.342108	0.119135	-0.162292	0.470546
Mrot04100	black	0.271549	0.221532	0.353055	0.107026	0.439476	0.0407094	-0.136277	0.545366	0.178271	0.427344	0.225995	0.311875	-0.352035	0.108114	-0.112921	0.616838	0.303851	0.169205	-0.32448	0.140666	-0.108047	0.632217	-0.0554383	0.806427	-0.0506972	0.822715	-0.0206978	0.927156	-0.120336	0.593739	0.71317	0.000194803	-0.152801	0.497222	-0.0712658	0.752644	0.0463473	0.837722	-0.240832	0.280295	-0.0179787	0.936705	-0.0942809	0.676433	0.00689768	0.975696	-0.227277	0.309064
Mrot08942	black	0.271447	0.221713	0.31616	0.151733	0.0765502	0.734918	-0.166489	0.458988	0.00318462	0.988778	-0.0232924	0.918052	-0.127821	0.570802	-0.127113	0.572954	0.0726723	0.747914	-0.146072	0.516573	-0.124374	0.581317	-0.0535624	0.812863	0.0260781	0.908289	-0.121246	0.590932	-0.171979	0.444096	0.52705	0.0117227	-0.280638	0.205842	0.0303856	0.893219	0.0228951	0.919446	-0.11589	0.607547	0.0342045	0.879887	-0.0370345	0.870028	-0.261322	0.240109	-0.263902	0.235331
Mrot02800	black	-0.271149	0.22224	0.391488	0.0715832	0.00787561	0.972252	0.0475109	0.833702	-0.0067689	0.97615	0.418006	0.0528828	-0.314999	0.153325	-0.174252	0.438003	0.189629	0.397983	0.0176408	0.937893	-0.107078	0.635292	-0.2726	0.219678	0.132538	0.55655	0.0286319	0.89935	-0.275774	0.214144	0.758787	4.25e-05	-0.55569	0.0072513	0.302686	0.170929	0.0694831	0.758651	-0.463915	0.0296445	0.258398	0.245602	-0.205369	0.359214	-0.0292772	0.897094	-0.336507	0.1257
Mrot05692	black	0.271017	0.222475	-0.0930816	0.680337	0.608846	0.00263697	0.389802	0.0729221	-0.18259	0.416044	-0.274531	0.2163	-0.153221	0.496025	-0.114819	0.610892	0.499413	0.0179625	-0.125634	0.577464	0.273343	0.218374	0.204403	0.361528	-0.197292	0.378827	-0.0674492	0.765522	0.00991639	0.965066	0.445061	0.0379339	0.172146	0.443645	0.00445241	0.984311	-0.138565	0.538574	-0.329024	0.13487	-0.097034	0.667502	-0.0585569	0.795754	0.484054	0.0224483	0.276305	0.213227
Mrot12597	black	-0.271002	0.222501	0.296357	0.1805	-0.134556	0.550502	-0.0473224	0.834353	0.360986	0.0988328	0.382249	0.0791524	0.0781769	0.729487	-0.0147146	0.94818	-0.0454787	0.840725	0.0707698	0.754314	-0.194546	0.385629	0.0456635	0.840086	0.491541	0.0201612	-0.168651	0.453094	-0.496037	0.0188805	0.470911	0.0269628	-0.555961	0.00721693	0.0179251	0.936894	0.00410278	0.985543	-0.369354	0.0906985	0.300307	0.174484	-0.173798	0.439218	-0.114995	0.610343	-0.263161	0.236697
Mrot00762	black	0.270834	0.222799	0.229841	0.303488	0.299921	0.175066	-0.0401839	0.859078	-0.00687058	0.975792	0.375982	0.0846172	-0.110594	0.624162	-0.247007	0.267766	0.315363	0.152824	-0.278347	0.209724	-0.169278	0.45139	-0.112284	0.618839	-0.109477	0.627689	-0.111191	0.62228	-0.0824287	0.715352	0.787712	1.35e-05	-0.303658	0.169491	0.102563	0.649697	-0.0348117	0.87777	-0.455912	0.0329671	-0.146022	0.516715	-0.0305015	0.892814	0.0260475	0.908397	-0.259001	0.244462
Mrot09877	black	0.270637	0.223149	0.432491	0.0444013	0.380979	0.0802378	-0.0298789	0.89499	0.397682	0.0668242	0.0755546	0.738248	-0.213046	0.341129	-0.195431	0.383429	0.32984	0.133848	-0.220525	0.32404	-0.104376	0.643897	-0.127868	0.570658	-0.116792	0.604734	-0.125791	0.576985	-0.296885	0.179688	0.720545	0.000155355	-0.0895759	0.691794	-0.0865708	0.701667	-0.00616869	0.978264	-0.0165185	0.941838	0.217081	0.331844	0.0227799	0.91985	-0.283469	0.201111	-0.15357	0.495034
Mrot07054	black	0.270275	0.223794	0.0598912	0.791199	0.331901	0.13129	-0.165342	0.462134	0.176015	0.433311	0.0204664	0.927968	-0.151686	0.500403	0.0633485	0.779426	0.331072	0.132314	-0.307887	0.16333	-0.10825	0.631574	-0.0119165	0.958025	-0.0987541	0.661943	-0.195209	0.383981	-0.315854	0.152152	0.719473	0.000160618	-0.124793	0.580034	-0.0345744	0.878597	-0.235199	0.292039	-0.178489	0.426768	0.0910227	0.687058	0.133811	0.552732	-0.243755	0.274319	-0.209526	0.349354
Mrot06914	black	-0.270202	0.223923	-0.0777026	0.731069	0.124233	0.581748	-0.132038	0.558051	-0.0524932	0.816536	0.337241	0.124824	-0.333999	0.128721	-0.0844453	0.708678	-0.184269	0.411696	0.322154	0.143701	-0.296157	0.180808	0.32988	0.133798	-0.15147	0.501021	-0.0491419	0.828074	-0.072891	0.747179	0.23899	0.284102	-0.0315289	0.889224	-0.319336	0.147438	0.0567498	0.801934	-0.171991	0.444064	0.388767	0.0737532	0.0180675	0.936393	0.141454	0.530056	0.157854	0.482929
Mrot04903	black	0.270108	0.224091	-0.122627	0.586677	0.718869	0.000163654	0.355534	0.104413	0.235756	0.290865	-0.47079	0.0270076	-0.165428	0.461898	-0.0586805	0.795332	0.379901	0.0811676	-0.152581	0.497849	0.071206	0.752845	-0.000304958	0.998925	-0.237277	0.287672	-0.0530684	0.814559	0.0256931	0.909638	0.37362	0.086749	0.376765	0.0839192	0.0568978	0.801428	0.025954	0.908724	-0.119195	0.59727	-0.0740164	0.743401	0.0268268	0.905668	0.18909	0.39935	0.284027	0.200187
Mrot07260	black	0.270066	0.224165	0.216963	0.332116	0.478852	0.0241563	-0.02013	0.929149	-0.219276	0.326858	0.31062	0.159433	-0.248902	0.263994	-0.3038	0.169281	0.469139	0.0276231	-0.178697	0.426221	-0.0108853	0.961654	-0.0616328	0.785262	0.128443	0.568913	0.000499893	0.998238	-0.207765	0.353512	0.668592	0.000670019	-0.231089	0.300798	0.137904	0.540534	0.123706	0.583364	-0.408793	0.0588945	-0.221533	0.321779	0.0196602	0.930799	0.371644	0.0885619	-0.0996281	0.659126
Mrot06702	black	-0.269922	0.224423	0.0243937	0.914191	0.0279466	0.901748	0.449719	0.0357347	0.398688	0.066075	0.211338	0.345107	0.0693341	0.759154	-0.122123	0.588229	0.0663613	0.769204	-0.0670235	0.766962	-0.296233	0.180692	-0.0347745	0.8779	-0.138249	0.53951	-0.302999	0.170464	-0.00176207	0.993791	0.463058	0.0299874	-0.0640692	0.776977	0.173733	0.439392	-0.0941767	0.676772	-0.238756	0.284589	0.157443	0.484082	-0.304898	0.167668	-0.21663	0.332876	-0.00876946	0.969104
Mrot04545	black	0.269909	0.224446	0.43513	0.0429772	0.00159671	0.994373	0.0766303	0.73465	0.182944	0.415126	0.0329338	0.88432	0.100738	0.655553	-0.163603	0.466922	0.226408	0.310966	-0.120686	0.59266	0.0128822	0.954626	-0.0954046	0.672783	0.0601504	0.790314	-0.286882	0.195505	-0.227528	0.308516	0.54361	0.00892458	-0.365742	0.094146	-0.036017	0.873571	-0.125714	0.577218	-0.20837	0.35208	0.230504	0.302058	-0.195035	0.384414	-0.187306	0.403895	-0.28093	0.205351
Mrot04106	black	-0.269727	0.22477	0.412139	0.0566535	-0.194566	0.385579	-0.221749	0.321294	0.344683	0.1162	0.626843	0.00179689	-0.190547	0.39566	-0.192214	0.391461	-0.030734	0.892001	-0.206598	0.356282	-0.300959	0.173506	-0.0573262	0.799962	0.127494	0.571794	0.0536129	0.812689	-0.053745	0.812236	0.569952	0.00561847	-0.578101	0.00483157	0.415352	0.0545637	0.000281109	0.999009	-0.497841	0.0183853	0.0639785	0.777285	-0.124873	0.579788	-0.206405	0.356741	-0.422475	0.0501433
Mrot08533	black	0.269662	0.224887	-0.00599248	0.978885	-0.207757	0.353531	-0.0839359	0.710362	-0.165673	0.461226	-0.228783	0.305781	0.349194	0.111189	0.0118274	0.958338	-0.12422	0.581788	-0.140805	0.531965	0.376459	0.0841916	-0.121748	0.589384	0.00788153	0.972231	-0.0913944	0.685843	0.396575	0.067657	-0.624403	0.00189537	0.46635	0.0286881	-0.113157	0.6161	-0.170412	0.448321	0.618069	0.00217258	-0.063745	0.778078	-0.130245	0.563457	-0.278376	0.209675	-0.0490509	0.828388
Mrot12003	black	0.269607	0.224984	0.243684	0.274465	-0.0520268	0.81814	-0.0537727	0.812141	-0.129157	0.56675	-0.142042	0.528332	0.204175	0.362075	-0.0251927	0.911391	-0.0937786	0.678067	0.0318203	0.888207	0.416522	0.0538181	-0.229032	0.305242	0.0311852	0.890425	-0.00660171	0.976739	0.0217029	0.923628	-0.349407	0.110956	0.338453	0.123389	0.0687871	0.761	-0.24416	0.273499	0.622195	0.00198838	0.302202	0.171648	-0.231083	0.300811	-0.233951	0.294682	-0.0799096	0.723716
Mrot09193	black	0.269569	0.225053	0.109073	0.628969	0.565178	0.00612694	0.0768797	0.733817	0.508876	0.0155799	-0.281627	0.204181	-0.171495	0.445397	-0.065051	0.773645	0.347797	0.112724	-0.224237	0.315755	-0.0349013	0.877458	-0.130537	0.562576	-0.178095	0.427808	-0.0189157	0.933414	-0.0659981	0.770434	0.53093	0.0110101	0.103056	0.648117	-0.0881407	0.696503	-0.0921044	0.683524	-0.113928	0.613681	0.125102	0.579089	0.147119	0.513538	-0.0789663	0.726856	0.0322146	0.88683
Mrot11790	black	0.26935	0.225444	0.135624	0.547312	0.527646	0.0116109	-0.111271	0.622028	0.216265	0.33371	0.283031	0.201837	-0.153256	0.495924	-0.144524	0.521073	0.220826	0.323364	-0.0116027	0.959129	0.314652	0.153804	-0.28359	0.20091	0.0338008	0.881295	-0.204322	0.361723	-0.294966	0.182652	0.71086	0.000208819	-0.235892	0.290578	0.0367331	0.871077	-0.112621	0.617783	-0.463045	0.0299925	-0.0752978	0.739107	0.0869919	0.70028	0.181753	0.418222	-0.228811	0.30572
Mrot06008	black	0.269117	0.225862	0.419629	0.0518748	0.473012	0.0261964	-0.0205192	0.927783	0.135409	0.547955	-0.0329027	0.884429	-0.210536	0.346982	-0.114319	0.612458	0.435213	0.0429329	-0.246147	0.26949	0.0678292	0.764237	-0.0107696	0.962062	-0.162641	0.469581	-0.0346869	0.878205	-0.279769	0.207309	0.758445	4.3e-05	-0.174271	0.437953	0.12749	0.571807	0.129324	0.566243	-0.281325	0.204687	0.343424	0.117628	-0.235026	0.292404	-0.0154811	0.945485	-0.209926	0.348414
Mrot02655	black	-0.269067	0.22595	0.251959	0.25798	0.295496	0.18183	0.274617	0.216151	0.304141	0.16878	0.0962539	0.670028	-0.184983	0.409856	0.141992	0.528477	0.564857	0.00616242	0.0530489	0.814626	0.236671	0.288941	-0.0827246	0.714371	0.021827	0.923193	0.324881	0.140148	0.00914037	0.967798	0.443391	0.0387478	-0.12632	0.575369	0.0243485	0.91435	-0.118496	0.599437	-0.366855	0.0930743	0.0214144	0.924641	-0.0450622	0.842166	0.216157	0.333957	0.0666397	0.768261
Mrot00677	black	0.268931	0.226194	0.417658	0.053101	0.365509	0.0943717	0.177764	0.428681	0.149923	0.505454	0.183222	0.414404	-0.0583513	0.796457	-0.196628	0.380464	0.410477	0.0577581	-0.19899	0.374653	-0.0934393	0.679172	0.0400154	0.859663	0.00599788	0.978866	-0.0920111	0.683829	-0.450228	0.0355007	0.772355	2.53e-05	-0.155772	0.488793	0.254994	0.252097	-0.035198	0.876424	-0.197136	0.37921	-0.0425774	0.850772	-0.188308	0.40134	-0.0519222	0.8185	-0.0938758	0.677751
Mrot01194	black	-0.268866	0.226311	0.0716977	0.75119	-0.167904	0.455127	-0.00971999	0.965757	-0.066636	0.768274	-0.104382	0.643878	-0.293219	0.18538	-0.0949787	0.674166	-0.0573038	0.800039	-0.202783	0.365428	-0.197065	0.379387	-0.0832317	0.712692	0.403882	0.0623051	-0.310909	0.159025	-0.0610783	0.787151	0.319557	0.147143	-0.352707	0.107396	-0.0503365	0.823957	0.318262	0.148882	-0.220523	0.324045	0.261501	0.239776	-0.222993	0.318516	-0.162091	0.471105	-0.29567	0.181561
Mrot07495	black	-0.268537	0.226901	0.0655194	0.772056	0.161147	0.473726	-0.0372667	0.86922	-0.0388811	0.863605	0.260336	0.241952	-0.362503	0.0973194	0.00286724	0.989896	0.337638	0.124353	-0.117873	0.601373	-0.00222338	0.992165	0.0189536	0.933281	0.0763946	0.735438	0.0718474	0.750687	-0.102557	0.649715	0.675703	0.000557841	-0.463933	0.0296374	0.156937	0.485506	-0.0439362	0.846064	-0.628749	0.00172298	0.0293904	0.896698	-0.142313	0.527536	0.232271	0.298262	-0.229387	0.304472
Mrot02575	black	-0.268432	0.22709	0.417641	0.0531119	-0.173541	0.439905	-0.25546	0.251201	0.190001	0.397041	0.456769	0.0325981	-0.115426	0.608996	0.144042	0.522478	0.0409933	0.856267	-0.202377	0.366408	-0.0956953	0.671839	-0.245172	0.271452	0.390773	0.072149	0.164	0.465825	-0.109453	0.627765	0.26468	0.233902	-0.36606	0.0938392	0.0162333	0.94284	-0.13871	0.538148	-0.0839883	0.710189	0.578492	0.00479624	-0.0999215	0.658181	-0.222214	0.320254	-0.402814	0.0630666
Mrot05043	black	0.268366	0.227209	0.357717	0.102151	0.526108	0.0119013	0.0710323	0.75343	0.353028	0.107054	-0.0282229	0.900781	-0.213461	0.340169	-0.178755	0.426068	0.369161	0.0908809	-0.279533	0.207708	0.0132259	0.953417	-0.112539	0.618038	-0.0780939	0.729764	-0.143711	0.523446	-0.2982	0.177676	0.82435	2.39e-06	-0.0637958	0.777906	0.111928	0.619961	0.0268431	0.905611	-0.188163	0.401709	0.126448	0.574979	-0.107044	0.635401	-0.17043	0.448271	-0.155856	0.488555
Mrot04847	black	0.268329	0.227276	0.157803	0.483072	0.528758	0.0114046	-0.0204648	0.927974	0.0578025	0.798333	0.211289	0.34522	-0.0580214	0.797584	-0.106199	0.638086	0.372019	0.0882155	-0.189444	0.398453	-0.134326	0.55119	-0.0441136	0.84545	0.196824	0.379982	0.0556012	0.805868	-0.259214	0.244061	0.619424	0.0021106	0.116476	0.60572	0.359967	0.0998585	-0.316918	0.1507	-0.0691536	0.759763	-0.132189	0.557598	-0.10392	0.645356	-0.00148237	0.994776	-0.0616503	0.785203
Mrot03760	black	-0.268151	0.227596	0.207253	0.354724	0.00483865	0.98295	0.0523642	0.81698	0.018793	0.933845	0.195435	0.383419	0.209935	0.348393	-0.115434	0.608969	0.282631	0.202504	-0.134126	0.551788	-0.0409711	0.856345	-0.0121362	0.957252	0.207873	0.353256	0.0576646	0.798804	-0.292216	0.186958	0.57258	0.00535383	-0.45785	0.0321369	0.144527	0.521065	0.127806	0.570846	-0.537738	0.00984584	0.422536	0.0501066	-0.32825	0.135846	0.00320276	0.988714	-0.306375	0.165514
Mrot10445	black	0.268105	0.227679	0.507071	0.0160133	0.260439	0.241759	-0.166853	0.457993	0.386412	0.0756708	-0.142741	0.526281	-0.219399	0.32658	0.0440966	0.845508	0.225795	0.312314	-0.313722	0.155089	0.329922	0.133746	-0.253717	0.254562	-0.0127989	0.954919	-0.0888404	0.694206	-0.211363	0.345047	0.667364	0.000691228	-0.218544	0.328516	-0.0275195	0.903243	-0.123269	0.584705	-0.0939598	0.677478	0.275188	0.215158	-0.135152	0.548722	-0.369138	0.090902	-0.416742	0.0536783
Mrot02851	black	0.267916	0.22802	0.429097	0.0462863	0.319011	0.147874	-0.232551	0.297663	0.15442	0.49262	0.130293	0.563311	-0.244289	0.273236	0.0220535	0.922398	0.270615	0.223188	-0.22431	0.315592	0.130468	0.562784	-0.25225	0.257411	0.0776879	0.731118	-0.173444	0.440165	-0.296249	0.180667	0.831815	1.6e-06	-0.346631	0.114016	0.114874	0.610721	-0.144561	0.520965	-0.269193	0.225726	0.350859	0.109379	-0.101088	0.654428	-0.236323	0.289673	-0.444	0.0384497
Mrot12596	black	-0.267911	0.228029	0.361148	0.0986699	-0.0550395	0.807794	-0.0431416	0.848817	0.371138	0.0890306	0.331144	0.132225	-0.00135311	0.995232	0.0566039	0.802434	0.0674708	0.765449	-0.0749104	0.740405	0.0184457	0.935065	0.0400269	0.859623	0.613558	0.00239026	-0.207747	0.353555	-0.474968	0.0254982	0.567828	0.00584021	-0.489536	0.0207543	-0.0554322	0.806448	-0.0170917	0.939823	-0.354478	0.10552	0.246932	0.267916	-0.189899	0.397298	-0.17859	0.426504	-0.309816	0.160573
Mrot03438	black	-0.267509	0.228753	0.131405	0.559958	0.0909604	0.687261	-0.00287469	0.98987	-0.138117	0.539903	0.297045	0.179443	-0.226713	0.310298	0.138071	0.54004	0.262223	0.238433	0.0161189	0.943242	0.0933338	0.679516	0.0176527	0.937851	0.149707	0.506075	-0.0486945	0.829617	-0.264533	0.234171	0.752926	5.26e-05	-0.481367	0.023318	0.169376	0.451125	-0.0581219	0.797241	-0.637289	0.00142268	0.145048	0.519548	-0.22401	0.316258	0.0824523	0.715273	-0.284479	0.199441
Mrot04204	black	0.267361	0.229021	0.21539	0.335717	0.357356	0.102523	0.00712789	0.974886	0.072229	0.749403	-0.112879	0.616972	-0.0441892	0.845188	0.00414866	0.985381	0.224562	0.315034	-0.240842	0.280275	-0.102645	0.649433	-0.206026	0.357644	-0.116612	0.605296	0.107911	0.632647	-0.0763434	0.735609	0.536063	0.0101225	-0.154199	0.493247	-0.139452	0.535953	0.0588862	0.794629	-0.207379	0.354427	0.236229	0.289869	-0.0251671	0.911481	-0.044448	0.844292	-0.166149	0.459919
Mrot07513	black	0.267354	0.229034	0.289251	0.191678	0.469969	0.0273121	-0.153756	0.494505	0.082045	0.716624	0.16497	0.463156	-0.147052	0.513732	-0.0728856	0.747197	0.398698	0.0660675	-0.0295914	0.895995	0.217355	0.331219	-0.33594	0.126378	-0.0290056	0.898043	-0.114796	0.610965	-0.221281	0.322344	0.721328	0.000151605	-0.221978	0.320781	0.157491	0.483949	-0.236529	0.289239	-0.296129	0.180851	0.475944	0.0251555	-0.0844409	0.708693	0.0269214	0.905337	-0.310781	0.159206
Mrot07199	black	0.267312	0.22911	0.291642	0.187865	0.537296	0.00991821	-0.111197	0.62226	0.209522	0.349362	0.0983374	0.663288	-0.104273	0.644228	0.0368159	0.870789	0.324007	0.14128	-0.333627	0.129174	0.11453	0.611796	-0.181404	0.419132	-0.125349	0.578334	-0.0422291	0.85198	-0.173353	0.440409	0.743542	7.32e-05	-0.0434744	0.847663	0.0254676	0.910428	-0.0384511	0.865099	-0.23149	0.299935	0.368955	0.0910747	-0.131194	0.560595	-0.154819	0.491489	-0.280834	0.205512
Mrot07559	black	-0.267054	0.229576	0.221761	0.321267	-0.178577	0.426538	-0.0606077	0.788755	-0.0950983	0.673777	0.0951451	0.673625	-0.19369	0.387766	0.137585	0.541481	0.119873	0.59517	-0.0621517	0.783496	0.0632669	0.779703	-0.142651	0.526546	0.258396	0.245606	-0.00252143	0.991115	-0.296563	0.180183	0.592012	0.00370072	-0.62447	0.00189261	0.0970239	0.667535	0.0377111	0.867673	-0.462345	0.0302747	0.10269	0.649289	-0.203645	0.36335	-0.118467	0.599528	-0.424582	0.0488902
Mrot10349	black	0.266788	0.230059	0.546492	0.00849895	0.175372	0.43502	-0.226487	0.310794	0.314534	0.153965	0.12679	0.573937	-0.148422	0.509775	-0.06318	0.779998	0.132469	0.556756	-0.0978542	0.664849	0.401004	0.0643729	-0.422574	0.0500838	-0.0623541	0.782807	-0.131242	0.560449	-0.271962	0.220804	0.57536	0.00508523	-0.305544	0.166724	0.00924908	0.967415	-0.130112	0.563861	-0.108516	0.630732	0.412854	0.0561833	-0.105289	0.640986	-0.269396	0.225361	-0.471276	0.0268283
Mrot11253	black	0.266761	0.230107	0.27135	0.221884	0.401309	0.0641514	-0.112282	0.618846	0.142328	0.527491	-0.0267516	0.905931	-0.0193113	0.932024	0.164738	0.463795	0.446474	0.037256	-0.0789267	0.726988	0.278441	0.209565	-0.132026	0.55809	0.113762	0.6142	-0.152037	0.499401	-0.527713	0.0115985	0.784732	1.53e-05	-0.283786	0.200585	0.00536488	0.981096	0.0657132	0.7714	-0.339173	0.122543	-0.02672	0.906042	-0.0141177	0.95028	-0.141724	0.529265	-0.297073	0.1794
Mrot02066	black	-0.266667	0.230279	-0.00833333	0.97064	-0.0705056	0.755204	0.174467	0.437429	-0.0278043	0.902246	0.195127	0.384186	-0.244238	0.273339	-0.286259	0.19652	-0.230169	0.30278	-0.233732	0.295148	-0.130515	0.562643	-0.216062	0.334176	-0.0365006	0.871886	0.181266	0.41949	0.0112013	0.960542	0.00371145	0.986922	0.0262953	0.907529	-0.263043	0.236915	0.194614	0.38546	0.169175	0.451672	-0.0472056	0.834756	0.195632	0.382931	-0.0219324	0.922823	0.078192	0.729436
Mrot13327	black	-0.266655	0.2303	0.129481	0.565769	-0.273453	0.218183	-0.101413	0.653385	-0.106705	0.636478	0.217372	0.331182	0.152596	0.497806	0.0125689	0.955729	0.188263	0.401453	0.0879115	0.697256	-0.103379	0.647084	0.0398847	0.860117	-0.0783304	0.728975	0.212004	0.343553	-0.0803856	0.722133	0.368946	0.0910829	-0.659721	0.000836554	0.305264	0.167133	0.0821044	0.716427	-0.630017	0.00167527	0.0287333	0.898996	-0.268977	0.226113	0.06455	0.775345	-0.339967	0.121614
Mrot05494	black	-0.266436	0.230697	0.301732	0.172349	0.242489	0.276897	0.0858807	0.703941	-0.0459024	0.83926	0.522843	0.0125375	-0.285974	0.196986	0.0456514	0.840128	0.295948	0.181131	-0.0286389	0.899326	-0.0168861	0.940545	-0.117997	0.600986	0.130792	0.561806	0.10532	0.640887	-0.240534	0.280909	0.814676	3.92e-06	-0.474526	0.0256547	-0.114771	0.611042	0.101607	0.652762	-0.602249	0.00301813	0.251821	0.258249	-0.150747	0.50309	0.2008	0.370234	-0.215112	0.336358
Mrot07965	black	0.26636	0.230837	-0.167501	0.456225	0.849481	5.7e-07	0.36481	0.0950515	-0.00829859	0.970762	-0.177038	0.430599	-0.144727	0.520482	-0.0244827	0.913879	0.321835	0.144121	-0.00808135	0.971527	0.110317	0.625035	0.0119923	0.957758	-0.159268	0.478966	0.152351	0.498505	-0.252304	0.257306	0.49974	0.0178755	0.182002	0.417574	0.0660077	0.770402	-0.175046	0.435887	-0.302224	0.171616	-0.0590071	0.794216	-0.0767152	0.734366	0.607676	0.00270144	0.291037	0.188824
Mrot01882	black	-0.266268	0.231002	0.0287988	0.898767	0.0198674	0.930071	0.0364975	0.871897	-0.207662	0.353755	0.284154	0.199977	-0.064043	0.777066	0.0435441	0.847422	0.0811386	0.719631	0.137124	0.542848	0.155493	0.489581	0.126951	0.573447	0.311564	0.158102	0.0692985	0.759274	-0.281544	0.20432	0.434365	0.0433859	-0.387516	0.074767	0.0294986	0.89632	0.0512422	0.820839	-0.590488	0.0038126	-0.217729	0.330367	-0.137609	0.541408	0.292781	0.186067	-0.118382	0.599792
Mrot02495	black	0.266114	0.231283	-0.0115702	0.959244	-0.252421	0.257079	-0.178787	0.425985	0.130567	0.562486	0.364689	0.0951692	0.422692	0.0500128	0.13261	0.556335	-0.204437	0.361446	-0.185325	0.408974	0.115036	0.610213	-0.207396	0.354386	-0.144003	0.522593	-0.15477	0.491627	-0.180501	0.42149	-0.164204	0.465263	-0.215996	0.334327	-0.186324	0.406408	-0.162686	0.469456	0.0854462	0.705374	-0.150989	0.502398	0.0884327	0.695544	-0.13288	0.555522	-0.286602	0.195961
Mrot03450	black	0.266055	0.23139	0.184834	0.410238	0.267491	0.228786	0.0273433	0.90386	-0.175904	0.433605	-0.00619134	0.978185	-0.0731951	0.746158	0.0188309	0.933712	0.197051	0.379421	-0.12777	0.570955	-0.0913049	0.686135	-0.116001	0.607202	-0.0960383	0.670727	-0.0866226	0.701496	-0.190583	0.39557	0.507946	0.0158022	0.0176839	0.937741	-0.0324051	0.886165	-0.136445	0.544867	0.0350982	0.876772	0.406751	0.0602948	0.068116	0.763268	-0.215701	0.335003	-0.0624193	0.782585
Mrot09299	black	-0.265827	0.231806	0.193337	0.388648	0.153959	0.493929	0.107307	0.634564	0.286961	0.195377	0.474578	0.0256364	0.0410034	0.856232	0.122767	0.586247	0.118698	0.59881	-0.0369738	0.870239	-0.00426751	0.984962	-0.265087	0.233157	0.33782	0.124138	-0.113103	0.616267	-0.436906	0.0420386	0.670635	0.000635983	-0.373451	0.086903	0.144251	0.521868	0.0492851	0.82758	-0.459558	0.0314189	0.185988	0.407269	-0.0723688	0.748934	-0.113329	0.615559	-0.263362	0.236325
Mrot03834	black	0.265547	0.232316	0.159604	0.478028	0.591579	0.00373225	0.00877929	0.969069	0.103181	0.647719	-0.071036	0.753417	-0.113566	0.614815	0.0393331	0.862033	0.520636	0.0129831	-0.0867116	0.701203	0.123697	0.583392	0.011766	0.958554	0.112315	0.618744	-0.0854681	0.705301	-0.487947	0.0212346	0.805853	5.99e-06	-0.161654	0.472318	0.198342	0.376243	-0.0811663	0.719539	-0.34055	0.120936	-0.0409006	0.856589	-0.152083	0.499268	0.10206	0.651308	-0.131496	0.559683
Mrot00688	black	0.265525	0.232356	0.410667	0.057631	0.377437	0.0833244	-0.0386318	0.864471	-0.207976	0.353012	0.201718	0.368005	-0.0179162	0.936925	-0.0737626	0.744253	0.35011	0.110191	0.0270802	0.90478	0.357309	0.102571	-0.110076	0.625796	0.0713518	0.752354	0.0797998	0.724081	-0.349887	0.110432	0.75433	5e-05	-0.358263	0.101592	0.0443843	0.844512	-0.0128341	0.954796	-0.498287	0.0182646	0.0994624	0.65966	-0.13404	0.552044	0.204699	0.360818	-0.244613	0.272582
Mrot10305	black	-0.265513	0.232378	0.357183	0.102701	0.0191926	0.932441	0.0581456	0.79716	0.0791413	0.726273	0.474954	0.0255032	-0.189576	0.398119	-0.0813431	0.718953	-0.150421	0.504024	-0.229637	0.303931	-0.114394	0.612222	-0.401354	0.0641192	0.228005	0.307475	0.116911	0.604365	-0.135593	0.547405	0.429285	0.0461805	-0.142093	0.528182	0.251873	0.258149	-0.00634457	0.977645	-0.0691292	0.759845	0.498618	0.0181753	-0.0585775	0.795684	-0.258608	0.245204	-0.24487	0.272061
Mrot11494	black	0.265293	0.232779	0.439563	0.040665	0.452749	0.0343589	-0.0414406	0.854715	0.243999	0.273824	0.00997189	0.96487	-0.334687	0.127887	-0.175687	0.434183	0.476636	0.0249151	-0.337328	0.124721	0.0884904	0.695355	-0.125666	0.577365	-0.0951989	0.67345	-0.127575	0.571548	-0.1053	0.64095	0.82946	1.82e-06	-0.158968	0.479804	0.210777	0.346419	0.078697	0.727753	-0.296105	0.18089	0.101364	0.653543	-0.0924529	0.682387	-0.152983	0.496703	-0.255716	0.25071
Mrot03052	black	-0.264975	0.233362	0.142065	0.528264	-0.0974382	0.666194	0.177405	0.429629	0.411404	0.0571401	-0.00633061	0.977694	-0.350207	0.110085	0.276473	0.212936	0.152001	0.499503	-0.134275	0.551342	-0.370148	0.0899533	-0.154654	0.491956	-0.07127	0.75263	0.159162	0.479263	-0.167915	0.455096	0.346433	0.114237	-0.281256	0.204802	0.18976	0.39765	-0.178636	0.426382	-0.013347	0.952991	-0.0374244	0.868671	-0.0858763	0.703955	-0.224877	0.314339	-0.107137	0.635106
Mrot04934	black	0.264584	0.234077	0.0896879	0.691427	0.707815	0.00022862	0.19956	0.373259	0.246582	0.268617	0.0512171	0.820925	-0.141349	0.530366	-0.050095	0.824789	0.178601	0.426475	-0.150386	0.504126	0.114414	0.612159	-0.0659789	0.770499	-0.0648154	0.774444	-0.131979	0.558229	-0.31688	0.150752	0.773434	2.43e-05	0.138724	0.538107	-0.0111963	0.96056	-0.238306	0.285524	-0.22389	0.316524	0.110047	0.625888	0.00361329	0.987267	0.0359005	0.873976	0.0550755	0.807671
Mrot10216	black	0.264562	0.234118	0.116642	0.605202	0.456874	0.032553	0.315476	0.152669	0.0111058	0.960878	-0.121888	0.588953	0.14737	0.512812	0.0558063	0.805166	0.459355	0.0315035	-0.0737566	0.744273	0.0565605	0.802582	-0.247138	0.267506	-0.21885	0.327824	0.47388	0.0258845	-0.242784	0.276297	0.287063	0.195211	0.0188647	0.933593	0.2081	0.352719	-0.127524	0.571703	-0.0267352	0.905988	-0.195471	0.383331	-0.112342	0.618658	0.292255	0.186896	0.0904083	0.689067
Mrot08763	black	0.264501	0.23423	0.0711853	0.752915	0.250921	0.260012	-0.341135	0.120257	0.0485118	0.830248	0.159175	0.479227	-0.0613477	0.786233	-0.143176	0.525009	0.326819	0.137662	-0.0817237	0.717689	-0.158988	0.479749	0.0678365	0.764212	0.130475	0.562762	-0.168841	0.452578	-0.295915	0.181182	0.510355	0.0152318	-0.404525	0.0618502	-0.00908819	0.967982	-0.0649846	0.77387	-0.350074	0.110229	0.0934662	0.679084	0.0799327	0.723639	0.142708	0.526379	-0.230706	0.301622
Mrot11799	black	0.264425	0.234369	0.0139872	0.950739	-0.154195	0.493257	-0.204675	0.360874	0.122753	0.586292	0.312091	0.157362	0.312683	0.156535	-0.137463	0.541843	-0.27875	0.209038	-0.0362554	0.87274	-0.176554	0.431881	-0.23088	0.301248	-0.135593	0.547404	-0.0261848	0.907916	0.033617	0.881936	-0.365938	0.0939565	0.133007	0.555141	0.277939	0.21042	-0.311569	0.158096	0.401372	0.0641058	0.144488	0.521179	0.0583849	0.796342	-0.173816	0.439169	-0.0948722	0.674511
Mrot08466	black	-0.264236	0.234717	0.363191	0.096639	0.00201899	0.992885	-0.0684856	0.762019	0.000486214	0.998287	0.359182	0.100654	-0.261891	0.23905	-0.163608	0.466909	0.258525	0.245362	-0.146366	0.515718	-0.0958389	0.671374	-0.107696	0.633331	0.264852	0.233587	0.038963	0.86332	-0.175776	0.433945	0.81638	3.6e-06	-0.561232	0.00657554	0.144146	0.522177	0.0985504	0.662601	-0.574968	0.00512247	0.0710916	0.75323	-0.202744	0.365521	-0.0752941	0.73912	-0.396463	0.0677416
Mrot11262	black	0.263656	0.235783	0.30463	0.168061	0.500583	0.0176529	0.131776	0.558841	0.183299	0.414205	0.146211	0.516168	-0.240144	0.281713	-0.152107	0.4992	0.252207	0.257496	-0.129043	0.567093	0.0642414	0.776392	-0.192864	0.389832	-0.327811	0.136401	-0.10099	0.654743	-0.205514	0.358866	0.789433	1.25e-05	-0.163918	0.466052	0.335919	0.126403	-0.0397645	0.860534	-0.377569	0.0832076	0.259204	0.244079	-0.0116861	0.958836	0.0196128	0.930965	-0.105499	0.640317
Mrot11561	black	-0.263648	0.235798	0.294983	0.182625	0.00419141	0.98523	0.013065	0.953983	0.0691617	0.759736	0.215582	0.335276	-0.105854	0.639186	-0.0140495	0.95052	0.230969	0.301056	-0.146471	0.515416	-0.0587455	0.79511	-0.035971	0.873731	0.190241	0.396433	-0.0181684	0.936039	-0.154146	0.493396	0.818354	3.26e-06	-0.49938	0.0179712	0.214161	0.33855	-0.0559991	0.804505	-0.58726	0.00405902	0.219026	0.327424	-0.345931	0.114798	-0.170281	0.448674	-0.39179	0.0713459
Mrot12361	black	0.263491	0.236088	0.531626	0.0108862	0.185018	0.409765	-0.210705	0.346586	-0.0182596	0.935719	0.217899	0.329983	-0.0549838	0.807985	-0.136593	0.544426	0.450069	0.0355737	-0.390785	0.0721391	0.121323	0.590694	-0.0154894	0.945456	0.00815318	0.971274	0.0405529	0.857796	-0.383451	0.0781351	0.694492	0.000335518	-0.329693	0.134032	0.32115	0.145025	0.23266	0.29743	-0.28071	0.205721	-0.0100265	0.964678	-0.115483	0.608817	-0.178905	0.425675	-0.39161	0.0714873
Mrot10940	black	0.263321	0.236401	0.309138	0.161539	0.607218	0.00272706	-0.203964	0.362583	0.116045	0.607061	0.25081	0.26023	-0.322242	0.143585	-0.269082	0.225923	0.256545	0.249124	-0.132104	0.557853	-0.0290913	0.897744	-0.207391	0.354397	0.0796961	0.724426	0.12996	0.564319	-0.257002	0.248252	0.689322	0.000387315	-0.104721	0.642797	0.156314	0.487262	0.0532732	0.813856	-0.247578	0.266627	0.0398868	0.86011	-0.0150673	0.94694	0.161007	0.474117	-0.180046	0.422681
Mrot09555	black	-0.263093	0.236822	0.412798	0.0562198	0.176561	0.431862	0.203066	0.364746	0.0475559	0.833547	0.497303	0.0185318	-0.210346	0.347429	-0.163013	0.468552	0.0412346	0.85543	-0.15719	0.484795	-0.0511925	0.82101	-0.167777	0.455472	0.108271	0.631506	0.299142	0.176244	-0.355219	0.104742	0.689119	0.00038948	-0.286803	0.195633	0.278106	0.210135	0.0217698	0.923394	-0.281554	0.204302	0.111154	0.622397	-0.286555	0.196038	0.0245948	0.913486	-0.172139	0.443666
Mrot04171	black	0.262972	0.237046	0.519694	0.013177	0.153367	0.49561	-0.0583461	0.796475	0.334873	0.127663	0.0870889	0.699961	-0.0691541	0.759762	-0.162365	0.470346	0.299633	0.175501	-0.323863	0.141467	0.0613011	0.786392	-0.36968	0.0903926	0.37575	0.0848251	-0.120694	0.592635	-0.168326	0.453977	0.646139	0.00115953	-0.301929	0.172055	0.1791	0.425163	0.0344605	0.878995	-0.186535	0.405868	-0.297839	0.178226	-0.0598265	0.791419	-0.313621	0.15523	-0.413182	0.0559687
Mrot11546	black	-0.262881	0.237214	-0.0295043	0.896299	-0.0933188	0.679564	0.0206258	0.927409	-0.326644	0.137885	0.247261	0.267259	0.052262	0.817331	-0.000535482	0.998113	0.0622014	0.783327	0.0817208	0.717699	-0.229463	0.304307	0.13269	0.556092	0.16457	0.464255	0.116841	0.604583	-0.354926	0.10505	0.457125	0.0324458	-0.539876	0.00950179	0.0821656	0.716224	-0.0354761	0.875455	-0.551832	0.00775476	0.269348	0.225449	-0.158728	0.480476	0.238802	0.284493	-0.149811	0.505774
Mrot01867	black	0.262558	0.237812	0.0579112	0.797961	0.598916	0.00322766	0.131149	0.560728	-0.0600049	0.790811	0.205876	0.358002	-0.131511	0.55964	-0.0584028	0.796281	0.275842	0.214026	-0.330988	0.132418	0.117555	0.602362	0.0511149	0.821277	-0.0800915	0.723111	-0.00266607	0.990605	-0.271335	0.22191	0.640335	0.00132692	-0.0586109	0.79557	0.351802	0.108364	0.144685	0.520605	-0.52641	0.0118439	-0.143674	0.523553	0.159149	0.479298	0.308847	0.161954	0.0397937	0.860433
Mrot05766	black	0.262224	0.238431	0.454794	0.0334539	0.361657	0.0981615	-0.120731	0.592518	0.401295	0.0641616	0.136772	0.543895	-0.139418	0.536053	-0.244488	0.272834	0.347269	0.113307	-0.26461	0.23403	-0.126207	0.575714	-0.178817	0.425907	-0.0994415	0.659727	-0.106061	0.638527	-0.310769	0.159222	0.819137	3.13e-06	-0.262426	0.238056	0.0473492	0.834261	0.0386804	0.864302	-0.215816	0.334739	0.295381	0.182008	-0.0233584	0.917821	-0.258743	0.244949	-0.295831	0.181312
Mrot07948	black	0.261384	0.239994	0.370096	0.090002	0.410062	0.0580365	-0.0655288	0.772024	0.0717491	0.751017	0.157779	0.48314	-0.283967	0.200286	0.0705208	0.755152	0.32682	0.13766	-0.108146	0.631902	0.397187	0.0671957	-0.192254	0.391362	0.208339	0.352153	-0.0374381	0.868623	-0.472042	0.0265479	0.797806	8.68e-06	-0.319555	0.147146	0.0480062	0.831992	-0.177361	0.429744	-0.376797	0.083891	-0.0791248	0.726328	0.131152	0.560722	0.0708608	0.754007	-0.232198	0.298419
Mrot00682	black	0.261363	0.240034	-0.218806	0.327922	0.727444	0.000124916	0.288114	0.193508	0.0350947	0.876784	-0.00540071	0.98097	-0.0641367	0.776748	0.00531586	0.981269	0.140176	0.533817	-0.0362263	0.872842	0.135122	0.548811	0.0663735	0.769162	-0.448979	0.0360772	-0.0123232	0.956594	-0.0767884	0.734122	0.574378	0.00517883	0.197239	0.378958	0.105133	0.641482	-0.272833	0.219269	-0.441579	0.0396465	0.00250733	0.991164	-0.018013	0.936585	0.376401	0.0842432	0.208754	0.351173
Mrot11322	black	0.261354	0.24005	-0.146358	0.515741	-0.143948	0.522753	0.0519552	0.818386	-0.253253	0.255461	-0.279167	0.20833	-0.22147	0.321919	0.00832632	0.970665	0.0978667	0.664809	-0.217819	0.330164	0.00580826	0.979534	0.0586045	0.795592	-0.226527	0.310706	-0.247578	0.266626	0.0291359	0.897588	-0.396224	0.0679222	0.204985	0.360133	0.0629763	0.780691	-0.204746	0.360704	0.587025	0.00407743	0.023289	0.918064	0.0578786	0.798072	-0.00246102	0.991328	0.124314	0.581501
Mrot13180	black	0.261319	0.240116	0.205285	0.359416	0.55161	0.00778457	0.0232543	0.918186	0.199165	0.374224	-0.0470686	0.83523	-0.301471	0.172738	-0.132138	0.557751	0.45357	0.0339931	-0.321436	0.144647	-0.170942	0.446889	-0.129905	0.564486	-0.146073	0.516567	0.00166072	0.994148	-0.0515318	0.819843	0.701704	0.000273289	0.0525105	0.816477	0.120539	0.593113	-0.139792	0.53495	-0.142157	0.527994	0.277985	0.210343	0.0864639	0.702019	-0.0779725	0.730169	-0.0475367	0.833613
Mrot12901	black	-0.261154	0.240423	0.377832	0.0829752	0.081146	0.719607	0.115681	0.6082	0.161964	0.471457	0.178279	0.427324	-0.218743	0.328065	-0.061383	0.786113	0.290292	0.190011	-0.102215	0.650811	-0.245164	0.271468	-0.0689654	0.760398	-0.0297801	0.895335	0.0900895	0.690111	-0.0719698	0.750275	0.768174	2.98e-05	-0.484579	0.0222816	0.142024	0.528382	0.110149	0.625566	-0.560765	0.0066304	0.448683	0.0362148	-0.333508	0.129319	-0.0486711	0.829698	-0.274377	0.216568
Mrot00749	black	0.261003	0.240705	0.0902445	0.689604	0.649945	0.00105984	0.125052	0.579243	0.207765	0.353511	-0.0209721	0.926193	-0.132371	0.557053	0.029179	0.897437	0.36316	0.0966692	-0.228601	0.306177	0.131762	0.558883	-0.124708	0.580294	-0.122807	0.586124	-0.00126643	0.995537	-0.293562	0.184842	0.843419	8.24e-07	-0.0807442	0.720941	0.110919	0.623137	-0.287251	0.194905	-0.395963	0.0681204	0.118669	0.5989	0.0041546	0.98536	0.0937357	0.678207	-0.0775194	0.731681
Mrot01526	black	-0.260912	0.240875	0.375407	0.0851321	-0.00925033	0.967411	-0.0514713	0.820051	-0.159827	0.477403	0.272733	0.219445	-0.21305	0.34112	0.0624447	0.782499	0.319985	0.146572	0.00521881	0.981611	0.109876	0.626428	-0.128057	0.570086	0.29286	0.185944	0.119708	0.595681	-0.245282	0.271231	0.701911	0.000271662	-0.635597	0.00147833	0.0570485	0.800912	0.0435692	0.847335	-0.608531	0.00265419	0.305487	0.166807	-0.283716	0.200701	0.117952	0.601127	-0.398503	0.0662123
Mrot05537	black	0.260892	0.240912	0.420069	0.051604	0.477549	0.0246001	0.0301515	0.894037	0.23064	0.301764	0.177415	0.429602	-0.107598	0.633641	-0.0467632	0.836285	0.374836	0.0856464	-0.239809	0.282405	0.102211	0.650826	-0.222171	0.32035	-0.160618	0.475199	-0.0563531	0.803293	-0.252818	0.256306	0.789442	1.25e-05	-0.11239	0.618508	0.0805888	0.721458	-0.0918527	0.684346	-0.191897	0.392259	0.393665	0.0698827	-0.115078	0.610081	-0.154743	0.491704	-0.224484	0.315207
Mrot05976	black	0.260859	0.240975	-0.108201	0.631728	0.885233	4.42e-08	0.348769	0.111654	0.00286898	0.98989	-0.128483	0.568792	-0.207602	0.353896	-0.0708167	0.754156	0.275448	0.214708	-0.0420417	0.85263	0.0632155	0.779878	0.0106119	0.962617	-0.134366	0.551069	-0.0138446	0.951241	-0.160441	0.475692	0.585184	0.00422441	0.358208	0.101647	0.0795145	0.725031	-0.149797	0.505814	-0.195819	0.382467	0.0965497	0.66907	-0.0287519	0.898931	0.354288	0.10572	0.30445	0.168325
Mrot12085	black	-0.260509	0.241629	0.164131	0.465465	0.316609	0.151121	0.130996	0.56119	-0.019802	0.930301	0.227467	0.308649	-0.180079	0.422594	-0.0205703	0.927603	0.140973	0.53147	-0.114555	0.611717	0.182351	0.416666	-0.024064	0.915347	0.215754	0.334881	0.188025	0.402059	-0.185447	0.408662	0.772896	2.48e-05	-0.365261	0.0946125	0.202578	0.365923	-0.00827189	0.970856	-0.771319	2.64e-05	0.171461	0.44549	-0.151873	0.499868	0.255691	0.250758	-0.161139	0.473749
Mrot01832	black	0.260218	0.242174	0.110498	0.624465	-0.230675	0.301688	-0.140243	0.53362	0.0132208	0.953435	-0.180562	0.42133	0.243526	0.274784	-0.294787	0.182931	0.240063	0.281881	0.0745875	0.741487	-0.222295	0.320073	0.024439	0.914033	-0.0395162	0.861397	0.396868	0.0674358	0.0263318	0.907401	-0.276232	0.213353	-0.0405756	0.857717	0.314837	0.153547	-0.429693	0.0459509	0.243517	0.274803	-0.212054	0.343435	0.202645	0.365761	0.026212	0.90782	0.0733352	0.745687
Mrot06189	black	0.260166	0.242271	0.632175	0.00159662	0.224432	0.315323	-0.376211	0.0844124	0.234045	0.294482	0.0694534	0.758752	-0.405828	0.0609363	-0.0337733	0.881391	0.354136	0.10588	-0.226684	0.310362	0.0554146	0.806508	-0.359525	0.100306	-0.0267063	0.90609	0.0341617	0.880037	-0.108808	0.629807	0.647203	0.0011309	-0.327159	0.137228	0.0447788	0.843147	0.192402	0.390989	-0.121298	0.590772	0.245732	0.270323	-0.0973539	0.666467	-0.295117	0.182417	-0.506153	0.0162375
Mrot11399	black	0.260161	0.242281	0.330527	0.132991	0.559979	0.00672355	0.126466	0.574924	0.109144	0.628743	-0.0518465	0.81876	-0.245162	0.271472	-0.116791	0.604739	0.480573	0.0235804	-0.256566	0.249083	0.0907057	0.688094	0.0414052	0.854838	-0.0165193	0.941835	-0.0316593	0.888769	-0.320111	0.146405	0.849127	5.83e-07	-0.117195	0.60348	0.244339	0.273135	-0.116046	0.607059	-0.326691	0.137825	0.138066	0.540052	-0.21587	0.334616	0.0870231	0.700178	-0.10308	0.648043
Mrot12193	black	0.259959	0.24266	0.581774	0.00450821	0.163039	0.46848	-0.209524	0.349359	0.247431	0.26692	0.0864894	0.701935	-0.175101	0.43574	-0.31159	0.158065	0.517615	0.0136136	-0.307074	0.164502	-0.1402	0.533747	-0.284613	0.19922	-0.105346	0.640804	-0.0467956	0.836173	-0.0118281	0.958336	0.736496	9.29e-05	-0.388706	0.0738024	0.028627	0.899368	0.081401	0.71876	-0.200717	0.370437	0.258754	0.244929	-0.235864	0.290638	-0.270062	0.224173	-0.487529	0.0213623
Mrot06031	black	-0.259946	0.242684	0.21225	0.34298	0.266579	0.230439	-0.0060506	0.97868	0.0508306	0.822256	0.550856	0.00788666	-0.340518	0.120972	-0.158263	0.48178	0.101064	0.654505	0.054744	0.808807	-0.0413386	0.855069	-0.108841	0.629703	0.00273221	0.990372	0.234002	0.294573	-0.253697	0.254599	0.779403	1.91e-05	-0.358741	0.101104	-0.108151	0.631886	-0.0366713	0.871292	-0.527802	0.0115818	0.0653707	0.772561	0.0433352	0.848146	0.179187	0.424933	-0.122631	0.586666
Mrot05951	black	0.259797	0.242964	0.509097	0.0155274	0.382274	0.0791306	-0.0888702	0.694108	0.406279	0.0606224	0.338933	0.122824	-0.232714	0.297316	0.0206856	0.927199	0.0989103	0.66144	-0.303231	0.170122	0.276002	0.21375	-0.160019	0.476867	0.077614	0.731365	-0.170072	0.449241	-0.311058	0.158814	0.674955	0.000568835	-0.108604	0.630451	0.150505	0.503782	-0.0585661	0.795723	-0.100195	0.657302	-0.0714884	0.751895	-0.165176	0.462589	-0.232881	0.296959	-0.309282	0.161333
Mrot10470	black	0.259641	0.243256	0.345402	0.115391	0.317638	0.149724	-0.0440316	0.845734	0.19207	0.391823	-0.107124	0.635146	-0.290747	0.189286	-0.11316	0.61609	0.602328	0.0030133	-0.22718	0.309277	-0.142674	0.526479	-0.131688	0.559107	-0.288937	0.192182	-0.145193	0.519126	-0.203981	0.362541	0.634834	0.00150405	-0.0751668	0.739546	-0.0303307	0.893411	0.0458131	0.839569	0.0779522	0.730237	0.350284	0.110002	-0.0209213	0.926371	-0.283495	0.201067	-0.164136	0.465451
Mrot06324	black	-0.259612	0.243311	0.267868	0.228106	0.160224	0.476298	-0.00046506	0.998361	0.171522	0.445326	0.496448	0.0187665	-0.285782	0.197301	-0.16516	0.462633	0.0713235	0.752449	-0.117733	0.601808	-0.238652	0.284805	0.012752	0.955085	0.0391389	0.862708	0.118804	0.598483	-0.209657	0.349046	0.825108	2.3e-06	-0.460646	0.030968	-0.0615143	0.785666	-0.101452	0.65326	-0.547559	0.00834585	0.270988	0.222527	-0.106302	0.637758	0.05457	0.809404	-0.200892	0.37001
Mrot08602	black	-0.259609	0.243318	-0.170368	0.448439	0.274019	0.217193	0.4013	0.0641578	-0.17875	0.426082	-0.0126014	0.955615	-0.150334	0.504273	-0.17761	0.429088	-0.0469566	0.835616	-0.028568	0.899574	0.233949	0.294686	0.132226	0.557486	0.379309	0.0816818	0.11963	0.595925	-0.071364	0.752313	0.236378	0.289557	0.118886	0.598228	-0.000480058	0.998308	-0.271099	0.222329	-0.316382	0.15143	-0.0405663	0.85775	0.00542931	0.980869	0.451624	0.0348647	0.2828	0.202222
Mrot07109	black	0.259554	0.24342	0.044515	0.84406	0.520355	0.0130408	0.0428562	0.849806	0.0734911	0.745164	0.0495436	0.826689	0.0425581	0.850839	-0.0829745	0.713543	0.284946	0.198672	-0.232755	0.297229	-0.17691	0.430937	-0.0524663	0.816629	-0.0327318	0.885025	-0.167921	0.45508	-0.289852	0.190714	0.764386	3.45e-05	-0.0360012	0.873625	0.00178499	0.99371	-0.102515	0.649851	-0.286193	0.196629	0.314528	0.153974	-0.0133615	0.95294	-0.0766278	0.734659	-0.09985	0.658411
Mrot05931	black	0.259551	0.243426	0.263829	0.235465	0.56668	0.00596297	0.0449298	0.842624	0.3768	0.0838887	0.0394612	0.861588	-0.245969	0.269847	-0.135454	0.547821	0.283241	0.20149	-0.271143	0.222252	-0.0151215	0.946749	-0.0725735	0.748245	-0.0861212	0.703148	-0.112108	0.619395	-0.287429	0.194616	0.791326	1.16e-05	0.012591	0.955651	0.0947774	0.674819	-0.131641	0.559246	-0.155543	0.489438	0.120979	0.591754	0.0277504	0.902435	-0.148942	0.508276	-0.0724029	0.748819
Mrot08788	black	0.259288	0.243922	0.285681	0.197465	0.441124	0.0398743	-0.112535	0.618052	0.296791	0.179833	0.000384603	0.998645	-0.126212	0.5757	-0.102147	0.651032	0.438506	0.0412075	-0.214678	0.337357	-0.0891587	0.693162	-0.141547	0.529782	-0.0129696	0.954319	-0.0988929	0.661496	-0.32604	0.138658	0.885149	4.45e-08	-0.27772	0.210796	0.216917	0.33222	-0.110028	0.625948	-0.354673	0.105315	0.166972	0.457668	-0.123476	0.584071	-0.149753	0.505943	-0.31222	0.157182
Mrot12486	black	0.259255	0.243983	0.249181	0.263441	0.497794	0.0183981	0.0172318	0.93933	-0.0859933	0.70357	0.153046	0.496523	-0.395207	0.0686965	0.0309725	0.891168	0.416726	0.053689	-0.177954	0.428178	0.10691	0.635827	-0.0109208	0.961529	-0.157071	0.485129	0.0975358	0.665878	-0.167274	0.456844	0.784651	1.54e-05	-0.126781	0.573964	0.187495	0.403412	-0.212795	0.341713	-0.344248	0.116692	-0.0939795	0.677414	0.042359	0.851529	0.141255	0.53064	-0.0679865	0.763705
Mrot00466	black	-0.259203	0.244082	-0.330707	0.132768	0.103781	0.645798	0.245697	0.270395	-0.0201622	0.929036	-0.260513	0.241621	0.142958	0.525646	0.291487	0.18811	-0.244008	0.273806	-0.22634	0.311117	0.311789	0.157787	0.352844	0.107249	0.422581	0.0500794	-0.0195086	0.931331	0.305456	0.166852	-0.300282	0.174522	0.400416	0.064802	-0.104553	0.643333	-0.148667	0.509066	-0.0995851	0.659264	0.00506409	0.982156	-0.218606	0.328377	0.188833	0.400004	0.222712	0.319144
Mrot06512	black	-0.259139	0.244201	0.0318621	0.888061	0.282946	0.20198	-0.0662135	0.769705	0.0961766	0.670279	0.380669	0.0805046	-0.163813	0.466342	0.0295906	0.895998	0.236081	0.290181	0.201998	0.367325	0.018836	0.933694	-0.19184	0.392401	0.27697	0.212082	-0.0931657	0.680063	-0.230569	0.301918	0.75736	4.48e-05	-0.434299	0.0434216	-0.0864471	0.702074	-0.000413743	0.998542	-0.683742	0.000450794	0.142222	0.527803	-0.00689667	0.9757	0.153647	0.494813	-0.231382	0.300169
Mrot12425	black	-0.258973	0.244515	0.389314	0.0733129	0.0957906	0.67153	-0.00984639	0.965312	0.0699641	0.757029	0.596614	0.0033794	-0.158837	0.480172	-0.0235775	0.917052	0.261131	0.240465	-0.0488057	0.829234	-0.00188014	0.993375	-0.168354	0.4539	0.421873	0.0505059	0.0798722	0.72384	-0.294836	0.182854	0.740634	8.08e-05	-0.391157	0.0718445	-0.0205103	0.927814	-0.096592	0.668933	-0.422589	0.0500747	0.144209	0.521993	0.0039246	0.986171	-0.0519903	0.818265	-0.251615	0.258652
Mrot08750	black	-0.258955	0.24455	0.277293	0.211528	0.0974823	0.666051	0.0374306	0.868649	-0.137388	0.542065	0.550056	0.00799607	-0.256794	0.248649	-0.0292736	0.897106	0.0243077	0.914493	0.266295	0.230955	0.269911	0.224443	-0.15938	0.478654	0.176877	0.431026	0.153597	0.494956	-0.0759312	0.736988	0.405512	0.0611569	-0.433092	0.0440735	0.0331706	0.883494	0.185068	0.409635	-0.619354	0.00211376	-0.0496374	0.826366	-0.0845278	0.708406	0.417012	0.0535077	-0.138723	0.538107
Mrot02771	black	-0.258353	0.245688	0.258353	0.245688	-0.139196	0.536709	0.00706047	0.975123	0.278363	0.209698	0.041389	0.854894	-0.321575	0.144463	-0.142915	0.525771	0.0508732	0.822109	-0.238545	0.285028	-0.329841	0.133846	-0.203978	0.362549	0.358652	0.101194	-0.0903613	0.689221	0.39954	0.0654447	0.236901	0.288459	-0.0701717	0.756329	-0.186952	0.4048	-0.0633916	0.779279	-0.0728302	0.747383	0.422693	0.0500121	0.115633	0.608348	-0.323836	0.141503	-0.134158	0.551691
Mrot08331	black	-0.258306	0.245776	0.425204	0.0485247	-0.0669545	0.767196	0.0224727	0.920927	-0.0876304	0.69818	0.183108	0.414699	-0.278359	0.209705	0.0955539	0.672298	0.242626	0.276619	-0.295074	0.182485	-0.0583446	0.79648	-0.0164396	0.942115	0.12915	0.566771	-0.0519293	0.818475	-0.205416	0.359101	0.701805	0.000272492	-0.525027	0.0121089	0.17114	0.446354	0.307671	0.163641	-0.471485	0.0267518	0.417662	0.0530985	-0.388648	0.0738494	-0.161667	0.472282	-0.417344	0.0532985
Mrot05567	black	0.257901	0.246544	0.08932	0.692633	0.441176	0.0398486	0.228472	0.306457	0.0989834	0.661204	0.191976	0.392059	0.101227	0.653982	-0.0975686	0.665773	0.311306	0.158466	0.0326536	0.885298	0.305233	0.167178	-0.0618546	0.784507	-0.0136699	0.951855	-0.109554	0.627447	-0.516577	0.013836	0.655638	0.000924356	-0.231694	0.299498	0.151467	0.50103	-0.280949	0.205318	-0.462753	0.0301099	-0.0322377	0.88675	0.259579	0.243374	0.266586	0.230425	0.0671756	0.766447
Mrot06173	black	-0.257899	0.246547	0.253162	0.255638	0.0225263	0.920739	0.0640583	0.777014	0.161314	0.473262	0.407702	0.0596392	-0.161524	0.472679	0.126561	0.574636	0.246688	0.268405	-0.147053	0.513728	-0.0724576	0.748635	-0.0444208	0.844386	0.181548	0.418756	-0.197511	0.378286	-0.207187	0.354882	0.782669	1.67e-05	-0.46042	0.0310614	0.189709	0.397779	-0.265345	0.232685	-0.474982	0.0254934	0.336189	0.12608	-0.336432	0.125788	-0.145667	0.517747	-0.353283	0.106783
Mrot07772	black	-0.257549	0.247211	0.128775	0.567907	0.246907	0.267968	0.242791	0.276282	0.25451	0.25303	-0.104526	0.643419	-0.135914	0.54645	-0.132026	0.558087	-0.147584	0.512194	-0.337992	0.123934	-0.0580001	0.797657	-0.229135	0.305019	0.146904	0.514161	0.451861	0.0347576	0.40054	0.0647118	0.278657	0.209196	0.111734	0.620572	-0.0167555	0.941004	-0.0398749	0.860151	-0.294619	0.183191	0.183639	0.413326	-0.118826	0.598415	0.0324412	0.886039	-0.0115742	0.95923
Mrot00168	black	-0.257512	0.247282	0.196095	0.381784	0.0313405	0.889883	0.141528	0.52984	-0.178347	0.427143	0.0945359	0.675604	-0.229857	0.303454	0.0118055	0.958416	0.274422	0.21649	0.0100009	0.964768	0.166442	0.459118	-0.096958	0.667748	0.133137	0.554751	0.208153	0.352592	-0.114645	0.611437	0.545553	0.0086358	-0.42267	0.0500263	0.213456	0.34018	-0.194479	0.385798	-0.513842	0.0144363	0.196415	0.380992	-0.217384	0.331155	0.222574	0.319451	-0.185937	0.407402
Mrot04330	black	0.257473	0.247357	0.162932	0.468776	0.153236	0.495983	0.12731	0.572355	-0.117631	0.602123	0.0300529	0.894382	-0.0025184	0.991125	0.171941	0.444197	0.366986	0.0929485	-0.127787	0.570904	0.188109	0.401845	-0.155651	0.489133	0.372556	0.0877217	-0.297073	0.179399	-0.502411	0.0171778	0.499701	0.0178857	-0.176267	0.432642	0.0743334	0.742339	-0.0912013	0.686474	-0.110078	0.625791	-0.225552	0.31285	0.134033	0.552066	-0.10281	0.648904	-0.135419	0.547925
Mrot03951	black	-0.256934	0.248382	-0.0701098	0.756538	0.00725604	0.974434	0.181419	0.419092	-0.0936029	0.678639	0.113495	0.615037	-0.0429022	0.849646	0.335017	0.127488	0.111105	0.62255	0.115588	0.60849	-0.0835984	0.711478	-0.194317	0.386201	0.157115	0.485006	-0.197057	0.379405	-0.0584915	0.795978	0.509206	0.0155018	-0.240245	0.281506	-0.197329	0.378736	-0.242126	0.27764	-0.337645	0.124345	0.387742	0.074583	-0.0750395	0.739973	-0.137756	0.540973	-0.146979	0.513941
Mrot10800	black	0.256798	0.248641	0.64913	0.00108056	0.100911	0.655	-0.103873	0.645503	-0.0526527	0.815988	0.0975839	0.665723	-0.116352	0.606104	-0.344226	0.116718	0.511945	0.0148648	-0.325806	0.138957	-0.0145981	0.94859	-0.108989	0.629233	-0.0795251	0.724995	-0.00472419	0.983353	-0.165893	0.460622	0.702425	0.000267659	-0.365322	0.094553	0.225747	0.312419	0.21062	0.346786	-0.220125	0.324941	0.30645	0.165407	-0.163016	0.468543	-0.222019	0.32069	-0.367898	0.0920771
Mrot09959	black	0.256629	0.248963	0.121073	0.591464	0.365241	0.094632	-0.0489487	0.82874	0.179941	0.422954	-0.178039	0.427956	0.0587539	0.795081	0.137529	0.541646	0.273816	0.217547	-0.160364	0.475905	-0.0335602	0.882135	0.133983	0.552215	0.0291903	0.897398	-0.103835	0.645625	-0.210677	0.346653	0.589886	0.00385758	0.00165533	0.994167	0.0863092	0.702528	-0.174141	0.438301	-0.15918	0.479212	-0.0251407	0.911573	-0.266296	0.230952	-0.212888	0.341497	-0.158644	0.480713
Mrot05466	black	0.256552	0.249111	0.241561	0.278798	0.342395	0.118805	-0.13531	0.548249	0.0118545	0.958243	-0.144209	0.521991	-0.136897	0.543522	-0.0937546	0.678145	0.498568	0.0181888	-0.0116043	0.959123	-0.0104165	0.963305	-0.052444	0.816705	0.0575922	0.799052	0.217951	0.329863	-0.457972	0.032085	0.642485	0.00126267	-0.468147	0.0279982	0.118938	0.598068	-0.0924846	0.682283	-0.376299	0.0843344	0.0125893	0.955657	-0.12308	0.585287	0.279285	0.208128	-0.221185	0.322558
Mrot12441	black	0.256448	0.249309	-0.152899	0.496942	0.782536	1.68e-05	0.221901	0.320954	0.0327083	0.885107	0.0849747	0.70693	-0.202636	0.365782	0.0671844	0.766418	0.336403	0.125823	-0.105714	0.63963	0.242811	0.276241	0.0148488	0.947708	0.0823308	0.715676	-0.244154	0.273511	-0.181962	0.417676	0.540711	0.00936997	0.429054	0.0463108	-0.0748665	0.740552	-0.364623	0.0952337	-0.0299149	0.894864	-0.157256	0.484609	0.064653	0.774995	0.183952	0.412516	0.220478	0.324147
Mrot10339	black	-0.256428	0.249347	0.180909	0.420422	0.12748	0.571839	0.0574869	0.799412	-0.0969443	0.667792	0.475123	0.0254438	-0.128905	0.567511	-0.198806	0.375103	0.107339	0.634464	0.0514814	0.820016	-0.104404	0.643809	-0.194828	0.384928	0.320584	0.145775	0.291066	0.188779	-0.225896	0.312093	0.653618	0.000970638	-0.463894	0.0296528	-0.0226996	0.920131	-0.0539999	0.811361	-0.595455	0.00345806	-0.0435386	0.847441	0.00275535	0.990291	0.277525	0.21113	-0.164937	0.463245
Mrot12018	black	-0.25615	0.249879	0.16567	0.461235	0.219147	0.327151	0.22012	0.324952	-0.0476012	0.83339	0.240299	0.281394	-0.0951667	0.673555	0.186299	0.406472	0.07475	0.740942	-0.0448197	0.843005	0.242777	0.276309	0.1594	0.478597	-0.00235231	0.991711	0.103283	0.647392	-0.34901	0.11139	0.681966	0.000472788	-0.254906	0.252266	0.216663	0.332799	-0.148062	0.510811	-0.534441	0.0103964	0.249432	0.262945	-0.394992	0.0688605	0.132629	0.556276	-0.117608	0.602197
Mrot12412	black	0.256079	0.250014	0.468575	0.027836	0.307473	0.163927	-0.0617804	0.78476	0.100705	0.655661	0.140526	0.532787	-0.131975	0.558242	-0.134386	0.551011	0.457448	0.0323076	-0.238171	0.285806	0.00408143	0.985618	-0.268416	0.22712	0.1121	0.61942	-0.0570592	0.800876	-0.366524	0.0933916	0.92438	8.06e-10	-0.455063	0.0333364	0.228977	0.30536	-0.144225	0.521945	-0.378685	0.0822264	0.262525	0.237873	-0.132729	0.555974	-0.106729	0.636402	-0.400705	0.0645911
Mrot03307	black	-0.255914	0.250331	0.237057	0.288133	0.0818314	0.717332	-0.0411543	0.855708	-0.0924486	0.682401	0.599975	0.00315985	-0.143223	0.524873	-0.319551	0.147151	0.241479	0.278965	0.298814	0.176741	-0.225729	0.31246	-0.0816177	0.718041	0.134301	0.551265	0.145574	0.518017	-0.208906	0.350814	0.495827	0.0189388	-0.332223	0.130894	0.205771	0.358254	0.145615	0.517899	-0.409875	0.0581627	0.0355528	0.875188	-0.00336011	0.98816	0.188212	0.401583	-0.0722122	0.74946
Mrot05783	black	-0.255862	0.250429	0.0668887	0.767418	0.406979	0.0601371	0.36597	0.0939261	0.0978283	0.664933	0.433809	0.0436854	-0.408154	0.05933	0.00796684	0.971931	0.0697946	0.7576	-0.126247	0.575594	-0.152794	0.497241	-0.142977	0.52559	0.0346581	0.878306	-0.0240025	0.915562	-0.088359	0.695786	0.785864	1.46e-05	-0.159796	0.477489	0.0132803	0.953226	-0.0262119	0.907821	-0.531339	0.0109371	0.0997131	0.658852	-0.000968868	0.996586	0.184699	0.410587	0.0366336	0.871423
Mrot12669	black	0.255655	0.250827	-0.115045	0.610186	0.0827637	0.714242	0.186015	0.407201	-0.142561	0.526808	-0.277294	0.211526	0.212895	0.34148	-0.254476	0.253095	0.043449	0.847752	-0.142397	0.52729	-0.0158559	0.944167	0.0421075	0.852402	-0.27866	0.209191	-0.295074	0.182484	0.0493266	0.827437	0.221282	0.32234	0.125702	0.577256	0.243441	0.274959	-0.128323	0.569277	-0.0436153	0.847175	0.0202343	0.928783	-0.301125	0.173257	-0.140523	0.532794	-0.0590589	0.794039
Mrot09176	black	-0.255563	0.251004	-0.0249058	0.912397	0.36211	0.0977096	0.215841	0.334683	-0.232091	0.298648	0.318516	0.148539	-0.220308	0.324528	-0.0456264	0.840214	0.390868	0.0720737	0.115882	0.607572	0.0306847	0.892174	0.0951879	0.673486	0.0472656	0.834549	0.333077	0.129846	-0.100633	0.655892	0.606138	0.00278822	-0.239907	0.282203	-0.0871666	0.699705	-0.183273	0.414274	-0.62426	0.00190128	-0.0262989	0.907516	-0.0587232	0.795186	0.578639	0.00478299	0.106977	0.635613
Mrot05401	black	0.255539	0.251049	-0.20248	0.36616	0.40347	0.062598	0.239004	0.284073	0.102957	0.648435	0.0705349	0.755105	-0.0194972	0.931371	-0.286918	0.195447	0.135107	0.548855	-0.0977407	0.665216	0.0556299	0.80577	0.245447	0.270897	-0.021699	0.923642	-0.361672	0.0981463	-0.16944	0.450952	0.26424	0.234709	0.331862	0.131337	-0.17241	0.442937	-0.516736	0.0138019	0.0139575	0.950843	0.138424	0.538993	0.497532	0.0184692	0.1391	0.536994	0.421062	0.0509971
Mrot10537	black	0.255436	0.251248	-0.064486	0.775562	0.792009	1.12e-05	0.402814	0.063067	0.0534045	0.813405	-0.176873	0.431036	-0.243765	0.274299	-0.173441	0.440173	0.31757	0.149817	-0.0963431	0.669739	0.0317611	0.888414	-0.0268174	0.9057	-0.121554	0.58998	0.0227235	0.920048	0.0120796	0.957451	0.496848	0.0186565	0.347389	0.113175	-0.0919604	0.683994	-0.18248	0.416331	-0.0987533	0.661946	-0.0582324	0.796863	-0.0307827	0.891831	0.357681	0.102189	0.320159	0.14634
Mrot03299	black	0.255319	0.251471	0.187388	0.403685	0.606032	0.00279427	0.245087	0.271623	0.108285	0.631462	-0.104126	0.644695	-0.0539714	0.811458	0.21632	0.333583	0.326417	0.138174	-0.229844	0.303482	0.459129	0.0315981	-0.025093	0.911741	0.0780987	0.729748	-0.15328	0.495859	-0.442045	0.0394137	0.687064	0.000412005	-0.037144	0.869647	0.208171	0.352551	-0.0322849	0.886585	-0.329393	0.134407	0.00190779	0.993277	-0.292119	0.187112	0.128317	0.569294	-0.10462	0.643118
Mrot10123	black	0.255295	0.251517	0.111004	0.622871	0.751276	5.58e-05	0.299379	0.175885	0.232535	0.297699	-0.0324812	0.885899	-0.12972	0.565046	-0.0718736	0.750598	0.243229	0.27539	-0.118013	0.600936	0.067634	0.764897	-0.0440898	0.845532	-0.0781709	0.729507	-0.0703576	0.755702	-0.29029	0.190014	0.647657	0.00111886	0.283599	0.200896	0.0660772	0.770166	-0.0679207	0.763928	-0.0622259	0.783243	-0.0236453	0.916815	-0.144459	0.521264	0.0572737	0.800141	0.141464	0.530029
Mrot12748	black	-0.255197	0.251706	0.042728	0.85025	-0.2767	0.212546	-0.108107	0.632027	-0.109191	0.628593	0.62363	0.0019275	0.219173	0.327092	0.496848	0.0186564	-0.135013	0.549136	-0.188088	0.401899	-0.0743436	0.742304	-0.177132	0.430351	0.220655	0.323747	0.0494174	0.827124	-0.0758081	0.737399	0.116292	0.606292	-0.34037	0.121144	0.0666146	0.768346	-0.0530285	0.814697	-0.291425	0.188209	0.212804	0.341691	0.00485173	0.982904	-0.156648	0.486321	-0.330967	0.132444
Mrot10301	black	-0.255149	0.251798	0.260148	0.242305	-0.0447995	0.843075	0.247654	0.266475	-0.172288	0.443266	0.254865	0.252344	-0.106279	0.637832	0.0570873	0.800779	0.433068	0.0440867	-0.120184	0.594211	0.060599	0.788785	-0.0669669	0.767154	0.107635	0.633524	-0.00699187	0.975365	0.0016278	0.994264	0.583601	0.00435418	-0.441922	0.0394749	0.179274	0.424706	-0.0617485	0.784868	-0.520718	0.0129663	0.215318	0.335882	-0.285305	0.198082	0.0902769	0.689498	-0.220522	0.324047
Mrot12210	black	0.254891	0.252294	0.279661	0.207491	0.610633	0.00254098	0.0314559	0.889479	0.170414	0.448315	0.0161243	0.943223	-0.247881	0.266023	-0.155548	0.489425	0.217172	0.331637	-0.228958	0.305401	0.0248973	0.912426	-0.055832	0.805077	0.00633216	0.977689	-0.0940216	0.677277	-0.369486	0.0905741	0.793419	1.05e-05	-0.039184	0.862551	0.089971	0.690499	0.0379083	0.866987	-0.261253	0.240238	0.343334	0.117731	-0.0241251	0.915133	-0.0022389	0.99211	-0.0810148	0.720043
Mrot01667	black	-0.254784	0.252501	0.0869463	0.70043	0.283517	0.201031	0.021616	0.923933	0.0560926	0.804185	0.0602651	0.789923	-0.212644	0.342063	0.0878338	0.697512	0.300385	0.174367	0.164233	0.465183	0.146505	0.515317	0.0622729	0.783083	-0.291761	0.187676	0.215078	0.336434	-0.0268575	0.90556	0.523198	0.012467	-0.266466	0.230643	0.267703	0.228403	0.0636641	0.778353	-0.619319	0.00211532	0.319642	0.14703	-0.284251	0.199817	0.259913	0.242747	-0.101815	0.652096
Mrot00862	black	0.254527	0.252996	0.360698	0.0991219	0.417945	0.052921	-0.0431954	0.84863	-0.0887629	0.69446	0.00787253	0.972263	-0.121512	0.590111	-0.152322	0.498586	0.58685	0.00409122	-0.252532	0.256862	0.143477	0.524129	-0.114297	0.612525	-0.0233301	0.91792	-0.0794036	0.7254	-0.178905	0.425674	0.829067	1.86e-06	-0.183828	0.412836	0.166792	0.45816	-0.00669033	0.976427	-0.336353	0.125883	0.273889	0.217419	-0.244995	0.271808	-0.053635	0.812613	-0.306281	0.165652
Mrot05990	black	-0.254433	0.253177	0.533906	0.0104881	-0.107919	0.632623	-0.123182	0.584971	0.330309	0.133262	0.67868	0.000515904	-0.223689	0.316969	-0.0907423	0.687975	0.0654748	0.772208	-0.384505	0.077251	-0.311125	0.158721	-0.0617262	0.784944	0.0973123	0.666601	0.028966	0.898182	-0.1939	0.387241	0.687585	0.000406191	-0.442072	0.0394004	0.0477893	0.832741	0.110755	0.623654	-0.264247	0.234696	0.235623	0.291144	-0.116347	0.606121	-0.378718	0.0821977	-0.390488	0.0723748
Mrot12005	black	-0.254379	0.253282	0.12239	0.587407	-0.243888	0.274051	-0.141815	0.528997	-0.0699373	0.75712	0.35981	0.100017	-0.0774319	0.731973	0.138959	0.537412	-0.0476454	0.833238	-0.416788	0.0536497	-0.0765726	0.734843	-0.185395	0.408794	0.153343	0.495678	-0.213237	0.340687	-0.0174016	0.938733	0.464854	0.0292729	-0.522134	0.0126793	-0.0945725	0.675485	0.072493	0.748516	-0.402471	0.0633129	0.477653	0.0245646	-0.0773239	0.732333	-0.27644	0.212994	-0.493315	0.0196478
Mrot06373	black	0.254333	0.253371	0.182167	0.417143	0.611766	0.00248168	0.251653	0.258578	0.347681	0.112852	0.0108404	0.961813	-0.140942	0.531561	-0.136201	0.545593	0.41789	0.0529557	-0.30895	0.161807	-0.0969089	0.667907	-0.0647229	0.774758	-0.0441071	0.845472	-0.0516075	0.819582	-0.126832	0.573809	0.696139	0.000320326	0.150941	0.502533	0.00481543	0.983032	-0.218845	0.327834	-0.0861499	0.703054	-0.0603167	0.789747	-0.092303	0.682876	-0.0221831	0.921943	0.0444352	0.844336
Mrot06673	black	-0.254078	0.253863	0.453272	0.0341254	-0.179727	0.423517	-0.0325253	0.885746	-0.180171	0.422352	0.322511	0.143233	-0.17626	0.43266	-0.15544	0.489732	0.119553	0.596162	-0.136526	0.544626	0.0694946	0.758613	-0.114043	0.613321	0.347556	0.11299	0.226008	0.311845	-0.0908943	0.687477	0.541134	0.009304	-0.565183	0.00612644	0.277219	0.211654	0.0467414	0.83636	-0.513235	0.0145724	0.0430009	0.849304	-0.236836	0.288595	0.0297181	0.895552	-0.376404	0.0842409
Mrot10402	black	0.253803	0.254396	0.157231	0.48468	0.516693	0.0138111	0.247301	0.267178	-0.0184185	0.93516	0.0955056	0.672455	-0.118393	0.599758	-0.308609	0.162294	0.273544	0.218023	-0.0538799	0.811773	-0.0973252	0.666559	-0.159612	0.478004	0.166947	0.457737	0.0432417	0.84847	-0.180625	0.421164	0.603469	0.00294435	-0.0999729	0.658015	0.471865	0.0266127	-0.00752648	0.973482	-0.377081	0.0836389	-0.353504	0.106549	-0.129694	0.565123	0.328978	0.134928	0.0132505	0.953331
Mrot07945	black	0.253611	0.254767	0.121161	0.591194	0.0457963	0.839627	-0.20456	0.361151	0.00933402	0.967116	-0.083109	0.713098	0.433541	0.0438299	0.0793506	0.725576	0.345287	0.11552	-0.068401	0.762305	0.0560354	0.804381	-0.200828	0.370167	0.242488	0.276901	-0.179872	0.423135	-0.335153	0.127324	0.481533	0.0232636	-0.267376	0.228994	-0.224225	0.31578	-0.00700312	0.975325	-0.189637	0.397964	0.0564398	0.802996	0.0267673	0.905876	-0.361877	0.0979419	-0.379547	0.0814745
Mrot12197	black	0.253525	0.254933	0.515989	0.0139634	0.294032	0.184108	0.145465	0.518333	0.0976889	0.665383	-0.0485838	0.829999	-0.143438	0.524244	-0.404969	0.0615379	0.45543	0.0331766	-0.0433833	0.847979	-0.127596	0.571487	0.035547	0.875208	0.333301	0.129572	0.0407064	0.857263	-0.270001	0.224281	0.551908	0.00774454	-0.0504064	0.823717	0.266278	0.230984	-0.205606	0.358646	0.0172292	0.939339	0.0254249	0.910578	-0.159822	0.477419	0.00549677	0.980631	0.0201093	0.929222
Mrot06716	black	-0.253295	0.255379	0.203749	0.363099	0.142105	0.528147	0.0637632	0.778016	-0.220187	0.324801	0.5081	0.015765	-0.371825	0.0883949	-0.108873	0.629601	0.242799	0.276266	0.052033	0.818118	0.107354	0.634414	-0.078003	0.730067	0.0471793	0.834847	0.148393	0.509857	-0.156773	0.485969	0.634593	0.00151227	-0.439644	0.0406236	0.110973	0.622966	-0.0320758	0.887315	-0.559569	0.0067726	0.0504545	0.823551	-0.0333075	0.883016	0.334729	0.127836	-0.125671	0.57735
Mrot09130	black	-0.252841	0.256261	0.257386	0.247522	0.28321	0.20154	0.121465	0.590254	0.274156	0.216953	0.476479	0.0249695	-0.361675	0.0981429	-0.0176775	0.937764	0.224197	0.315842	-0.241039	0.27987	-0.173324	0.440484	-0.128504	0.568729	0.00831301	0.970712	-0.150535	0.503697	-0.123552	0.583837	0.829018	1.86e-06	-0.235408	0.291599	-0.0721887	0.749539	0.0614851	0.785765	-0.383452	0.0781341	0.360367	0.0994548	-0.087993	0.696989	-0.136235	0.545493	-0.1821	0.417319
Mrot09858	black	0.252659	0.256616	0.130995	0.561195	0.475649	0.0252589	0.0764462	0.735266	0.0642738	0.776282	0.167569	0.45604	-0.183909	0.412626	-0.00136526	0.995189	0.348471	0.111981	-0.117028	0.603999	0.0986963	0.66213	-0.074528	0.741686	-0.229068	0.305162	-0.139034	0.537189	-0.321518	0.144539	0.791032	1.17e-05	-0.0889889	0.693718	-0.000418611	0.998525	-0.0847828	0.707563	-0.277618	0.21097	-0.166562	0.458789	-0.0157238	0.944631	-0.0129372	0.954433	-0.105824	0.639279
Mrot02668	black	-0.25245	0.257023	0.519714	0.0131729	0.00351879	0.9876	-0.225512	0.312938	0.160984	0.474181	0.400599	0.0646684	-0.390505	0.0723614	-0.269783	0.224671	0.398464	0.0662413	-0.087524	0.69853	-0.255674	0.25079	-0.115765	0.607937	0.110163	0.625522	0.374378	0.08606	0.0373422	0.868957	0.707573	0.00023026	-0.509557	0.0154188	0.0586782	0.79534	0.015217	0.946413	-0.43813	0.0414013	0.0825088	0.715086	-0.0688966	0.760631	-0.0499129	0.825417	-0.330346	0.133217
Mrot12426	black	-0.252382	0.257154	0.43245	0.0444234	0.0444875	0.844155	-0.0609753	0.787502	0.0443652	0.844578	0.575583	0.00506419	-0.109261	0.628373	-0.0355632	0.875152	0.301447	0.172774	-0.0340108	0.880563	-0.0427794	0.850072	-0.121035	0.591582	0.29071	0.189345	0.185043	0.409701	-0.380963	0.0802514	0.762173	3.75e-05	-0.481667	0.0232196	-0.0643516	0.776018	-0.0380657	0.86644	-0.419964	0.0516688	0.176175	0.432885	-0.0384064	0.865255	-0.0658106	0.77107	-0.289268	0.19165
Mrot00795	black	0.25225	0.257412	0.207196	0.354861	0.698549	0.000299167	0.0985294	0.662669	0.344109	0.116851	0.0535478	0.812913	-0.229106	0.30508	-0.126207	0.575715	0.261225	0.240291	-0.152776	0.497291	0.0833706	0.712232	0.0017877	0.9937	-0.125352	0.578323	-0.0907952	0.687802	-0.354819	0.105161	0.717235	0.000172107	0.0235056	0.917305	0.0815858	0.718147	-0.0128571	0.954715	-0.207406	0.354362	0.0753106	0.739065	-0.19933	0.37382	0.125516	0.577822	-0.0219389	0.9228
Mrot01619	black	0.252093	0.257719	0.189703	0.397795	0.718657	0.000164727	0.177976	0.428122	0.227122	0.309402	0.0802014	0.722745	-0.338564	0.123259	-0.240062	0.281883	0.382197	0.0791963	-0.134207	0.551545	-0.0341011	0.880248	-0.015521	0.945344	-0.170582	0.447862	-0.115176	0.609776	-0.134812	0.549735	0.654839	0.000942445	0.205135	0.359773	0.019269	0.932173	-0.0540899	0.811052	-0.0915599	0.685302	0.178174	0.427598	-0.00572999	0.97981	0.128703	0.568124	0.145267	0.518912
Mrot01614	black	-0.251864	0.258166	-0.12802	0.570197	0.564815	0.0061671	0.288186	0.193392	0.165076	0.462864	0.266303	0.230939	-0.231424	0.300078	0.0495575	0.826641	0.161812	0.471878	0.285738	0.197373	0.102875	0.648697	0.220954	0.323076	-0.177072	0.430509	0.202374	0.366415	-0.0542345	0.810555	0.51179	0.0149003	0.0660892	0.770125	0.0497474	0.825987	-0.437049	0.0419641	-0.492682	0.0198295	0.151385	0.501262	-0.153449	0.495378	0.523302	0.0124465	0.294588	0.183241
Mrot03759	black	0.251791	0.258308	0.229223	0.304827	0.50172	0.017356	0.230498	0.30207	-0.0592734	0.793307	0.0938919	0.677699	-0.0762215	0.736017	-0.07615	0.736256	0.388364	0.0740785	-0.123626	0.583608	0.210726	0.346537	0.125943	0.576519	-0.0285419	0.899665	-0.0238386	0.916137	-0.30209	0.171815	0.610716	0.00253661	-0.0379367	0.866889	0.488549	0.0210515	-0.0556305	0.805768	-0.376938	0.0837656	-0.116034	0.607097	-0.24067	0.28063	0.274897	0.215663	0.0173717	0.938839
Mrot09435	black	-0.251727	0.258434	0.0786646	0.727861	0.241851	0.278203	-0.0718566	0.750656	0.226422	0.310936	0.356255	0.103662	-0.0595391	0.7924	0.0918447	0.684372	-0.100372	0.656731	-0.219535	0.326272	0.028176	0.900946	0.0545922	0.809328	0.467726	0.0281588	0.0649377	0.774029	-0.193667	0.387822	0.263697	0.235708	0.0866655	0.701355	-0.193006	0.389476	0.198951	0.37475	-0.189227	0.399004	0.0992901	0.660215	0.192881	0.389789	-0.0652734	0.772891	0.00251111	0.991151
Mrot02913	black	0.251476	0.258924	0.588057	0.00399701	0.103313	0.647296	-0.309504	0.161017	0.233099	0.296494	0.147949	0.511139	-0.172282	0.443282	-0.141501	0.52992	0.34398	0.116997	-0.298363	0.177427	0.0649549	0.773971	-0.2495	0.262811	0.0638724	0.777645	-0.167403	0.456493	-0.32174	0.144245	0.774565	2.32e-05	-0.456435	0.0327415	-0.029181	0.89743	0.232602	0.297554	-0.236522	0.289255	0.106404	0.637434	-0.0652984	0.772806	-0.394567	0.0691869	-0.548426	0.00822302
Mrot04894	black	0.251457	0.258962	0.501733	0.0173527	-0.0220636	0.922363	-0.449771	0.0357105	0.140501	0.53286	0.0195474	0.931195	-0.0484953	0.830304	-0.331644	0.131607	0.0754619	0.738558	-0.144411	0.521403	-0.132527	0.556584	-0.225459	0.313054	-0.048937	0.828781	0.0858935	0.703898	-0.320959	0.145278	0.509813	0.0153587	-0.501941	0.017299	-0.174957	0.436124	0.359975	0.0998502	-0.179087	0.425196	0.271367	0.221854	0.0529875	0.814838	-0.295403	0.181975	-0.478306	0.0243417
Mrot13311	black	0.251048	0.259763	-0.137871	0.540633	0.0175957	0.938051	-0.0156687	0.944825	-0.12674	0.574092	-0.0761129	0.73638	0.0129861	0.954261	0.129208	0.566596	0.0786704	0.727842	0.188811	0.400059	-0.0654716	0.772219	-0.184448	0.411233	-0.1417	0.529333	-0.00763853	0.973087	-0.0026807	0.990554	-0.542065	0.00915977	0.240261	0.281472	-0.196685	0.380324	-0.0336282	0.881897	0.629943	0.00167803	-0.119762	0.595515	-0.0424564	0.851192	0.169846	0.449852	0.133652	0.553206
Mrot06637	black	-0.251014	0.259829	0.494646	0.0192694	-0.0582559	0.796783	0.0171827	0.939503	0.371529	0.0886687	0.401301	0.0641574	-0.0154455	0.94561	0.143687	0.523517	0.0914489	0.685665	-0.206846	0.355693	0.385768	0.0762012	-0.22425	0.315725	-0.0218544	0.923097	0.262506	0.237909	-0.253473	0.255035	0.423638	0.0494481	-0.327478	0.136823	-0.0179156	0.936927	-0.0449092	0.842695	-0.135994	0.546211	0.0286498	0.899288	-0.330369	0.133187	-0.218248	0.329188	-0.381993	0.0793703
Mrot02879	black	-0.2508	0.26025	0.305976	0.166094	0.062573	0.782062	0.28705	0.195233	0.218869	0.32778	0.15351	0.495204	-0.0159002	0.944011	0.236198	0.289934	-0.0835875	0.711514	-0.1588	0.480277	0.0336901	0.881681	-0.201893	0.367581	-0.129258	0.566444	0.161882	0.471686	-0.0983616	0.66321	0.399276	0.0656398	-0.150407	0.504064	-0.166389	0.459264	0.429592	0.0460079	-0.228325	0.306778	0.126493	0.574842	-0.172518	0.442646	-0.238472	0.285179	-0.12828	0.569406
Mrot05270	black	0.250757	0.260335	0.221483	0.32189	0.658763	0.000856505	0.101697	0.652472	-0.106127	0.638317	0.048617	0.829885	-0.322124	0.14374	-0.289508	0.191264	0.370784	0.0893604	-0.331473	0.131818	0.134319	0.55121	0.00891291	0.968599	0.0801092	0.723052	0.0356416	0.874878	-0.128251	0.569495	0.729956	0.000115194	0.0729072	0.747124	0.178395	0.427018	-0.00944954	0.966709	-0.34927	0.111106	0.0923017	0.68288	0.0065916	0.976775	0.250201	0.261427	0.0160675	0.943423
Mrot04714	black	0.250698	0.260451	0.116087	0.606933	0.436409	0.0422999	0.0318514	0.888098	0.0388645	0.863662	-0.224242	0.315743	0.0173215	0.939015	0.29531	0.182118	0.573692	0.00524506	-0.137368	0.542123	0.252396	0.257127	0.114228	0.612741	0.0205	0.92785	0.168825	0.452622	-0.215343	0.335826	0.400546	0.0647068	0.0277297	0.902507	-0.0199647	0.92973	-0.281196	0.204903	-0.173884	0.438987	0.171446	0.44553	0.167505	0.456215	0.107108	0.635196	0.0771573	0.732889
[truncated: 11,084 more rows]
[truncated: 16 more columns]
