# Supplementary material for: Maternal body condition and season influence RNA deposition in the oocytes of alfalfa leafcutting bees (Megachile rotundata)
Source: Front Genet. 2023 Jan 4;13:1064332. doi: 10.3389/fgene.2022.1064332 (PMC9845908; doi:10.3389/fgene.2022.1064332)
Supplement: Supplementary file 6 [file DataSheet8.xlsx]

## Sheet: metadata
#WGCNA gene information: gene significance and module membership assignment for each gene
#Egg tissue results
#Abbreviations: GS= Gene Trait Significance; MM = Module Membership; p = p-value
geneid	gene id
moduleColor	name of the module membership assignment for each gene
GS.condition	gene significance relative to body condition
p.GS.condition	p-value of gene significance associated with body condition
GS.season	gene significance relative to time of season
p.GS.season	p-value of gene significance associated with season
MM.greenyellow	module membership measure for "greenyellow" module
p.MM.greenyellow	p-value of gene assignment to the respective module
MM.mediumpurple3	module membership measure for "mediumpurple3" module
p.MM.mediumpurple3	p-value of gene assignment to the respective module
MM.lightsteelblue1	module membership measure for "lightsteelblue1" module
p.MM.lightsteelblue1	p-value of gene assignment to the respective module
MM.blue	module membership measure for "blue" module
p.MM.blue	p-value of gene assignment to the respective module
MM.grey	module membership measure for "grey" module
p.MM.grey	p-value of gene assignment to the respective module
MM.thistle1	module membership measure for "thistle1" module
p.MM.thistle1	p-value of gene assignment to the respective module
MM.thistle2	module membership measure for "thistle2" module
p.MM.thistle2	p-value of gene assignment to the respective module
MM.steelblue	module membership measure for "steelblue" module
p.MM.steelblue	p-value of gene assignment to the respective module
MM.darkmagenta	module membership measure for "darkmagenta" module
p.MM.darkmagenta	p-value of gene assignment to the respective module
MM.midnightblue	module membership measure for "midnightblue" module
p.MM.midnightblue	p-value of gene assignment to the respective module
MM.sienna3	module membership measure for "sienna3" module
p.MM.sienna3	p-value of gene assignment to the respective module
MM.floralwhite	module membership measure for "floralwhite" module
p.MM.floralwhite	p-value of gene assignment to the respective module
MM.bisque4	module membership measure for "bisque4" module
p.MM.bisque4	p-value of gene assignment to the respective module
MM.brown4	module membership measure for "brown4" module
p.MM.brown4	p-value of gene assignment to the respective module
MM.lightcyan1	module membership measure for "lightcyan1" module
p.MM.lightcyan1	p-value of gene assignment to the respective module
MM.plum1	module membership measure for "plum1" module
p.MM.plum1	p-value of gene assignment to the respective module
MM.darkorange2	module membership measure for "darkorange2" module
p.MM.darkorange2	p-value of gene assignment to the respective module
MM.darkorange	module membership measure for "darkorange" module
p.MM.darkorange	p-value of gene assignment to the respective module
MM.plum2	module membership measure for "plum2" module
p.MM.plum2	p-value of gene assignment to the respective module
MM.brown	module membership measure for "brown" module
p.MM.brown	p-value of gene assignment to the respective module
MM.lightgreen	module membership measure for "lightgreen" module
p.MM.lightgreen	p-value of gene assignment to the respective module
MM.green	module membership measure for "green" module
p.MM.green	p-value of gene assignment to the respective module
MM.darkgrey	module membership measure for "darkgrey" module
p.MM.darkgrey	p-value of gene assignment to the respective module
MM.darkslateblue	module membership measure for "darkslateblue" module
p.MM.darkslateblue	p-value of gene assignment to the respective module
MM.cyan	module membership measure for "cyan" module
p.MM.cyan	p-value of gene assignment to the respective module
MM.darkturquoise	module membership measure for "darkturquoise" module
p.MM.darkturquoise	p-value of gene assignment to the respective module
MM.yellowgreen	module membership measure for "yellowgreen" module
p.MM.yellowgreen	p-value of gene assignment to the respective module

## Sheet: eggtissue_wgcnageneinfo
geneid	moduleColor	GS.condition	p.GS.condition	GS.season	p.GS.season	MM.greenyellow	p.MM.greenyellow	MM.mediumpurple3	p.MM.mediumpurple3	MM.lightsteelblue1	p.MM.lightsteelblue1	MM.blue	p.MM.blue	MM.grey	p.MM.grey	MM.thistle1	p.MM.thistle1	MM.thistle2	p.MM.thistle2	MM.steelblue	p.MM.steelblue	MM.darkmagenta	p.MM.darkmagenta	MM.midnightblue	p.MM.midnightblue	MM.sienna3	p.MM.sienna3	MM.floralwhite	p.MM.floralwhite	MM.bisque4	p.MM.bisque4	MM.brown4	p.MM.brown4	MM.lightcyan1	p.MM.lightcyan1	MM.plum1	p.MM.plum1	MM.darkorange2	p.MM.darkorange2	MM.darkorange	p.MM.darkorange	MM.plum2	p.MM.plum2	MM.brown	p.MM.brown	MM.lightgreen	p.MM.lightgreen	MM.green	p.MM.green
Mrot09426	bisque4	-0.488468	0.0288675	-0.103074	0.665427	-0.163437	0.491138	-0.196052	0.407444	-0.0822961	0.730149	0.167977	0.479008	NA	NA	-0.0512435	0.830116	-0.0361519	0.879728	0.497277	0.0256929	-0.13956	0.55732	-0.0522678	0.826769	0.00378771	0.987355	0.107746	0.651163	0.714943	0.00039604	0.0693016	0.771572	-0.0458117	0.847911	0.186956	0.429963	-0.0168946	0.943641	-0.187549	0.428475	-0.167225	0.481006	-0.0512146	0.830211	0.11064	0.642383	0.123217	0.604777
Mrot12238	bisque4	-0.487179	0.0293567	-0.123091	0.605149	0.228065	0.333499	-0.128251	0.589985	-0.341847	0.140154	0.126828	0.59415	NA	NA	0.340529	0.141789	-0.241942	0.304091	0.213048	0.367138	0.0416193	0.861695	0.0792462	0.739812	0.0342996	0.88585	0.406075	0.075642	0.552906	0.0114562	-0.125075	0.5993	-0.215548	0.361409	0.0187972	0.937305	-0.00313006	0.989551	-0.328025	0.157967	-0.205681	0.38432	0.07016	0.768816	-0.0209883	0.930013	-0.0217033	0.927635
Mrot02088	bisque4	-0.436309	0.0544494	-0.126592	0.594842	-0.145152	0.541471	-0.155566	0.512519	0.100743	0.672584	0.00589291	0.980329	NA	NA	0.0124953	0.958302	-0.159089	0.502894	-0.187691	0.42812	-0.0647116	0.786353	-0.164625	0.487949	-0.128012	0.590683	0.166465	0.48303	0.765585	8.35e-05	0.408929	0.0734131	0.139198	0.558353	0.236171	0.316123	-0.136774	0.565291	-0.147874	0.533833	-0.162808	0.492828	0.148715	0.531483	0.132586	0.577367	0.296838	0.203764
Mrot10966	bisque4	-0.43082	0.0579132	0.354167	0.125509	0.254233	0.279407	-0.169521	0.474915	-0.179048	0.450068	-0.00251622	0.9916	NA	NA	0.125064	0.599333	0.0702896	0.7684	0.0463817	0.84604	-0.17073	0.471726	0.0392342	0.869554	-0.144033	0.544627	0.272301	0.245452	0.544311	0.0130926	-0.160201	0.499874	-0.153741	0.517539	-0.0535492	0.822586	-0.179722	0.448336	0.0825419	0.729372	-0.195214	0.409492	-0.216905	0.35832	0.0541926	0.820488	0.184826	0.435331
Mrot09388	bisque4	-0.428946	0.0591332	0.236893	0.314603	0.341779	0.140238	-0.0617049	0.796075	-0.183673	0.438251	0.20953	0.375288	NA	NA	0.115879	0.626612	-0.0984994	0.679499	-0.03034	0.898959	-0.157274	0.507842	-0.285509	0.222382	-0.252476	0.282857	0.240552	0.306964	0.680292	0.000964477	0.189445	0.423738	0.333287	0.151011	0.192852	0.415291	-0.0417728	0.861189	0.0146758	0.951033	-0.113048	0.635115	-0.303666	0.193057	-0.0293301	0.902307	0.492291	0.0274541
Mrot00413	bisque4	-0.42419	0.0623175	0.00699091	0.976664	0.112005	0.638261	-0.130228	0.584216	-0.102528	0.667101	0.157594	0.506969	NA	NA	0.47446	0.0345422	-0.0961917	0.686639	0.11961	0.61547	0.0435509	0.855339	-0.344149	0.13733	-0.152412	0.521208	0.101903	0.669019	0.594304	0.00572158	0.0366629	0.87804	0.0624229	0.793751	0.129493	0.586359	0.0554721	0.816318	0.03546	0.882014	-0.33808	0.144862	0.0738547	0.756984	0.195481	0.408837	0.0837663	0.725505
Mrot05011	bisque4	-0.406486	0.0753182	0.36119	0.117667	0.0296489	0.90125	-0.0836363	0.725915	-0.125474	0.598127	-0.240606	0.306851	NA	NA	0.437452	0.053748	-0.0427206	0.85807	-0.308316	0.185988	0.163441	0.491126	-0.02648	0.911763	-0.240604	0.306855	0.00319127	0.989346	0.724792	0.000300405	-0.115913	0.626508	0.163292	0.491527	0.0548247	0.818427	-0.203736	0.388931	0.0386235	0.871568	-0.264373	0.260009	0.222995	0.344645	0.159719	0.501183	-0.0162385	0.945826
Mrot05436	bisque4	-0.403774	0.0774754	0.230426	0.32838	0.123038	0.605308	-0.22715	0.335495	-0.0143465	0.952131	-0.0108986	0.963627	NA	NA	0.274122	0.242184	0.0724798	0.761381	-0.19099	0.419896	-0.1011	0.671486	-0.236739	0.314927	-0.245403	0.297011	0.0815126	0.732627	0.63675	0.00253651	0.157899	0.506135	-0.0488265	0.838025	0.0486222	0.838695	-0.204944	0.386065	0.254281	0.279313	-0.262204	0.264085	0.0851277	0.721213	0.445916	0.0487684	0.217813	0.356261
Mrot11825	bisque4	-0.382326	0.0961884	0.101284	0.670921	-0.00899347	0.969982	-0.15656	0.509793	-0.16057	0.498874	0.160741	0.498412	NA	NA	0.284191	0.224617	-0.0248326	0.917233	0.0510043	0.830899	-0.114702	0.63014	-0.174101	0.462885	0.0664918	0.780612	0.0489153	0.837735	0.945459	3.33e-10	-0.0289052	0.903716	-0.00843463	0.971847	0.165336	0.486044	-0.125885	0.596917	-0.015792	0.947314	-0.131968	0.57916	-0.121841	0.60885	0.00378997	0.987348	0.183913	0.437643
Mrot02438	bisque4	-0.377585	0.100735	-0.0356688	0.881324	-0.131454	0.580652	-0.138473	0.560424	-0.162214	0.49443	0.0494377	0.836024	NA	NA	0.00759495	0.974648	-0.119078	0.617053	0.217537	0.356886	-0.0998785	0.675246	0.215836	0.36075	-0.0845751	0.722954	0.267784	0.25368	0.73129	0.000248738	0.228687	0.332146	0.256916	0.274188	0.180158	0.447215	-0.12702	0.593587	-0.127652	0.591736	-0.137077	0.564422	-0.177392	0.454336	-0.119783	0.614956	0.21606	0.360241
Mrot06763	bisque4	-0.373417	0.10486	0.102094	0.668431	0.275431	0.239852	-0.196745	0.405754	0.0835526	0.726179	0.305763	0.189848	NA	NA	0.260771	0.266799	-0.115675	0.627221	-0.0261831	0.912748	-0.435667	0.0548457	-0.0465371	0.84553	0.169456	0.475087	-0.0819589	0.731215	0.738227	0.000202158	0.222317	0.346154	-0.0861291	0.718061	0.0410876	0.863445	-0.213333	0.366482	-0.0997846	0.675535	0.165691	0.485097	-0.103011	0.665617	0.00546602	0.981753	0.358338	0.120808
Mrot04675	bisque4	-0.365493	0.113038	0.194558	0.411098	-0.277444	0.236294	-0.0823659	0.729928	-0.112167	0.637772	-0.116445	0.624915	NA	NA	0.293591	0.20899	0.0249641	0.916796	-0.1169	0.623554	-0.34036	0.141999	-0.154768	0.51471	0.0210444	0.929827	0.0642893	0.787717	0.676191	0.00106347	0.400195	0.0803923	0.270124	0.249396	-0.178047	0.452645	-0.0134578	0.955093	0.152689	0.520441	-0.147149	0.535862	-0.343475	0.138153	-0.246028	0.295742	0.0488085	0.838084
Mrot04289	bisque4	-0.354787	0.124802	-0.0800641	0.737217	-0.0725353	0.761203	-0.0963243	0.686228	-0.116956	0.623386	0.0146452	0.951135	NA	NA	0.0671742	0.778414	-0.113789	0.632886	-0.111028	0.641211	-0.0656325	0.783382	-0.11696	0.623376	-0.065679	0.783232	0.37161	0.106686	0.828575	6.4e-06	-0.0968758	0.68452	-0.113956	0.632382	0.11378	0.632912	-0.0831284	0.727519	-0.109763	0.645041	-0.0963964	0.686004	0.250111	0.287541	-0.102794	0.666283	0.136678	0.565565
Mrot02152	bisque4	-0.323875	0.163609	0.146176	0.538591	-0.109458	0.645965	-0.0891797	0.708486	-0.116924	0.623482	-0.0385938	0.871666	NA	NA	0.057829	0.808649	-0.110882	0.641652	-0.122449	0.607049	0.0735507	0.757956	-0.0826347	0.729079	-0.0605143	0.799932	-0.0820812	0.730828	0.892996	1.18e-07	-0.105386	0.658354	-0.0838104	0.725366	0.214475	0.363861	-0.0670864	0.778697	-0.0925974	0.697809	-0.0927184	0.697432	0.298665	0.200861	0.249242	0.289276	0.0544078	0.819786
Mrot04109	bisque4	-0.316318	0.174234	0.0821204	0.730705	-0.130126	0.584513	-0.0433868	0.855879	0.0380871	0.873338	0.138914	0.559164	NA	NA	0.384538	0.0941189	-0.0146991	0.950956	0.132746	0.576903	-0.412384	0.0707806	-0.2584	0.271329	-0.169996	0.47366	0.288915	0.216672	0.730793	0.000252405	0.289473	0.215746	-2.89e-05	0.999904	-0.0521142	0.827271	-0.0761041	0.749805	0.107691	0.651329	-0.0497406	0.835032	-0.430524	0.0581048	-0.218357	0.355031	0.297185	0.20321
Mrot11893	bisque4	-0.314689	0.176585	0.194758	0.410607	0.268895	0.25164	0.110788	0.641937	-0.179471	0.44898	0.0481025	0.840397	NA	NA	-0.160887	0.498016	-0.0849739	0.721697	-0.00149347	0.995014	0.0466206	0.845257	-0.208471	0.377763	-0.280976	0.230133	0.0917836	0.700346	0.776481	5.68e-05	0.0766409	0.748095	0.0304521	0.898588	0.247053	0.293672	-0.14384	0.545171	-0.0486107	0.838732	0.0567565	0.812137	0.089477	0.707555	0.0937932	0.694086	0.390633	0.0885851
Mrot05063	bisque4	-0.307992	0.186474	0.0915417	0.701101	0.156896	0.508874	-0.148019	0.533425	-0.180721	0.445773	0.11535	0.628198	NA	NA	-0.0463402	0.846177	-0.133468	0.574815	-0.135219	0.569762	-0.0102353	0.965839	0.194146	0.412107	0.223107	0.344397	-0.156888	0.508897	0.548413	0.0122896	-0.172929	0.465949	0.53286	0.0155607	0.256095	0.275779	-0.145334	0.540958	-0.114143	0.63182	-0.162664	0.493219	0.196104	0.407315	-0.112506	0.63675	0.132161	0.5786
Mrot06429	bisque4	-0.306867	0.188171	0.0733236	0.758682	0.309546	0.184147	0.269917	0.249772	-0.143942	0.544884	0.26989	0.249822	NA	NA	0.0221596	0.926117	-0.113438	0.633941	0.304364	0.191985	-0.12715	0.593208	-0.132841	0.576629	-0.0926072	0.697778	0.276646	0.2377	0.723948	0.000307737	-0.139695	0.556935	-0.119269	0.616488	0.209351	0.375705	-0.0992637	0.677141	-0.126541	0.594993	-0.0908943	0.703123	-0.104464	0.66117	-0.112565	0.63657	0.40102	0.0797127
Mrot00012	bisque4	-0.284463	0.224156	0.256776	0.274459	0.377969	0.100361	-0.0930551	0.696383	-0.0878066	0.712791	0.292849	0.210196	NA	NA	0.0948501	0.690801	-0.0765623	0.748346	-0.0603697	0.800401	-0.0834999	0.726346	-0.0917066	0.700587	-0.0515003	0.829277	-0.0762752	0.74926	0.895227	9.82e-08	-0.0737284	0.757387	-0.0644617	0.78716	0.305502	0.190245	-0.0674577	0.777501	-0.0544111	0.819775	-0.0747745	0.754046	-0.0670008	0.778972	-0.0547287	0.81874	0.416489	0.0677459
Mrot12948	bisque4	-0.279259	0.233115	0.0669455	0.77915	-0.0507588	0.831701	0.192248	0.416782	-0.321352	0.167105	0.00401141	0.986609	NA	NA	-0.248243	0.291276	-0.201037	0.395379	0.116414	0.625009	0.252139	0.283521	0.0464876	0.845693	0.208651	0.377341	-0.31828	0.171431	0.601663	0.00500855	-0.162088	0.494771	0.271168	0.2475	0.330232	0.155023	0.0420862	0.860158	-0.26465	0.259491	-0.276492	0.237972	0.14812	0.533144	0.0215203	0.928244	-0.0255807	0.914749
Mrot02262	bisque4	-0.279181	0.233251	0.167875	0.479278	-0.143437	0.546309	-0.399395	0.0810558	0.145091	0.541644	0.0589226	0.805097	NA	NA	0.102524	0.667112	-0.0560406	0.814467	0.159962	0.500523	0.067217	0.778276	0.248204	0.291355	-0.0836517	0.725867	-0.205416	0.384948	0.669029	0.0012569	0.0799461	0.737591	0.224157	0.342072	0.312153	0.180286	-0.0480366	0.840613	0.0128399	0.957153	-0.224312	0.341731	-0.166918	0.481822	-0.0278649	0.907166	0.13049	0.583454
Mrot12727	bisque4	-0.277564	0.236082	-0.194704	0.41074	0.103067	0.665447	-0.240963	0.306112	0.0602442	0.800808	0.295665	0.205642	NA	NA	0.170149	0.473257	-0.13821	0.561177	0.0327078	0.891117	-0.288573	0.21724	-0.0811185	0.733875	0.175466	0.45933	0.0279464	0.906896	0.749276	0.000143363	0.0889778	0.709119	-0.135684	0.568423	0.0722629	0.762075	-0.0529646	0.824494	0.207737	0.379481	-0.228479	0.332597	0.166427	0.483131	-0.274781	0.241007	0.184549	0.436031
Mrot08217	bisque4	-0.237243	0.313866	0.118536	0.618671	0.14562	0.540155	-0.208133	0.378553	0.017946	0.940139	0.34801	0.132685	NA	NA	-0.066836	0.779503	-0.153666	0.517745	0.115855	0.626684	-0.174338	0.462267	-0.0219358	0.926862	-0.13968	0.556977	0.320726	0.167981	0.757917	0.00010824	-0.160343	0.49949	-0.0861165	0.7181	0.316433	0.174069	0.199362	0.399411	-0.055263	0.816999	-0.137989	0.561809	-0.242648	0.302639	-0.210527	0.372968	0.419927	0.0652801
Mrot12949	bisque4	-0.23268	0.323539	0.212496	0.36841	-0.0463843	0.846032	0.313532	0.178267	-0.184829	0.435323	-0.126857	0.594065	NA	NA	-0.244207	0.299447	-0.323595	0.163994	0.00781802	0.973904	0.359019	0.120052	0.183905	0.437662	0.0575091	0.809689	-0.203151	0.390324	0.569687	0.00873804	-0.286742	0.220303	0.279061	0.233459	0.362003	0.116782	0.0257348	0.914237	-0.254726	0.278444	-0.263141	0.262319	0.202674	0.391462	0.112587	0.636505	-0.000155098	0.999482
Mrot04520	bisque4	-0.219595	0.352242	0.0985233	0.679426	-0.0927385	0.697369	-0.0256703	0.914451	-0.10556	0.65782	-0.114276	0.63142	NA	NA	0.124629	0.600612	-0.168223	0.478355	-0.156972	0.508668	0.213363	0.366412	0.0565447	0.812826	-0.104705	0.660433	-0.173679	0.463987	0.838724	3.84e-06	-0.131034	0.581872	0.0120567	0.959765	0.21689	0.358355	-0.154355	0.515847	0.0552695	0.816978	-0.224602	0.341089	0.384886	0.0937958	0.00848002	0.971695	-0.0159793	0.94669
Mrot00997	bisque4	-0.207514	0.380004	0.187317	0.429057	-0.0760848	0.749867	-0.0713844	0.764889	-0.0759853	0.750184	0.130524	0.583354	NA	NA	0.109637	0.645421	-0.067283	0.778064	-0.0744914	0.75495	-0.0420555	0.860259	-0.0956487	0.688322	-0.0395875	0.868389	-0.0560519	0.81443	0.987748	5.65e-16	-0.0703971	0.768055	-0.0615598	0.796545	0.285089	0.223093	-0.0430155	0.8571	-0.0609479	0.798527	-0.0551355	0.817414	-0.0805945	0.735535	-0.0443646	0.852664	0.242725	0.30248
Mrot02080	bisque4	-0.207514	0.380004	0.187317	0.429057	-0.0760848	0.749867	-0.0713844	0.764889	-0.0759853	0.750184	0.130524	0.583354	NA	NA	0.109637	0.645421	-0.067283	0.778064	-0.0744914	0.75495	-0.0420555	0.860259	-0.0956487	0.688322	-0.0395875	0.868389	-0.0560519	0.81443	0.987748	5.65e-16	-0.0703971	0.768055	-0.0615598	0.796545	0.285089	0.223093	-0.0430155	0.8571	-0.0609479	0.798527	-0.0551355	0.817414	-0.0805945	0.735535	-0.0443646	0.852664	0.242725	0.30248
Mrot02375	bisque4	-0.207514	0.380004	0.187317	0.429057	-0.0760848	0.749867	-0.0713844	0.764889	-0.0759853	0.750184	0.130524	0.583354	NA	NA	0.109637	0.645421	-0.067283	0.778064	-0.0744914	0.75495	-0.0420555	0.860259	-0.0956487	0.688322	-0.0395875	0.868389	-0.0560519	0.81443	0.987748	5.65e-16	-0.0703971	0.768055	-0.0615598	0.796545	0.285089	0.223093	-0.0430155	0.8571	-0.0609479	0.798527	-0.0551355	0.817414	-0.0805945	0.735535	-0.0443646	0.852664	0.242725	0.30248
Mrot03127	bisque4	-0.207514	0.380004	0.187317	0.429057	-0.0760848	0.749867	-0.0713844	0.764889	-0.0759853	0.750184	0.130524	0.583354	NA	NA	0.109637	0.645421	-0.067283	0.778064	-0.0744914	0.75495	-0.0420555	0.860259	-0.0956487	0.688322	-0.0395875	0.868389	-0.0560519	0.81443	0.987748	5.65e-16	-0.0703971	0.768055	-0.0615598	0.796545	0.285089	0.223093	-0.0430155	0.8571	-0.0609479	0.798527	-0.0551355	0.817414	-0.0805945	0.735535	-0.0443646	0.852664	0.242725	0.30248
Mrot04077	bisque4	-0.207514	0.380004	0.187317	0.429057	-0.0760848	0.749867	-0.0713844	0.764889	-0.0759853	0.750184	0.130524	0.583354	NA	NA	0.109637	0.645421	-0.067283	0.778064	-0.0744914	0.75495	-0.0420555	0.860259	-0.0956487	0.688322	-0.0395875	0.868389	-0.0560519	0.81443	0.987748	5.65e-16	-0.0703971	0.768055	-0.0615598	0.796545	0.285089	0.223093	-0.0430155	0.8571	-0.0609479	0.798527	-0.0551355	0.817414	-0.0805945	0.735535	-0.0443646	0.852664	0.242725	0.30248
Mrot06279	bisque4	-0.207514	0.380004	0.187317	0.429057	-0.0760848	0.749867	-0.0713844	0.764889	-0.0759853	0.750184	0.130524	0.583354	NA	NA	0.109637	0.645421	-0.067283	0.778064	-0.0744914	0.75495	-0.0420555	0.860259	-0.0956487	0.688322	-0.0395875	0.868389	-0.0560519	0.81443	0.987748	5.65e-16	-0.0703971	0.768055	-0.0615598	0.796545	0.285089	0.223093	-0.0430155	0.8571	-0.0609479	0.798527	-0.0551355	0.817414	-0.0805945	0.735535	-0.0443646	0.852664	0.242725	0.30248
Mrot07633	bisque4	-0.207514	0.380004	0.187317	0.429057	-0.0760848	0.749867	-0.0713844	0.764889	-0.0759853	0.750184	0.130524	0.583354	NA	NA	0.109637	0.645421	-0.067283	0.778064	-0.0744914	0.75495	-0.0420555	0.860259	-0.0956487	0.688322	-0.0395875	0.868389	-0.0560519	0.81443	0.987748	5.65e-16	-0.0703971	0.768055	-0.0615598	0.796545	0.285089	0.223093	-0.0430155	0.8571	-0.0609479	0.798527	-0.0551355	0.817414	-0.0805945	0.735535	-0.0443646	0.852664	0.242725	0.30248
Mrot07782	bisque4	-0.207514	0.380004	0.187317	0.429057	-0.0760848	0.749867	-0.0713844	0.764889	-0.0759853	0.750184	0.130524	0.583354	NA	NA	0.109637	0.645421	-0.067283	0.778064	-0.0744914	0.75495	-0.0420555	0.860259	-0.0956487	0.688322	-0.0395875	0.868389	-0.0560519	0.81443	0.987748	5.65e-16	-0.0703971	0.768055	-0.0615598	0.796545	0.285089	0.223093	-0.0430155	0.8571	-0.0609479	0.798527	-0.0551355	0.817414	-0.0805945	0.735535	-0.0443646	0.852664	0.242725	0.30248
Mrot07861	bisque4	-0.207514	0.380004	0.187317	0.429057	-0.0760848	0.749867	-0.0713844	0.764889	-0.0759853	0.750184	0.130524	0.583354	NA	NA	0.109637	0.645421	-0.067283	0.778064	-0.0744914	0.75495	-0.0420555	0.860259	-0.0956487	0.688322	-0.0395875	0.868389	-0.0560519	0.81443	0.987748	5.65e-16	-0.0703971	0.768055	-0.0615598	0.796545	0.285089	0.223093	-0.0430155	0.8571	-0.0609479	0.798527	-0.0551355	0.817414	-0.0805945	0.735535	-0.0443646	0.852664	0.242725	0.30248
Mrot07981	bisque4	-0.207514	0.380004	0.187317	0.429057	-0.0760848	0.749867	-0.0713844	0.764889	-0.0759853	0.750184	0.130524	0.583354	NA	NA	0.109637	0.645421	-0.067283	0.778064	-0.0744914	0.75495	-0.0420555	0.860259	-0.0956487	0.688322	-0.0395875	0.868389	-0.0560519	0.81443	0.987748	5.65e-16	-0.0703971	0.768055	-0.0615598	0.796545	0.285089	0.223093	-0.0430155	0.8571	-0.0609479	0.798527	-0.0551355	0.817414	-0.0805945	0.735535	-0.0443646	0.852664	0.242725	0.30248
Mrot08334	bisque4	-0.207514	0.380004	0.187317	0.429057	-0.0760848	0.749867	-0.0713844	0.764889	-0.0759853	0.750184	0.130524	0.583354	NA	NA	0.109637	0.645421	-0.067283	0.778064	-0.0744914	0.75495	-0.0420555	0.860259	-0.0956487	0.688322	-0.0395875	0.868389	-0.0560519	0.81443	0.987748	5.65e-16	-0.0703971	0.768055	-0.0615598	0.796545	0.285089	0.223093	-0.0430155	0.8571	-0.0609479	0.798527	-0.0551355	0.817414	-0.0805945	0.735535	-0.0443646	0.852664	0.242725	0.30248
Mrot08511	bisque4	-0.207514	0.380004	0.187317	0.429057	-0.0760848	0.749867	-0.0713844	0.764889	-0.0759853	0.750184	0.130524	0.583354	NA	NA	0.109637	0.645421	-0.067283	0.778064	-0.0744914	0.75495	-0.0420555	0.860259	-0.0956487	0.688322	-0.0395875	0.868389	-0.0560519	0.81443	0.987748	5.65e-16	-0.0703971	0.768055	-0.0615598	0.796545	0.285089	0.223093	-0.0430155	0.8571	-0.0609479	0.798527	-0.0551355	0.817414	-0.0805945	0.735535	-0.0443646	0.852664	0.242725	0.30248
Mrot09710	bisque4	-0.207514	0.380004	0.187317	0.429057	-0.0760848	0.749867	-0.0713844	0.764889	-0.0759853	0.750184	0.130524	0.583354	NA	NA	0.109637	0.645421	-0.067283	0.778064	-0.0744914	0.75495	-0.0420555	0.860259	-0.0956487	0.688322	-0.0395875	0.868389	-0.0560519	0.81443	0.987748	5.65e-16	-0.0703971	0.768055	-0.0615598	0.796545	0.285089	0.223093	-0.0430155	0.8571	-0.0609479	0.798527	-0.0551355	0.817414	-0.0805945	0.735535	-0.0443646	0.852664	0.242725	0.30248
Mrot10011	bisque4	-0.207514	0.380004	0.187317	0.429057	-0.0760848	0.749867	-0.0713844	0.764889	-0.0759853	0.750184	0.130524	0.583354	NA	NA	0.109637	0.645421	-0.067283	0.778064	-0.0744914	0.75495	-0.0420555	0.860259	-0.0956487	0.688322	-0.0395875	0.868389	-0.0560519	0.81443	0.987748	5.65e-16	-0.0703971	0.768055	-0.0615598	0.796545	0.285089	0.223093	-0.0430155	0.8571	-0.0609479	0.798527	-0.0551355	0.817414	-0.0805945	0.735535	-0.0443646	0.852664	0.242725	0.30248
Mrot12752	bisque4	-0.207514	0.380004	0.187317	0.429057	-0.0760848	0.749867	-0.0713844	0.764889	-0.0759853	0.750184	0.130524	0.583354	NA	NA	0.109637	0.645421	-0.067283	0.778064	-0.0744914	0.75495	-0.0420555	0.860259	-0.0956487	0.688322	-0.0395875	0.868389	-0.0560519	0.81443	0.987748	5.65e-16	-0.0703971	0.768055	-0.0615598	0.796545	0.285089	0.223093	-0.0430155	0.8571	-0.0609479	0.798527	-0.0551355	0.817414	-0.0805945	0.735535	-0.0443646	0.852664	0.242725	0.30248
Mrot12821	bisque4	-0.207514	0.380004	0.187317	0.429057	-0.0760848	0.749867	-0.0713844	0.764889	-0.0759853	0.750184	0.130524	0.583354	NA	NA	0.109637	0.645421	-0.067283	0.778064	-0.0744914	0.75495	-0.0420555	0.860259	-0.0956487	0.688322	-0.0395875	0.868389	-0.0560519	0.81443	0.987748	5.65e-16	-0.0703971	0.768055	-0.0615598	0.796545	0.285089	0.223093	-0.0430155	0.8571	-0.0609479	0.798527	-0.0551355	0.817414	-0.0805945	0.735535	-0.0443646	0.852664	0.242725	0.30248
Mrot05443	bisque4	-0.201964	0.393158	0.321019	0.16757	-0.183666	0.43827	-0.112433	0.63697	-0.154984	0.514116	-0.154049	0.51669	NA	NA	-0.0593334	0.803763	-0.112629	0.636377	-0.117203	0.62265	-0.0348154	0.884145	0.243737	0.300406	0.299614	0.199364	-0.145679	0.539988	0.674322	0.00111135	-0.144588	0.54306	0.285551	0.22231	0.0373333	0.875826	-0.119878	0.614674	0.287144	0.219629	-0.149678	0.528797	-0.172523	0.467012	-0.0778745	0.74417	-0.0522248	0.82691
Mrot02802	bisque4	-0.184438	0.436313	0.0920351	0.699562	-0.159128	0.502787	-0.252507	0.282795	0.106317	0.655513	0.128084	0.590474	NA	NA	0.161346	0.496773	-0.0817374	0.731916	-0.185813	0.432839	-0.200755	0.396057	-0.0536937	0.822115	-0.142942	0.547709	-0.0920039	0.699659	0.716496	0.000379431	0.342709	0.139092	0.136204	0.56693	0.149114	0.53037	0.260337	0.267625	0.106653	0.654488	-0.286888	0.220059	-0.0778979	0.744095	-0.279566	0.232579	0.18703	0.429778
Mrot08201	bisque4	-0.179931	0.447799	0.292353	0.211006	-0.125518	0.597998	-0.105341	0.658489	-0.119265	0.616499	0.174297	0.462372	NA	NA	0.0533061	0.82338	-0.0917729	0.70038	-0.115283	0.628397	-0.0541787	0.820533	-0.134557	0.571672	-0.0847233	0.722487	-0.0928197	0.697116	0.904442	4.44e-08	-0.114676	0.630219	0.220611	0.349963	0.337522	0.145569	0.259596	0.269038	-0.0945567	0.691712	-0.0905562	0.704179	-0.11134	0.640268	-0.0699717	0.76942	0.217332	0.35735
Mrot07388	bisque4	-0.168539	0.477516	0.264184	0.260363	-0.0563446	0.813477	0.0678872	0.776119	0.0201281	0.932875	-0.0953821	0.689149	NA	NA	-0.0124971	0.958296	-0.143121	0.547203	-0.262559	0.263415	0.131914	0.579317	0.0444235	0.852471	-0.141755	0.551074	-0.158175	0.505383	0.800842	2.21e-05	0.119519	0.615741	0.161314	0.496861	0.277663	0.235908	-0.0941412	0.693004	0.277984	0.235345	-0.430664	0.0580142	-0.00716622	0.976079	0.00631236	0.978929	0.22232	0.346147
Mrot03824	bisque4	-0.157683	0.506724	0.120096	0.614026	-0.0772595	0.746126	-0.0825072	0.729482	-0.106336	0.655454	-0.049602	0.835486	NA	NA	0.0376902	0.874648	-0.1023	0.6678	-0.118564	0.618586	-0.0192995	0.935633	-0.0986824	0.678934	-0.0668409	0.779487	-0.0768038	0.747577	0.823847	8.03e-06	-0.0954126	0.689055	-0.0925928	0.697823	0.0610997	0.798035	-0.0804955	0.735849	0.347088	0.133785	-0.102428	0.667407	0.2673	0.254571	-0.0511152	0.830536	0.02784	0.907249
Mrot06522	bisque4	-0.157683	0.506724	0.120096	0.614026	-0.0874595	0.71388	-0.102534	0.667081	-0.0877161	0.713075	0.198237	0.40213	NA	NA	0.0481599	0.840209	-0.0916942	0.700625	0.340045	0.142393	-0.155184	0.513566	-0.120023	0.614243	-0.0584251	0.806712	-0.0805136	0.735791	0.785064	4.13e-05	-0.130039	0.584767	-0.117902	0.620561	0.161491	0.496383	-0.0685391	0.774023	-0.108227	0.649701	0.376386	0.10191	-0.169578	0.474766	-0.0783132	0.742775	0.177213	0.4548
Mrot06558	bisque4	-0.154847	0.514492	0.271997	0.246	0.0667639	0.779735	-0.143534	0.546036	0.00104784	0.996502	0.0188327	0.937187	NA	NA	0.237406	0.313526	-0.0956049	0.688458	-0.113138	0.634844	-0.160174	0.499947	0.27644	0.238063	0.138349	0.560777	-0.0791567	0.740096	0.802715	2.05e-05	0.134688	0.571292	-0.0997237	0.675723	0.0184813	0.938357	-0.200927	0.395643	0.229279	0.330861	0.00507715	0.983051	-0.191012	0.419842	-0.0549226	0.818108	0.155715	0.51211
Mrot12873	bisque4	-0.154421	0.515665	0.190418	0.421315	-0.155041	0.51396	-0.00606737	0.979746	-0.131602	0.580221	-0.136872	0.565009	NA	NA	-0.0575662	0.809504	-0.0231551	0.922808	-0.147798	0.534045	0.409888	0.0726756	0.118701	0.618178	-0.0740885	0.756237	-0.207631	0.37973	0.824078	7.94e-06	-0.220343	0.350563	0.182306	0.441727	0.447208	0.0480406	-0.219809	0.351762	-0.101478	0.670324	-0.205658	0.384375	0.193235	0.414349	0.123844	0.602929	0.0775376	0.745241
Mrot04901	bisque4	-0.122422	0.60713	0.241367	0.305277	0.145345	0.540929	-0.10848	0.648931	0.0141139	0.952906	0.269188	0.251104	NA	NA	0.181813	0.442983	-0.0767886	0.747625	-0.242753	0.302424	-0.249693	0.288374	-0.0562353	0.813833	-0.276321	0.238274	0.12872	0.588613	0.822717	8.47e-06	0.214787	0.363148	0.0141115	0.952914	0.246443	0.294903	0.0556302	0.815803	0.18403	0.437347	-0.250275	0.287215	-0.293586	0.208998	-0.129066	0.587605	0.504595	0.0232711
Mrot08347	bisque4	-0.109872	0.644708	-0.0956365	0.68836	-0.0796283	0.738599	-0.123133	0.605026	0.2375	0.313328	0.12931	0.58689	NA	NA	0.0316256	0.8947	-0.113057	0.635089	-0.130456	0.583552	-0.181248	0.444427	-0.156811	0.509108	-0.106088	0.65621	-0.0771201	0.74657	0.660521	0.00152439	0.613874	0.00398787	-0.0964954	0.685698	0.162285	0.49424	-0.113739	0.633035	0.248428	0.290905	-0.121962	0.60849	-0.177418	0.454269	-0.0894209	0.707731	0.380626	0.0978013
Mrot09458	bisque4	-0.0928033	0.697167	-0.178864	0.450539	0.167791	0.479502	-0.23425	0.320191	-0.0528068	0.825009	0.40564	0.0759858	NA	NA	-0.143752	0.54542	0.0266538	0.911186	0.208625	0.3774	-0.0321187	0.893067	-0.103862	0.66301	0.0833434	0.72684	0.0672819	0.778067	0.765825	8.29e-05	-0.0293199	0.90234	-0.220684	0.349799	0.369459	0.108889	0.00861057	0.97126	0.11623	0.625561	-0.0827668	0.728661	0.0611513	0.797868	-0.07152	0.764455	0.338436	0.144413
Mrot07049	bisque4	-0.0800457	0.737275	-0.0104886	0.964994	0.0131509	0.956116	-0.158623	0.504162	0.279083	0.233421	0.22342	0.343703	NA	NA	0.149063	0.530511	-0.0735339	0.758009	0.0799495	0.73758	-0.247109	0.293557	0.381118	0.0973321	0.0864759	0.71697	-0.0934299	0.695216	0.637423	0.00250163	0.131859	0.579476	0.0922795	0.6988	0.203858	0.388641	-0.203886	0.388575	0.0388868	0.870699	0.00506303	0.983098	0.0275543	0.908197	-0.236248	0.315961	0.283497	0.225801
Mrot03291	bisque4	-0.0758975	0.750464	0.372359	0.105927	-0.335633	0.147979	0.0571129	0.810978	-0.219978	0.351381	-0.103374	0.664505	NA	NA	-0.131275	0.581173	0.0914071	0.701521	-0.167752	0.479605	-0.0238319	0.920558	-0.20116	0.395085	-0.223758	0.342955	0.0495462	0.835669	0.649713	0.00193165	0.0302592	0.899227	-0.0444693	0.85232	0.113957	0.63238	0.405058	0.0764483	-0.0413172	0.862689	-0.133547	0.574586	-0.234742	0.319147	-0.00415897	0.986116	0.0543059	0.820118
Mrot07840	bisque4	-0.0737496	0.75732	0.042796	0.857822	-0.0658135	0.782798	-0.0963676	0.686094	-0.091244	0.702031	0.281504	0.229221	NA	NA	0.0827459	0.728727	-0.0844502	0.723348	-0.103276	0.664806	-0.091389	0.701578	-0.129068	0.587596	-0.0733658	0.758547	-0.0887178	0.709933	0.853416	1.72e-06	-0.0908414	0.703288	-0.0837082	0.725688	0.357683	0.121538	-0.0712362	0.765364	-0.0793512	0.739478	-0.0742684	0.755662	-0.0964927	0.685706	-0.0744459	0.755095	0.316925	0.173363
Mrot02066	bisque4	-0.031607	0.894762	0.171184	0.470529	0.0469969	0.844022	-0.196202	0.407079	0.31691	0.173384	0.210821	0.372285	NA	NA	0.202028	0.393006	0.0594431	0.803407	-0.186222	0.431809	-0.054621	0.819091	-0.211416	0.370906	-0.172568	0.466895	-0.147904	0.533748	0.781398	4.74e-05	0.0897437	0.70672	-0.173847	0.463548	0.335425	0.148246	-0.182015	0.442468	0.0705852	0.767452	0.0496874	0.835206	-0.244116	0.299632	-0.165749	0.484942	0.455173	0.0437357
Mrot03184	bisque4	-0.0190312	0.936526	0.231916	0.325176	-0.110827	0.641819	-0.137251	0.563924	-0.132343	0.578071	0.345533	0.135652	NA	NA	0.015396	0.948633	0.166906	0.481855	0.153226	0.518958	-0.151246	0.524438	-0.163281	0.491555	-0.113684	0.6332	-0.112714	0.636122	0.751856	0.000131979	-0.124718	0.600351	-0.144154	0.544286	0.297977	0.20195	0.487047	0.0294075	-0.123464	0.60405	-0.0860077	0.718443	-0.172053	0.468247	-0.107141	0.653002	0.17932	0.449368
Mrot08417	bisque4	-0.0106534	0.964445	0.238008	0.312262	-0.194833	0.410424	0.26169	0.265056	0.274201	0.242042	-0.0675962	0.777056	NA	NA	0.337988	0.144978	-0.226324	0.337303	-0.217377	0.357249	-0.112021	0.638211	0.214328	0.364197	-0.204371	0.387423	0.269189	0.251102	0.535727	0.0149102	0.0450952	0.850264	-0.20475	0.386525	0.0693852	0.771304	0.0297507	0.900912	0.018848	0.937136	-0.229334	0.330742	-0.177338	0.454477	0.0145733	0.951375	0.186277	0.431672
Mrot09156	bisque4	-0.00956765	0.968066	0.038864	0.870775	-0.0358102	0.880856	-0.132377	0.577974	0.10051	0.673301	0.25795	0.272194	NA	NA	-0.137498	0.563215	0.0591666	0.804305	0.0204626	0.931762	-0.327529	0.158634	-0.087341	0.714252	-0.0402194	0.866306	0.267389	0.254409	0.658376	0.00159889	0.278801	0.233915	-0.010341	0.965487	0.210223	0.373675	-0.163607	0.49068	0.167769	0.47956	0.195606	0.408532	-0.544828	0.0129892	-0.184119	0.437121	0.560124	0.0102135
Mrot07344	bisque4	-0.00751201	0.974925	0.0915417	0.701101	-0.121346	0.610316	0.185028	0.434819	-0.165125	0.48661	0.0568949	0.811687	NA	NA	-0.0615782	0.796485	-0.170968	0.471099	-0.0896564	0.706994	-0.262844	0.262877	-0.208667	0.377304	0.178729	0.450888	0.521567	0.0183474	0.530095	0.0162092	-0.162468	0.493746	-0.176243	0.457313	-0.0983203	0.680053	0.216516	0.359202	0.141815	0.550903	0.208357	0.378028	-0.259066	0.270053	-0.158542	0.504383	0.118956	0.617418
Mrot01543	blue	-0.639942	0.00237461	-0.041925	0.860688	-0.297673	0.202434	0.163615	0.49066	-0.271679	0.246574	-0.557277	0.0106898	NA	NA	-0.00352199	0.988242	-0.24928	0.2892	-0.0530744	0.824136	0.030418	0.898701	-0.0771664	0.746422	0.183485	0.438729	0.431357	0.0575676	0.312455	0.179843	0.176046	0.457824	0.26076	0.266819	-0.354444	0.125193	-0.236913	0.31456	0.0707929	0.766785	-0.212258	0.36896	0.21052	0.372984	0.258595	0.270954	-0.311419	0.181368
Mrot12245	blue	-0.635528	0.0026009	-0.209497	0.375364	0.540276	0.0139233	-0.227695	0.334304	-0.089659	0.706986	0.530698	0.0160659	NA	NA	0.235551	0.317433	-0.127534	0.592083	0.377224	0.101088	-0.554351	0.0111981	-0.384933	0.0937528	0.132957	0.576294	0.385086	0.0936112	0.352894	0.12697	0.149583	0.529061	0.0394765	0.868755	-0.10434	0.66155	0.104335	0.661564	-0.00808091	0.973027	-0.222299	0.346192	-0.0947271	0.691183	-0.22002	0.351287	0.332774	0.151679
Mrot01422	blue	-0.631551	0.00281986	0.174973	0.460612	0.21315	0.366904	-0.0273926	0.908733	-0.243622	0.300641	0.108347	0.649335	NA	NA	0.538467	0.0143093	-0.129251	0.587063	0.121228	0.610667	-0.376293	0.102001	-0.287303	0.219361	0.188723	0.425537	0.036511	0.878541	0.694234	0.000683938	0.219458	0.352551	0.0241819	0.919395	-0.245835	0.296133	-0.0821302	0.730674	0.0124613	0.958416	-0.156681	0.509464	-0.258794	0.270573	-0.0652005	0.784776	0.0566324	0.812541
Mrot08677	blue	0.617408	0.0037269	-0.0290839	0.903123	-0.0501076	0.833832	-0.113451	0.633902	0.295226	0.206348	0.251962	0.283872	NA	NA	-0.0763594	0.748992	-0.0273295	0.908943	-0.0746267	0.754518	0.317448	0.172616	0.604555	0.0047493	0.0141498	0.952787	-0.210149	0.373847	-0.215163	0.362288	-0.256935	0.274153	-0.0900378	0.7058	0.472341	0.035471	0.283827	0.225238	-0.234695	0.319246	-0.00357432	0.988068	-0.10996	0.644444	-0.199124	0.399987	0.0749581	0.75346
Mrot10156	blue	0.616214	0.00381345	-0.113776	0.632924	0.222072	0.346699	-0.0125118	0.958247	0.532229	0.0157069	0.556869	0.0107596	NA	NA	-0.136883	0.564977	0.332478	0.152066	-0.113007	0.635238	-0.0713262	0.765076	0.00806602	0.973077	-0.164795	0.487493	-0.119308	0.61637	-0.202935	0.39084	-0.248993	0.289773	-0.344538	0.136858	0.485058	0.0301761	0.159065	0.50296	-0.290172	0.214589	0.192684	0.415707	0.00994876	0.966795	-0.337172	0.146013	0.501331	0.0243277
Mrot11700	blue	-0.609942	0.00429575	-0.269281	0.250933	0.296026	0.205063	-0.32109	0.167471	-0.108247	0.64964	0.449201	0.0469343	NA	NA	0.236783	0.314834	-0.054034	0.821005	0.477005	0.0334513	-0.336675	0.146646	-0.454576	0.0440479	0.141338	0.552257	0.303483	0.193341	0.500362	0.0246487	0.0966926	0.685087	0.0581494	0.807608	0.0112416	0.962483	0.0610533	0.798186	0.00706059	0.976432	-0.222708	0.345283	-0.136055	0.567357	-0.215619	0.361246	0.229222	0.330986
Mrot06892	blue	-0.592782	0.00587891	0.203301	0.389967	0.133939	0.573454	0.0954383	0.688975	-0.462814	0.0398918	-0.467396	0.0377151	NA	NA	0.107199	0.652827	-0.1743	0.462366	-0.152078	0.522132	0.0992888	0.677063	-0.0266648	0.911149	0.0427007	0.858136	0.177449	0.454189	0.345774	0.135362	0.231989	0.325019	0.374252	0.104024	-0.335881	0.147661	-0.19386	0.412811	0.294388	0.207699	-0.295314	0.206205	0.234912	0.318786	0.224475	0.34137	-0.233278	0.322262
Mrot02300	blue	-0.591192	0.00604719	-0.0268141	0.910653	0.0709739	0.766205	-0.112899	0.635565	-0.335165	0.14858	-0.402526	0.0784838	NA	NA	0.244377	0.299099	-0.127934	0.590912	0.08477	0.72234	-0.040664	0.864841	-0.186224	0.431804	0.183719	0.438133	-0.0415517	0.861917	-0.135088	0.570141	0.181564	0.443618	0.117666	0.621265	-0.586665	0.00654791	-0.237777	0.312747	0.440033	0.0521906	-0.310701	0.182429	0.33959	0.142962	0.381522	0.0969489	-0.510881	0.0213382
Mrot09223	blue	-0.589622	0.00621708	-0.0211952	0.929325	0.0382985	0.87264	-0.177928	0.452953	-0.179853	0.447997	-0.313301	0.178605	NA	NA	0.544179	0.0131191	-0.202422	0.392063	0.0374027	0.875597	-0.0947586	0.691085	0.290443	0.214142	0.0861047	0.718138	-0.163967	0.489713	0.0882618	0.711363	0.280904	0.230258	0.0578097	0.808712	-0.459437	0.041557	-0.211199	0.371408	-0.158513	0.504462	-0.211728	0.370184	0.388882	0.09015	0.0441802	0.85327	-0.465758	0.0384822
Mrot10645	blue	-0.580227	0.00731808	-0.107033	0.65333	0.436045	0.0546119	-0.0900399	0.705794	-0.136078	0.56729	0.0916189	0.70086	NA	NA	0.455442	0.043596	-0.167562	0.480109	-0.114682	0.630201	0.0456837	0.848331	-0.242788	0.302351	-0.0982326	0.680324	-0.0952327	0.689613	0.253217	0.281399	0.431801	0.0572823	0.0505495	0.832386	-0.00061135	0.997959	-0.109089	0.647082	-0.268332	0.252673	-0.476778	0.0335475	0.102266	0.667904	-0.0131338	0.956173	0.105603	0.657689
Mrot09772	blue	0.577786	0.00762881	-0.14811	0.533171	-0.107254	0.652658	-0.190489	0.421138	0.110131	0.643924	0.369651	0.108691	NA	NA	0.161656	0.495937	-0.0410497	0.86357	0.063822	0.789227	0.0317907	0.894153	0.0354768	0.881958	-0.0777975	0.744415	-0.318055	0.171751	-0.342321	0.139569	-0.166442	0.483093	-0.060533	0.799872	0.177644	0.453685	0.317409	0.172672	0.202086	0.392867	-0.0448032	0.851223	-0.239116	0.309949	-0.28457	0.223974	-0.0362348	0.879454
Mrot01467	blue	-0.575446	0.00793678	0.0385666	0.871756	0.299962	0.198817	-0.230745	0.327693	-0.19477	0.410579	0.308017	0.186438	NA	NA	0.455111	0.043768	-0.0634434	0.79045	0.275142	0.240364	-0.45743	0.042572	-0.209245	0.375952	0.0110474	0.96313	0.24109	0.30585	0.64006	0.00236878	0.280101	0.231649	0.0486076	0.838742	-0.137767	0.562445	0.00835825	0.972101	-0.0842858	0.723866	-0.0560399	0.814469	-0.330278	0.154963	-0.274436	0.241623	0.237998	0.312284
Mrot05331	blue	0.571618	0.00846236	-0.029516	0.90169	0.0647785	0.786138	-0.0897713	0.706634	0.564595	0.00950042	0.620547	0.00350717	NA	NA	-0.148229	0.532839	0.206222	0.383045	0.0388943	0.870675	-0.319286	0.170006	-0.198436	0.40165	0.0545629	0.819281	-0.290509	0.214033	-0.0475914	0.842072	-0.109276	0.646517	-0.138378	0.560697	0.38273	0.0958073	0.160819	0.498199	-0.0244206	0.918602	0.474843	0.0343762	-0.345853	0.135267	-0.319856	0.169202	0.52488	0.0174914
Mrot11594	blue	0.56929	0.00879564	0.00844246	0.97182	0.252398	0.28301	-0.182583	0.441021	0.523674	0.0177994	0.591432	0.00602149	NA	NA	-0.136895	0.564943	0.140546	0.554509	-0.0273559	0.908855	-0.277903	0.235486	0.144923	0.542116	0.0472075	0.843331	-0.275894	0.23903	-0.0562039	0.813935	-0.0911988	0.702172	-0.28923	0.216149	0.320092	0.16887	0.174398	0.462111	0.343559	0.13805	-0.0185049	0.938278	-0.294486	0.20754	-0.386215	0.0925715	0.469642	0.0366829
Mrot03368	blue	0.561915	0.00992276	-0.023531	0.921558	-0.198731	0.400936	0.00255048	0.991485	0.272317	0.245422	0.29573	0.205536	NA	NA	-0.243442	0.301011	0.411098	0.071752	-0.0168934	0.943645	0.129073	0.587584	-0.125651	0.597605	-0.27104	0.247732	0.0316117	0.894746	0.0293171	0.90235	-0.213875	0.365236	-0.14924	0.530016	0.44473	0.0494442	0.55512	0.0110627	0.127827	0.591225	-0.224265	0.341834	0.0188413	0.937158	-0.236076	0.316324	0.2171	0.357878
Mrot04204	blue	0.560443	0.0101613	-0.00808714	0.973006	0.132589	0.577359	-0.315857	0.174897	0.184481	0.436203	0.582775	0.00700479	NA	NA	-0.0310538	0.896594	0.276882	0.237282	0.00561651	0.981251	0.0275446	0.908229	0.0236209	0.921259	-0.0641471	0.788177	-0.222821	0.345033	0.22732	0.335123	-0.2385	0.311233	-0.303888	0.192717	0.522929	0.0179916	0.120903	0.611631	0.0661608	0.781679	0.0852011	0.720982	-0.413896	0.0696515	-0.350308	0.129973	0.429338	0.0588766
Mrot07932	blue	0.552294	0.0115668	-0.0549713	0.81795	0.236152	0.316164	0.0119812	0.960016	0.610888	0.00421996	0.625779	0.00316487	NA	NA	-0.297771	0.202278	0.11204	0.638156	-0.122283	0.60754	-0.0545375	0.819363	0.0937776	0.694134	-0.364754	0.113824	-0.0385404	0.871842	0.00925416	0.969112	-0.0477968	0.841399	-0.224816	0.340618	0.710509	0.000446894	0.202891	0.390945	-0.1083	0.649477	-0.0806157	0.735468	-0.0974173	0.682844	-0.0541557	0.820608	0.764414	8.7e-05
Mrot13050	blue	-0.544996	0.0129556	0.181364	0.444129	0.0554372	0.816432	0.165533	0.485519	-0.390021	0.0891298	-0.355636	0.123839	NA	NA	-0.0574504	0.80988	-0.19081	0.420343	-0.126701	0.594522	-0.00293783	0.990192	-0.148603	0.531796	0.0204168	0.931915	0.199999	0.397875	0.536327	0.0147769	0.396608	0.0833973	0.277182	0.236755	-0.206041	0.383472	-0.212098	0.369328	0.219039	0.353493	-0.183497	0.438698	-0.0582967	0.807129	0.158552	0.504355	0.0138962	0.953632
Mrot01800	blue	-0.542817	0.0133954	-0.134381	0.572177	0.0707898	0.766795	-0.0999361	0.675068	-0.18556	0.433478	-0.0201303	0.932868	NA	NA	0.247606	0.292557	-0.355668	0.123803	0.328078	0.157897	-0.236764	0.314874	-0.129268	0.587015	-0.0494622	0.835944	0.0783683	0.7426	0.330708	0.154393	0.465685	0.038517	0.053376	0.823152	-0.290278	0.214413	-0.0675884	0.777081	0.398717	0.0816205	-0.327372	0.158847	0.0499613	0.83431	0.196997	0.405142	-0.0856914	0.719438
Mrot09009	blue	-0.538571	0.0142868	0.0432594	0.856298	-0.0723791	0.761703	0.0917995	0.700297	-0.381218	0.0972371	-0.387757	0.091166	NA	NA	0.119711	0.61517	-0.151268	0.524379	-0.0742334	0.755774	-0.180685	0.445866	0.0104207	0.965221	0.421243	0.0643545	0.53677	0.0146791	0.0367406	0.877783	-0.157668	0.506766	0.280346	0.231224	-0.530684	0.0160693	-0.0549497	0.81802	0.122105	0.608067	-0.146682	0.537171	0.199789	0.398381	0.137422	0.563433	-0.411406	0.0715188
Mrot12062	blue	-0.537433	0.0145339	-0.227841	0.333987	0.494379	0.0267052	-0.0600127	0.801559	-0.0102347	0.965841	0.235037	0.318522	NA	NA	0.513775	0.0204926	-0.188959	0.42495	0.0303432	0.898948	-0.381506	0.0969633	-0.156817	0.50909	-0.0135161	0.954899	0.160857	0.498098	0.102811	0.666231	0.2992	0.200016	-0.145572	0.54029	-0.239716	0.308699	-0.166637	0.482572	-0.293994	0.208336	-0.115125	0.628871	0.292304	0.211086	-0.00700091	0.976631	0.122246	0.607649
Mrot08983	blue	0.535614	0.0149355	0.0831423	0.727475	0.285274	0.222779	-0.142787	0.548149	0.482506	0.0311854	0.744597	0.000166166	NA	NA	-0.126858	0.594064	0.240321	0.307443	-0.00730732	0.975608	-0.0585639	0.806262	0.0144052	0.951935	-0.298436	0.201224	-0.145553	0.540343	0.100037	0.674756	-0.178477	0.451537	-0.109966	0.644424	0.735066	0.000222366	0.301827	0.195904	-0.0272169	0.909316	-0.130986	0.582012	-0.344938	0.136372	-0.156597	0.509692	0.733525	0.000232826
Mrot12244	blue	-0.533135	0.0154974	0.0996793	0.675859	0.117731	0.62107	-0.0411616	0.863202	-0.229473	0.330441	0.213722	0.365588	NA	NA	0.555682	0.0109646	-0.136171	0.567022	0.342495	0.139355	-0.384856	0.0938241	-0.416292	0.0678892	0.0281732	0.906143	0.120742	0.612107	0.505998	0.022828	0.209115	0.376255	0.155629	0.512345	-0.20408	0.388115	0.0672162	0.778279	0.0529548	0.824526	-0.106636	0.654541	-0.405563	0.0760473	-0.0680741	0.775518	0.0755725	0.7515
Mrot02789	blue	-0.528914	0.0164927	-0.322851	0.165021	0.25793	0.272233	-0.179299	0.449421	0.107668	0.651399	0.497792	0.0255163	NA	NA	0.00116143	0.996123	-0.0906482	0.703892	0.38003	0.0983711	-0.365025	0.113534	-0.410422	0.0722666	0.114273	0.631429	0.388894	0.0901395	0.573254	0.00823442	0.0165245	0.944874	0.146401	0.53796	0.210729	0.3725	-0.0440873	0.853576	-0.01172	0.960887	-0.208511	0.377667	0.0179818	0.94002	-0.169263	0.475599	0.453048	0.0448538
Mrot09155	blue	-0.526764	0.0170193	-0.160917	0.497933	0.0610279	0.798268	-0.204764	0.386492	-0.0215071	0.928288	0.273005	0.244185	NA	NA	0.204233	0.387751	-0.158779	0.503738	0.39209	0.087299	-0.503207	0.0237159	-0.430254	0.0582801	0.213239	0.3667	0.150819	0.525624	0.509024	0.0218954	0.419317	0.0657129	0.0362946	0.879256	-0.194268	0.411809	0.0406386	0.864925	0.128033	0.590623	0.0205563	0.931451	-0.371065	0.107241	-0.241736	0.304516	0.171826	0.468841
Mrot10453	blue	-0.525488	0.0173379	-0.32958	0.15589	0.389101	0.0899527	-0.0265259	0.91161	0.111856	0.63871	0.442585	0.0506841	NA	NA	-0.160387	0.49937	-0.223296	0.343979	0.43037	0.0582048	-0.32657	0.159931	-0.192508	0.416139	0.239207	0.309758	0.548765	0.0122226	0.127464	0.592286	0.0667774	0.779692	-0.0227579	0.924128	0.130656	0.582971	-0.0413978	0.862424	-0.333616	0.150583	-0.0842872	0.723862	-0.175494	0.459256	0.0713353	0.765047	0.439244	0.0526628
Mrot11053	blue	0.524378	0.0176192	3.47e-18	1	-0.116324	0.625279	-0.173331	0.464897	0.189953	0.422473	0.279364	0.232931	NA	NA	-0.198209	0.402199	0.186889	0.430132	-0.19756	0.403772	-0.277194	0.236733	-0.216151	0.360035	-0.217279	0.357472	-0.166495	0.48295	-0.173189	0.465269	0.178362	0.451832	0.150045	0.527774	0.119817	0.614857	0.158328	0.504964	0.503407	0.0236513	0.153516	0.51816	-0.25062	0.28653	-0.152013	0.522311	0.303948	0.192625
Mrot09766	blue	-0.523843	0.017756	0.0431165	0.856768	0.442432	0.0507737	-0.239141	0.309896	0.00342301	0.988573	0.461106	0.0407273	NA	NA	0.165502	0.485601	-0.0776291	0.74495	0.196203	0.407075	-0.652778	0.00180785	-0.447807	0.0477063	0.234667	0.319305	0.151314	0.52425	0.282475	0.227551	0.189303	0.424091	0.23236	0.324223	-0.123964	0.602573	-0.0792273	0.739871	0.231257	0.326591	-0.0826222	0.729118	-0.461612	0.0404785	-0.0728888	0.760072	0.424096	0.0623822
Mrot11732	blue	-0.519415	0.018921	-0.239119	0.309942	0.558693	0.0104508	-0.340427	0.141916	0.0796623	0.738491	0.595181	0.00563242	NA	NA	0.097981	0.681101	-0.082766	0.728664	0.657788	0.00161984	-0.487303	0.0293095	-0.297698	0.202393	0.272447	0.245189	0.320775	0.167912	0.0734779	0.758188	-0.128228	0.590052	-0.0373223	0.875862	-0.0549549	0.818003	0.00726194	0.97576	0.00872255	0.970886	0.0182315	0.939189	-0.15467	0.514979	-0.0841907	0.724166	0.290818	0.213523
Mrot10074	blue	-0.516604	0.0196917	-0.172093	0.468141	0.192567	0.415995	-0.147396	0.535171	-0.0323641	0.892254	0.345346	0.135879	NA	NA	0.217719	0.356475	-0.197596	0.403685	0.326692	0.159765	-0.302254	0.19524	-0.209473	0.37542	0.0746974	0.754292	0.128097	0.590434	0.778378	5.3e-05	0.234773	0.31908	0.0312688	0.895882	0.0880117	0.712147	-0.0261085	0.912996	0.0392031	0.869656	-0.241529	0.304942	-0.0603889	0.800339	-0.235576	0.31738	0.279816	0.232145
Mrot08772	blue	0.516182	0.0198097	-0.146329	0.538163	-0.00468363	0.984365	-0.0328443	0.890665	0.408664	0.0736181	0.65054	0.00189756	NA	NA	-0.136968	0.564735	-0.0517772	0.828372	0.368446	0.109938	-0.16651	0.482911	0.0864282	0.71712	0.0155312	0.948183	-0.160388	0.499366	-0.0616622	0.796213	-0.201369	0.394584	-0.3958	0.0840856	0.402043	0.078876	0.505403	0.023015	-0.208371	0.377995	0.16915	0.475898	-0.325179	0.161822	-0.314658	0.176629	0.302443	0.194947
Mrot11093	blue	-0.515102	0.0201139	0.137672	0.562718	0.436325	0.0544393	-0.172899	0.466028	-0.0949627	0.690451	0.314192	0.177306	NA	NA	0.160963	0.497811	0.0130852	0.956335	0.0538636	0.821561	-0.647447	0.00202767	-0.461485	0.0405408	-0.0945542	0.69172	0.290008	0.21486	0.379091	0.0992739	0.378275	0.100064	0.199367	0.399399	-0.193607	0.413433	-0.0271804	0.909437	0.212414	0.368599	-0.0216358	0.92786	-0.346124	0.13494	-0.110923	0.641529	0.460772	0.0408922
Mrot13217	blue	-0.513525	0.0205647	-0.212897	0.367486	0.577682	0.00764232	-0.206006	0.383553	-0.159242	0.502477	0.357556	0.121679	NA	NA	0.515916	0.0198843	-0.1368	0.565217	0.384604	0.0940576	-0.444417	0.0496238	-0.262805	0.262951	0.0348286	0.884101	0.169941	0.473805	-0.0580722	0.807859	0.201339	0.394656	-0.183907	0.437656	-0.361616	0.117202	-0.0291263	0.902982	-0.0220646	0.926433	-0.065625	0.783406	0.071855	0.763381	0.00989194	0.966985	0.0251817	0.916073
Mrot03108	blue	0.512817	0.0207697	-0.0491602	0.836933	-0.0189616	0.936758	-0.155505	0.512687	0.0714356	0.764725	0.232409	0.324119	NA	NA	-0.380695	0.0977353	0.406044	0.0756665	-0.0773563	0.745818	0.080891	0.734596	0.0591806	0.804259	0.177506	0.454042	-0.179921	0.447823	-0.223184	0.344227	-0.242215	0.303528	-0.206738	0.381828	0.307198	0.187671	-0.0767647	0.747701	-0.148548	0.531947	0.425221	0.0616165	-0.0976039	0.682267	0.156951	0.508724	0.174676	0.461386
Mrot10375	blue	0.510355	0.0214951	0.327327	0.158907	0.0557645	0.815366	0.0829872	0.727965	0.109618	0.645479	0.0913082	0.70183	NA	NA	-0.323144	0.164617	0.0901827	0.705347	0.0488498	0.837949	-0.138029	0.561694	0.365716	0.112802	-0.228548	0.332449	-0.258065	0.271974	-0.305296	0.19056	-0.232333	0.32428	-0.247993	0.291778	0.0425456	0.858646	0.0609277	0.798593	0.0856734	0.719495	0.365386	0.113152	-0.16407	0.489437	0.0583618	0.806918	0.12108	0.611106
Mrot10975	blue	-0.507251	0.022438	-0.341379	0.140733	0.247037	0.293702	-0.186842	0.430251	-0.178976	0.450253	0.187003	0.429846	NA	NA	-0.098399	0.67981	-0.260695	0.266943	0.39349	0.0860755	-0.0358839	0.880613	-0.0818669	0.731506	0.386223	0.092564	-0.238291	0.311671	-0.060809	0.798977	0.273254	0.243738	0.358163	0.121002	0.0300248	0.900004	-0.212784	0.367747	-0.110306	0.643396	-0.123008	0.605394	0.136659	0.565623	0.352443	0.12749	-0.025785	0.91407
Mrot06095	blue	-0.504175	0.0234049	-0.042666	0.85825	0.395897	0.0840023	-0.294422	0.207644	-0.147213	0.535684	0.398726	0.0816136	NA	NA	-0.0201152	0.932918	-0.292848	0.210198	0.437445	0.053752	-0.362777	0.115944	-0.260327	0.267644	0.377589	0.100731	-0.120976	0.611413	0.368143	0.110254	0.0220951	0.926332	-0.265856	0.257245	-0.117449	0.621914	0.221805	0.347293	0.0437571	0.854661	0.0591037	0.804509	0.00428817	0.985685	0.219295	0.352917	0.0277034	0.907702
Mrot02949	blue	-0.500464	0.024615	-0.0585286	0.806376	0.550859	0.01183	-0.118153	0.619811	0.00381964	0.987249	0.472177	0.0355437	NA	NA	0.600522	0.00511404	-0.113235	0.634551	0.483381	0.0308366	-0.439107	0.0527451	-0.138258	0.561039	0.0298251	0.900666	0.012968	0.956726	0.136904	0.564919	0.217881	0.356108	0.0739371	0.75672	-0.117471	0.621849	-0.11273	0.636073	-0.0625064	0.793481	-0.210193	0.373744	-0.267256	0.254653	-0.0991568	0.677471	0.247178	0.293419
Mrot04927	blue	0.49794	0.0254656	-0.277754	0.235748	0.188551	0.425968	-0.271353	0.247164	0.350246	0.130046	0.434147	0.055794	NA	NA	-0.214019	0.364908	-0.141221	0.552589	0.00159459	0.994677	0.15943	0.501967	0.451102	0.0458974	-0.149454	0.529421	0.0687456	0.773359	-0.123996	0.602478	-0.0988475	0.678425	-0.316051	0.174617	0.507647	0.0223161	0.03551	0.881848	-0.155012	0.514039	0.188501	0.426092	0.0219656	0.926763	0.00353288	0.988206	0.375792	0.102495
Mrot04986	blue	-0.494265	0.0267457	-0.237617	0.313082	0.438311	0.0532258	-0.194819	0.410459	-0.360216	0.118732	0.410056	0.0725463	NA	NA	0.0476971	0.841726	-0.146992	0.536303	0.458065	0.0422486	-0.176272	0.457237	-0.242785	0.302356	0.269623	0.25031	0.084828	0.722157	0.235064	0.318463	-0.0350604	0.883335	0.109453	0.645979	0.0658961	0.782532	-0.212731	0.36787	-0.211548	0.370601	0.0601338	0.801166	-0.0937097	0.694346	0.151015	0.525081	0.182836	0.440378
Mrot02643	blue	-0.489502	0.0284798	0.0654291	0.784038	0.196142	0.407224	-0.15528	0.513303	-0.117309	0.622333	0.22487	0.340499	NA	NA	0.492853	0.027251	-0.0989285	0.678175	0.0620513	0.794954	-0.286478	0.220747	-0.27287	0.244428	0.0469599	0.844143	0.405376	0.0761956	0.467294	0.0377629	0.243911	0.30005	0.145634	0.540114	-0.0665972	0.780272	0.0930346	0.696447	0.0378798	0.874022	-0.312748	0.179414	-0.484617	0.0303487	-0.0740364	0.756403	0.230526	0.328165
Mrot02701	blue	-0.489084	0.028636	0.277908	0.235477	0.35017	0.130136	-0.240994	0.306049	-0.0743427	0.755425	0.354212	0.125458	NA	NA	0.594503	0.0057012	-0.129108	0.587482	-0.122769	0.606102	-0.464481	0.0390888	-0.226615	0.336665	0.0611865	0.797754	-0.0316989	0.894457	0.534314	0.0152281	0.176439	0.456805	0.182621	0.440924	-0.0627024	0.792847	0.184571	0.435976	-0.109223	0.646678	-0.199577	0.398892	-0.317173	0.173009	-0.102826	0.666184	0.239373	0.309412
Mrot10505	blue	0.486558	0.0295948	0.126622	0.594754	0.152889	0.519889	0.220264	0.35074	0.259095	0.269996	0.32836	0.157519	NA	NA	-0.146014	0.539048	-0.00303218	0.989877	0.0452951	0.849607	-0.189919	0.422557	0.0836678	0.725816	-0.209402	0.375588	-0.107781	0.651055	0.0355006	0.88188	-0.256776	0.274461	-0.324588	0.162629	0.237631	0.313053	-0.21103	0.3718	0.228993	0.331481	0.227299	0.33517	-0.244688	0.298466	-0.0198084	0.933939	0.447991	0.0476035
Mrot06121	blue	0.485995	0.029812	-0.277064	0.236962	0.0212552	0.929126	0.0047598	0.984111	0.441067	0.0515762	0.632133	0.00278691	NA	NA	-0.162592	0.493413	-0.0280474	0.906561	0.189155	0.424461	0.161366	0.496719	-0.0240765	0.919745	-0.0199897	0.933336	-0.12557	0.597844	0.215873	0.360667	-0.221249	0.348535	-0.144135	0.544339	0.768225	7.62e-05	0.0728639	0.760152	-0.284745	0.223677	0.110133	0.643919	-0.307066	0.187871	-0.311283	0.181569	0.563308	0.00970136
Mrot10711	blue	-0.48564	0.0299497	0.0315308	0.895014	-0.302285	0.195193	0.293873	0.208533	-0.426459	0.0607828	-0.642117	0.00226933	NA	NA	-0.169865	0.474008	-0.168479	0.477676	-0.0902364	0.705179	0.354662	0.124945	-0.0623291	0.794054	0.0309161	0.89705	0.0948022	0.69095	0.324357	0.162947	0.139397	0.557783	0.382824	0.0957195	-0.164148	0.489228	-0.199191	0.399823	0.0733931	0.758459	-0.317863	0.172025	0.391363	0.0879394	0.275354	0.239987	-0.369919	0.108415
Mrot07813	blue	-0.481346	0.0316529	-0.178641	0.451113	0.00406645	0.986425	-0.260307	0.267683	-0.119369	0.616188	0.206675	0.381978	NA	NA	0.203495	0.389506	-0.11984	0.614786	0.284524	0.224051	-0.0488359	0.837994	-0.282004	0.228359	0.0730251	0.759636	0.212484	0.368438	0.797753	2.51e-05	0.110235	0.643611	0.0459989	0.847297	0.164824	0.487415	-0.0726297	0.760901	-0.0495148	0.835771	-0.115216	0.628599	-0.131978	0.579131	-0.123817	0.603009	0.173973	0.46322
Mrot05381	blue	0.479495	0.0324105	-0.00431344	0.9856	0.0215651	0.928095	-0.238883	0.310435	0.404545	0.0768573	0.430545	0.0580909	NA	NA	0.116784	0.623903	0.0862414	0.717708	-0.265775	0.257396	0.124549	0.600849	0.0787265	0.741462	-0.292847	0.210199	-0.0645123	0.786997	0.232426	0.324083	0.0236187	0.921267	0.042872	0.857572	0.597171	0.00543448	0.150273	0.527141	0.282803	0.226988	-0.369138	0.109221	-0.346087	0.134985	-0.246904	0.293971	0.509436	0.0217708
Mrot12146	blue	-0.479359	0.0324664	-0.0734365	0.75832	0.566338	0.00923356	-0.171505	0.469686	0.0175058	0.941605	0.256373	0.275241	NA	NA	0.553378	0.0113714	-0.254965	0.277977	0.164508	0.488261	-0.381911	0.0965801	-0.161295	0.496912	-0.0181247	0.939544	-0.028292	0.905749	0.0838645	0.725195	0.267061	0.255014	-0.218082	0.355653	-0.337334	0.145807	0.0575384	0.809594	0.0358175	0.880832	-0.125299	0.598641	0.233393	0.322015	-0.033594	0.888184	0.000780215	0.997395
Mrot12093	blue	-0.477173	0.0333803	-0.276826	0.237381	0.446953	0.0481836	-0.197328	0.404336	-0.11939	0.616127	0.501129	0.0243946	NA	NA	0.201096	0.395238	-0.0773068	0.745976	0.538514	0.0142991	-0.461387	0.0405891	-0.335178	0.148564	0.143945	0.544875	0.432379	0.0569129	0.217741	0.356424	-0.0407169	0.864667	-0.185879	0.432674	-0.108289	0.649512	-0.014875	0.95037	-0.24162	0.304755	0.22074	0.349673	-0.0586978	0.805827	-0.0544372	0.81969	0.241917	0.304144
Mrot08599	blue	-0.476748	0.0335602	-0.357648	0.121576	0.497451	0.0256333	-0.258083	0.271939	-0.0602313	0.80085	0.555371	0.0110188	NA	NA	0.278708	0.234076	-0.175658	0.458831	0.629355	0.00294723	-0.481394	0.0316337	-0.215368	0.361819	0.148554	0.531931	0.433702	0.0560741	0.060694	0.79935	0.197065	0.404976	-0.138064	0.561595	-0.138269	0.561008	-0.0183054	0.938942	-0.0865477	0.716745	-0.0300836	0.899809	-0.370484	0.107836	-0.21417	0.364559	0.285081	0.223107
Mrot12978	blue	-0.473947	0.034765	-0.0599263	0.801839	0.557784	0.0106037	-0.102449	0.667342	-0.09598	0.687295	0.508891	0.0219359	NA	NA	0.242722	0.302487	-0.147635	0.5345	0.394804	0.084939	-0.252041	0.283715	0.0117152	0.960904	-0.0439292	0.854095	0.247331	0.29311	0.298495	0.20113	-0.137181	0.564124	0.261671	0.265092	0.216055	0.360253	-0.131202	0.581384	-0.13197	0.579154	-0.344881	0.136441	-0.0807118	0.735163	0.0180158	0.939907	0.409195	0.0732082
Mrot06053	blue	-0.473659	0.0348911	-0.304007	0.192534	0.0948456	0.690815	-0.262909	0.262755	0.0453807	0.849326	0.269732	0.250111	NA	NA	0.176192	0.457444	-0.213123	0.366965	0.525688	0.0172876	-0.296577	0.20418	-0.316783	0.173566	0.0956691	0.688259	0.0708771	0.766516	0.302036	0.195579	0.233393	0.322015	-0.0909518	0.702943	-0.123118	0.60507	0.0151924	0.949312	0.42815	0.059658	-0.366183	0.112308	0.0300558	0.899901	0.0949045	0.690632	0.022886	0.923702
Mrot02484	blue	0.473294	0.0350508	-0.169508	0.474951	0.127234	0.592959	-0.200235	0.397307	0.357404	0.12185	0.566519	0.00920625	NA	NA	-0.265395	0.258102	-0.101105	0.671471	0.0923681	0.698524	0.338167	0.144752	0.281913	0.228516	0.0347605	0.884326	-0.26234	0.263827	-0.00775076	0.974128	-0.219526	0.352397	0.022925	0.923573	0.795716	2.73e-05	0.279729	0.232297	-0.14279	0.54814	-0.17646	0.45675	-0.16035	0.49947	-0.0223612	0.925447	0.392311	0.0871051
Mrot12016	blue	0.471818	0.0357036	0.295632	0.205695	-0.273608	0.243103	0.581002	0.00722163	-0.0469531	0.844166	-0.474437	0.034552	NA	NA	-0.172593	0.46683	0.0871619	0.714815	-0.359728	0.119269	0.454241	0.0442237	0.398386	0.0818978	-0.310714	0.182411	-0.190004	0.422344	-0.110786	0.641944	-0.073858	0.756973	0.125101	0.599225	0.0896613	0.706978	0.112226	0.637593	0.187751	0.427969	-0.243891	0.300092	0.415336	0.0685884	0.170209	0.473099	-0.220005	0.35132
Mrot00756	blue	0.470807	0.0361558	-0.315003	0.17613	0.191227	0.419307	-0.231759	0.325512	0.577686	0.00764182	0.815552	1.18e-05	NA	NA	-0.248836	0.290088	0.0533218	0.823328	0.209375	0.375651	-0.0496125	0.835452	0.00933071	0.968857	0.0414732	0.862176	-0.121747	0.609127	-0.0444048	0.852532	-0.230132	0.329016	-0.284861	0.22348	0.697373	0.000631367	0.314706	0.17656	-0.175305	0.459748	-0.036089	0.879935	-0.147071	0.536081	-0.175768	0.458546	0.560422	0.0101647
Mrot12617	blue	-0.470485	0.0363007	-0.269705	0.25016	0.212561	0.368261	-0.243543	0.300804	-0.126378	0.595471	0.431325	0.0575876	NA	NA	0.393408	0.0861471	-0.140238	0.555387	0.481133	0.0317394	-0.666077	0.00134485	-0.388836	0.0901913	0.194284	0.41177	0.426056	0.0610535	0.111338	0.640275	0.296807	0.203812	-0.0471383	0.843558	-0.340288	0.142089	0.0849944	0.721633	-0.104575	0.66083	0.189592	0.42337	-0.463757	0.0394361	-0.24637	0.295051	0.148571	0.531885
Mrot06230	blue	-0.470329	0.0363714	-0.166129	0.483926	0.191544	0.418524	-0.281646	0.228977	-0.0297537	0.900902	0.45615	0.0432292	NA	NA	0.0219483	0.92682	-0.0559332	0.814816	0.472033	0.0356077	-0.420957	0.0645549	-0.270198	0.249262	0.618483	0.0036504	-0.0629913	0.791912	0.2932	0.209625	-0.0279168	0.906994	0.163106	0.492028	0.00434054	0.98551	0.00840693	0.971939	-0.243309	0.301283	0.149964	0.528001	-0.359322	0.119717	-0.244914	0.298005	0.144792	0.542486
Mrot05708	blue	0.470024	0.0365093	-2.43e-17	1	0.170984	0.471055	-0.0778855	0.744134	0.428546	0.0593963	0.42572	0.0612799	NA	NA	-0.245266	0.297289	0.0104181	0.96523	-0.0814742	0.732749	0.118068	0.620066	0.44991	0.0465452	-0.22006	0.351198	-0.262392	0.26373	0.168041	0.478838	-0.0472218	0.843284	-0.00738317	0.975355	0.694081	0.000686589	-0.151829	0.522821	-0.0954973	0.688792	-0.00693302	0.976857	-0.14099	0.553248	-0.100516	0.673283	0.603734	0.00482169
Mrot07180	blue	-0.46906	0.0369481	0.167896	0.479221	-0.0152446	0.949138	-0.295879	0.205298	-0.0508452	0.831419	0.178189	0.45228	NA	NA	0.396324	0.0836383	-0.0945842	0.691627	0.140221	0.555437	-0.425867	0.0611808	-0.205387	0.385017	0.103781	0.66326	0.0333943	0.888845	0.685752	0.000844834	0.263415	0.261805	0.263156	0.262291	-0.0921846	0.699096	-0.0417148	0.86138	0.244057	0.299752	-0.118416	0.619027	-0.460411	0.0410714	-0.106496	0.654968	0.174766	0.461152
Mrot10622	blue	0.468574	0.0371708	-0.131669	0.580027	-0.129696	0.585767	-0.0208577	0.930448	0.740546	0.000188354	0.380616	0.097811	NA	NA	-0.0987386	0.678761	0.0943359	0.692398	0.15007	0.527705	0.159203	0.502583	0.128874	0.588163	-0.249662	0.288437	-0.107884	0.650743	0.0889168	0.70931	-0.103074	0.665424	-0.0323321	0.89236	0.675211	0.00108836	-0.00106906	0.996431	-0.267407	0.254375	0.22256	0.345613	-0.139795	0.556648	-0.18603	0.432294	0.508967	0.0219129
Mrot11150	blue	0.467544	0.0376464	0.182948	0.440092	-0.146993	0.536298	0.421021	0.0645102	-0.0670415	0.778841	-0.446066	0.0486833	NA	NA	-0.0481348	0.840292	-0.0851584	0.721116	-0.197311	0.404378	0.50808	0.0221832	0.687043	0.000818466	0.0371369	0.876474	-0.108566	0.64867	-0.110024	0.644248	-0.085263	0.720787	-0.0667948	0.779636	0.0101702	0.966056	-0.198093	0.402481	0.109568	0.645632	0.00484935	0.983812	-0.0701192	0.768947	-0.161501	0.496356	-0.234163	0.320376
Mrot03843	blue	-0.467174	0.0378187	-0.248838	0.290083	0.425674	0.0613107	-0.32832	0.157573	0.0793266	0.739556	0.4985	0.025275	NA	NA	0.373482	0.104795	-0.0421571	0.859924	0.0734817	0.758176	-0.369374	0.108978	-0.502533	0.0239343	-0.220401	0.350433	0.42671	0.0606152	0.377582	0.100738	0.300117	0.198575	-0.0442765	0.852954	0.090553	0.704189	0.0283064	0.905701	-0.0435977	0.855185	-0.250424	0.286919	-0.0961972	0.686621	-0.0994324	0.676621	0.485969	0.0298223
Mrot09708	blue	0.466438	0.0381627	-0.166453	0.483062	0.0643591	0.787492	-0.384777	0.0938972	0.487212	0.0293445	0.56377	0.00962882	NA	NA	-0.12455	0.600845	0.14656	0.537513	-0.128063	0.590534	0.275588	0.239573	-0.0978303	0.681567	-0.257594	0.272879	-0.31279	0.179351	-0.0572898	0.810402	-0.186522	0.431054	0.0144274	0.951861	0.781344	4.75e-05	0.305041	0.190949	-0.15292	0.519805	-0.141998	0.550385	0.0412981	0.862752	-0.0120052	0.959936	0.427335	0.0601982
Mrot06367	blue	-0.465907	0.0384124	-0.0783157	0.742767	0.0650479	0.785268	-0.166974	0.481675	-0.167271	0.480885	0.25819	0.271732	NA	NA	0.560804	0.0101023	-0.0352212	0.882803	0.175988	0.457975	-0.562876	0.00976956	-0.321712	0.166603	0.112577	0.636536	0.528939	0.0164868	0.268244	0.252834	0.260629	0.267069	-0.0392352	0.86955	-0.335839	0.147715	0.22846	0.332638	-0.0799487	0.737583	-0.164587	0.488051	-0.482118	0.0313413	-0.265938	0.257092	0.0682814	0.774851
Mrot08649	blue	-0.464662	0.0390024	-0.209977	0.374247	0.259964	0.268335	-0.342506	0.139342	0.0180483	0.939799	0.656089	0.00168168	NA	NA	0.335407	0.148269	-0.0684152	0.774421	0.633028	0.00273682	-0.651514	0.00185807	-0.255196	0.277527	0.309006	0.184954	0.204392	0.387373	0.275591	0.239567	0.0195177	0.934907	0.0375803	0.87501	-0.0726093	0.760966	0.19487	0.410332	-0.0735768	0.757872	-0.0712037	0.765468	-0.366707	0.111756	-0.241893	0.304192	0.218711	0.354232
Mrot12369	blue	0.463269	0.0396711	-0.145845	0.539521	-0.0214078	0.928618	0.0778754	0.744167	0.561885	0.00992756	0.528149	0.0166786	NA	NA	-0.119537	0.615689	-0.0448054	0.851216	0.156896	0.508876	-0.150819	0.525625	0.274792	0.240988	0.222462	0.345831	-0.148993	0.530707	0.0663938	0.780928	0.0452604	0.849721	-0.179906	0.447862	0.417462	0.0670415	0.383952	0.0946634	-0.0213504	0.928809	-0.11501	0.629216	-0.28586	0.221789	-0.348966	0.131552	0.359243	0.119804
Mrot02395	blue	0.461397	0.0405841	-0.178124	0.452447	0.231672	0.325698	0.136396	0.566376	0.641581	0.0022949	0.690157	0.000757695	NA	NA	-0.272166	0.245695	0.081159	0.733747	0.108242	0.649653	-0.218703	0.354251	-0.109935	0.644518	-0.0130761	0.956366	0.0594526	0.803376	0.221417	0.348159	-0.089502	0.707477	-0.314527	0.17682	0.582459	0.00704308	0.0442588	0.853012	0.0754953	0.751746	0.0427035	0.858126	-0.283474	0.22584	-0.302645	0.194634	0.789582	3.48e-05
Mrot05363	blue	-0.46106	0.0407498	-0.127191	0.593087	0.125013	0.599482	-0.222349	0.346081	-0.0873521	0.714217	0.222743	0.345205	NA	NA	0.301186	0.196902	-0.201598	0.394035	0.0277811	0.907444	-0.384328	0.0943139	-0.273951	0.242489	-0.0299174	0.90036	0.36429	0.114318	0.295353	0.206143	0.139355	0.557903	-0.27693	0.237199	-0.178509	0.451454	0.307762	0.186821	-0.301279	0.196757	0.0352853	0.882591	0.242629	0.302677	0.271089	0.247642	0.00949346	0.968314
Mrot01257	blue	-0.460173	0.0411896	-0.155865	0.511697	0.737518	0.000206548	-0.261515	0.265387	0.0466462	0.845173	0.57265	0.00831789	NA	NA	0.199227	0.399738	-0.0617065	0.79607	0.374167	0.10411	-0.275613	0.239529	-0.178153	0.452371	0.032455	0.891954	0.084284	0.723872	0.301525	0.196373	-0.0396823	0.868076	-0.292474	0.210808	0.0979971	0.681051	0.0461241	0.846886	-0.074319	0.755501	-0.245286	0.297248	0.216609	0.358992	0.00437822	0.985384	0.323465	0.164174
Mrot07994	blue	-0.460031	0.04126	0.0324173	0.892078	0.0985898	0.67922	-0.294925	0.206832	0.0614241	0.796984	0.350935	0.12924	NA	NA	0.432028	0.0571369	-0.123155	0.60496	0.232012	0.324969	-0.505814	0.0228859	-0.0709971	0.766131	0.109545	0.645701	0.188923	0.425039	0.70268	0.000550301	0.0699528	0.769481	-0.119457	0.615927	-0.0532673	0.823506	0.124005	0.602452	-0.162785	0.49289	0.0569137	0.811626	-0.095433	0.688991	-0.0704502	0.767885	0.170541	0.472224
Mrot08986	blue	0.459768	0.0413911	-0.0741378	0.756079	0.0718631	0.763356	-0.269678	0.250209	0.310486	0.182749	0.625568	0.00317811	NA	NA	-0.20137	0.394581	-0.00711438	0.976252	0.151035	0.525025	0.0766292	0.748133	0.225309	0.339531	0.0714163	0.764787	-0.137033	0.564548	0.195326	0.409217	-0.265199	0.258467	0.0147057	0.950934	0.691009	0.000741736	0.207597	0.37981	-0.157993	0.50588	0.130858	0.582384	-0.431963	0.0571787	-0.265328	0.258226	0.483402	0.0308283
Mrot09197	blue	0.45917	0.0416906	-0.165267	0.486229	-0.0598007	0.802247	-0.160454	0.499189	0.404827	0.0766321	0.534922	0.0150907	NA	NA	-0.126997	0.593656	-0.149756	0.52858	-0.126917	0.59389	-0.201103	0.395221	-0.166683	0.482449	-0.170183	0.473168	-0.11639	0.625081	-0.16303	0.492231	-0.116472	0.624834	-0.184361	0.436508	0.325642	0.16119	0.660115	0.00153827	-0.152361	0.521348	0.1322	0.578485	0.0840838	0.724503	-0.160097	0.500155	0.239771	0.308584
Mrot04708	blue	-0.458389	0.0420844	-0.222551	0.345633	0.656537	0.00166516	-0.17578	0.458513	-0.224786	0.340685	0.450564	0.0461891	NA	NA	0.275952	0.238926	-0.196328	0.406771	0.363453	0.115215	-0.427248	0.0602557	-0.291427	0.212522	0.419074	0.0658857	0.0980669	0.680835	0.0315405	0.894982	0.2188	0.354032	-0.106103	0.656165	-0.26506	0.258727	-0.0875226	0.713682	-0.0475151	0.842323	0.126866	0.59404	-0.263109	0.262378	-0.138117	0.561442	0.152207	0.521775
Mrot01684	blue	0.457775	0.0423961	-0.150047	0.527769	-0.00996111	0.966754	-0.172792	0.466309	0.326649	0.159823	0.57318	0.00824455	NA	NA	-0.237743	0.312819	0.058784	0.805547	0.0907814	0.703476	0.246117	0.295563	-0.253445	0.280951	-0.0889478	0.709213	-0.271646	0.246635	-0.00543553	0.981855	-0.417553	0.0669758	0.0826307	0.729091	0.712723	0.00042085	0.423168	0.0630186	0.0882827	0.711297	-0.239102	0.309978	-0.0309731	0.896861	-0.062996	0.791897	0.319661	0.169477
Mrot01726	blue	0.456389	0.0431057	-0.0240528	0.919824	0.00676219	0.977427	-0.410769	0.0720027	0.495701	0.0262395	0.599706	0.00519057	NA	NA	0.00781007	0.973931	0.342144	0.139788	0.101802	0.669329	-0.0179636	0.940081	-0.0366569	0.878059	-0.0368511	0.877418	-0.23581	0.316886	0.0141794	0.952688	-0.197739	0.403339	0.0837803	0.725461	0.5881	0.00638561	0.158997	0.503144	0.171737	0.469076	-0.13486	0.570798	-0.457424	0.0425748	-0.237939	0.312408	0.457668	0.0424503
Mrot01834	blue	-0.455909	0.0433537	-0.231489	0.326092	0.417954	0.0666868	-0.319787	0.169299	-0.208505	0.377682	0.472174	0.0355452	NA	NA	0.36723	0.111207	-0.0754738	0.751815	0.501658	0.0242203	-0.532934	0.0155435	-0.297184	0.203212	0.30317	0.193823	0.167915	0.479171	0.1606	0.498792	0.34006	0.142373	-0.256258	0.275462	-0.314263	0.177202	0.152025	0.522279	-0.0268993	0.910371	0.0402142	0.866323	-0.375437	0.102846	-0.218602	0.354479	0.0763433	0.749043
Mrot10936	blue	-0.4556	0.0435137	-0.548689	0.0122369	0.333692	0.150485	-0.218345	0.355058	-0.0707582	0.766897	0.389739	0.0893818	NA	NA	0.266953	0.255213	-0.207758	0.379431	0.317545	0.172477	-0.393407	0.0861483	-0.0558571	0.815064	0.381188	0.0972661	0.495266	0.0263921	-0.0147581	0.950759	0.0459909	0.847323	-0.281813	0.228689	-0.20315	0.390326	-0.0505685	0.832323	-0.230277	0.328703	-0.14112	0.552879	0.159712	0.501202	-0.0264408	0.911892	0.0218724	0.927073
Mrot12436	blue	-0.455083	0.0437829	-0.39392	0.0857029	0.303636	0.193105	-0.303281	0.193651	0.0430109	0.857115	0.584095	0.00684699	NA	NA	0.30752	0.187186	-0.202321	0.392305	0.557094	0.0107212	-0.370565	0.107753	-0.347568	0.133211	0.0829008	0.728238	0.169261	0.475604	0.28303	0.2266	0.00215087	0.992819	-0.149432	0.529481	0.0275729	0.908135	0.206274	0.382922	-0.111874	0.638656	-0.139735	0.556821	0.163616	0.490657	-0.0481201	0.84034	0.139149	0.558492
Mrot12334	blue	-0.451378	0.0457481	-0.029576	0.901491	0.107928	0.650608	-0.32605	0.160635	0.0112223	0.962547	0.390623	0.0885947	NA	NA	0.719186	0.000352067	-0.0710417	0.765988	0.0673025	0.778001	-0.496452	0.025978	-0.256024	0.275917	0.0115747	0.961372	0.23687	0.31465	0.470522	0.0362844	0.136761	0.565328	0.156162	0.510883	-0.073103	0.759387	0.105492	0.65803	-0.185504	0.433618	-0.151418	0.52396	-0.317182	0.172995	-0.29405	0.208245	0.193365	0.414028
Mrot05572	blue	0.450088	0.0464482	-0.103365	0.664534	0.0572382	0.81057	-0.104125	0.662205	-0.0522251	0.826909	0.349548	0.130866	NA	NA	-0.252985	0.281854	0.654352	0.00174693	0.191278	0.419182	0.12465	0.600551	-0.0989003	0.678262	-0.227502	0.334725	-0.108815	0.647914	-0.196691	0.405887	-0.0985072	0.679475	-0.167512	0.480242	0.392923	0.0865697	0.0156273	0.947863	-0.0190831	0.936353	-0.131696	0.57995	-0.270552	0.248617	-0.139675	0.556991	0.296611	0.204126
Mrot04525	blue	-0.449748	0.0466338	0.101336	0.670761	0.51181	0.0210639	-0.344223	0.137241	-0.210135	0.373879	0.37395	0.104326	NA	NA	0.263796	0.26109	0.016557	0.944765	0.15516	0.513632	-0.541452	0.013677	-0.0863859	0.717253	0.254107	0.279653	0.299472	0.199588	0.407408	0.0745948	0.263804	0.261073	-0.0618931	0.795466	-0.224725	0.340818	0.0888237	0.709601	0.186575	0.43092	-0.11154	0.639663	-0.462589	0.0400009	-0.208506	0.377679	0.265687	0.257559
Mrot03660	blue	-0.44901	0.0470395	-0.0419728	0.860531	0.324422	0.162857	-0.163752	0.49029	-0.024414	0.918624	0.288043	0.218124	NA	NA	0.49003	0.0282832	-0.166752	0.482264	0.143182	0.54703	-0.614785	0.00391921	-0.340747	0.141517	0.004023	0.98657	0.16885	0.476693	0.316888	0.173416	0.393284	0.0862548	-0.15699	0.508617	-0.38964	0.0894698	0.19742	0.404112	0.25322	0.281393	-0.16096	0.497818	-0.0823267	0.730052	-0.212661	0.36803	0.0987119	0.678843
Mrot05218	blue	-0.448859	0.0471229	-0.414078	0.0695167	0.0626629	0.792974	-0.412454	0.0707283	0.0813247	0.733222	0.406636	0.0752003	NA	NA	0.0782116	0.743098	-0.222173	0.346473	0.308348	0.185939	-0.204795	0.386417	-0.0547111	0.818798	-0.0455646	0.848722	0.171824	0.468847	0.607404	0.00450472	0.421803	0.0639642	-0.0205491	0.931474	0.263624	0.261411	0.0378038	0.874273	-0.27345	0.243387	-0.152533	0.520874	0.0190121	0.93659	-0.103677	0.663578	0.318254	0.171468
Mrot06726	blue	0.448308	0.0474276	-0.46112	0.0407201	-0.286799	0.220207	0.00556897	0.98141	0.0948802	0.690707	0.282985	0.226677	NA	NA	-0.146832	0.536751	-0.094085	0.693178	0.173942	0.4633	0.0502261	0.833444	0.249627	0.288506	0.193974	0.412531	-0.264533	0.259709	-0.217794	0.356305	-0.0126734	0.957708	-0.186962	0.429949	0.238154	0.311957	0.145694	0.539945	-0.315248	0.175775	0.0955683	0.688572	0.0148259	0.950533	-0.278987	0.233589	-0.0701705	0.768782
Mrot04426	blue	-0.44785	0.0476821	-0.163259	0.491615	0.437934	0.0534542	-0.155741	0.512039	-0.193168	0.414513	0.360626	0.118283	NA	NA	0.173371	0.464793	-0.194434	0.411401	-0.0155325	0.948179	-0.418341	0.0664097	-0.244243	0.299372	0.0754598	0.751859	0.501997	0.0241092	0.408649	0.0736297	0.457707	0.0424308	-0.175789	0.45849	-0.0974243	0.682822	0.127378	0.592538	-0.124612	0.600664	-0.119376	0.616169	-0.307166	0.18772	-0.155298	0.513254	0.376426	0.101871
Mrot11323	blue	0.445757	0.0488585	-0.237137	0.314089	0.220776	0.349592	-0.116681	0.62421	0.567261	0.00909478	0.737293	0.000207958	NA	NA	-0.0848111	0.72221	-0.0589215	0.8051	0.107668	0.651398	0.0520843	0.827369	0.187551	0.428472	0.0129073	0.956928	-0.112087	0.638014	-0.0789342	0.740802	-0.25721	0.273622	-0.141647	0.551382	0.716813	0.000376118	0.304021	0.192511	-0.313295	0.178613	-0.132316	0.578151	-0.124182	0.60193	-0.164703	0.48774	0.516646	0.01968
Mrot11062	blue	-0.444927	0.0493313	-0.2276	0.334512	0.527991	0.0167171	-0.0985341	0.679392	-0.11323	0.634569	0.427858	0.0598507	NA	NA	0.157537	0.507123	-0.14617	0.538609	0.560417	0.0101655	-0.45248	0.0451565	-0.206525	0.382331	-0.0476964	0.841728	0.364068	0.114556	0.134527	0.571756	-0.0174499	0.941791	-0.217665	0.356596	-0.165332	0.486055	-0.0472249	0.843274	-0.158786	0.503719	0.196658	0.405967	0.133164	0.575694	-0.0273191	0.908977	0.218157	0.355484
Mrot12894	blue	0.44386	0.0499442	-0.220572	0.35005	0.321718	0.166596	-0.153036	0.519485	0.488336	0.0289175	0.615472	0.00386802	NA	NA	-0.325478	0.161413	0.274507	0.241495	-0.0302073	0.899399	-0.199685	0.398632	-0.0036259	0.987895	-0.257594	0.27288	0.00306085	0.989782	-0.195801	0.408055	-0.0796317	0.738588	-0.193702	0.4132	0.496711	0.0258883	-0.0320553	0.893277	0.0222269	0.925894	-0.0378743	0.87404	-0.000859548	0.99713	-0.175861	0.458304	0.67279	0.00115193
Mrot07657	blue	-0.443147	0.0503568	-0.38442	0.0942279	0.619712	0.00356454	-0.166703	0.482396	0.107416	0.652164	0.601282	0.00504357	NA	NA	0.0960607	0.687045	-0.140259	0.555328	0.478245	0.0329296	-0.46104	0.0407597	-0.188342	0.42649	-0.0484166	0.839368	0.334686	0.149198	0.19189	0.417667	0.205688	0.384306	-0.199976	0.39793	0.0368854	0.877305	-0.0224887	0.925023	-0.0264097	0.911996	-0.211916	0.36975	0.131947	0.579221	-0.108241	0.649657	0.444709	0.0494563
Mrot04385	blue	-0.443093	0.0503882	-0.24483	0.298177	0.266219	0.256571	-0.132932	0.576366	0.142666	0.548491	0.489758	0.0283845	NA	NA	0.117043	0.623127	-0.0944671	0.691991	0.387689	0.091227	-0.425112	0.0616907	-0.401528	0.0792969	0.13185	0.579503	0.439599	0.0524495	0.151869	0.522711	0.0864736	0.716978	0.350288	0.129997	0.0787497	0.741388	0.0909136	0.703063	0.173507	0.464437	-0.355923	0.123514	-0.262459	0.263603	-0.112437	0.636956	0.395667	0.0841995
Mrot10714	blue	-0.441554	0.0512884	0.160136	0.500049	-0.180558	0.44619	0.433524	0.0561865	-0.437662	0.0536198	-0.521705	0.0183112	NA	NA	-0.0331844	0.889539	-0.265682	0.257569	0.0731937	0.759097	0.220131	0.351038	-0.181128	0.444733	-0.0667621	0.779741	0.135398	0.569247	0.197385	0.404199	0.0944192	0.69214	0.518419	0.0191913	-0.21251	0.368378	-0.207213	0.380711	0.0992249	0.67726	-0.094236	0.692709	0.096232	0.686514	0.300997	0.197197	-0.246748	0.294287
Mrot07732	blue	-0.441324	0.0514243	0.228014	0.333609	0.172206	0.467845	-0.379749	0.0986411	-0.110335	0.643307	-0.26041	0.267485	NA	NA	0.418651	0.0661879	-0.318505	0.171112	-0.480325	0.0320689	-0.179342	0.449312	0.0178678	0.9404	-0.0386605	0.871446	-0.0223758	0.925399	0.171494	0.469714	0.240208	0.307676	0.143359	0.54653	-0.414677	0.0690734	-0.0729101	0.760004	0.157439	0.50739	-0.0175174	0.941566	0.111801	0.638876	-0.0462895	0.846343	-0.193037	0.414835
Mrot02382	blue	-0.441249	0.0514686	0.00364301	0.987838	-0.160764	0.498348	0.0731697	0.759174	-0.290369	0.214263	-0.500474	0.0246117	NA	NA	-0.137452	0.563347	-0.20852	0.377648	0.0439678	0.853968	0.253164	0.281503	0.109562	0.645649	0.487268	0.0293228	-0.182563	0.441071	-0.110493	0.64283	0.0749067	0.753624	0.498959	0.0251194	-0.256178	0.275617	-0.20389	0.388565	0.0146046	0.951271	-0.0167005	0.944287	0.357682	0.121538	0.510148	0.021557	-0.513814	0.0204814
Mrot09086	blue	0.44014	0.0521262	-0.179586	0.448683	0.174417	0.46206	-0.285909	0.221707	0.380571	0.0978539	0.671942	0.00117493	NA	NA	-0.0788094	0.741198	-0.0604147	0.800256	0.114531	0.630654	0.152898	0.519865	0.2649	0.259025	-0.0949091	0.690618	-0.0747455	0.754139	0.0336787	0.887904	-0.176925	0.455545	0.0415519	0.861917	0.739387	0.000195147	0.285377	0.222606	-0.17414	0.462784	-0.141299	0.55237	-0.296718	0.203955	-0.237841	0.312613	0.501202	0.0243703
Mrot13131	blue	-0.439826	0.0523142	-0.168178	0.478475	0.289989	0.214892	-0.239009	0.310172	-0.0412341	0.862963	0.332941	0.151461	NA	NA	0.551836	0.0116504	-0.191358	0.418983	-0.0129027	0.956944	-0.248694	0.290371	-0.283559	0.225696	-0.0188456	0.937144	0.242377	0.303196	0.513251	0.0206437	0.455691	0.0434662	-0.137976	0.561847	0.0164602	0.945088	-0.0753665	0.752157	-0.203505	0.389482	-0.14428	0.543928	-0.365801	0.112712	-0.14193	0.550577	0.32648	0.160052
Mrot07048	blue	0.439347	0.0526007	-0.190866	0.420204	-0.00931016	0.968925	-0.0769546	0.747096	0.566843	0.00915748	0.621944	0.00341292	NA	NA	-0.396905	0.0831451	-0.0208321	0.930533	0.203831	0.388705	-0.0213228	0.928901	-0.0221243	0.926235	-0.0604157	0.800252	-0.221851	0.347191	-0.115561	0.627565	-0.231703	0.325631	0.0713158	0.765109	0.679452	0.000984079	0.289459	0.215768	0.0439039	0.854179	-0.112757	0.635993	-0.00509393	0.982995	0.135513	0.568915	0.479031	0.0326022
Mrot07215	blue	0.438941	0.0528453	-0.138602	0.560054	0.270581	0.248565	0.00123551	0.995875	0.678136	0.00101549	0.54197	0.0135696	NA	NA	-0.319356	0.169908	0.183752	0.438051	0.0370208	0.876858	0.206026	0.383507	0.106094	0.656192	-0.262092	0.264296	-0.0606855	0.799378	-0.185131	0.434561	-0.257449	0.273159	0.035067	0.883313	0.788494	3.63e-05	0.148281	0.532695	-0.176411	0.456877	-0.242092	0.303783	0.0690427	0.772404	-0.130339	0.583892	0.631485	0.00282363
Mrot02510	blue	-0.438225	0.0532777	-0.0748263	0.753881	0.770678	7e-05	-0.197771	0.403261	-0.115738	0.627034	0.470447	0.0363179	NA	NA	0.394677	0.0850486	-0.153194	0.519047	0.247711	0.292346	-0.400189	0.0803976	-0.125706	0.597444	0.159496	0.501787	0.343247	0.138432	0.141909	0.550636	0.106585	0.654696	-0.115551	0.627595	-0.153425	0.51841	-0.119852	0.614753	0.0378279	0.874193	-0.103183	0.665093	-0.34163	0.140422	-0.213713	0.365609	0.340613	0.141684
Mrot10998	blue	0.438086	0.0533623	0.280976	0.230134	-0.186919	0.430056	-0.0934914	0.695025	-0.0994052	0.676705	-0.344623	0.136754	NA	NA	-0.197892	0.402968	0.590743	0.00609539	-0.179722	0.448335	0.311319	0.181516	0.569403	0.00877923	-0.103128	0.66526	-0.132135	0.578676	-0.138936	0.559101	-0.0878924	0.712522	-0.114877	0.629617	0.0238093	0.920633	-0.148478	0.532143	0.255571	0.276797	-0.138881	0.559257	-0.103239	0.664921	-0.109121	0.646987	-0.165962	0.484373
Mrot07352	blue	-0.437378	0.0537932	-0.229633	0.330094	-0.242945	0.302028	0.0754095	0.75202	-0.241533	0.304934	-0.176988	0.455381	NA	NA	-0.0192358	0.935845	-0.13919	0.558375	0.307793	0.186774	-0.147497	0.534887	0.314745	0.176503	0.447835	0.0476905	0.523304	0.0178946	0.286636	0.220482	-0.0936246	0.69461	-0.00767256	0.974389	-0.22936	0.330686	-0.194199	0.411979	-0.14719	0.535748	-0.189566	0.423436	-0.0145999	0.951286	-0.0797564	0.738192	-0.230335	0.328577
Mrot08968	blue	0.437346	0.053813	0.0244739	0.918425	0.00317065	0.989415	-0.158115	0.505545	0.411378	0.0715402	0.43876	0.052954	NA	NA	-0.301033	0.197141	-0.0551266	0.817443	0.109707	0.645209	0.133575	0.574505	0.376453	0.101843	0.0440475	0.853707	-0.301794	0.195955	0.09257	0.697894	-0.0621566	0.794613	0.255369	0.27719	0.660312	0.00153153	0.165487	0.485641	0.0714426	0.764703	-0.0935972	0.694695	-0.388916	0.090119	-0.147937	0.533656	0.437658	0.0536226
Mrot04958	blue	0.437263	0.0538633	-0.157742	0.506564	0.269107	0.251251	-0.234212	0.320273	0.174921	0.460746	0.571655	0.00845713	NA	NA	-0.264801	0.259209	0.00355888	0.988119	0.271231	0.247385	-0.0579509	0.808253	0.404995	0.0764987	0.112492	0.63679	0.0135531	0.954776	-0.147659	0.534434	-0.13707	0.564441	-0.266082	0.256826	0.341609	0.140448	0.455673	0.0434759	-0.149783	0.528503	0.103167	0.66514	-0.22668	0.336523	-0.37953	0.0988517	0.260252	0.267787
Mrot10888	blue	-0.437115	0.0539538	-0.449617	0.0467058	0.395839	0.0840524	-0.137426	0.563421	-0.178617	0.451176	0.313335	0.178555	NA	NA	-0.0495171	0.835764	-0.299807	0.19906	0.471025	0.036058	-0.309898	0.183622	-0.165133	0.486589	0.379874	0.0985212	0.527306	0.0168854	-0.0854489	0.720201	0.0183522	0.938787	-0.116258	0.625476	-0.253844	0.280168	0.16284	0.492742	0.0368281	0.877494	-0.0425003	0.858795	0.124681	0.600462	-0.0625001	0.793501	-0.0219923	0.926674
Mrot09066	blue	0.435706	0.0548216	-0.273806	0.242749	0.154407	0.515705	-0.202972	0.39075	0.354905	0.124667	0.658404	0.00159791	NA	NA	-0.12941	0.586599	0.196878	0.40543	0.1163	0.62535	0.162144	0.49462	-0.110819	0.641842	-0.0462707	0.846404	-0.0149774	0.950028	0.188071	0.427169	-0.068308	0.774765	-0.0874516	0.713905	0.732031	0.000243365	0.140465	0.55474	-0.166706	0.482387	-0.0165431	0.944811	-0.407009	0.0749075	-0.426225	0.0609395	0.608991	0.00437306
Mrot04962	blue	0.435298	0.0550749	-0.0908538	0.703249	0.293676	0.208852	-0.196604	0.406097	0.46295	0.0398254	0.749618	0.000141807	NA	NA	-0.104029	0.662501	0.00463302	0.984534	0.158463	0.504598	-0.0292571	0.902549	0.244958	0.297915	-0.0596459	0.802749	-0.235192	0.318192	-0.0415122	0.862047	-0.24179	0.304405	-0.0584266	0.806708	0.643971	0.00218265	0.443629	0.0500776	-0.157545	0.507101	-0.18724	0.429251	-0.110623	0.642436	-0.27373	0.242885	0.470022	0.0365104
Mrot10508	blue	-0.43431	0.0556919	0.000577205	0.998073	-0.214056	0.364822	0.453022	0.0448679	-0.327807	0.158261	-0.536624	0.0147114	NA	NA	-0.15921	0.502564	-0.179774	0.448202	0.0935243	0.694922	0.136495	0.566092	-0.0445417	0.852082	0.0885496	0.71046	-0.00694319	0.976823	-0.000101166	0.999662	0.12298	0.605478	0.498521	0.0252679	-0.276019	0.238809	-0.207754	0.379442	-0.0596548	0.80272	-0.0564335	0.813188	0.486779	0.0295101	0.31237	0.179968	-0.371173	0.107131
Mrot12933	blue	0.432849	0.0566141	0.00373746	0.987523	0.0733069	0.758735	-0.0749574	0.753462	0.347592	0.133183	0.530002	0.0162315	NA	NA	-0.25101	0.285755	-0.0156545	0.947772	0.202022	0.393021	0.205856	0.383909	0.23271	0.323474	-0.0378728	0.874045	-0.124396	0.6013	-0.0648445	0.785925	-0.399554	0.0809234	-0.0372373	0.876143	0.661213	0.00150099	0.512483	0.0208668	-0.124189	0.601911	-0.280995	0.230101	-0.218409	0.354915	-0.0869699	0.715418	0.312249	0.180145
Mrot09419	blue	-0.432707	0.0567042	-0.123633	0.60355	-0.229927	0.329458	0.344386	0.137042	-0.419788	0.0653786	-0.389262	0.0898087	NA	NA	-0.00120834	0.995966	-0.166238	0.483635	0.20579	0.384064	-0.0428829	0.857536	-0.23021	0.328847	-0.0285382	0.904933	0.346565	0.13441	0.113993	0.632272	0.235417	0.317717	0.387196	0.0916757	-0.37504	0.10324	-0.0568834	0.811724	-0.0144674	0.951728	0.000731217	0.997559	0.154926	0.514276	-0.0990461	0.677812	-0.275002	0.240613
Mrot10614	blue	-0.431667	0.0573685	-0.123597	0.603656	0.510868	0.0213423	-0.197459	0.404018	-0.0684796	0.774214	0.497548	0.0255999	NA	NA	0.301674	0.196141	-0.0400529	0.866855	0.547788	0.0124093	-0.55626	0.0108644	-0.493475	0.0270274	0.145267	0.541147	0.129416	0.586583	0.196645	0.405999	0.112367	0.637168	-0.110188	0.643753	-0.252765	0.282287	0.0487853	0.83816	0.250999	0.285777	0.0325799	0.89154	-0.226427	0.337076	-0.2218	0.347305	0.207523	0.379984
Mrot09187	blue	-0.430277	0.0582652	0.581826	0.00712019	-0.157257	0.507889	-0.103712	0.663471	-0.316071	0.174589	-0.445708	0.0488863	NA	NA	0.264464	0.259839	0.0590289	0.804751	-0.260767	0.266807	-0.00233965	0.992189	0.122357	0.607321	-0.166718	0.482357	-0.199169	0.399877	0.381895	0.0965957	0.0165194	0.944891	0.625203	0.00320114	-0.193913	0.412681	-0.116926	0.623475	0.0707823	0.76682	-0.169107	0.476012	-0.0114334	0.961843	0.090025	0.70584	-0.226895	0.336051
Mrot06136	blue	-0.428913	0.0591554	-0.14505	0.541759	0.273381	0.243509	-0.203257	0.390071	-0.0718573	0.763374	0.569339	0.00878856	NA	NA	0.106	0.65648	0.00454832	0.984816	0.557413	0.0106667	-0.624975	0.00321554	-0.396784	0.0832478	0.322549	0.16544	0.351164	0.128974	0.26727	0.254627	0.0876019	0.713433	-0.015279	0.949023	-0.0997192	0.675736	0.196102	0.407321	0.030774	0.897521	-0.045407	0.84924	-0.538141	0.0143797	-0.206493	0.382405	0.304613	0.191604
Mrot00258	blue	0.428794	0.0592333	-0.1513	0.524288	0.362302	0.116457	-0.21104	0.371777	0.594514	0.00570012	0.843227	3.03e-06	NA	NA	0.0621951	0.794488	-0.0513495	0.82977	0.114379	0.631112	-0.218315	0.355126	0.00764562	0.974479	-0.0765164	0.748492	-0.0449375	0.850782	0.0148888	0.950323	-0.0914218	0.701475	-0.311427	0.181355	0.552999	0.0114394	0.253494	0.280855	-0.0222509	0.925814	0.0108837	0.963676	-0.313927	0.177692	-0.109293	0.646464	0.659334	0.00156524
Mrot09722	blue	-0.428768	0.0592506	-0.0358605	0.88069	0.47389	0.0347901	-0.309307	0.184504	0.00532113	0.982237	0.589	0.00628551	NA	NA	0.443871	0.0499379	-0.0208547	0.930458	0.401955	0.0789483	-0.711167	0.000439023	-0.292794	0.210287	0.207463	0.380123	0.225785	0.338484	0.260369	0.267565	0.179357	0.449272	-0.00258693	0.991364	-0.189531	0.423523	-0.00428491	0.985696	0.0722958	0.76197	0.0275752	0.908127	-0.592425	0.00591635	-0.335189	0.14855	0.368754	0.109619
Mrot02427	blue	0.427945	0.0597934	0.19655	0.406229	-0.113122	0.634892	-0.136138	0.567118	0.245576	0.296659	-0.164237	0.488989	NA	NA	0.0652809	0.784516	0.397352	0.0827669	-0.20221	0.392569	0.409164	0.0732314	0.380592	0.0978335	-0.177004	0.45534	-0.11949	0.615828	-0.343463	0.138168	-0.312401	0.179922	0.241274	0.305469	0.248234	0.291294	-0.169892	0.473937	0.0341538	0.886332	-0.0776499	0.744884	-0.153237	0.518928	-0.227344	0.33507	-0.0152109	0.94925
Mrot00255	blue	0.426865	0.0605113	-0.23997	0.308171	0.152818	0.520087	-0.160832	0.498164	0.309858	0.183682	0.670241	0.00122223	NA	NA	-0.252754	0.282308	-0.0527201	0.825292	0.359898	0.119082	-0.0723065	0.761936	0.258281	0.271559	0.157003	0.508582	-0.0806305	0.735421	-0.179858	0.447987	-0.363176	0.115513	-0.244395	0.299062	0.454786	0.0439378	0.417043	0.0673444	-0.158686	0.50399	-0.0453102	0.849558	-0.161322	0.496839	-0.272647	0.244829	0.266262	0.256491
Mrot01330	blue	0.426751	0.0605874	-0.358781	0.120316	0.102187	0.668146	-0.115849	0.626702	0.597449	0.00540728	0.805024	1.86e-05	NA	NA	-0.177736	0.453448	0.133329	0.575219	0.132564	0.577431	-0.126912	0.593904	-0.181523	0.443724	-0.0403361	0.865921	-0.0858934	0.718803	0.134713	0.571219	-0.0570007	0.811343	-0.15467	0.514979	0.710327	0.000449101	0.230517	0.328184	-0.0260006	0.913354	-0.246933	0.293912	-0.216706	0.358771	-0.352954	0.126901	0.679277	0.00098823
Mrot13064	blue	0.425943	0.0611295	-0.059208	0.80417	-0.0473598	0.842832	0.13563	0.568579	0.475652	0.0340276	0.520623	0.0185973	NA	NA	0.0111406	0.96282	-0.183262	0.439295	0.146199	0.538527	-0.226064	0.337873	-0.246072	0.295655	-0.385998	0.0927711	-0.0615187	0.796678	-0.130992	0.581993	0.0935258	0.694918	-0.0611616	0.797835	0.356597	0.122754	0.319502	0.169702	0.0759559	0.750278	0.0267107	0.910997	-0.430406	0.0581813	-0.0585919	0.806171	0.495693	0.0262426
Mrot05365	blue	-0.425789	0.0612333	-0.0691825	0.771955	0.0129316	0.956847	-0.211259	0.371269	-0.159359	0.502159	0.216197	0.359929	NA	NA	0.202136	0.392748	-0.0171907	0.942654	0.26578	0.257386	-0.379295	0.0990778	-0.0668236	0.779543	0.176014	0.457906	0.326606	0.159882	0.254474	0.278936	0.263887	0.260918	-0.297511	0.20269	-0.171627	0.469364	0.343813	0.13774	-0.30234	0.195107	-0.0622778	0.79422	-0.12673	0.594438	0.338785	0.143973	-0.0312693	0.89588
Mrot12520	blue	0.425075	0.0617155	-0.28182	0.228677	0.1661	0.484004	-0.268187	0.252938	0.481796	0.0314712	0.615426	0.00387146	NA	NA	-0.204854	0.386278	-0.153605	0.517914	-0.0989723	0.67804	0.325886	0.160858	0.0418774	0.860845	-0.0726586	0.760809	-0.190308	0.421589	0.0170775	0.943031	-0.0952142	0.68967	-0.0353704	0.88231	0.835117	4.62e-06	0.306321	0.188999	-0.238256	0.311744	-0.159818	0.500913	-0.0981712	0.680513	-0.0978255	0.681582	0.505915	0.0228542
Mrot00657	blue	-0.424844	0.0618723	-0.383894	0.0947175	0.219789	0.351806	-0.260712	0.266911	0.0425832	0.858522	0.638791	0.00243195	NA	NA	0.172964	0.465856	-0.0138188	0.95389	0.583251	0.00694758	-0.53904	0.014186	-0.368004	0.110398	0.248177	0.291408	0.416312	0.0678747	0.356216	0.123183	0.107288	0.652555	-0.104718	0.660394	0.0534337	0.822963	0.0801374	0.736984	-0.251616	0.284556	0.0453106	0.849556	-0.368484	0.109899	-0.283394	0.225976	0.372161	0.106127
Mrot07737	blue	0.424434	0.062151	-0.279084	0.233421	0.00356499	0.988099	-0.220773	0.349599	0.452484	0.0451546	0.793498	2.98e-05	NA	NA	-0.0437809	0.854583	0.145947	0.539235	0.335255	0.148465	-0.339029	0.143665	-0.0184465	0.938473	0.147213	0.535681	-0.177601	0.453796	0.0158867	0.946998	-0.1374	0.563496	-0.198309	0.401957	0.455463	0.0435846	0.224969	0.340279	-0.11967	0.615293	0.0877836	0.712863	-0.362884	0.115828	-0.324569	0.162656	0.449084	0.0469988
Mrot12054	blue	-0.424182	0.0623233	0.17936	0.449265	-0.290222	0.214507	0.113715	0.633108	-0.362585	0.116152	-0.399341	0.0811005	NA	NA	0.131875	0.579429	-0.146678	0.537181	-0.0816251	0.732272	-0.099593	0.676126	-0.138364	0.560735	0.176603	0.456379	0.138721	0.559715	0.472286	0.0354955	0.338161	0.144759	0.299992	0.198771	-0.364794	0.11378	0.0472422	0.843217	0.307832	0.186715	-0.211524	0.370656	-0.167309	0.480782	-0.0232807	0.92239	-0.266328	0.256369
Mrot04969	blue	-0.424102	0.0623777	0.150869	0.525485	-0.326675	0.159787	0.0829277	0.728153	-0.258852	0.270461	-0.685817	0.000843488	NA	NA	-0.0361859	0.879615	-0.190501	0.42111	-0.0561304	0.814174	0.401018	0.0797149	0.0671174	0.778597	0.0759142	0.750411	-0.241274	0.30547	0.150005	0.527887	-0.0995134	0.676371	0.124398	0.601294	-0.228729	0.332054	-0.335094	0.148672	0.0468114	0.844631	-0.173686	0.463969	0.366553	0.111919	0.378769	0.0995851	-0.548806	0.0122148
Mrot10559	blue	0.424076	0.0623954	-0.253254	0.281326	0.213299	0.36656	-0.255225	0.277471	0.593448	0.00580959	0.631067	0.00284753	NA	NA	-0.110216	0.643669	-0.00609802	0.979644	-0.023691	0.921027	0.166528	0.482861	0.0797259	0.738289	-0.251749	0.284291	0.0108932	0.963645	0.0506706	0.83199	0.0561575	0.814086	-0.0863161	0.717473	0.795594	2.74e-05	0.0404094	0.86568	-0.214153	0.364598	-0.02591	0.913655	-0.325517	0.161361	-0.159394	0.502065	0.7305	0.000254584
Mrot11252	blue	0.423686	0.0626623	-0.0642772	0.787756	0.279104	0.233384	-0.019536	0.934846	0.581728	0.00713219	0.64174	0.00228729	NA	NA	-0.334341	0.149644	0.119966	0.614414	-0.0875876	0.713478	-0.182104	0.44224	-0.0354333	0.882102	-0.296454	0.204376	-0.033717	0.887777	0.0891358	0.708623	0.183448	0.438822	-0.175436	0.459407	0.620803	0.00348975	0.212645	0.368068	0.0205763	0.931384	-0.165828	0.48473	-0.30405	0.192468	-0.230729	0.327728	0.830944	5.7e-06
Mrot09899	blue	-0.422804	0.0632697	0.118181	0.619728	0.389626	0.0894824	-0.235437	0.317674	-0.136075	0.567298	0.391046	0.0882194	NA	NA	0.330919	0.154115	-0.118208	0.619648	0.0527823	0.825089	-0.53679	0.0146747	-0.349256	0.13121	0.0541547	0.820611	0.32214	0.166008	0.456959	0.0428126	0.305492	0.19026	0.0732083	0.75905	-0.144036	0.544617	0.177655	0.453656	0.203465	0.389577	-0.142285	0.54957	-0.558815	0.0104304	-0.225769	0.33852	0.366256	0.112231
Mrot12068	blue	-0.420542	0.0648469	-0.0189678	0.936737	-0.132302	0.578192	-0.0703332	0.76826	-0.27279	0.244571	-0.352369	0.127575	NA	NA	-0.193226	0.41437	-0.0111342	0.962841	0.134193	0.572721	0.0416148	0.861709	0.0779251	0.744009	0.429579	0.0587194	0.049091	0.837159	-0.181433	0.443953	-0.0384021	0.872298	0.664063	0.00140774	-0.246583	0.29462	-0.214721	0.363299	0.0197407	0.934165	0.103499	0.664124	0.257795	0.272493	0.342319	0.139571	-0.362575	0.116162
Mrot12927	blue	-0.420427	0.0649275	-0.138466	0.560444	0.209022	0.376473	-0.214357	0.364132	0.106067	0.656275	0.419437	0.0656275	NA	NA	0.340754	0.141509	-0.0132166	0.955897	0.14184	0.550832	-0.54375	0.0132056	-0.423227	0.0629777	0.0105208	0.964887	0.227451	0.334838	0.337534	0.145554	0.571405	0.00849236	0.175437	0.459406	-0.0478855	0.841108	0.0691461	0.772072	0.0994977	0.676419	-0.239793	0.308539	-0.46977	0.0366247	-0.224459	0.341406	0.425207	0.0616261
Mrot08652	blue	-0.420033	0.0652053	-0.14192	0.550605	0.290739	0.213654	-0.275473	0.239776	-0.0873882	0.714104	0.527255	0.0168978	NA	NA	0.601417	0.00503116	-0.139628	0.557124	0.441037	0.0515938	-0.649807	0.00192776	-0.367944	0.110461	0.119913	0.614571	0.184293	0.43668	0.190775	0.42043	0.168774	0.476893	-0.0260065	0.913334	-0.284225	0.22456	0.2203	0.350658	0.0356343	0.881438	-0.0516179	0.828893	-0.368288	0.110103	-0.307508	0.187204	0.107376	0.652287
Mrot02311	blue	-0.419054	0.0659001	0.152788	0.520168	-0.406155	0.0755792	0.173323	0.464919	-0.400026	0.0805324	-0.463558	0.0395318	NA	NA	0.0921073	0.699337	-0.184674	0.435715	-0.176382	0.456951	0.38691	0.091936	-0.328652	0.157127	-0.11312	0.634899	-0.049242	0.836665	0.472455	0.0354207	-0.0535993	0.822423	0.401588	0.0792478	0.0302409	0.899287	-0.0368404	0.877453	-0.210087	0.37399	-0.154759	0.514734	0.185095	0.434652	0.268377	0.25259	-0.300968	0.197241
Mrot00562	blue	-0.418431	0.0663452	0.032686	0.891189	-0.202725	0.391339	0.0578558	0.808562	-0.163303	0.491497	-0.340725	0.141545	NA	NA	-0.177732	0.453459	-0.122966	0.605519	0.1583	0.505041	-0.0291017	0.903064	-0.121808	0.608946	-0.134549	0.571693	-0.140392	0.55495	-0.107135	0.653021	0.548094	0.0123505	0.250263	0.28724	-0.217183	0.357689	-0.127701	0.591592	-0.134578	0.571609	0.0353477	0.882385	-0.0559467	0.814772	0.39842	0.0818691	-0.138742	0.559654
Mrot13017	blue	0.417771	0.0668183	-0.119817	0.614855	0.423092	0.0630712	-0.127853	0.591149	0.346439	0.134562	0.646131	0.00208521	NA	NA	-0.0583548	0.806941	-0.0702653	0.768478	0.125691	0.597489	0.0994825	0.676466	0.273449	0.243388	0.1246	0.600699	-0.0476364	0.841925	-0.141546	0.551668	-0.344822	0.136513	-0.110575	0.642581	0.518602	0.0191414	0.371414	0.106885	-0.0154321	0.948513	-0.229872	0.329578	-0.151694	0.523197	-0.295726	0.205543	0.359616	0.119393
Mrot01798	blue	0.41602	0.0680877	-0.224795	0.340664	0.0873623	0.714185	0.258805	0.270553	0.297967	0.201966	0.370099	0.108231	NA	NA	0.248009	0.291747	0.419277	0.0657415	0.0596992	0.802576	0.0327874	0.890853	-0.318566	0.171025	-0.0995925	0.676127	-0.154321	0.515941	-0.110431	0.643017	-0.171787	0.468943	-0.232413	0.324109	0.281462	0.229293	-0.0890661	0.708842	-0.0361388	0.879771	-0.169399	0.47524	-0.00576725	0.980748	-0.361672	0.117141	0.26544	0.258018
Mrot00518	blue	-0.415662	0.0683494	0.14019	0.555524	0.469551	0.0367243	0.31681	0.173529	-0.256928	0.274166	-0.260927	0.266502	NA	NA	0.333424	0.150833	-0.00745756	0.975107	0.0421007	0.86011	-0.147354	0.535287	0.116491	0.624778	0.0321001	0.893129	0.271274	0.247308	-0.186858	0.430209	0.146204	0.538513	-0.275721	0.239336	-0.540219	0.0139355	-0.267311	0.254552	-0.0317198	0.894388	-0.141748	0.551094	0.167329	0.48073	0.213994	0.364963	-0.173617	0.464149
Mrot04874	blue	0.414362	0.0693064	0.093508	0.694973	-0.173587	0.464227	-0.286303	0.221041	0.0249791	0.916747	0.323965	0.163485	NA	NA	-0.169041	0.476185	0.152693	0.520432	0.0397842	0.86774	-0.0010783	0.9964	0.280284	0.231331	0.10436	0.661488	0.146627	0.537324	0.193994	0.412482	-0.416501	0.0677375	-0.372487	0.105797	0.322391	0.165659	0.40634	0.0754328	-0.0640964	0.78834	0.108564	0.648675	-0.27035	0.248985	0.0844075	0.723483	0.0919653	0.699779
Mrot00841	blue	0.413369	0.0700435	-0.24382	0.300237	0.307253	0.187588	-0.267206	0.254746	0.535751	0.0149049	0.788612	3.61e-05	NA	NA	-0.323955	0.163499	0.0689485	0.772707	-0.01341	0.955253	-0.0962955	0.686317	-0.13272	0.576979	-0.0455204	0.848867	-0.185504	0.433619	0.0193207	0.935563	-0.0887382	0.709869	0.0473563	0.842843	0.728589	0.000269206	0.130694	0.582861	-0.0224256	0.925233	0.0226502	0.924486	-0.119587	0.615539	-0.16864	0.477248	0.734496	0.000226187
Mrot13328	blue	-0.412515	0.0706824	-0.110792	0.641925	0.2138	0.365409	-0.343815	0.137738	-0.115551	0.627594	0.462449	0.0400692	NA	NA	0.521245	0.0184322	-0.106755	0.654177	0.529401	0.0163753	-0.445684	0.0489001	-0.300342	0.198221	0.0292954	0.902422	0.357258	0.122013	0.376959	0.101347	0.0126444	0.957805	-0.149548	0.52916	-0.138997	0.558926	0.124145	0.60204	0.0355025	0.881873	-0.0125212	0.958216	-0.435854	0.0547301	-0.171078	0.47081	0.143636	0.545748
Mrot04815	blue	-0.412235	0.0708929	-0.0712975	0.765168	0.151066	0.524938	-0.245563	0.296687	-0.0767627	0.747708	0.404456	0.0769284	NA	NA	0.38251	0.0960152	-0.0538682	0.821546	0.33023	0.155026	-0.655645	0.00169813	-0.308041	0.186401	0.117575	0.621538	0.413296	0.0700978	0.341923	0.14006	0.354767	0.124825	-0.00583533	0.980521	-0.240023	0.308061	0.166174	0.483807	0.0731742	0.759159	-0.0359454	0.88041	-0.63978	0.00238262	-0.307799	0.186765	0.259379	0.269453
Mrot03185	blue	-0.411973	0.0710906	-0.0726646	0.76079	0.384321	0.0943203	-0.275126	0.240393	-0.14324	0.546868	0.516903	0.0196088	NA	NA	0.404853	0.0766116	-0.0779249	0.744009	0.435825	0.0547482	-0.531416	0.0158966	-0.328607	0.157187	-0.0666683	0.780043	0.331371	0.153519	0.320846	0.167813	0.276312	0.23829	-0.0496356	0.835376	-0.111796	0.638892	0.100886	0.672142	-0.0689754	0.77262	0.0786143	0.741818	-0.534643	0.0151534	-0.210019	0.37415	0.348892	0.13164
Mrot09707	blue	-0.411683	0.0713093	-0.244829	0.298178	0.303901	0.192696	-0.250575	0.28662	-0.112965	0.635367	0.437853	0.0535035	NA	NA	0.341745	0.14028	0.00213157	0.992884	0.283583	0.225654	-0.541712	0.0136229	-0.27267	0.244786	0.0349187	0.883803	0.684213	0.000877213	0.164036	0.489527	0.249162	0.289435	-0.156086	0.511092	-0.184106	0.437153	0.143315	0.546654	-0.192631	0.415836	-0.0362224	0.879494	-0.428853	0.0591945	-0.281789	0.22873	0.293987	0.208347
Mrot13282	blue	0.411527	0.0714274	0.0563739	0.813382	0.285655	0.222134	-0.147629	0.534517	0.449279	0.0468913	0.507408	0.0223897	NA	NA	0.277708	0.235829	-0.00443496	0.985195	0.00311699	0.989594	-0.308021	0.186431	-0.0634667	0.790375	-0.132199	0.57849	-0.181113	0.444771	-0.222232	0.346343	0.0250284	0.916583	-0.119386	0.616137	0.0775251	0.745281	0.295189	0.206407	0.509605	0.0217199	-0.168994	0.47631	-0.332406	0.152161	-0.326709	0.159742	0.30801	0.186448
Mrot13221	blue	0.409542	0.0729408	-0.349212	0.131262	-0.0218728	0.927071	-0.0805407	0.735706	0.458177	0.0421921	0.583093	0.0069665	NA	NA	-0.295241	0.206323	0.140735	0.553974	0.187211	0.429324	0.221163	0.348728	-0.0348114	0.884158	0.128619	0.588908	-0.170941	0.471169	0.0420288	0.860347	-0.262137	0.264212	0.0539596	0.821248	0.790917	3.3e-05	0.0735075	0.758093	-0.345055	0.13623	-0.0300841	0.899807	-0.20496	0.386028	-0.339724	0.142794	0.480823	0.0318656
Mrot07426	blue	0.409316	0.0731147	-0.128352	0.589688	0.165467	0.485696	-0.133882	0.573619	0.454377	0.0441519	0.748287	0.000147948	NA	NA	0.077396	0.745692	0.00299999	0.989985	0.247811	0.292143	-0.202819	0.391117	0.0916548	0.700748	-0.104466	0.661164	-0.139614	0.557164	-0.00554788	0.98148	-0.321851	0.16641	-0.164168	0.489173	0.492268	0.0274623	0.308258	0.186075	0.0238649	0.920448	-0.252586	0.28264	-0.231871	0.325272	-0.340228	0.142164	0.437248	0.0538728
Mrot03280	blue	-0.40848	0.0737607	-0.00630845	0.978942	0.312549	0.179705	-0.0991905	0.677366	-0.0154009	0.948617	0.324298	0.163028	NA	NA	0.683034	0.000902727	-0.130804	0.58254	0.128623	0.588897	-0.615651	0.00385479	-0.375129	0.103151	-0.0463255	0.846225	0.355327	0.124189	0.36671	0.111753	0.216901	0.358329	-0.208012	0.378837	-0.34497	0.136333	0.0385947	0.871663	0.0709714	0.766213	0.0101839	0.966011	-0.262425	0.263668	-0.229606	0.330152	0.19407	0.412295
Mrot04349	blue	-0.407767	0.0743147	0.0668485	0.779463	-0.16858	0.477408	-0.0388984	0.870661	-0.200649	0.396312	-0.531774	0.0158127	NA	NA	-0.141192	0.552673	-0.147692	0.53434	0.0041283	0.986218	0.588137	0.00638142	0.0646191	0.786652	0.126207	0.595971	-0.0977255	0.681891	-0.0714483	0.764685	-0.302865	0.194293	0.313665	0.178073	0.00801555	0.973245	-0.261689	0.265058	-0.0212002	0.929308	-0.301819	0.195915	0.354194	0.125478	0.497075	0.0257626	-0.446015	0.0487124
Mrot10469	blue	0.40753	0.0744992	0.0250356	0.916559	0.3652	0.113349	-0.267864	0.253533	0.63588	0.00258219	0.605472	0.00466937	NA	NA	0.0622741	0.794232	-0.189205	0.424336	0.013677	0.954362	-0.117135	0.622853	0.27693	0.237199	0.0805631	0.735635	-0.153034	0.519488	-0.117439	0.621944	-0.213529	0.366031	-0.181935	0.442671	0.389825	0.0893045	0.293168	0.209677	0.0421867	0.859827	0.0943013	0.692506	-0.247029	0.293718	-0.220819	0.349496	0.41071	0.0720472
Mrot06195	blue	-0.407507	0.0745172	-0.0330254	0.890066	0.434617	0.0554995	-0.448944	0.0470761	-0.0140979	0.95296	0.498461	0.0252883	NA	NA	0.0614433	0.796922	-0.118831	0.617791	0.333346	0.150934	0.00598664	0.980016	-0.147516	0.534833	0.114986	0.629287	-0.159421	0.501992	0.445205	0.0491726	0.000839298	0.997198	0.38744	0.0914539	0.406588	0.0752373	0.0144952	0.951635	0.0153952	0.948636	-0.271613	0.246693	-0.258237	0.271643	-0.0968402	0.68463	0.364416	0.114184
Mrot11752	blue	0.406962	0.0749441	0.0571404	0.810888	0.00213369	0.992877	-0.320912	0.16772	0.0969765	0.684208	0.506074	0.0228043	NA	NA	-0.152252	0.521652	0.380724	0.0977075	-0.0290596	0.903203	0.0383231	0.872559	-0.13461	0.571518	-0.0643572	0.787498	-0.259094	0.269998	0.150774	0.525748	0.026752	0.910859	-0.0432228	0.856418	0.503116	0.0237452	0.515435	0.0200197	0.0259391	0.913558	-0.222924	0.344804	-0.464019	0.03931	-0.292078	0.211456	0.337085	0.146124
Mrot01785	blue	0.406528	0.0752847	0.066053	0.782026	0.268874	0.251678	0.0322902	0.892499	0.524439	0.0176035	0.368783	0.109589	NA	NA	0.147704	0.534307	0.360125	0.118832	-0.0413047	0.862731	-0.330597	0.15454	-0.101988	0.668758	0.0110969	0.962965	-0.236524	0.315379	-0.259225	0.269748	-0.0452749	0.849674	-0.0953621	0.689211	0.0551239	0.817452	-0.124593	0.600718	0.512322	0.0209139	-0.105733	0.657295	-0.165614	0.485303	-0.223489	0.34355	0.35822	0.120939
Mrot02971	blue	0.406503	0.0753043	-0.332355	0.152227	0.0387423	0.871176	-0.157648	0.50682	0.476415	0.0337019	0.758362	0.000106653	NA	NA	0.0311284	0.896347	0.0690108	0.772506	0.144253	0.544004	-0.35424	0.125425	-0.229599	0.330168	-0.149619	0.528962	-0.168544	0.477503	-0.0743554	0.755384	0.131501	0.580514	-0.219078	0.353406	0.418645	0.0661915	0.240293	0.307501	-0.18366	0.438283	0.072553	0.761147	-0.293601	0.208974	-0.30507	0.190904	0.533669	0.0153749
Mrot00027	blue	0.406181	0.0755582	-2.78e-17	1	-0.0856109	0.719691	-0.135644	0.568537	-0.101245	0.67104	0.315789	0.174995	NA	NA	-0.146086	0.538846	-0.125542	0.597926	0.374901	0.103378	-0.177966	0.452854	0.350132	0.13018	-0.112924	0.63549	-0.143937	0.544897	-0.173451	0.464584	-0.163318	0.491456	-0.177397	0.454324	0.0541209	0.820721	0.397494	0.0826475	-0.139536	0.557388	0.412235	0.070893	-0.176466	0.456733	-0.139252	0.5582	-0.0490133	0.837413
Mrot00954	blue	-0.40575	0.075899	-0.364933	0.113633	0.479547	0.032389	-0.245795	0.296216	-0.0862622	0.717642	0.558137	0.0105441	NA	NA	0.233789	0.321173	-0.167326	0.480737	0.492614	0.0273373	-0.601533	0.00502048	-0.241819	0.304345	0.358519	0.120607	0.175894	0.458218	-0.0210047	0.929959	0.0881641	0.711669	-0.135799	0.568094	-0.279411	0.23285	0.189055	0.424708	-0.0463745	0.846064	0.0369173	0.877199	0.0438445	0.854374	-0.243037	0.301841	0.0589263	0.805085
Mrot07527	blue	0.405645	0.0759821	-0.142572	0.548756	0.240395	0.307289	-0.162646	0.493267	0.431064	0.0577557	0.767246	7.89e-05	NA	NA	-0.215234	0.362124	0.0357865	0.880935	0.229625	0.330112	-0.1689	0.47656	0.235892	0.316711	0.0890916	0.708762	-0.00415647	0.986124	0.0848917	0.721956	-0.226939	0.335957	-0.23766	0.312992	0.575024	0.0079934	0.396709	0.0833117	-0.122428	0.607111	-0.135412	0.569207	-0.3076	0.187065	-0.357909	0.121285	0.535304	0.0150048
Mrot06689	blue	0.404919	0.0765589	0.0871662	0.714801	0.506651	0.0226243	-0.230184	0.328904	0.574047	0.00812565	0.431025	0.0577811	NA	NA	-0.146302	0.538239	0.12418	0.601936	-0.226397	0.337141	0.190965	0.419958	0.157702	0.506673	-0.161185	0.497209	-0.194972	0.410082	-0.0092039	0.96928	-0.146246	0.538396	-0.324435	0.16284	0.554047	0.0112519	0.0651487	0.784943	0.0351517	0.883033	-0.0196804	0.934365	0.0151309	0.949517	-0.0328739	0.890567	0.537333	0.0145556
Mrot12435	blue	-0.40368	0.0775511	-0.424692	0.0619755	0.321689	0.166635	-0.274372	0.241736	0.0374217	0.875534	0.603387	0.00485261	NA	NA	0.276727	0.237557	-0.151526	0.523661	0.486103	0.0297703	-0.394518	0.085186	-0.365633	0.11289	0.135819	0.568034	0.136534	0.56598	0.187075	0.429665	0.0344973	0.885197	-0.209701	0.374891	0.0146433	0.951142	0.212982	0.367291	-0.155585	0.512466	-0.127418	0.59242	0.208422	0.377876	0.0337831	0.887559	0.136311	0.566622
Mrot04119	blue	-0.403652	0.0775734	0.427657	0.0599843	0.185201	0.434383	-0.0165781	0.944695	-0.307518	0.187188	-0.286337	0.220985	NA	NA	0.298471	0.201167	0.0118275	0.960529	-0.0989798	0.678017	0.189743	0.422995	0.276571	0.237831	-0.0824731	0.729589	-0.302936	0.194184	0.590258	0.00614779	-0.0175639	0.941412	-0.0565414	0.812837	-0.0793298	0.739546	-0.138474	0.560421	-0.0513376	0.829809	-0.276811	0.237409	0.281119	0.229885	0.171438	0.469862	-0.210825	0.372276
Mrot12495	blue	0.402674	0.0783634	-0.117198	0.622665	0.163991	0.489649	-0.0851482	0.721149	0.666658	0.00132713	0.747303	0.000152629	NA	NA	0.0960102	0.687201	-0.102523	0.667114	0.00813379	0.97285	-0.335745	0.147836	-0.241235	0.30555	-0.137426	0.563421	-0.137865	0.562165	-0.126521	0.595051	-0.0694527	0.771087	-0.183476	0.438751	0.423265	0.0629517	0.414311	0.0693435	-0.158367	0.50486	0.138664	0.559879	-0.19592	0.407766	-0.119655	0.615338	0.541075	0.0137556
Mrot12571	blue	-0.402592	0.0784298	-0.129032	0.587702	0.35131	0.128804	-0.163442	0.491125	-0.0183481	0.9388	0.435152	0.055166	NA	NA	0.558616	0.0104637	-0.121545	0.609725	0.173261	0.465079	-0.681191	0.000943853	-0.259754	0.268736	0.206158	0.383196	0.426799	0.0605553	0.278074	0.235187	0.267178	0.254797	-0.203232	0.390131	-0.329055	0.156589	0.123831	0.602965	-0.0165846	0.944674	-0.0603436	0.800486	-0.437554	0.0536857	-0.433738	0.0560517	0.223853	0.342744
Mrot02266	blue	-0.402564	0.0784529	-0.113845	0.632718	-0.274405	0.241678	-0.122469	0.606988	-0.134141	0.57287	-0.297304	0.203021	NA	NA	0.207628	0.379736	-0.261298	0.265799	-0.160724	0.498457	0.0477074	0.841692	-0.15143	0.523928	0.00830164	0.97229	0.139279	0.558121	0.583608	0.00690486	0.0767764	0.747664	0.186958	0.429959	-0.126518	0.595059	-0.244495	0.298859	-0.153195	0.519045	0.201398	0.394514	0.232413	0.32411	-0.249589	0.288583	-0.165597	0.485348
Mrot04091	blue	0.401718	0.0791413	-0.0224918	0.925013	0.113077	0.635027	-0.101617	0.669896	0.336036	0.147463	0.641399	0.00230365	NA	NA	-0.208507	0.377678	0.074678	0.754354	0.0208594	0.930442	0.0231963	0.922671	0.0659672	0.782303	-0.288665	0.217087	-0.115082	0.629	0.304317	0.192058	-0.122914	0.605673	0.201676	0.393847	0.801412	2.16e-05	0.184556	0.436013	-0.0839723	0.724855	-0.190467	0.421193	-0.331257	0.153669	-0.31032	0.182995	0.707392	0.000485892
Mrot01562	blue	0.401523	0.0793005	-0.337413	0.145707	0.0132404	0.955818	-0.102068	0.668511	0.326788	0.159635	0.534809	0.015116	NA	NA	-0.102958	0.66578	-0.128155	0.590265	0.193484	0.413736	0.0127193	0.957555	0.0207574	0.930782	-0.115294	0.628366	-0.320446	0.168374	-0.0362509	0.8794	0.104842	0.660016	-0.331604	0.153213	0.463842	0.0393951	0.124825	0.600035	0.0364427	0.878767	-0.107451	0.652058	-0.00348539	0.988364	0.190317	0.421566	0.307541	0.187153
Mrot12758	blue	-0.401378	0.0794195	-0.196046	0.407459	0.319629	0.169522	-0.159506	0.501762	-0.155897	0.511611	0.533836	0.0153368	NA	NA	0.412683	0.0705565	-0.0955772	0.688544	0.46881	0.0370627	-0.68408	0.000880064	-0.374935	0.103344	0.17373	0.463853	0.190463	0.421203	0.186408	0.43134	0.337725	0.145311	-0.0612208	0.797643	-0.25611	0.275749	0.052611	0.825649	-0.118093	0.619992	0.119923	0.614539	-0.544033	0.0131485	-0.337981	0.144987	0.248394	0.290973
Mrot04258	blue	0.401286	0.0794948	-0.189671	0.423175	0.236569	0.315284	0.0713758	0.764917	0.282704	0.227159	0.444693	0.0494654	NA	NA	-0.413014	0.0703084	0.0457325	0.848171	0.301273	0.196766	0.203448	0.389616	0.215056	0.362531	0.199675	0.398657	-0.144987	0.541936	-0.188141	0.426994	-0.448707	0.0472068	-0.204099	0.388068	0.47087	0.0361276	0.258045	0.272011	0.13969	0.55695	-0.356204	0.123197	0.0820663	0.730876	-0.166686	0.482442	0.194077	0.412279
Mrot10140	blue	-0.400598	0.0800599	-0.242277	0.303402	0.309643	0.184002	-0.305884	0.189663	-0.0892652	0.708218	0.374633	0.103644	NA	NA	0.0157765	0.947366	-0.156338	0.510403	0.494346	0.026717	0.11505	0.629098	-0.33935	0.143263	-0.124996	0.599532	0.0553056	0.81686	0.317005	0.17325	-0.139447	0.55764	0.0376668	0.874725	0.302329	0.195124	0.0551512	0.817363	-0.267487	0.254227	0.0820574	0.730904	0.240711	0.306634	0.186054	0.432232	0.1678	0.479478
Mrot02633	blue	-0.399401	0.0810505	-0.49982	0.0248296	0.294891	0.206887	-0.339884	0.142594	0.144411	0.54356	0.618522	0.00364765	NA	NA	0.169618	0.474661	-0.182081	0.4423	0.610705	0.00423447	-0.492268	0.0274622	-0.268067	0.25316	0.356119	0.123293	0.260907	0.266542	0.090584	0.704092	-0.0544621	0.819609	-0.344366	0.137067	-0.073037	0.759598	0.175707	0.458705	-0.194685	0.410787	0.0424765	0.858873	0.0631315	0.791459	-0.115291	0.628372	0.110187	0.643756
Mrot11751	blue	0.399012	0.0813742	-0.184065	0.437257	0.349077	0.131421	-0.0670425	0.778838	0.24409	0.299684	0.604686	0.00473776	NA	NA	-0.215066	0.362508	-0.0619371	0.795323	-0.267407	0.254376	-0.0197961	0.93398	-0.246179	0.295437	0.0263662	0.91214	-0.0355284	0.881788	0.0809202	0.734503	-0.23436	0.319958	-0.283798	0.225288	0.472431	0.0354314	0.366182	0.112309	-0.0456499	0.848442	0.0324115	0.892098	0.174576	0.461647	-0.101178	0.671245	0.441659	0.0512267
Mrot07949	blue	-0.398588	0.0817284	-0.176768	0.455953	0.47546	0.0341101	-0.124198	0.601884	0.0484631	0.839216	0.665711	0.00135608	NA	NA	0.290114	0.214684	-0.104303	0.661663	0.373276	0.105002	-0.706035	0.000503742	-0.374506	0.103771	0.209349	0.37571	0.377645	0.100677	0.156349	0.510372	0.11773	0.621076	0.0289964	0.903413	-0.100699	0.672718	0.156055	0.511177	0.0699707	0.769424	-0.201648	0.393916	-0.423867	0.0625389	-0.286475	0.220752	0.425724	0.0612767
Mrot08754	blue	-0.39837	0.0819114	-0.305257	0.19062	0.362123	0.116652	-0.294383	0.207707	0.00871938	0.970896	0.655901	0.00168862	NA	NA	0.25856	0.271021	-0.0217977	0.927321	0.392788	0.0866874	-0.379504	0.098876	-0.340418	0.141927	0.0560608	0.814401	0.213747	0.365532	0.539359	0.0141179	0.0810916	0.73396	-0.17469	0.461349	0.172507	0.467054	0.185002	0.434887	-0.0425636	0.858586	-0.34495	0.136357	-0.0515174	0.829221	-0.235138	0.318307	0.360772	0.118123
Mrot08145	blue	0.398187	0.0820648	0.0768886	0.747307	0.323711	0.163834	-0.165771	0.484884	0.490684	0.0280416	0.456901	0.0428427	NA	NA	0.359098	0.119965	-0.0450733	0.850336	-0.0960682	0.687022	-0.144144	0.544312	0.0606778	0.799403	-0.175566	0.459069	-0.155052	0.51393	-0.1449	0.542182	-0.115022	0.62918	-0.180091	0.447387	0.169964	0.473747	0.242072	0.303823	0.456532	0.0430319	-0.261421	0.265566	-0.132637	0.57722	-0.197309	0.404382	0.27669	0.237623
Mrot12328	blue	-0.398106	0.0821323	0.375402	0.102881	-0.0638162	0.789246	0.320888	0.167753	-0.236751	0.314901	-0.403315	0.0778452	NA	NA	0.0914992	0.701234	-0.0439271	0.854102	0.265044	0.258757	0.0858473	0.718948	0.402927	0.078159	-0.0551531	0.817357	-0.183407	0.438925	0.264189	0.260353	-0.0950361	0.690223	0.0856915	0.719438	-0.156518	0.509909	-0.296872	0.203708	-0.295425	0.206026	0.0133319	0.955513	0.237384	0.313571	0.420346	0.0649847	-0.264037	0.260637
Mrot02021	blue	0.397553	0.0825976	-0.208794	0.377006	0.221713	0.347499	-0.242075	0.303818	0.540849	0.0138028	0.737786	0.000204878	NA	NA	-0.234051	0.320614	-0.0755813	0.751472	0.156371	0.510312	0.198655	0.40112	-0.0159365	0.946832	-0.0749435	0.753507	-0.206926	0.381387	0.0682416	0.774979	-0.194481	0.411286	-0.063565	0.790057	0.849249	2.18e-06	0.320514	0.168278	-0.180898	0.44532	-0.103175	0.665117	-0.194732	0.410672	-0.0906679	0.70383	0.590285	0.00614485
Mrot12196	blue	0.397389	0.0827365	0.325733	0.161067	-0.323546	0.164061	0.309756	0.183834	-0.217632	0.356671	-0.529992	0.0162338	NA	NA	-0.285338	0.222671	0.162874	0.492651	-0.277625	0.235975	0.762999	9.13e-05	0.313422	0.178428	-0.219009	0.353561	-0.195794	0.408072	-0.178848	0.450581	-0.260408	0.26749	0.164246	0.488965	0.206787	0.381714	0.15435	0.515861	0.174713	0.461288	-0.34473	0.136625	0.181748	0.443149	0.302425	0.194974	-0.344243	0.137216
Mrot06274	blue	-0.397044	0.0830278	0.142641	0.548561	0.425761	0.0612517	-0.130786	0.582594	-0.153574	0.517998	0.210823	0.372282	NA	NA	0.34427	0.137183	-0.0474064	0.842679	0.180788	0.445603	-0.49286	0.0272484	-0.348349	0.132282	-0.212326	0.368803	0.406965	0.0749417	0.268571	0.252234	0.35872	0.120384	-0.0713337	0.765052	-0.31885	0.170623	0.0253495	0.915516	0.279838	0.232107	0.0207338	0.93086	-0.448192	0.0474921	-0.139119	0.558579	0.296435	0.204407
Mrot04893	blue	0.396819	0.0832179	-0.289056	0.216437	-0.0151061	0.949599	-0.197039	0.405039	0.40015	0.08043	0.578323	0.00755953	NA	NA	-0.230309	0.328633	0.0700524	0.769161	0.219876	0.351611	0.332223	0.152401	-0.0234218	0.921921	0.092037	0.699556	-0.276364	0.238198	0.0642401	0.787876	-0.275291	0.240099	0.0511788	0.830328	0.822055	8.73e-06	0.134036	0.573173	-0.267865	0.25353	-0.0658854	0.782567	-0.223091	0.344433	-0.166641	0.482562	0.405208	0.0763293
Mrot07961	blue	-0.396628	0.0833802	-0.236111	0.31625	0.262773	0.263011	-0.366251	0.112237	-0.0579772	0.808168	0.16886	0.476666	NA	NA	0.134259	0.572529	-0.199537	0.398988	0.37349	0.104787	0.312878	0.179223	-0.303719	0.192977	-0.178901	0.450444	-0.0504762	0.832625	-0.0286782	0.904468	-0.0481321	0.8403	-0.161413	0.496592	0.176974	0.455417	-0.0415719	0.861851	-0.191922	0.417587	-0.199894	0.398127	0.0501222	0.833784	0.269406	0.250705	-0.0169966	0.943301
Mrot04208	blue	-0.395594	0.0842612	0.0576319	0.80929	0.606405	0.00458926	-0.106753	0.654184	-0.196454	0.406463	0.035971	0.880325	NA	NA	0.320906	0.167729	-0.0103676	0.965398	0.108425	0.649099	-0.302185	0.195347	0.0853027	0.720662	-0.12489	0.599846	0.366432	0.112045	0.0255247	0.914934	-0.0303331	0.898982	0.0199363	0.933514	-0.372637	0.105646	-0.323336	0.164352	0.318103	0.171683	-0.178599	0.451223	0.0968338	0.68465	-0.2548	0.2783	0.0849024	0.721923
Mrot04709	blue	-0.39554	0.0843073	-0.0201551	0.932786	-0.217823	0.356239	0.224775	0.340709	-0.345272	0.135968	-0.506288	0.0227373	NA	NA	-0.279414	0.232844	-0.161301	0.496895	0.0834888	0.726381	0.396887	0.0831607	-0.0677364	0.776604	0.337333	0.145809	-0.156336	0.510408	0.193844	0.412849	-0.0507821	0.831625	0.257745	0.272588	-0.113155	0.634794	-0.230151	0.328973	0.275779	0.239233	-0.353097	0.126736	0.386207	0.0925792	0.429273	0.0589193	-0.433173	0.0564087
Mrot12833	blue	0.395214	0.0845874	-0.346653	0.134305	0.224435	0.341458	-0.180431	0.446516	0.649563	0.00193787	0.644921	0.00213933	NA	NA	-0.21523	0.362135	0.10794	0.650574	0.0107479	0.964129	0.0406425	0.864912	0.0669862	0.779019	-0.155795	0.511889	-0.163791	0.490185	0.145334	0.54096	0.270221	0.249219	-0.243787	0.300303	0.731058	0.000250446	0.0179101	0.940259	-0.101493	0.670279	-0.185534	0.433544	-0.159571	0.501584	-0.25672	0.274568	0.733211	0.000235006
Mrot01219	blue	0.394815	0.0849301	0.05016	0.83366	-0.16444	0.488444	0.21628	0.359741	-0.159991	0.500443	-0.459151	0.0417004	NA	NA	-0.23547	0.317605	-0.00494347	0.983497	-0.116608	0.624428	0.483256	0.0308862	0.291462	0.212465	-0.161502	0.496353	-0.210864	0.372187	-0.0945827	0.691631	-0.190261	0.421707	-0.163049	0.49218	-0.0811954	0.733632	-0.211361	0.371034	0.577395	0.00767964	-0.154523	0.515385	0.290558	0.213952	-0.14901	0.530659	-0.335174	0.148569
Mrot02472	blue	0.39474	0.0849948	0.215387	0.361775	0.344164	0.137313	0.294316	0.207815	0.0661462	0.781726	0.295751	0.205503	NA	NA	0.023123	0.922914	-0.232218	0.324527	-0.143252	0.546833	-0.28082	0.230403	0.258278	0.271563	0.0210187	0.929912	0.0293232	0.902329	-0.220695	0.349773	0.0645182	0.786978	-0.23669	0.315029	-0.0841822	0.724193	0.572783	0.0082995	0.0452598	0.849723	0.0532511	0.823559	-0.236041	0.316397	-0.233699	0.321364	0.155577	0.512489
Mrot10235	blue	0.393664	0.0859245	-0.412775	0.0704876	0.0993093	0.677	-0.276299	0.238312	0.608518	0.00441203	0.744072	0.000168911	NA	NA	-0.157283	0.507818	-0.0687078	0.77348	0.212705	0.367929	-0.0049199	0.983576	-0.0601323	0.801171	0.113236	0.63455	-0.151039	0.525012	-0.162772	0.492927	-0.241049	0.305935	-0.0758864	0.750499	0.663099	0.00143872	0.108043	0.650258	-0.156017	0.51128	0.0137037	0.954273	-0.185473	0.433697	-0.124196	0.601888	0.494165	0.0267814
Mrot12216	blue	0.393399	0.0861548	-0.0142838	0.95234	0.159998	0.500424	-0.0697948	0.769988	0.44478	0.0494154	0.633345	0.00271929	NA	NA	-0.182734	0.440638	0.0459524	0.847449	0.0147826	0.950677	0.218906	0.353794	-0.00805344	0.973118	-0.154513	0.515413	-0.212586	0.368204	0.131065	0.58178	-0.223886	0.342672	0.0929604	0.696678	0.870287	6.11e-07	0.278882	0.233772	-0.206064	0.383418	-0.266646	0.255781	-0.308808	0.185249	-0.080475	0.735914	0.620829	0.00348796
Mrot06067	blue	0.393314	0.0862293	-0.21247	0.36847	0.17113	0.470673	-0.262408	0.263699	0.50735	0.0224076	0.662438	0.00146028	NA	NA	-0.149412	0.529537	0.145462	0.540598	-0.0358697	0.88066	0.0207555	0.930788	-0.0377457	0.874464	-0.157207	0.508025	-0.281732	0.228828	0.292768	0.210328	0.0407853	0.864441	0.0180065	0.939938	0.742021	0.000179996	0.078303	0.742807	0.162878	0.49264	-0.300078	0.198635	-0.0969931	0.684156	-0.292921	0.210079	0.655942	0.00168711
Mrot02787	blue	-0.391977	0.0873986	-0.257962	0.272171	-0.250693	0.286384	-0.0354801	0.881947	-0.315258	0.175761	-0.142242	0.549694	NA	NA	-0.268226	0.252867	0.114207	0.631627	0.425685	0.0613034	0.0192151	0.935914	0.00347774	0.98839	0.326182	0.160456	0.431018	0.0577858	0.0865462	0.716749	0.0600769	0.801351	0.437178	0.0539154	-0.0507514	0.831725	-0.161584	0.496131	-0.092294	0.698754	-0.0966427	0.685241	-0.179166	0.449763	-0.0450842	0.8503	-0.106695	0.654361
Mrot00492	blue	0.391594	0.0877353	-0.082781	0.728616	0.482141	0.0313322	-0.244607	0.29863	0.388692	0.0903211	0.648365	0.00198826	NA	NA	-0.14588	0.539423	-0.129736	0.58565	-0.00443721	0.985187	0.124028	0.602384	0.342566	0.139267	-0.0508692	0.83134	-0.2458	0.296206	0.107635	0.651498	-0.0897089	0.706829	-0.0634176	0.790534	0.672256	0.00116638	0.125611	0.597723	0.0842247	0.724059	-0.194168	0.412053	-0.0954347	0.688986	-0.120249	0.613572	0.565639	0.00933985
Mrot06646	blue	0.391146	0.0881308	-0.0998453	0.675348	0.0638448	0.789153	-0.113788	0.632888	0.383632	0.0949622	0.293954	0.208401	NA	NA	-0.188458	0.4262	0.103828	0.663117	0.0986103	0.679157	0.111958	0.638402	0.683947	0.000882916	0.117981	0.620324	-0.216759	0.358652	-0.274774	0.241019	-0.144014	0.544679	0.0924793	0.698177	0.454298	0.0441936	-0.0745371	0.754804	-0.161582	0.496136	-0.114072	0.632033	-0.000305925	0.998979	0.0496598	0.835297	0.218181	0.35543
Mrot09242	blue	0.390313	0.0888702	-0.301428	0.196525	-0.0760351	0.750025	-0.121852	0.608816	0.513997	0.0204289	0.661408	0.00149446	NA	NA	-0.300728	0.197617	0.13865	0.559919	0.165868	0.484622	0.0406766	0.8648	-0.0912343	0.702061	-0.191786	0.417925	0.00365633	0.987794	0.202528	0.39181	-0.195161	0.40962	-0.0580261	0.808009	0.832781	5.2e-06	0.147447	0.535026	-0.364284	0.114324	0.00563228	0.981198	-0.165263	0.48624	-0.196557	0.406212	0.653859	0.00176582
Mrot07194	blue	0.390305	0.0888769	-0.258337	0.271451	0.0899738	0.706001	-0.141248	0.552514	0.634534	0.00265426	0.525472	0.017342	NA	NA	-0.147551	0.534735	-0.0995357	0.676302	-0.115431	0.627955	-0.235652	0.317219	-0.172839	0.466184	-0.0517773	0.828372	-0.0769603	0.747078	-0.111407	0.640065	-0.0785947	0.741881	-0.0559165	0.814871	0.409382	0.0730636	-0.1364	0.566366	-0.0540343	0.821004	0.391318	0.0879791	-0.0897262	0.706775	-0.121387	0.610193	0.571461	0.00848451
Mrot09254	blue	0.389026	0.0900203	-0.252684	0.282447	0.243639	0.300607	-0.229893	0.329532	0.464939	0.0388704	0.754758	0.00012011	NA	NA	-0.248445	0.290872	0.157317	0.507723	0.0847323	0.722459	0.0743865	0.755285	-0.289026	0.216488	-0.188108	0.427076	-0.125507	0.598029	0.0708978	0.766449	-0.0290281	0.903308	-0.0796501	0.73853	0.799432	2.35e-05	0.135681	0.568432	-0.055232	0.8171	-0.0939376	0.693637	-0.259789	0.26867	-0.0243282	0.918909	0.73792	0.000204049
Mrot12563	blue	-0.388812	0.090213	-0.172332	0.467512	0.488974	0.0286775	-0.203234	0.390126	-0.0591501	0.804358	0.450286	0.0463402	NA	NA	-0.0487705	0.838209	-0.00245213	0.991814	0.538347	0.0143352	-0.337583	0.145491	-0.0363128	0.879196	0.460727	0.0409145	0.367821	0.11059	-0.14221	0.549782	-0.159115	0.502822	0.218076	0.355667	-0.0220383	0.926521	-0.0537458	0.821945	-0.132063	0.578884	0.0366114	0.878209	-0.351725	0.128322	-0.11363	0.633365	0.236763	0.314875
Mrot05989	blue	0.388747	0.0902715	0.101188	0.671216	0.338126	0.144803	-0.117659	0.621287	0.267623	0.253976	0.296016	0.205078	NA	NA	-0.188629	0.425773	0.0852354	0.720874	-0.159136	0.502765	-0.113907	0.632529	0.311255	0.181611	-0.0248888	0.917046	-0.149758	0.528574	-0.172422	0.467276	-0.183945	0.43756	-0.219725	0.351949	0.234907	0.318796	-0.233533	0.321717	-0.160789	0.498281	0.445997	0.0487226	-0.13377	0.573941	-0.059396	0.80356	0.392929	0.0865642
Mrot03962	blue	-0.388542	0.0904557	0.32267	0.165273	-0.287744	0.218623	0.0682096	0.775082	-0.250064	0.287636	-0.508266	0.0221261	NA	NA	-0.00892302	0.970217	-0.115111	0.628912	-0.235774	0.316961	0.127129	0.59327	-0.0666767	0.780016	-0.0831795	0.727357	-0.108991	0.647381	0.263526	0.261595	0.188233	0.426764	0.719638	0.00034764	-0.137624	0.562854	-0.103837	0.663088	0.302385	0.195036	-0.26892	0.251593	0.117117	0.622907	0.304838	0.191259	-0.221783	0.347343
Mrot07589	blue	-0.387859	0.091073	-0.1546	0.515172	0.513551	0.0205569	-0.282604	0.22733	-0.0626362	0.793061	0.587819	0.00641711	NA	NA	0.219301	0.352903	-0.197282	0.404448	0.382826	0.095718	-0.284092	0.224787	-0.361975	0.116812	-0.0958032	0.687843	0.24574	0.296327	0.392353	0.0870679	0.0409207	0.863995	0.100566	0.673128	0.141493	0.551819	0.207768	0.379409	0.174789	0.461092	-0.262142	0.264201	-0.126333	0.595603	-0.188136	0.427007	0.379587	0.0987967
Mrot02201	blue	0.387629	0.0912818	0.419995	0.0652323	-0.156158	0.510896	0.167772	0.479551	-0.117279	0.622423	-0.444184	0.0497573	NA	NA	-0.120534	0.612724	0.346095	0.134975	-0.326717	0.15973	0.429582	0.058717	0.164575	0.488082	-0.156681	0.509463	-0.184024	0.43736	-0.0746163	0.754551	-0.132129	0.578694	-0.0186253	0.937878	-0.0196783	0.934372	-0.0218894	0.927016	0.489741	0.0283909	-0.257229	0.273584	-0.1618	0.495547	-0.0898024	0.706537	-0.188978	0.424901
Mrot07298	blue	-0.386327	0.0924686	0.256956	0.274111	-0.200593	0.396446	-0.197702	0.403428	-0.118868	0.617679	-0.278809	0.2339	NA	NA	0.18828	0.426646	-0.198532	0.401416	-0.282838	0.226928	0.211443	0.370843	0.17855	0.451349	-0.174926	0.460734	-0.199101	0.400041	0.650104	0.00191545	0.191448	0.418761	0.324545	0.162689	0.147519	0.534826	-0.107741	0.651177	-0.179409	0.449139	-0.242429	0.303089	-0.00334711	0.988826	0.0123553	0.958769	-0.045664	0.848396
Mrot01348	blue	-0.386079	0.0926963	-0.233212	0.322402	0.515174	0.0200935	-0.279606	0.23251	-0.257002	0.274022	0.470469	0.0363083	NA	NA	0.219149	0.353245	-0.161271	0.496977	0.56062	0.0101323	-0.569153	0.00881566	-0.042628	0.858375	0.110513	0.64277	0.208727	0.377163	-0.00690127	0.976963	0.197063	0.40498	-0.231827	0.325366	-0.33067	0.154444	0.147343	0.535318	-0.117152	0.622802	0.156943	0.508747	-0.107417	0.652164	-0.237223	0.31391	0.0646117	0.786676
Mrot06383	blue	0.386022	0.0927491	-0.373979	0.104297	0.00269627	0.990999	-0.09147	0.701325	0.655561	0.00170127	0.553955	0.0112683	NA	NA	-0.30663	0.188531	-0.133132	0.575788	0.140638	0.554248	-0.0793053	0.739624	-0.146992	0.536303	0.106637	0.654536	-0.112902	0.635556	-0.114078	0.632018	-0.356435	0.122937	-0.218788	0.354058	0.482895	0.0310302	0.139742	0.556799	-0.0707414	0.766951	0.218117	0.355575	0.229971	0.329362	-0.023593	0.921352	0.352605	0.127303
Mrot02756	blue	-0.385919	0.0928438	-0.102867	0.666061	0.295913	0.205243	-0.280389	0.23115	-0.0317791	0.894191	0.589396	0.00624191	NA	NA	0.436633	0.05425	-0.0992246	0.677261	0.367483	0.110942	-0.626386	0.00312701	-0.324132	0.163255	0.185007	0.434872	0.32217	0.165966	0.234016	0.320688	0.0996685	0.675893	0.208124	0.378574	-0.0921628	0.699164	0.180026	0.447555	-0.0893239	0.708035	0.0366441	0.878102	-0.550923	0.0118181	-0.361572	0.11725	0.312616	0.179607
Mrot05683	blue	0.385631	0.0931084	0.309455	0.184283	0.200806	0.395933	-0.114792	0.629872	0.360641	0.118266	0.343541	0.138072	NA	NA	-0.208345	0.378056	0.144034	0.544623	-0.0844977	0.723198	-0.101482	0.67031	0.560333	0.0101792	-0.068335	0.774679	-0.172477	0.467133	0.0682537	0.77494	-0.142594	0.548696	0.270661	0.24842	0.423187	0.0630054	0.229588	0.330192	0.25366	0.280528	-0.237714	0.312878	-0.155713	0.512115	-0.168275	0.478216	0.407794	0.0742936
Mrot06396	blue	0.385543	0.0931898	-0.064293	0.787705	0.0787596	0.741357	-0.365774	0.11274	0.132372	0.577988	0.409503	0.0729706	NA	NA	-0.240039	0.308028	-0.261367	0.265668	-0.0761444	0.749677	0.276141	0.238593	0.222463	0.345829	0.146456	0.537805	-0.0961039	0.686911	0.163479	0.491025	-0.339148	0.143516	-0.257651	0.272771	0.512734	0.0207936	0.424957	0.0617957	0.133927	0.573488	-0.118497	0.618785	-0.104309	0.661645	0.0829221	0.728171	0.14475	0.542603
Mrot00348	blue	-0.38545	0.0932753	-0.000806826	0.997306	0.344401	0.137024	-0.251839	0.284113	-0.103599	0.663817	0.406354	0.0754223	NA	NA	0.389884	0.0892526	-0.0625782	0.793248	0.352255	0.127707	-0.612376	0.00410292	-0.246879	0.294021	0.0271713	0.909468	0.427264	0.0602451	0.109333	0.646344	0.243984	0.299901	0.119055	0.617125	-0.271894	0.246187	0.130312	0.58397	0.222983	0.344673	-0.10099	0.671823	-0.608065	0.00444951	-0.269761	0.250057	0.261375	0.265653
Mrot04514	blue	-0.385441	0.0932836	-0.00661424	0.977921	0.496136	0.026088	-0.254228	0.279417	-0.233069	0.322706	0.334501	0.149437	NA	NA	-0.00754646	0.97481	-0.0608439	0.798864	0.356706	0.122632	-0.211562	0.370569	-0.340528	0.14179	0.162076	0.494802	0.0440311	0.853761	0.294718	0.207165	0.204864	0.386255	-0.0366663	0.878028	-0.0818275	0.731631	0.199468	0.399155	0.39677	0.08326	-0.191846	0.417776	-0.169672	0.474517	0.038134	0.873183	0.153638	0.517823
Mrot12123	blue	0.384969	0.0937194	-0.108424	0.649101	0.117813	0.620826	-0.226627	0.336638	0.4122	0.0709194	0.825173	7.54e-06	NA	NA	-0.123579	0.60371	0.0890314	0.708951	0.102475	0.667261	-0.449802	0.0466046	-0.105816	0.657041	0.0130011	0.956616	0.0922864	0.698778	0.166983	0.48165	-0.0904889	0.70439	-0.176808	0.455849	0.465595	0.0385593	0.40704	0.0748827	-0.055837	0.81513	0.0586042	0.806131	-0.516564	0.0197029	-0.367759	0.110654	0.649043	0.00195963
Mrot08398	blue	-0.384242	0.094394	0.164622	0.487957	0.598105	0.00534358	-0.238507	0.311219	-0.0923954	0.698439	0.498005	0.0254434	NA	NA	0.452281	0.0452632	0.0071592	0.976102	0.12421	0.601848	-0.426332	0.0608678	-0.264316	0.260116	-0.149842	0.528341	0.0409326	0.863956	0.555316	0.0110284	0.228931	0.331616	-0.0798765	0.737812	0.0193034	0.93562	0.0290079	0.903375	0.0769831	0.747006	-0.179911	0.447849	-0.339423	0.143171	-0.198043	0.402601	0.451632	0.0456113
Mrot08362	blue	0.383382	0.0951962	-0.143394	0.54643	0.154898	0.514354	-0.141716	0.551184	0.148384	0.532408	0.707891	0.000479459	NA	NA	-0.12734	0.59265	0.0623366	0.79403	0.0973173	0.683153	-0.412626	0.0705995	-0.0467759	0.844747	-0.0223396	0.925519	-0.148105	0.533187	-0.124169	0.60197	-0.0200713	0.933065	-0.205034	0.385851	0.278921	0.233705	0.424918	0.0618221	-0.193349	0.414067	0.0780884	0.74349	-0.270292	0.24909	-0.26671	0.255663	0.387513	0.0913873
Mrot02621	blue	-0.383185	0.0953802	-0.26212	0.264243	0.795335	2.77e-05	-0.204683	0.386683	-0.0709058	0.766424	0.53279	0.0155769	NA	NA	0.272513	0.24507	-0.110041	0.644197	0.181929	0.442688	-0.443723	0.0500233	-0.168686	0.477126	0.157537	0.507123	0.188515	0.426059	0.0045466	0.984822	0.242285	0.303386	-0.163776	0.490227	-0.122328	0.607405	-0.204672	0.386708	-0.0802518	0.736621	-0.0784182	0.742441	-0.178255	0.452109	-0.281099	0.229921	0.387535	0.0913673
Mrot04335	blue	-0.382861	0.0956851	0.105185	0.658965	0.431487	0.0574835	-0.258279	0.271561	-0.0762293	0.749406	0.522792	0.018027	NA	NA	0.615858	0.00383957	-0.0690009	0.772538	0.222463	0.345828	-0.541152	0.0137395	-0.291583	0.212266	-0.0781372	0.743334	0.225435	0.339254	0.479547	0.0323889	0.121349	0.610306	-0.116344	0.625218	-0.095939	0.687422	0.143286	0.546737	-0.0278902	0.907082	-0.056592	0.812672	-0.467778	0.0375379	-0.26108	0.266212	0.338311	0.14457
Mrot00481	blue	0.382625	0.0959069	0.323225	0.164505	-0.263713	0.261245	-0.0167493	0.944125	-0.0740622	0.756321	-0.259094	0.269999	NA	NA	0.0946793	0.691331	-0.0171123	0.942916	-0.351195	0.128938	0.368075	0.110324	0.540877	0.0137971	-0.397472	0.0826659	-0.0447086	0.851534	0.0324414	0.891999	-0.122653	0.606446	0.341736	0.140291	0.23829	0.311672	-0.0475908	0.842075	-0.173741	0.463826	0.16692	0.481818	-0.181605	0.443513	-0.110283	0.643464	-0.0168055	0.943938
Mrot03610	blue	0.382365	0.0961515	0.0217735	0.927402	0.0650829	0.785155	-0.204182	0.387872	-0.102433	0.667392	0.284552	0.224004	NA	NA	-0.28862	0.217163	-0.0375898	0.874979	0.0592766	0.803947	-0.225744	0.338576	0.161061	0.497545	0.120131	0.613922	0.00889515	0.97031	-0.0326805	0.891207	-0.307998	0.186465	-0.0734001	0.758437	0.0642295	0.78791	-0.0523013	0.82666	0.191697	0.418143	0.517213	0.0195228	-0.259293	0.269617	-0.12324	0.60471	0.168658	0.477202
Mrot06421	blue	-0.3823	0.0962125	-0.0498018	0.834832	0.251179	0.285419	-0.0856651	0.719521	-0.0647485	0.786234	0.401804	0.0790714	NA	NA	0.391545	0.0877784	-0.0598479	0.802094	0.204447	0.387243	-0.493031	0.0271868	-0.156433	0.51014	0.500682	0.0245426	-0.053444	0.82293	0.609661	0.00431847	0.097854	0.681493	-0.0530406	0.824246	-0.0965272	0.685599	-0.106259	0.655689	0.0589967	0.804856	-0.13204	0.578951	-0.292359	0.210996	-0.28901	0.216513	0.178542	0.451369
Mrot10546	blue	0.382207	0.0963009	-0.302642	0.194639	0.248633	0.290494	-0.206932	0.381373	0.523162	0.0179311	0.819073	1e-05	NA	NA	-0.236163	0.316141	0.0735495	0.757959	0.0574103	0.81001	-0.172593	0.466829	-0.130874	0.582337	-0.140519	0.554588	-0.0572871	0.810411	0.0592703	0.803968	-0.173601	0.464191	-0.093329	0.69553	0.678253	0.00101267	0.28038	0.231166	-0.236286	0.315881	-0.00288511	0.990368	-0.0287016	0.904391	-0.386553	0.0922624	0.677426	0.00103278
Mrot10382	blue	0.382104	0.0963973	-0.341566	0.140502	0.203353	0.389844	-0.300405	0.198122	0.629777	0.00292241	0.809483	1.54e-05	NA	NA	-0.144877	0.542245	0.031329	0.895682	0.222209	0.346393	-0.0621777	0.794544	0.0239607	0.92013	0.155566	0.512519	-0.181384	0.444079	0.0475369	0.842251	-0.0573122	0.810329	-0.158786	0.503717	0.698216	0.000617862	0.12929	0.586951	-0.146628	0.537322	-0.00149408	0.995012	-0.317517	0.172517	-0.23548	0.317584	0.618733	0.00363282
Mrot11408	blue	-0.381701	0.0967788	-0.00839163	0.97199	0.478455	0.0328419	-0.15628	0.510562	0.0761623	0.74962	0.53267	0.0156046	NA	NA	0.304508	0.191765	-0.189647	0.423234	0.0911926	0.702191	-0.504897	0.0231752	-0.390262	0.0889155	-0.0431829	0.856549	0.278862	0.233808	0.52004	0.018753	0.152967	0.519674	0.0156418	0.947814	0.0252547	0.915831	0.203602	0.389251	0.233643	0.321482	-0.266327	0.256371	-0.178591	0.451242	-0.220633	0.349912	0.46352	0.0395503
Mrot11113	blue	-0.381591	0.0968829	-0.00538205	0.982034	0.140704	0.55406	-0.164796	0.487489	-0.276827	0.237379	0.277824	0.235626	NA	NA	-0.0943357	0.692399	0.175388	0.459533	0.55685	0.0107629	-0.22854	0.332465	-0.0569596	0.811476	0.242237	0.303483	0.0398005	0.867687	0.122384	0.60724	0.143167	0.547073	0.329635	0.155816	-0.00375685	0.987458	0.351092	0.129058	-0.0146049	0.95127	-0.318989	0.170426	-0.257587	0.272894	-0.0768534	0.747419	0.0141545	0.952771
Mrot13204	blue	0.381329	0.0971313	-0.304842	0.191253	0.0949233	0.690574	-0.189675	0.423163	0.298724	0.200767	0.586341	0.00658492	NA	NA	-0.293664	0.208872	-0.00453853	0.984849	0.183533	0.438606	0.405008	0.0764881	-0.100258	0.674078	0.0075623	0.974757	-0.296997	0.20351	0.0572195	0.810631	-0.322001	0.166201	-0.0487107	0.838405	0.806663	1.73e-05	0.32439	0.162901	-0.0938735	0.693836	-0.251376	0.28503	0.0994251	0.676643	0.024334	0.91889	0.316023	0.174658
Mrot04028	blue	-0.38083	0.0976061	-0.0349226	0.88379	0.358852	0.120237	-0.223442	0.343654	-0.126407	0.595387	0.202359	0.392214	NA	NA	0.625949	0.00315421	-0.0515418	0.829141	-0.148329	0.53256	-0.458143	0.0422092	-0.162477	0.49372	-0.145589	0.540241	0.249541	0.288678	0.175648	0.458856	0.577723	0.00763703	-0.106076	0.656247	-0.300846	0.197433	-0.0589109	0.805135	-0.0775425	0.745226	-0.125309	0.598613	-0.308722	0.185378	-0.177783	0.453326	0.20876	0.377085
Mrot00573	blue	0.380412	0.0980056	-0.233959	0.32081	-0.134811	0.570937	-0.149056	0.530529	0.438589	0.0530575	0.266938	0.255241	NA	NA	-0.220505	0.3502	0.201275	0.394808	0.332549	0.151973	0.332531	0.151997	0.228423	0.33272	0.216188	0.35995	-0.23566	0.317202	-0.345772	0.135364	-0.191209	0.419353	-0.0676325	0.776939	0.490225	0.0282109	0.0222339	0.925871	-0.131783	0.579696	-0.115768	0.626944	-0.255112	0.277691	0.026903	0.910358	0.104044	0.662456
Mrot09476	blue	-0.380221	0.0981883	-0.222362	0.346053	0.337661	0.145393	-0.290912	0.213369	-0.0759771	0.75021	0.559613	0.0102978	NA	NA	0.382079	0.0964209	-0.0242334	0.919224	0.473752	0.0348506	-0.587803	0.00641894	-0.282435	0.227619	-0.0558572	0.815064	0.376306	0.101988	0.28447	0.224143	0.29734	0.202963	-0.254806	0.278287	-0.141467	0.551891	0.208401	0.377925	-0.167857	0.479325	0.0306216	0.898026	-0.350954	0.129219	-0.302889	0.194257	0.292151	0.211336
Mrot05670	blue	0.380113	0.0982915	-0.126736	0.594421	0.14986	0.528289	-0.327263	0.158993	0.536337	0.0147749	0.837174	4.16e-06	NA	NA	-0.0043256	0.98556	0.148532	0.531994	0.271203	0.247435	-0.329054	0.15659	-0.0071123	0.976259	0.107133	0.653027	-0.162727	0.493048	-0.00172692	0.994235	-0.20172	0.393742	-0.205828	0.383974	0.495917	0.0261641	0.304759	0.19138	-0.0950556	0.690163	0.0351308	0.883102	-0.430222	0.0583006	-0.234043	0.320631	0.51806	0.0192896
Mrot04247	blue	-0.37998	0.0984188	0.0571662	0.810804	-0.172239	0.467756	-0.0777364	0.744609	-0.109171	0.646833	-0.285378	0.222603	NA	NA	-0.114673	0.630229	-0.056547	0.812819	-0.146554	0.53753	-0.0944083	0.692173	-0.113572	0.633537	-0.0993306	0.676934	-0.0812363	0.733502	-0.0383061	0.872615	0.530737	0.0160568	0.555964	0.0109156	-0.155114	0.513759	-0.0993245	0.676953	-0.0686679	0.773609	-0.118589	0.618513	-0.189428	0.423778	-0.0941545	0.692962	-0.0137254	0.954201
Mrot02850	blue	-0.379903	0.0984929	0.11122	0.640632	0.456712	0.0429394	0.0238646	0.92045	0.310753	0.182353	0.17676	0.455973	NA	NA	0.378616	0.0997335	-0.0979001	0.681351	0.0769005	0.747269	-0.0427044	0.858123	-0.201503	0.394263	0.149129	0.530327	-0.0556694	0.815675	-0.235468	0.317608	-0.169183	0.475811	0.293464	0.209196	0.0509771	0.830987	-0.235493	0.317555	-0.0809875	0.73429	-0.245397	0.297023	-0.10447	0.661151	0.242539	0.302863	0.183007	0.439943
Mrot07504	blue	0.379464	0.0989149	-0.400062	0.0805023	-0.0124043	0.958606	0.00858833	0.971334	0.366041	0.112458	0.544504	0.0130539	NA	NA	-0.135368	0.569333	-0.00336879	0.988754	-0.000278809	0.999069	-0.0380692	0.873397	-0.103875	0.662971	-0.0415467	0.861934	-0.236464	0.315505	-0.0602849	0.800676	-0.106027	0.656396	-0.174783	0.461107	0.4641	0.0392711	0.378269	0.10007	-0.214279	0.36431	-0.207215	0.380707	0.33707	0.146143	-0.222076	0.346689	0.241196	0.305631
Mrot10827	blue	0.379063	0.0993012	-0.125721	0.5974	0.365	0.113561	-0.221312	0.348395	0.11311	0.634929	0.545967	0.0127635	NA	NA	-0.00834938	0.972131	0.00112447	0.996246	0.168506	0.477603	-0.351635	0.128426	0.208643	0.37736	0.133263	0.575409	-0.203025	0.390624	-0.295887	0.205285	0.0225372	0.924862	-0.235486	0.31757	0.0463487	0.846149	0.0259044	0.913673	-0.0279957	0.906732	0.37514	0.103141	-0.33024	0.155012	-0.310486	0.182748	0.268969	0.251504
Mrot10365	blue	0.379001	0.0993607	-0.0674716	0.777457	-0.100739	0.672596	-0.179701	0.448389	0.529136	0.0164393	0.462474	0.040057	NA	NA	-0.275286	0.240108	0.224397	0.341542	-0.0219887	0.926686	-0.0465441	0.845508	0.269797	0.249991	-0.0605912	0.799683	0.0686618	0.773628	0.278547	0.234357	-0.0869982	0.715329	-0.0173203	0.942223	0.69438	0.000681401	-0.0499188	0.834449	-0.23192	0.325167	0.0379054	0.873937	-0.371215	0.107088	-0.169469	0.475054	0.65054	0.00189757
Mrot04579	blue	0.378858	0.0994996	-0.192581	0.415961	0.328255	0.157659	-0.113372	0.634139	0.489899	0.0283318	0.693585	0.000695251	NA	NA	-0.167487	0.480309	-0.0805695	0.735614	0.209332	0.37575	-0.0628261	0.792446	0.35966	0.119344	-0.0602626	0.800749	-0.0730198	0.759653	0.0394777	0.868751	-0.258051	0.271999	-0.30567	0.189988	0.578386	0.00755151	0.30856	0.185622	-0.195843	0.407953	-0.100149	0.674413	0.126709	0.5945	-0.167922	0.479152	0.464081	0.0392802
Mrot08801	blue	-0.378795	0.0995606	-0.20744	0.380178	0.283562	0.22569	-0.254822	0.278256	-0.00161297	0.994615	0.590439	0.00612821	NA	NA	0.368924	0.109442	-0.212541	0.368308	0.466608	0.0380828	-0.72447	0.000303186	-0.494295	0.0267352	0.18669	0.430632	0.224014	0.342389	0.0510029	0.830903	0.211074	0.371698	-0.0808605	0.734692	-0.271529	0.246846	0.304933	0.191114	-0.0693965	0.771267	0.187381	0.428898	-0.424138	0.0623531	-0.232848	0.32318	0.18619	0.431891
Mrot09036	blue	-0.378669	0.0996817	-0.111679	0.639244	0.40677	0.0750943	-0.230237	0.328789	-0.131421	0.580748	0.497504	0.0256151	NA	NA	0.240791	0.306469	0.0374792	0.875344	0.311606	0.181091	-0.52545	0.0173476	-0.266276	0.256467	-0.00832401	0.972216	0.600429	0.00512278	0.409279	0.0731435	0.146299	0.538246	-0.199478	0.399132	-0.066671	0.780035	0.0729201	0.759972	-0.069729	0.7702	-0.000950145	0.996828	-0.443872	0.0499374	-0.271163	0.247509	0.430607	0.0580514
Mrot05412	blue	0.378138	0.100197	-0.168456	0.477735	0.287887	0.218385	-0.0538959	0.821455	0.450702	0.0461142	0.827029	6.9e-06	NA	NA	-0.00510482	0.982959	-0.0836369	0.725913	0.22457	0.341161	-0.321245	0.167255	-0.193107	0.414663	0.0577828	0.808799	-0.197736	0.403346	-0.0266487	0.911202	-0.145381	0.540827	-0.0321193	0.893065	0.448294	0.0474351	0.200421	0.396861	0.0734484	0.758283	0.000885313	0.997044	-0.447031	0.0481399	-0.409547	0.0729371	0.593349	0.00581987
Mrot03428	blue	0.378105	0.100229	-0.00272076	0.990917	0.284952	0.223326	0.118376	0.619148	0.172264	0.467693	0.365387	0.11315	NA	NA	0.0828902	0.728271	0.00740933	0.975268	0.19965	0.398715	0.0676449	0.776899	0.603984	0.0047996	0.00818297	0.972686	-0.0702954	0.768382	-0.183899	0.437678	-0.169245	0.475646	-0.324217	0.163139	0.277732	0.235787	0.165456	0.485725	-0.180879	0.445368	-0.256523	0.274949	-0.186155	0.431979	-0.169155	0.475883	0.171377	0.470022
Mrot00872	blue	-0.377804	0.100522	-0.476799	0.0335385	0.20455	0.386998	-0.216135	0.360071	0.100949	0.671951	0.462061	0.0402586	NA	NA	-0.00129211	0.995686	-0.0440048	0.853847	0.542964	0.0133654	-0.292646	0.210528	-0.138934	0.559106	0.281629	0.229006	-0.0327195	0.891078	0.272938	0.244305	0.00932681	0.96887	-0.146589	0.537434	0.0794966	0.739017	0.040201	0.866366	-0.0632619	0.791037	-0.222116	0.3466	0.428326	0.0595418	-0.0574582	0.809855	0.0712827	0.765215
Mrot03524	blue	-0.377796	0.10053	-0.239264	0.30964	0.537046	0.0146185	-0.163163	0.491874	0.0781422	0.743319	0.560163	0.0102071	NA	NA	0.0554225	0.81648	-0.183167	0.439536	0.522161	0.0181914	-0.473889	0.0347904	-0.134523	0.571769	0.498057	0.0254257	0.10001	0.67484	0.0354708	0.881978	-0.131167	0.581486	-0.0982116	0.680388	-0.065255	0.7846	-0.0681513	0.775269	-0.297707	0.202379	0.284002	0.224939	-0.205519	0.384703	-0.297295	0.203034	0.24551	0.296793
Mrot05473	blue	-0.377759	0.100566	-0.270132	0.24938	0.271261	0.24733	-0.157499	0.507228	0.26878	0.251851	0.235773	0.316964	NA	NA	-0.316609	0.173816	-0.0767096	0.747877	0.215728	0.360997	0.0485126	0.839054	-0.156164	0.510877	0.0941604	0.692944	0.0437165	0.854794	0.16256	0.493499	0.0639435	0.788834	0.55607	0.0108971	0.379334	0.0990395	-0.241651	0.304691	0.0332332	0.889378	-0.297423	0.20283	0.078467	0.742286	-0.229843	0.32964	0.412407	0.0707635
Mrot10136	blue	0.377451	0.100866	-0.0385169	0.87192	0.0439576	0.854002	0.123113	0.605086	0.368151	0.110245	0.528445	0.0166066	NA	NA	-0.304551	0.191698	0.0454431	0.849121	0.284671	0.223803	-0.146908	0.536537	0.29125	0.212814	0.0775434	0.745223	-0.230989	0.327168	0.12645	0.59526	-0.150875	0.525468	-0.231216	0.326678	0.492855	0.0272501	0.161604	0.496078	-0.18437	0.436486	-0.0779227	0.744016	-0.312213	0.180198	-0.255039	0.277833	0.438481	0.0531229
Mrot10324	blue	0.37571	0.102576	0.0220735	0.926404	0.270407	0.248881	0.0767964	0.7476	0.324224	0.163128	0.541661	0.0136335	NA	NA	-0.0376796	0.874683	-0.246032	0.295735	-0.0929785	0.696622	0.22678	0.336303	-0.0390852	0.870045	-0.182514	0.441196	-0.2732	0.243834	0.131302	0.581093	-0.21954	0.352367	-0.0843994	0.723508	0.64166	0.00229113	0.485404	0.0300413	0.0727736	0.760441	-0.428897	0.0591655	0.00785219	0.97379	0.0182977	0.938968	0.389656	0.0894562
Mrot12429	blue	-0.375663	0.102623	-0.233787	0.321176	0.420724	0.0647183	-0.175633	0.458895	0.0291749	0.902821	0.567341	0.00908287	NA	NA	0.585889	0.00663702	-0.208189	0.378421	0.449255	0.0469046	-0.595173	0.00563328	-0.196632	0.406029	0.255498	0.27694	0.304742	0.191406	0.039877	0.867434	0.110204	0.643704	-0.222075	0.346692	-0.239994	0.308121	0.0676006	0.777041	-0.155299	0.513252	-0.0197211	0.93423	-0.463798	0.0394163	-0.303896	0.192704	0.188056	0.427207
Mrot10515	blue	-0.375304	0.102977	-0.170785	0.471579	-0.0528708	0.8248	-0.303428	0.193425	-0.0816623	0.732154	0.301113	0.197016	NA	NA	0.319923	0.169108	-0.0821774	0.730524	0.153852	0.517233	-0.413501	0.0699449	-0.20952	0.375311	-0.0764756	0.748622	0.40115	0.0796063	0.678975	0.000995385	0.329175	0.156429	-0.196	0.407571	-0.0325899	0.891507	0.194107	0.412203	-0.168544	0.477504	-0.0443447	0.85273	-0.251139	0.2855	-0.264007	0.260694	0.212607	0.368155
Mrot06215	blue	0.375181	0.103099	-0.154063	0.516651	0.211663	0.370334	-0.238107	0.312055	0.510384	0.0214864	0.834177	4.85e-06	NA	NA	-0.134853	0.570818	0.0248941	0.917029	0.0156065	0.947932	-0.151222	0.524506	-0.135566	0.568763	-0.151469	0.523819	0.0177148	0.940909	0.270643	0.248451	-0.0517693	0.828398	-0.140794	0.553804	0.747449	0.000151926	0.286977	0.219909	-0.130554	0.583267	-0.0457465	0.848125	-0.39105	0.0882163	-0.190205	0.421846	0.79405	2.92e-05
Mrot04875	blue	0.374715	0.103563	-0.26475	0.259304	0.239476	0.309197	-0.129182	0.587266	0.303563	0.193216	0.815145	1.2e-05	NA	NA	-0.16957	0.474786	-0.0106714	0.964385	0.273025	0.244149	-0.0115677	0.961395	-0.0445901	0.851923	0.0894719	0.707571	-0.0976467	0.682134	0.149779	0.528516	-0.16096	0.497819	-0.174986	0.460579	0.693687	0.000693466	0.238866	0.310469	-0.166189	0.483765	-0.0845703	0.722969	-0.408121	0.0740389	-0.235311	0.317941	0.590482	0.00612355
Mrot02860	blue	0.374383	0.103893	-0.241643	0.304708	0.474402	0.0345671	-0.171669	0.469255	0.421414	0.0642355	0.685408	0.000851981	NA	NA	-0.175127	0.46021	-0.107657	0.651434	0.0327603	0.890943	0.103968	0.662688	0.184605	0.43589	-0.0889672	0.709152	-0.0279198	0.906984	-0.0747435	0.754145	-0.120514	0.612783	-0.280389	0.231151	0.639304	0.00240625	0.188162	0.42694	0.0244315	0.918566	-0.290725	0.213676	0.0144744	0.951705	0.0819625	0.731204	0.558484	0.0104859
Mrot08073	blue	0.374199	0.104077	-0.400946	0.0797738	0.0797651	0.738165	-0.0639447	0.78883	0.690737	0.000746801	0.395823	0.0840654	NA	NA	-0.050418	0.832816	-0.111525	0.63971	0.00777797	0.974038	0.0912226	0.702097	0.147599	0.534601	0.262052	0.264372	-0.23353	0.321724	-0.0294342	0.901961	-0.0802559	0.736608	-0.0930632	0.696358	0.464131	0.0392562	-0.294023	0.208289	0.267268	0.25463	-0.15316	0.519141	0.0841652	0.724247	-0.106119	0.656115	0.353287	0.126518
Mrot12197	blue	0.37406	0.104216	0.357114	0.122174	-0.362691	0.116036	0.329493	0.156005	-0.230757	0.327666	-0.578463	0.0075416	NA	NA	-0.246775	0.294232	0.189495	0.423612	-0.312609	0.179617	0.730381	0.000255475	0.262273	0.263954	-0.163595	0.490713	-0.181668	0.443354	-0.180818	0.445525	-0.259072	0.27004	0.111631	0.63939	0.131563	0.580335	0.148499	0.532086	0.157873	0.506206	-0.311763	0.180861	0.127228	0.592977	0.299767	0.199123	-0.389445	0.0896452
Mrot04685	blue	-0.374047	0.104229	-0.138217	0.561155	0.132063	0.578883	-0.26582	0.257311	0.0295915	0.90144	0.330173	0.155102	NA	NA	0.406783	0.0750846	-0.0362132	0.879525	0.14047	0.554727	-0.635019	0.00262808	-0.427205	0.0602846	0.159155	0.502714	0.278595	0.234274	0.335888	0.147652	0.52627	0.0171421	0.0059439	0.980158	-0.264122	0.260479	-0.0529309	0.824604	0.197734	0.403351	0.048925	0.837703	-0.572887	0.00828502	-0.262032	0.26441	0.292903	0.210109
Mrot03912	blue	0.373893	0.104383	0.0638961	0.788987	-0.458656	0.0419493	0.346868	0.134048	0.129081	0.58756	-0.474791	0.0343987	NA	NA	-0.474744	0.0344191	0.159526	0.501706	-0.20072	0.396142	0.580734	0.0072549	0.103648	0.663666	-0.120962	0.611453	-0.39736	0.0827609	-0.0910475	0.702644	-0.060525	0.799898	-0.0427503	0.857972	0.215802	0.360829	-0.0522983	0.82667	0.199864	0.398201	-0.232238	0.324485	0.340395	0.141956	0.182146	0.442135	-0.228104	0.333414
Mrot07265	blue	0.373628	0.104649	-0.179375	0.449225	0.310528	0.182686	-0.207655	0.379674	0.395996	0.0839184	0.879271	3.31e-07	NA	NA	-0.115208	0.628622	-0.0682333	0.775006	0.071042	0.765987	-0.306818	0.188245	-0.0765919	0.748251	-0.0726287	0.760904	-0.109052	0.647196	0.0890848	0.708783	-0.0209365	0.930186	-0.198899	0.400529	0.553364	0.0113738	0.417903	0.066724	-0.114573	0.630529	-0.0348518	0.884024	-0.271438	0.247009	-0.233505	0.321777	0.646395	0.00207355
Mrot13272	blue	0.373369	0.104908	-0.247706	0.292355	0.284563	0.223985	-0.197883	0.40299	0.636191	0.00256578	0.757172	0.000110943	NA	NA	-0.126995	0.593661	0.0562627	0.813744	0.198957	0.40039	-0.200834	0.395866	0.0781187	0.743393	0.163904	0.489882	-0.22902	0.331423	0.0423139	0.859408	-0.207944	0.378996	-0.298092	0.201768	0.556566	0.0108116	-0.0337551	0.887651	-0.126123	0.596219	0.153844	0.517254	-0.108778	0.648026	-0.145784	0.539695	0.58081	0.00724547
Mrot04343	blue	0.373367	0.10491	-0.288001	0.218194	-0.0144153	0.951902	-0.159494	0.501794	0.583892	0.00687101	0.53089	0.0160206	NA	NA	-0.366535	0.111938	0.0643708	0.787454	0.0497534	0.83499	-0.188143	0.426989	0.150289	0.527096	-0.0573002	0.810368	-0.0594834	0.803276	0.0399197	0.867294	-0.175462	0.459341	-0.234264	0.320162	0.5274	0.016862	0.0385809	0.871709	-0.232633	0.323639	0.130692	0.582867	0.122803	0.606001	-0.175146	0.460163	0.495643	0.0262599
Mrot03774	blue	0.373267	0.105011	-0.200759	0.396047	0.0740856	0.756246	-0.246228	0.295338	0.506675	0.0226169	0.560649	0.0101276	NA	NA	-0.108738	0.648147	0.00254161	0.991515	0.486245	0.0297154	-0.0569876	0.811385	0.322391	0.165659	0.109496	0.645849	-0.116211	0.625616	-0.22121	0.348622	-0.305888	0.189656	-0.20641	0.3826	0.406873	0.0750139	0.143443	0.546292	-0.104147	0.662139	0.071013	0.76608	-0.303309	0.193608	-0.24052	0.30703	0.265506	0.257895
Mrot09882	blue	0.373254	0.105024	-0.0517273	0.828535	0.324692	0.162487	-0.240195	0.307705	0.158079	0.505643	0.727905	0.000274612	NA	NA	-0.0498814	0.834571	0.130537	0.583317	0.196817	0.40558	0.131281	0.581152	-0.0563425	0.813484	-0.10506	0.65935	-0.245767	0.296272	0.0627791	0.792598	-0.229792	0.32975	-0.216971	0.358169	0.641981	0.00227577	0.440146	0.0521232	-0.126597	0.594829	-0.209957	0.374294	-0.257802	0.272479	-0.0631933	0.791259	0.415646	0.0683615
Mrot06795	blue	-0.372839	0.105441	-0.133631	0.574345	0.442828	0.0505427	-0.135996	0.567526	-0.160689	0.498551	0.31135	0.18147	NA	NA	-0.0815141	0.732623	-0.119118	0.616934	0.657031	0.00164713	-0.192924	0.415115	-0.0985273	0.679413	0.155816	0.511833	0.342934	0.138816	0.169118	0.475983	-0.151717	0.523133	-0.104614	0.660712	-0.0569393	0.811542	-0.115978	0.626313	0.363964	0.114667	-0.117247	0.622518	-0.0997515	0.675637	0.160072	0.500224	0.16057	0.498874
Mrot01877	blue	-0.372839	0.105441	-0.0593914	0.803575	-0.193902	0.412709	0.443483	0.0501621	-0.150188	0.527377	-0.502271	0.0240195	NA	NA	0.260956	0.266447	-0.229895	0.329528	-0.188482	0.42614	0.0761432	0.749681	-0.225944	0.338137	-0.157166	0.508136	0.0406948	0.864739	0.038898	0.870662	0.240211	0.307671	0.339781	0.142722	-0.320046	0.168936	-0.315208	0.175833	-0.247921	0.291924	0.014083	0.953009	0.312914	0.17917	-0.168624	0.477292	-0.24431	0.299235
Mrot04697	blue	0.372676	0.105606	-0.126367	0.595503	0.0767701	0.747684	-0.249575	0.288611	0.504803	0.0232049	0.720604	0.000338337	NA	NA	-0.0863509	0.717363	0.0069013	0.976963	0.193013	0.414896	-0.0455778	0.848679	0.0844937	0.723211	0.0528641	0.824822	-0.0743793	0.755308	0.147801	0.534036	-0.309636	0.184013	-0.304109	0.192376	0.647851	0.00201026	0.355835	0.123613	-0.215266	0.362051	-0.0888285	0.709586	-0.348496	0.132109	-0.163009	0.492288	0.477028	0.0334417
Mrot09011	blue	-0.372318	0.105968	-0.0251128	0.916302	0.333788	0.150359	-0.278059	0.235213	-0.0227862	0.924034	0.514281	0.0203475	NA	NA	0.75287	0.000127721	-0.0671989	0.778334	0.263417	0.261801	-0.588174	0.00637728	-0.327184	0.1591	0.0700619	0.769131	0.140877	0.553568	0.130678	0.582908	0.120535	0.612722	0.0320308	0.893358	-0.215775	0.36089	0.137578	0.562986	-0.119459	0.615919	-0.0313211	0.895708	-0.467296	0.0377619	-0.289516	0.215674	0.16891	0.476532
Mrot03013	blue	0.37229	0.105996	-0.117143	0.622828	0.141593	0.551533	-0.189653	0.423219	0.733249	0.000234741	0.685202	0.00085628	NA	NA	-0.145869	0.539453	0.132372	0.577989	0.0850476	0.721465	-0.317076	0.173147	0.122441	0.607072	-0.0972908	0.683235	-0.0362177	0.87951	0.0792624	0.73976	0.0461313	0.846862	0.0373842	0.875658	0.588793	0.00630843	0.0201304	0.932868	-0.11927	0.616482	0.117759	0.620989	-0.381191	0.0972632	-0.331557	0.153274	0.776075	5.77e-05
Mrot10522	blue	-0.372043	0.106246	-0.336885	0.146379	0.60296	0.00489088	-0.272306	0.245443	-0.0135648	0.954737	0.467534	0.0376513	NA	NA	0.111024	0.641222	-0.0172657	0.942405	0.192705	0.415654	-0.411892	0.0711516	-0.24978	0.288202	0.122428	0.607112	0.463396	0.0396101	-0.1719	0.468647	0.415687	0.0683313	-0.0140127	0.953244	-0.130657	0.582968	0.147897	0.533767	-0.00220758	0.99263	-0.20769	0.379591	-0.191045	0.41976	-0.182895	0.440228	0.33377	0.150383
Mrot01822	blue	0.371935	0.106356	-0.416281	0.0678978	-0.208898	0.376763	-0.179187	0.449708	0.130081	0.584643	0.371964	0.106327	NA	NA	-0.0219925	0.926673	-0.0493603	0.836277	-0.0529473	0.824551	0.215073	0.362492	-0.0331871	0.88953	0.392523	0.0869196	-0.148009	0.533455	-0.0896186	0.707112	-0.292614	0.21058	-0.211461	0.370803	0.400997	0.0797323	0.198604	0.401244	-0.28805	0.218113	-0.021908	0.926954	-0.0283583	0.905529	-0.0350201	0.883468	-0.0295337	0.901631
Mrot03257	blue	-0.371787	0.106506	-0.0906821	0.703786	0.144055	0.544563	-0.19538	0.409084	-0.186589	0.430886	0.114759	0.629969	NA	NA	0.212694	0.367954	-0.0691991	0.771901	-0.133021	0.576108	-0.361176	0.117681	-0.191763	0.41798	-0.186132	0.432037	0.641122	0.002317	0.479696	0.0323273	0.453623	0.0445491	-0.067322	0.777938	-0.137807	0.56233	-0.0633363	0.790797	0.085598	0.719732	-0.160057	0.500265	-0.372614	0.105669	-0.229139	0.331164	0.342299	0.139596
Mrot12956	blue	0.371602	0.106694	-0.237342	0.313659	0.161137	0.497339	0.0609174	0.798626	0.286637	0.22048	0.448918	0.0470903	NA	NA	-0.332233	0.152387	0.0187487	0.937467	0.293383	0.209328	0.493436	0.0270414	0.142573	0.548755	0.0926687	0.697587	-0.253781	0.280291	-0.069728	0.770203	-0.320408	0.168427	-0.0546173	0.819103	0.762849	9.17e-05	0.149916	0.528135	-0.336433	0.146955	-0.133861	0.573679	-0.0153949	0.948637	-0.017587	0.941335	0.301613	0.196237
Mrot12433	blue	0.371473	0.106825	-0.223152	0.344298	-0.187342	0.428994	-0.147612	0.534565	0.447268	0.0480071	0.39541	0.0844187	NA	NA	-0.302149	0.195403	0.472457	0.0354199	0.224384	0.341571	-0.0699939	0.769349	0.00577904	0.980709	0.0870986	0.715014	-0.138511	0.560316	-0.293372	0.209346	-0.224605	0.341082	-0.14208	0.550153	0.405339	0.0762248	0.10606	0.656295	-0.00409223	0.986339	-0.23476	0.319107	-0.0274956	0.908392	0.0977752	0.681737	0.220028	0.35127
Mrot09468	blue	0.371419	0.106881	-0.0382695	0.872736	-0.041522	0.862015	0.0681258	0.775352	0.349953	0.13039	0.387327	0.0915562	NA	NA	-0.226512	0.336891	0.0379292	0.873859	0.149011	0.530657	0.378873	0.0994849	-0.125598	0.597762	-0.0392145	0.869619	-0.371901	0.106391	0.0271813	0.909435	-0.148263	0.532744	0.16706	0.481446	0.717424	0.000369792	0.248686	0.290388	-0.0827528	0.728705	-0.254863	0.278177	-0.344353	0.137082	-0.105849	0.656939	0.355359	0.124152
Mrot10799	blue	-0.37073	0.107584	-0.0613708	0.797157	0.343564	0.138045	-0.307323	0.187483	0.0581655	0.807556	0.605862	0.00463578	NA	NA	0.478444	0.0328465	-0.0325474	0.891648	0.317275	0.172863	-0.628676	0.00298756	-0.348825	0.131719	0.0524128	0.826296	0.280897	0.230269	0.479939	0.0322275	0.182172	0.442067	-0.0424526	0.858952	-0.0303246	0.89901	0.0528509	0.824865	-0.0666613	0.780066	0.100933	0.671999	-0.51416	0.0203821	-0.316625	0.173794	0.444413	0.0496259
Mrot07958	blue	0.370247	0.108078	0.181152	0.444672	-0.14936	0.529683	0.0875151	0.713706	-0.0910122	0.702754	-0.481393	0.0316339	NA	NA	-0.267129	0.254887	-0.0663379	0.781108	-0.251849	0.284094	0.516867	0.0196187	0.574252	0.00809776	-0.0895982	0.707176	-0.151982	0.522399	-0.160471	0.499141	-0.190095	0.422119	-0.0577715	0.808836	0.0297993	0.900751	-0.18571	0.433099	-0.153819	0.517322	0.520322	0.0186777	0.327174	0.159114	0.176796	0.455879	-0.287789	0.218548
Mrot00667	blue	0.370043	0.108288	-0.143467	0.546226	0.058435	0.80668	-0.267391	0.254405	0.201433	0.39443	0.59135	0.00603023	NA	NA	-0.0601118	0.801238	-0.0833806	0.726723	-0.0693356	0.771463	-0.114528	0.630665	0.0332024	0.88948	0.0977171	0.681917	-0.223134	0.344337	0.232855	0.323163	0.209803	0.374652	0.0516216	0.828881	0.484047	0.0305731	0.211092	0.371657	-0.0364568	0.87872	0.0459121	0.847582	-0.55176	0.0116642	-0.368527	0.109855	0.481099	0.0317534
Mrot03856	blue	0.370019	0.108313	-0.243733	0.300414	0.0434252	0.855753	0.0480028	0.840724	0.194287	0.411763	0.26353	0.261589	NA	NA	0.16075	0.498386	-0.298673	0.200849	-0.239809	0.308505	-0.180838	0.445473	-0.196456	0.406459	0.0157625	0.947412	-0.152203	0.521787	-0.285512	0.222377	0.0865878	0.716619	-0.182112	0.442222	-0.0943827	0.692253	0.389889	0.089248	0.268994	0.251459	-0.0534672	0.822854	0.152787	0.520171	-0.275411	0.239887	-0.0392205	0.869599
Mrot00889	blue	0.36995	0.108384	-0.131016	0.581925	-0.00227082	0.992419	-0.201052	0.395345	0.453834	0.0444379	0.749539	0.000142166	NA	NA	0.00304584	0.989832	0.0916428	0.700786	0.358595	0.120523	-0.401591	0.0792451	0.0539328	0.821335	0.108398	0.649179	0.0137331	0.954175	0.0110227	0.963213	-0.168885	0.476599	-0.208912	0.376731	0.3741	0.104176	0.382932	0.095618	-0.203468	0.38957	0.144995	0.541914	-0.536888	0.0146533	-0.358455	0.120677	0.437683	0.0536072
Mrot02135	blue	0.369705	0.108636	-0.284138	0.224708	0.216225	0.359866	-0.299463	0.199601	0.397074	0.0830026	0.798412	2.45e-05	NA	NA	-0.302993	0.194097	0.0833265	0.726893	0.163119	0.491993	0.0860974	0.718161	-0.217235	0.35757	-0.0492531	0.836628	-0.15584	0.511767	0.0382903	0.872667	-0.224273	0.341817	-0.0864801	0.716957	0.790384	3.37e-05	0.328413	0.157447	-0.0986083	0.679163	-0.137842	0.562231	-0.117889	0.620599	-0.0185742	0.938048	0.578414	0.00754782
Mrot00296	blue	0.369703	0.108638	-0.199209	0.399779	0.226969	0.33589	-0.268737	0.25193	0.244871	0.298092	0.760516	9.92e-05	NA	NA	-0.0707921	0.766788	0.0462879	0.846348	0.187162	0.429446	-0.345562	0.135617	0.175332	0.459678	0.0670141	0.778929	0.00353525	0.988198	-0.0297209	0.901011	-0.135536	0.568849	-0.210937	0.372017	0.371862	0.10643	0.258705	0.270744	-0.111328	0.640304	-0.0159857	0.946669	-0.395746	0.0841314	-0.411717	0.0712834	0.466097	0.0383226
Mrot12406	blue	-0.368817	0.109554	-0.183317	0.439155	0.510727	0.0213842	-0.21424	0.3644	-0.0199848	0.933352	0.450595	0.046172	NA	NA	0.310329	0.182982	-0.27475	0.241062	0.0284063	0.90537	-0.520275	0.0186902	-0.302797	0.194399	0.027507	0.908354	0.271654	0.24662	0.333171	0.151161	0.247167	0.293442	-0.214745	0.363243	-0.142052	0.550232	0.0161218	0.946215	-0.25499	0.277928	0.316462	0.174027	-0.0623048	0.794133	-0.29039	0.214229	0.346305	0.134722
Mrot01706	blue	0.368588	0.109791	-0.291305	0.212723	0.0116816	0.961016	-0.1493	0.52985	0.508837	0.0219523	0.774351	6.14e-05	NA	NA	-0.194948	0.410141	-0.0192264	0.935876	0.30073	0.197614	-0.302165	0.195378	-0.0832623	0.727096	0.049901	0.834507	0.145848	0.539514	-0.0418355	0.860983	-0.201532	0.394193	-0.224894	0.340446	0.477051	0.033432	0.533801	0.0153447	-0.23236	0.324224	0.0729356	0.759923	-0.265055	0.258736	-0.278044	0.235239	0.471147	0.0360032
Mrot07988	blue	-0.368584	0.109795	0.0216852	0.927695	0.348869	0.131667	-0.313699	0.178023	-0.0811767	0.733691	0.572187	0.00838246	NA	NA	0.478761	0.0327146	-0.0499307	0.83441	0.519613	0.0188677	-0.607678	0.00448181	-0.183984	0.437461	0.0461329	0.846857	0.234543	0.319569	0.312893	0.179201	0.0369078	0.877231	-0.10696	0.653553	-0.153943	0.516982	0.309307	0.184503	-0.076034	0.750029	0.0434072	0.855812	-0.414451	0.06924	-0.258546	0.271049	0.197104	0.404881
Mrot03880	blue	0.368514	0.109868	-0.408248	0.0739402	0.0165096	0.944923	-0.110925	0.641521	0.68752	0.00080889	0.573075	0.00825907	NA	NA	-0.0556272	0.815813	-0.0756157	0.751362	-0.0753381	0.752248	-0.113496	0.633765	-0.0917642	0.700407	-0.102169	0.6682	-0.0725405	0.761187	-0.113926	0.632474	-0.0514334	0.829496	-0.0884389	0.710807	0.550934	0.0118161	-0.0969743	0.684215	-0.0742036	0.755869	-0.090101	0.705603	-0.0138953	0.953635	-0.0961736	0.686695	0.554518	0.0111686
Mrot11412	blue	0.368514	0.109868	-0.408248	0.0739402	0.0165096	0.944923	-0.110925	0.641521	0.68752	0.00080889	0.573075	0.00825907	NA	NA	-0.0556272	0.815813	-0.0756157	0.751362	-0.0753381	0.752248	-0.113496	0.633765	-0.0917642	0.700407	-0.102169	0.6682	-0.0725405	0.761187	-0.113926	0.632474	-0.0514334	0.829496	-0.0884389	0.710807	0.550934	0.0118161	-0.0969743	0.684215	-0.0742036	0.755869	-0.090101	0.705603	-0.0138953	0.953635	-0.0961736	0.686695	0.554518	0.0111686
Mrot09305	blue	0.368514	0.109868	-0.0680414	0.775623	-0.0317489	0.894291	-0.123082	0.605179	0.66662	0.00132829	0.526233	0.0171513	NA	NA	-0.0834464	0.726515	-0.0996563	0.67593	-0.0633099	0.790882	-0.123148	0.604984	-0.106925	0.65366	-0.117704	0.621152	-0.0661924	0.781577	-0.0798197	0.737992	-0.0569576	0.811483	-0.11915	0.616839	0.446844	0.048245	0.678409	0.00100893	-0.0996457	0.675963	-0.0909324	0.703004	-0.0564056	0.813279	-0.098904	0.678251	0.353733	0.126006
Mrot01465	blue	-0.368478	0.109905	-0.348624	0.131957	0.503466	0.0236323	-0.190312	0.421578	0.29309	0.209804	0.689133	0.000777233	NA	NA	-0.0721697	0.762374	-0.103536	0.66401	0.615933	0.00383407	-0.477071	0.0334235	-0.231449	0.326178	0.322834	0.165045	0.135305	0.569516	0.0151194	0.949555	-0.225366	0.339407	0.0166573	0.944431	0.134186	0.572741	-0.00091334	0.996951	-0.0625486	0.793344	-0.0508904	0.831271	0.10088	0.672163	-0.0967517	0.684904	0.368362	0.110026
Mrot01988	blue	-0.368378	0.110009	0.571571	0.00846902	-0.153387	0.518516	-0.0670342	0.778865	-0.156674	0.509481	-0.362375	0.116378	NA	NA	0.455567	0.0435311	-0.0707162	0.767031	-0.166302	0.483465	-0.0390344	0.870212	-0.0814407	0.732855	-0.196783	0.405661	-0.1387	0.559774	0.232221	0.324522	-0.042698	0.858144	0.559921	0.0102469	-0.225437	0.339249	-0.148068	0.533289	0.284728	0.223705	-0.090459	0.704483	-0.124145	0.602039	0.414353	0.0693128	-0.194787	0.410536
Mrot08702	blue	0.36809	0.110309	-0.10102	0.671731	0.270611	0.24851	-0.15326	0.518865	0.573979	0.00813487	0.575347	0.00795001	NA	NA	-0.117347	0.622218	0.210757	0.372434	-0.110434	0.643009	0.169524	0.474909	0.0194005	0.935297	-0.125026	0.599444	-0.203127	0.39038	0.279605	0.232512	-0.187991	0.427368	0.102752	0.666412	0.807059	1.71e-05	-0.0349116	0.883826	0.0555637	0.81602	-0.301839	0.195885	-0.0441607	0.853334	-0.327585	0.158559	0.679595	0.000980725
Mrot00859	blue	0.367574	0.110847	0.230435	0.328361	0.380535	0.0978878	0.0129755	0.956701	0.300285	0.19831	0.414075	0.0695185	NA	NA	0.127792	0.591326	0.00723761	0.975841	0.0135341	0.954839	-0.110759	0.642024	0.278209	0.23495	-0.25932	0.269566	-0.0326517	0.891303	-0.112266	0.637473	-0.0124665	0.958398	-0.364546	0.114045	0.195711	0.408275	0.453467	0.0446315	0.130665	0.582943	-0.294847	0.206958	-0.329467	0.15604	-0.196084	0.407366	0.323403	0.16426
Mrot01603	blue	0.367409	0.11102	-0.18771	0.428073	0.097527	0.682504	-0.348579	0.132011	0.540254	0.0139281	0.5449	0.0129748	NA	NA	0.00202589	0.993237	0.000261886	0.999126	-0.00973506	0.967508	0.0287071	0.904372	0.434077	0.055838	0.0997201	0.675734	0.0593355	0.803756	0.0223538	0.925472	-0.0905956	0.704056	-0.181372	0.444108	0.57496	0.00800197	0.153854	0.517226	-0.309953	0.183541	0.00293198	0.990212	-0.261802	0.264843	-0.125528	0.597966	0.433186	0.0564004
Mrot05782	blue	-0.367051	0.111395	-0.077374	0.745762	0.41265	0.0705816	-0.250248	0.28727	-0.0193193	0.935567	0.568468	0.00891588	NA	NA	0.418934	0.0659853	-0.0756269	0.751327	0.322218	0.165899	-0.624914	0.00321945	-0.317584	0.172422	-0.0413474	0.86259	0.423979	0.0624617	0.352839	0.127033	0.267338	0.254501	-0.116457	0.624881	-0.114779	0.62991	0.164248	0.488959	0.0290527	0.903226	-0.0381416	0.873158	-0.515634	0.0199635	-0.306344	0.188965	0.422296	0.0636211
Mrot07953	blue	0.366794	0.111665	-0.329002	0.156659	0.179513	0.44887	-0.23574	0.317034	0.549767	0.0120335	0.787901	3.71e-05	NA	NA	-0.220851	0.349425	2.16e-05	0.999928	0.163854	0.490016	0.111402	0.64008	-0.24423	0.299399	-0.0562284	0.813855	-0.0770215	0.746884	-0.00401012	0.986613	-0.263883	0.260926	-0.0659398	0.782391	0.803698	1.97e-05	0.352334	0.127616	-0.160057	0.500265	-0.116218	0.625595	-0.0753639	0.752165	-0.0490424	0.837318	0.578477	0.00753982
Mrot04793	blue	0.365895	0.112612	-0.226999	0.335825	-0.0671191	0.778591	-0.209698	0.374897	0.482062	0.0313639	0.693359	0.000699229	NA	NA	-0.202731	0.391327	0.086242	0.717706	0.153988	0.516857	0.0190914	0.936326	-0.120565	0.612632	-0.189511	0.423572	-0.173622	0.464136	0.133756	0.573984	-0.229897	0.329523	-0.0201722	0.932729	0.759278	0.000103446	0.463196	0.0397064	-0.243181	0.301545	-0.220016	0.351297	-0.0568996	0.811671	-0.214804	0.363108	0.476889	0.0335004
Mrot09955	blue	-0.365557	0.11297	-0.0804769	0.735908	0.681207	0.000943477	-0.289948	0.214959	0.00832243	0.972221	0.69743	0.000630452	NA	NA	0.416905	0.0674439	-0.12103	0.611252	0.309298	0.184517	-0.588681	0.00632081	-0.306881	0.188151	0.0961483	0.686773	0.217969	0.355908	0.175544	0.459127	0.171156	0.470603	-0.101644	0.669814	-0.0730117	0.759679	0.169197	0.475773	-0.0310926	0.896465	-0.0364304	0.878807	-0.417972	0.066674	-0.272806	0.244542	0.429213	0.0589588
Mrot02960	blue	-0.36536	0.113179	0.167476	0.480339	0.0875558	0.713578	-0.0820181	0.731028	-0.0880473	0.712036	0.254496	0.278892	NA	NA	0.330005	0.155324	-0.0104508	0.96512	0.0630226	0.791811	-0.389349	0.0897306	-0.28888	0.21673	-0.105547	0.657862	0.299098	0.200176	0.79735	2.55e-05	0.140028	0.555984	0.101116	0.671438	0.0551512	0.817363	-0.0596855	0.80262	-0.0700598	0.769138	0.0555763	0.815978	-0.466759	0.038012	-0.251618	0.284552	0.410496	0.0722105
Mrot12519	blue	0.36533	0.113211	-0.162799	0.492853	0.154549	0.515312	-0.26343	0.261776	0.507048	0.0225011	0.33522	0.14851	NA	NA	0.366559	0.111912	0.176018	0.457895	-0.18373	0.438107	0.0808151	0.734836	0.100255	0.674085	-0.25416	0.27955	-0.0835999	0.72603	-0.278051	0.235228	-0.259232	0.269733	-0.119146	0.616852	0.326754	0.15968	-0.143275	0.546769	-0.150331	0.526979	-0.0549597	0.817987	0.067032	0.778872	-0.266352	0.256324	0.251016	0.285744
Mrot03287	blue	-0.364386	0.114215	-0.450105	0.046439	0.364959	0.113605	-0.232476	0.323976	0.0890722	0.708823	0.53582	0.0148895	NA	NA	0.132312	0.578162	-0.185619	0.433329	0.333142	0.1512	-0.399563	0.0809161	-0.19966	0.398692	0.277652	0.235928	-0.0172482	0.942463	0.226137	0.337713	0.203058	0.390547	0.00765287	0.974455	0.0115643	0.961407	0.123024	0.60535	0.0566189	0.812584	-0.268392	0.252562	0.273316	0.243626	-0.239512	0.309124	0.168446	0.477761
Mrot12917	blue	0.364286	0.114323	-0.355114	0.12443	0.127019	0.593591	-0.203716	0.38898	0.502982	0.0237888	0.779324	5.12e-05	NA	NA	-0.240465	0.307144	-0.0212934	0.928999	0.302652	0.194624	-0.0479632	0.840854	0.00779474	0.973982	0.26126	0.265871	-0.150539	0.526401	-0.0347981	0.884202	-0.194473	0.411305	-0.0897441	0.706719	0.65331	0.00178705	0.239018	0.310152	-0.0975695	0.682373	-0.137355	0.563625	-0.324389	0.162902	-0.234506	0.319647	0.494179	0.0267763
Mrot08470	blue	0.364186	0.11443	-0.121408	0.610133	0.0368698	0.877356	-0.324701	0.162475	0.548787	0.0122185	0.764181	8.77e-05	NA	NA	-0.0110452	0.963138	0.22259	0.345546	0.227932	0.333789	-0.406424	0.0753671	0.0194609	0.935096	0.0784807	0.742243	-0.0954142	0.68905	0.0262407	0.912557	-0.14657	0.537487	-0.127023	0.593578	0.455397	0.0436193	0.199057	0.400146	-0.183388	0.438973	0.156534	0.509864	-0.470311	0.0363796	-0.310291	0.183038	0.541722	0.0136208
Mrot07390	blue	-0.364092	0.11453	-0.210838	0.372247	0.390213	0.0889592	-0.275268	0.240141	-0.0417232	0.861353	0.523528	0.017837	NA	NA	0.323031	0.164773	0.0889179	0.709306	0.475064	0.0342807	-0.378196	0.10014	-0.452995	0.0448824	0.113588	0.633489	0.218929	0.353742	0.246546	0.294695	0.251516	0.284753	0.00713062	0.976198	-0.0215465	0.928157	-0.0171195	0.942892	0.175797	0.458471	-0.162725	0.493052	-0.490437	0.0281326	-0.250086	0.287592	0.342317	0.139574
Mrot06154	blue	0.363636	0.115018	-0.123091	0.605149	-0.0387317	0.871211	-0.126021	0.59652	0.227667	0.334366	0.263732	0.261208	NA	NA	-0.161218	0.497119	-0.120925	0.611565	0.192056	0.417257	-0.122842	0.605886	-0.116553	0.624593	-0.136051	0.567368	-0.145992	0.539109	-0.160189	0.499908	-0.142808	0.548089	-0.118541	0.618654	0.12161	0.609533	-0.127426	0.5924	0.542331	0.0134952	0.201766	0.393632	-0.0442541	0.853027	0.246819	0.294144	0.175139	0.460179
Mrot08412	blue	-0.36282	0.115897	-0.157579	0.507007	0.37276	0.105522	-0.219036	0.3535	-0.0587812	0.805556	0.335579	0.148048	NA	NA	0.462908	0.0398462	0.00145142	0.995155	0.207805	0.379322	-0.683659	0.00088912	-0.283349	0.226054	0.0634302	0.790493	0.439168	0.0527087	0.0759316	0.750355	0.315038	0.176079	-0.290497	0.214053	-0.469055	0.0369505	0.0981953	0.680439	0.274911	0.240777	-0.137698	0.562641	-0.219832	0.35171	-0.261643	0.265145	0.122698	0.606313
Mrot01250	blue	0.362803	0.115915	0.161749	0.495685	-0.319304	0.169981	-0.00325596	0.98913	-0.0384412	0.872169	-0.424827	0.0618836	NA	NA	-0.28763	0.218815	0.376483	0.101814	-0.332386	0.152187	0.665127	0.0013742	0.422641	0.0633822	-0.210619	0.372755	-0.23606	0.316359	-0.0475262	0.842286	-0.240625	0.306812	0.373599	0.104678	0.37069	0.107624	-0.235694	0.317132	-0.0181546	0.939445	-0.0540457	0.820967	0.388737	0.0902808	0.19401	0.412441	-0.149383	0.52962
Mrot08734	blue	-0.362717	0.116009	-0.185417	0.433838	0.416875	0.0674657	-0.249787	0.288188	0.0598353	0.802134	0.70306	0.000544851	NA	NA	0.209057	0.376393	0.0215898	0.928013	0.410874	0.0719224	-0.590801	0.00608917	-0.368078	0.110322	0.0775237	0.745285	0.196685	0.405901	0.44813	0.0475262	0.180929	0.445241	-0.143606	0.545832	0.0639553	0.788796	0.288053	0.218107	0.0194005	0.935297	-0.208178	0.378448	-0.17682	0.455818	-0.244543	0.298761	0.424979	0.0617806
Mrot00414	blue	0.362611	0.116123	-0.247559	0.292652	0.0203939	0.931991	-0.14408	0.544494	0.183535	0.4386	0.473949	0.0347643	NA	NA	-0.174127	0.462817	0.0424966	0.858807	0.178923	0.450387	0.423801	0.0625838	-0.128748	0.588533	0.0755219	0.751662	-0.0817247	0.731956	-0.0249837	0.916731	-0.204109	0.388046	-0.0643926	0.787384	0.678989	0.000995038	0.275926	0.238973	-0.114723	0.630078	-0.225931	0.338164	-0.350027	0.130303	-0.00561363	0.981261	0.287951	0.218277
Mrot13239	blue	-0.362132	0.116641	0.0750964	0.753019	0.390095	0.0890643	-0.270824	0.248124	-0.0988838	0.678313	0.37328	0.104998	NA	NA	0.575574	0.00791962	0.016274	0.945708	0.199453	0.399191	-0.646882	0.00205219	-0.326063	0.160618	0.0805574	0.735653	0.320506	0.168289	0.198234	0.402138	0.216079	0.360199	0.0243978	0.918678	-0.354907	0.124666	0.00403808	0.98652	0.244009	0.299851	0.0456152	0.848556	-0.561192	0.0100394	-0.281801	0.22871	0.230847	0.327473
Mrot05988	blue	0.361869	0.116927	-0.118416	0.619028	0.274978	0.240656	-0.225233	0.339698	0.583567	0.00690977	0.787155	3.82e-05	NA	NA	0.124241	0.601756	0.0266683	0.911137	0.0591353	0.804406	-0.42092	0.0645814	-0.0695359	0.770819	-0.16947	0.475051	-0.0437837	0.854574	0.019766	0.93408	-0.07369	0.75751	-0.28698	0.219904	0.417075	0.0673208	0.108275	0.649555	-0.175038	0.460444	0.218465	0.354787	-0.332615	0.151887	-0.257803	0.272478	0.668329	0.0012773
Mrot08585	blue	0.361595	0.117225	-0.235937	0.316618	0.34209	0.139854	-0.243243	0.301418	0.5374	0.014541	0.830294	5.88e-06	NA	NA	-0.108685	0.648309	-0.079077	0.740349	0.288761	0.216927	-0.012937	0.956829	-0.0532887	0.823436	-0.040671	0.864818	-0.19284	0.415321	0.0388617	0.870782	-0.212734	0.367862	-0.108919	0.647599	0.707133	0.000489247	0.130432	0.583622	-0.0827962	0.728568	-0.00149873	0.994997	-0.334141	0.149902	-0.268823	0.251771	0.648871	0.00196685
Mrot05284	blue	0.361557	0.117266	-0.151377	0.524076	0.277027	0.237027	-0.371327	0.106974	0.442524	0.0507196	0.842332	3.18e-06	NA	NA	-0.0635422	0.790131	0.00370909	0.987618	0.170593	0.472086	-0.16493	0.487131	-0.0345703	0.884955	-0.116203	0.62564	-0.0952631	0.689519	0.185831	0.432795	-0.0852295	0.720892	-0.107147	0.652983	0.664917	0.00138077	0.169152	0.475891	-0.116606	0.624435	0.147356	0.535282	-0.41537	0.0685632	-0.193261	0.414285	0.706691	0.000495044
Mrot07522	blue	0.360975	0.117901	-0.181216	0.444507	0.366592	0.111877	-0.276308	0.238298	0.388178	0.0907846	0.812393	1.35e-05	NA	NA	0.0275024	0.908369	0.0131182	0.956225	0.241155	0.305716	-0.303728	0.192963	-0.0210842	0.929694	-0.107637	0.651493	-0.0743383	0.755439	-0.0351097	0.883171	-0.130837	0.582444	-0.138951	0.559057	0.442731	0.050599	0.086129	0.718061	-0.192191	0.416923	0.330126	0.155164	-0.34838	0.132246	-0.35202	0.12798	0.612744	0.0040744
Mrot02450	blue	0.360889	0.117995	-0.218178	0.355436	0.352726	0.127163	-0.138038	0.561668	0.482169	0.0313206	0.765096	8.5e-05	NA	NA	0.0214051	0.928627	-0.113601	0.633449	-0.0261491	0.912861	0.0886967	0.709999	-0.142596	0.548689	-0.159245	0.502469	-0.0625223	0.793429	0.0725085	0.761289	-0.0761675	0.749604	-0.0548944	0.8182	0.732568	0.000239531	0.287312	0.219347	-0.0701453	0.768863	-0.293329	0.209416	-0.280084	0.23168	-0.248657	0.290446	0.666151	0.00134258
Mrot11058	blue	-0.36078	0.118114	0.222264	0.346271	-0.0533235	0.823323	-0.052934	0.824594	-0.162777	0.492912	-0.522084	0.0182117	NA	NA	-0.0145697	0.951387	-0.172456	0.467189	-0.0774715	0.745451	0.0997837	0.675538	0.267554	0.254103	0.32821	0.15772	-0.13848	0.560405	-0.153794	0.517391	0.0186535	0.937783	0.255371	0.277185	-0.396181	0.0837606	-0.250591	0.286588	0.405725	0.0759188	-0.134585	0.571589	0.325477	0.161415	0.681349	0.000940249	-0.483188	0.0309132
Mrot06054	blue	-0.36059	0.118322	-0.137409	0.563469	-0.29431	0.207824	0.309112	0.184795	-0.271862	0.246243	-0.597064	0.00544498	NA	NA	-0.247839	0.292088	-0.228422	0.332721	-0.0551688	0.817306	0.415549	0.0684321	-0.0237852	0.920714	0.358198	0.120963	-0.156326	0.510435	-0.0410782	0.863477	0.0780158	0.74372	0.192161	0.416997	-0.191166	0.41946	-0.179375	0.449225	0.00331995	0.988917	-0.236398	0.315645	0.583368	0.00693353	0.53311	0.015503	-0.545877	0.0127812
Mrot06038	blue	0.360485	0.118437	-0.226623	0.336647	0.332585	0.151927	-0.202525	0.391816	0.426538	0.0607299	0.874047	4.75e-07	NA	NA	-0.132365	0.578008	-0.058297	0.807128	0.244146	0.29957	-0.126298	0.595705	-0.0752038	0.752676	0.0757806	0.750837	-0.12507	0.599316	0.00446201	0.985105	-0.184829	0.435324	-0.158544	0.504376	0.624547	0.00324283	0.323273	0.164438	-0.031811	0.894086	-0.15483	0.51454	-0.381209	0.097246	-0.23462	0.319405	0.59747	0.00540526
Mrot00682	blue	0.360321	0.118617	-0.302797	0.1944	0.266944	0.255229	-0.154364	0.515822	0.507154	0.022468	0.693521	0.000696372	NA	NA	-0.314401	0.177002	0.0927794	0.697242	0.139426	0.557701	0.105306	0.658596	-0.0408665	0.864174	-0.230522	0.328174	-0.208711	0.3772	-0.0321608	0.892928	-0.22872	0.332074	-0.0711124	0.765761	0.76513	8.49e-05	0.245175	0.297474	-0.143923	0.544937	-0.240581	0.306903	0.274828	0.240924	-0.0849923	0.72164	0.547236	0.0125159
Mrot03453	blue	-0.360258	0.118687	0.0549952	0.817872	0.347397	0.133415	-0.218369	0.355005	-0.0342732	0.885938	0.579834	0.00736735	NA	NA	0.486187	0.029738	-0.0637881	0.789336	0.366081	0.112416	-0.65901	0.00157655	-0.314712	0.176551	0.0825939	0.729208	0.187855	0.427708	0.403392	0.0777831	0.115133	0.628848	0.095963	0.687347	-0.0943062	0.692491	0.10032	0.673886	-0.0217534	0.927468	0.0792696	0.739737	-0.613411	0.00402313	-0.373029	0.10525	0.377755	0.10057
Mrot09475	blue	-0.360098	0.118862	0.0724321	0.761534	0.454567	0.0440524	-0.0340697	0.886611	-0.336164	0.147298	-0.00202043	0.993255	NA	NA	-0.122534	0.606798	-0.16508	0.486731	-0.0425385	0.858669	-0.14542	0.540718	-0.269928	0.249753	-0.130861	0.582375	0.264155	0.260417	0.213156	0.36689	0.42963	0.0586856	0.0880423	0.712051	-0.201635	0.393947	0.00441626	0.985257	0.482456	0.0312058	-0.213977	0.365003	-0.11425	0.631499	0.0596687	0.802675	0.208209	0.378374
Mrot00183	blue	0.360006	0.118963	-0.133991	0.573304	0.291473	0.212446	0.101316	0.670822	0.454254	0.0442166	0.554248	0.0112163	NA	NA	0.0863147	0.717477	-0.257711	0.272655	0.161434	0.496537	-0.396003	0.0839122	0.0888333	0.709571	0.17867	0.451041	-0.151314	0.524251	-0.183628	0.438364	-0.075883	0.75051	-0.245673	0.296463	0.0982035	0.680413	-0.0207737	0.930727	0.290875	0.213429	0.0871603	0.71482	-0.217648	0.356634	-0.0975007	0.682586	0.355948	0.123486
Mrot06382	blue	0.359411	0.119619	-0.20756	0.379896	0.0669846	0.779025	0.123191	0.604855	0.570376	0.00863884	0.556357	0.0108475	NA	NA	-0.073392	0.758463	0.113919	0.632493	0.262053	0.264369	-0.260452	0.267405	-0.161226	0.497098	0.0376276	0.874854	-0.162056	0.494856	-0.235123	0.318339	-0.189187	0.42438	-0.386023	0.0927478	0.245612	0.296586	0.464158	0.0392433	-0.169265	0.475594	0.00511266	0.982933	0.150512	0.526477	-0.160295	0.499618	0.226342	0.337262
Mrot04967	blue	0.358521	0.120604	-0.260198	0.267889	0.200963	0.395557	-0.308651	0.185484	0.507366	0.0224027	0.818664	1.02e-05	NA	NA	-0.268771	0.251868	0.112299	0.637372	0.0462318	0.846532	-0.0185399	0.938162	-0.177844	0.453169	-0.0967757	0.684829	-0.0361497	0.879735	0.0430927	0.856846	-0.157741	0.506565	-0.0580791	0.807837	0.802288	2.09e-05	0.352181	0.127793	-0.214794	0.36313	-0.135112	0.57007	-0.181114	0.444769	-0.094612	0.691541	0.684011	0.000881548
Mrot04741	blue	0.358058	0.12112	-0.226745	0.33638	0.256888	0.274243	-0.258878	0.270412	0.509159	0.0218545	0.730664	0.000253365	NA	NA	-0.144313	0.543835	0.216084	0.360185	0.188152	0.426967	0.0387024	0.871308	-0.280618	0.230754	-0.0755053	0.751714	-0.113718	0.633099	0.170673	0.471875	-0.124542	0.600871	-0.0616343	0.796304	0.729795	0.000259899	-0.0267865	0.910745	-0.0396486	0.868187	0.0906946	0.703747	-0.3742	0.104076	-0.281043	0.230018	0.726161	0.000288821
Mrot08834	blue	0.357838	0.121364	-0.0297118	0.901041	0.0192533	0.935787	-0.0310746	0.896525	0.422913	0.0631947	0.441848	0.0511158	NA	NA	-0.293697	0.208817	0.180146	0.447247	-0.159728	0.501157	0.227025	0.335769	-0.295691	0.205599	-0.388286	0.0906868	-0.0928493	0.697024	0.209472	0.375425	-0.0514039	0.829592	0.256868	0.274281	0.800632	2.23e-05	0.267331	0.254515	0.0284773	0.905135	-0.331674	0.15312	-0.158479	0.504554	-0.188861	0.425194	0.643936	0.00218429
Mrot13182	blue	-0.357654	0.12157	-0.0647222	0.78632	0.230238	0.328786	-0.27677	0.237482	-0.00509354	0.982997	0.469152	0.0369063	NA	NA	0.354809	0.124778	-0.166459	0.483046	0.166824	0.482074	-0.4968	0.0258574	-0.383166	0.0953981	0.160757	0.498367	0.221175	0.3487	0.623641	0.00330125	0.224098	0.342203	0.0403063	0.86602	-0.020396	0.931984	0.0516427	0.828812	0.236336	0.315775	-0.0706902	0.767115	-0.484622	0.0303466	-0.293107	0.209777	0.3675	0.110924
Mrot12232	blue	0.357373	0.121884	-0.299457	0.199611	0.183049	0.439836	-0.210084	0.373999	0.469485	0.036754	0.802329	2.08e-05	NA	NA	-0.237321	0.313703	0.10517	0.659013	0.199379	0.399369	0.0690001	0.772541	-0.181255	0.444408	-0.0465137	0.845607	-0.128698	0.588678	0.140591	0.554381	-0.228512	0.332526	-0.12908	0.587561	0.805799	1.8e-05	0.337517	0.145576	-0.0742883	0.755599	-0.256451	0.27509	-0.0381647	0.873082	-0.043129	0.856727	0.583222	0.00695101
Mrot06359	blue	0.356676	0.122666	-0.19519	0.40955	0.264215	0.260303	-0.20045	0.396789	0.390427	0.0887687	0.579576	0.00739995	NA	NA	-0.20364	0.389159	-0.210147	0.373851	-0.0300921	0.899781	0.114267	0.631448	0.139943	0.556228	-0.073994	0.756539	-0.0966099	0.685343	0.176083	0.457728	-0.0156175	0.947895	-0.208232	0.37832	0.674847	0.00109771	-0.0535938	0.822441	-0.140239	0.555385	0.0566608	0.812448	-0.345337	0.135889	-0.114419	0.630991	0.638013	0.00247139
Mrot12291	blue	-0.356267	0.123126	-0.192466	0.416243	0.156839	0.509032	-0.267571	0.254073	-0.0598346	0.802137	0.351117	0.129029	NA	NA	0.525283	0.0173895	-0.0812816	0.733359	0.116068	0.626046	-0.546293	0.0126996	-0.2635	0.261645	-0.0242081	0.919308	0.390507	0.088697	0.383551	0.0950377	0.535645	0.0149287	-0.158228	0.505238	-0.210415	0.373228	0.0348488	0.884034	-0.00310347	0.989639	-0.0808736	0.734651	-0.500135	0.0247245	-0.317232	0.172924	0.274512	0.241487
Mrot05772	blue	-0.356143	0.123266	0.25925	0.269699	-0.28968	0.215402	0.0735707	0.757891	-0.345937	0.135165	-0.349355	0.131094	NA	NA	0.100114	0.674521	-0.0681159	0.775383	-0.0637302	0.789523	0.0992689	0.677125	-0.02594	0.913555	0.123823	0.602989	0.0328785	0.890552	0.573618	0.00818438	0.0697969	0.769982	0.471207	0.0359763	-0.10056	0.673147	-0.0100643	0.96641	0.232086	0.32481	-0.315935	0.174784	-0.186961	0.429952	-0.120616	0.612481	-0.197884	0.402987
Mrot01678	blue	0.355639	0.123835	0.0944143	0.692155	0.226307	0.33734	-0.210104	0.373951	0.175862	0.458301	0.395364	0.0844581	NA	NA	-0.262244	0.264009	-0.0550569	0.81767	-0.00779675	0.973975	0.0185703	0.938061	0.540093	0.0139621	-0.140313	0.555175	0.0856879	0.719449	0.0586934	0.805841	-0.174691	0.461346	0.0133306	0.955517	0.453732	0.0444917	0.233144	0.322546	0.0888949	0.709378	-0.228728	0.332058	-0.322212	0.165907	-0.28574	0.221991	0.412279	0.0708601
Mrot11126	blue	0.355627	0.123849	0.113097	0.634967	0.430945	0.0578324	-0.277732	0.235786	0.200052	0.397747	0.69232	0.000717766	NA	NA	-0.113919	0.632494	0.0167688	0.94406	0.124883	0.599866	-0.473468	0.0349747	0.27538	0.239942	0.0348216	0.884124	-0.0859162	0.718731	0.0116864	0.961	0.00197407	0.99341	-0.191681	0.418185	0.187611	0.42832	0.448367	0.0473948	0.176564	0.456479	0.0757471	0.750943	-0.367515	0.110909	-0.313869	0.177775	0.44381	0.0499733
Mrot10978	blue	0.355598	0.123882	-0.166667	0.482493	-0.0746455	0.754458	-0.194491	0.411262	0.490507	0.0281066	0.415203	0.0686861	NA	NA	0.172233	0.467774	-0.17664	0.456282	0.137796	0.56236	-0.309907	0.183609	0.0820668	0.730874	-0.169582	0.474756	0.144593	0.543047	0.0951708	0.689805	-0.174645	0.461467	-0.210629	0.372732	0.198594	0.401267	-0.193504	0.413687	0.116107	0.625928	0.427849	0.0598571	-0.262237	0.264022	-0.188827	0.42528	0.387189	0.091682
Mrot08366	blue	0.355373	0.124136	-0.206219	0.383051	0.327224	0.159047	-0.198835	0.400685	0.442587	0.0506828	0.73528	0.000220946	NA	NA	0.155517	0.512652	-0.0812333	0.733512	0.0270043	0.910022	-0.353562	0.126201	-0.277563	0.236084	-0.134694	0.571275	-0.105112	0.659189	-0.179657	0.448502	0.0254418	0.91521	-0.242362	0.303226	0.287513	0.21901	0.143862	0.545109	-0.136366	0.566464	0.326428	0.160122	-0.292171	0.211304	-0.20579	0.384065	0.540492	0.0138779
Mrot13322	blue	0.354932	0.124638	-0.182026	0.442441	0.45308	0.0448368	-0.259264	0.269674	0.381271	0.0971863	0.879535	3.25e-07	NA	NA	-0.0168811	0.943686	0.014778	0.950693	0.0495164	0.835766	-0.198063	0.402552	-0.176777	0.455928	-0.176279	0.457219	-0.063052	0.791716	0.196579	0.406159	-0.0290542	0.903221	-0.258797	0.270567	0.575337	0.00795134	0.366518	0.111955	-0.0174414	0.941819	-0.0924247	0.698347	-0.244273	0.299311	-0.401455	0.0793566	0.693656	0.000694005
Mrot00622	blue	0.354816	0.124769	-0.215451	0.361629	0.216709	0.358764	-0.247021	0.293735	0.58788	0.00641031	0.87209	5.42e-07	NA	NA	-0.144468	0.543398	0.0668059	0.7796	0.171777	0.468971	-0.1838	0.437928	-0.209084	0.376329	-0.071127	0.765714	-0.0169448	0.943473	0.192598	0.415919	-0.0769012	0.747266	-0.044848	0.851076	0.726616	0.000285053	0.240906	0.306232	0.0129669	0.95673	-0.0778747	0.744169	-0.404316	0.0770409	-0.237841	0.312613	0.785469	4.07e-05
Mrot10402	blue	-0.354656	0.124951	0.168248	0.478289	-0.411511	0.0714394	0.243204	0.301498	-0.192262	0.416748	-0.662301	0.00146479	NA	NA	-0.0779981	0.743777	-0.210989	0.371896	-0.278275	0.234835	0.299393	0.199711	0.161738	0.495715	0.0788255	0.741147	-0.163486	0.491006	0.359564	0.119449	0.216464	0.359321	0.329342	0.156206	-0.141719	0.551175	-0.141491	0.551825	0.110266	0.643515	-0.36019	0.118761	0.360207	0.118742	0.278137	0.235076	-0.391281	0.0880119
Mrot06806	blue	-0.35392	0.125791	-0.00141918	0.995262	0.219457	0.352553	-0.271294	0.247271	-0.242513	0.302915	0.402076	0.0788492	NA	NA	0.390874	0.0883718	-0.0821489	0.730614	0.180945	0.4452	-0.323475	0.16416	-0.0898797	0.706295	-0.0793428	0.739505	0.0492315	0.836699	0.49601	0.0261317	0.448677	0.047223	-0.109686	0.645274	0.0287618	0.904191	0.238899	0.3104	-0.17196	0.468489	-0.272987	0.244217	-0.449388	0.0468316	-0.104766	0.660248	0.232378	0.324185
Mrot06284	blue	0.353231	0.126582	-0.163981	0.489677	0.122133	0.607985	-0.181003	0.445052	0.572785	0.00829926	0.743671	0.00017103	NA	NA	-0.229595	0.330176	0.146027	0.539011	-0.0688994	0.772864	-0.0285891	0.904764	-0.151187	0.524602	-0.17219	0.467885	-0.0116979	0.960961	0.280043	0.231751	-0.0966179	0.685318	0.0557411	0.815442	0.857621	1.35e-06	0.285608	0.222215	-0.196851	0.405497	-0.186324	0.431552	-0.205486	0.384783	-0.229483	0.33042	0.784579	4.21e-05
Mrot04689	blue	0.353051	0.126789	-0.226974	0.33588	0.395959	0.08395	-0.2494	0.28896	0.512029	0.0209996	0.834557	4.76e-06	NA	NA	-0.200119	0.397587	0.0221163	0.926262	0.0927431	0.697355	-0.00561782	0.981247	-0.223613	0.343276	-0.187258	0.429204	-0.0641344	0.788217	0.119046	0.61715	-0.0654182	0.784073	-0.10183	0.669242	0.7812	4.78e-05	0.146324	0.538176	-0.0434473	0.85568	-0.0518339	0.828187	-0.292865	0.210171	-0.148429	0.532281	0.81452	1.23e-05
Mrot05942	blue	0.353032	0.126811	-0.32119	0.167331	0.130883	0.58231	0.0197076	0.934275	0.46317	0.0397192	0.549569	0.0120705	NA	NA	-0.252691	0.282434	-0.0549502	0.818018	0.0780256	0.743689	0.216061	0.360239	-0.327856	0.158195	-0.068078	0.775505	-0.132537	0.577509	0.211348	0.371063	0.0274703	0.908476	0.00469809	0.984316	0.743011	0.000174572	-0.0181681	0.9394	-0.161691	0.495842	0.165938	0.484436	-0.216401	0.359464	-0.212233	0.369018	0.652642	0.00181322
Mrot10739	blue	-0.353006	0.12684	-0.203882	0.388585	0.415809	0.0682417	-0.197766	0.403273	0.256361	0.275262	0.670097	0.00122631	NA	NA	0.129026	0.587719	-0.171276	0.470286	0.457929	0.0423177	-0.255503	0.276928	-0.0329141	0.890434	0.139683	0.55697	-0.180544	0.446227	0.312788	0.179354	-0.201805	0.39354	0.0456804	0.848342	0.361337	0.117505	0.142169	0.549901	-0.194931	0.410184	-0.375379	0.102903	0.261728	0.264985	0.0111684	0.962727	0.306052	0.189407
Mrot03316	blue	0.352888	0.126977	-0.30726	0.187577	0.276073	0.238712	-0.321885	0.166363	0.606108	0.00461461	0.887977	1.75e-07	NA	NA	-0.0328272	0.890721	-0.0218425	0.927172	0.212732	0.367866	-0.280289	0.231323	-0.0993654	0.676827	0.126427	0.595328	-0.170866	0.471366	-0.0173794	0.942026	-0.17792	0.452974	-0.191272	0.419197	0.527899	0.0167398	0.282896	0.226828	-0.0815401	0.732541	0.073521	0.75805	-0.146753	0.536971	-0.263873	0.260944	0.5428	0.0133989
Mrot03790	blue	-0.35253	0.127389	0.00804671	0.973141	0.201154	0.395099	0.100003	0.674861	0.156555	0.509807	0.315901	0.174834	NA	NA	-0.0595893	0.802933	-0.220427	0.350374	0.299225	0.199977	-0.0909238	0.703031	-0.460473	0.0410406	-0.096612	0.685337	0.0391302	0.869897	0.198948	0.400411	-0.163218	0.491726	0.335612	0.148006	0.260989	0.266385	0.210894	0.372116	0.171334	0.470134	-0.367523	0.110901	0.175895	0.458214	0.369503	0.108844	0.264958	0.258916
Mrot07492	blue	0.352379	0.127563	-0.084322	0.723752	0.419968	0.0652515	-0.0403888	0.865748	0.316062	0.174602	0.63281	0.00274895	NA	NA	-0.128363	0.589658	0.163274	0.491576	-0.100964	0.671904	0.0922759	0.698811	-0.230987	0.327171	-0.406851	0.0750307	-0.025243	0.91587	0.167303	0.480797	-0.00771519	0.974247	0.0398645	0.867476	0.705674	0.00050858	0.152165	0.521893	0.133856	0.573693	-0.333311	0.150979	-0.0891581	0.708554	-0.138457	0.56047	0.748949	0.000144863
Mrot02818	blue	0.351687	0.128365	-0.182968	0.44004	0.0403561	0.865855	-0.178482	0.451524	0.386346	0.0924512	0.586533	0.00656297	NA	NA	-0.241423	0.305161	-0.0279615	0.906846	0.0242968	0.919013	0.247347	0.293079	-0.0991923	0.677361	-0.111444	0.639952	-0.20263	0.391566	0.0339315	0.887068	-0.239214	0.309743	-0.0419231	0.860695	0.750502	0.000137852	0.604446	0.00475879	-0.171141	0.470642	-0.339835	0.142656	0.124116	0.602125	0.0737616	0.757281	0.331156	0.153803
Mrot10441	blue	0.351648	0.128411	-0.145243	0.541216	0.218651	0.354367	-0.181378	0.444094	0.500056	0.024751	0.447671	0.0477821	NA	NA	0.00507137	0.983071	-0.128503	0.589249	0.0242581	0.919142	0.430729	0.0579725	0.115	0.629246	-0.15401	0.516797	-0.0924223	0.698355	-0.11907	0.617078	-0.259594	0.269043	-0.0504792	0.832616	0.683215	0.000898756	0.241449	0.305109	0.0589921	0.804871	-0.440815	0.0517251	-0.0684267	0.774384	0.0380801	0.873361	0.340716	0.141555
Mrot12383	blue	0.351634	0.128427	-0.239065	0.310054	0.111163	0.640804	-0.216191	0.359942	0.636839	0.00253191	0.721683	0.000328194	NA	NA	0.0252233	0.915935	-0.128679	0.588732	0.00586885	0.980409	-0.292822	0.210241	-0.0378034	0.874274	-0.139324	0.557994	-0.136136	0.567125	-0.0199064	0.933613	-0.117866	0.620667	-0.156838	0.509032	0.486277	0.029703	0.299355	0.199771	-0.264973	0.258888	0.119533	0.615701	0.00917958	0.969361	-0.220837	0.349455	0.503908	0.0234905
Mrot03196	blue	-0.351434	0.12866	-0.201534	0.394187	0.248522	0.290717	-0.19818	0.40227	0.00911303	0.969583	0.583231	0.00694993	NA	NA	0.361332	0.117511	-0.118116	0.619922	0.43041	0.058179	-0.586731	0.00654029	-0.302421	0.194981	0.0536204	0.822354	0.491794	0.0276348	0.394077	0.0855672	0.179474	0.448973	-0.123793	0.603079	-0.0414648	0.862203	0.155848	0.511746	-0.0535945	0.822439	-0.0479132	0.841018	-0.527416	0.0168583	-0.316588	0.173846	0.393938	0.0856876
Mrot08913	blue	0.351035	0.129124	-0.276245	0.238409	0.193951	0.412586	-0.306523	0.188693	0.522054	0.0182195	0.70375	0.000535065	NA	NA	-0.140268	0.555302	-0.0502251	0.833447	0.0580067	0.808072	-0.400767	0.079921	-0.26119	0.266003	-0.207411	0.380246	0.0618377	0.795645	-0.0713684	0.76494	0.0140651	0.953069	-0.221994	0.346873	0.351779	0.128259	0.121871	0.60876	0.0330623	0.889944	0.353223	0.12659	-0.14587	0.539451	-0.116828	0.623769	0.619398	0.0035863
Mrot02091	blue	-0.35096	0.129212	-0.0838591	0.725212	0.654714	0.00173315	-0.34864	0.131937	0.183442	0.438836	0.656288	0.00167433	NA	NA	0.0502038	0.833517	-0.16	0.500419	0.474391	0.0345721	-0.298887	0.20051	-0.241749	0.304489	0.300304	0.198282	-0.181915	0.442722	0.0160723	0.94638	-0.217116	0.357841	0.0195837	0.934687	0.146548	0.537546	0.103436	0.664315	-0.00609068	0.979668	-0.0770726	0.746721	-0.138538	0.560237	-0.103752	0.663348	0.296836	0.203767
Mrot03931	blue	-0.350112	0.130203	-0.444481	0.049587	0.492048	0.0275422	-0.189109	0.424576	0.00748934	0.975001	0.662858	0.00144657	NA	NA	-0.215162	0.36229	-0.0545577	0.819298	0.487963	0.0290587	-0.260323	0.267652	-0.224936	0.340352	0.297737	0.202332	0.213319	0.366514	0.0692537	0.771726	-0.196712	0.405836	0.158961	0.503241	0.290741	0.21365	0.00945077	0.968456	-0.160441	0.499224	-0.203056	0.390551	0.15091	0.525372	-0.0624071	0.793802	0.378797	0.0995587
Mrot05453	blue	0.35	0.130335	-0.116	0.626249	0.193332	0.41411	-0.280732	0.230555	0.285169	0.222958	0.411219	0.0716601	NA	NA	-0.189181	0.424394	0.327805	0.158263	0.238924	0.310348	0.15946	0.501887	0.371459	0.106839	0.145062	0.541724	-0.0437053	0.854832	-0.0977885	0.681696	-0.226127	0.337735	-0.134146	0.572857	0.427696	0.0599579	0.234846	0.318925	0.160357	0.49945	-0.388625	0.0903809	-0.123904	0.602752	-0.259296	0.269612	0.203338	0.389878
Mrot09053	blue	-0.349509	0.130911	-0.24239	0.303169	-0.160589	0.498823	0.244818	0.2982	-0.204239	0.387736	-0.408881	0.0734502	NA	NA	-0.172283	0.467641	-0.175518	0.459194	-0.141947	0.55053	0.0275862	0.908091	0.239727	0.308676	0.243429	0.301037	0.606288	0.00459922	-0.110083	0.644071	0.205212	0.38543	0.231107	0.326914	-0.256009	0.275945	-0.153561	0.518036	-0.174514	0.461809	-0.166707	0.482385	0.297861	0.202135	0.20014	0.397536	-0.204043	0.388201
Mrot08297	blue	0.349346	0.131104	-0.287188	0.219554	0.065927	0.782432	-0.257058	0.273915	0.537744	0.014466	0.635478	0.00260355	NA	NA	-0.228758	0.331992	0.136514	0.566038	0.221085	0.348902	-0.37423	0.104046	-0.231082	0.326967	0.126023	0.596514	0.172895	0.466038	-0.26	0.268268	-0.206774	0.381743	-0.27825	0.234879	0.248119	0.291525	0.345922	0.135184	-0.0618089	0.795738	0.356736	0.122598	-0.0817056	0.732017	-0.0654518	0.783965	0.371381	0.106919
Mrot03889	blue	0.348951	0.13157	-0.164472	0.488358	0.359897	0.119083	-0.16549	0.485634	0.41174	0.0712659	0.820108	9.56e-06	NA	NA	0.0511934	0.83028	-0.0535301	0.822649	-0.0196485	0.934472	-0.300945	0.197278	-0.171975	0.468449	-0.183975	0.437485	-0.125297	0.598646	-0.0859291	0.71869	-0.0466064	0.845303	-0.188987	0.424879	0.457343	0.0426162	0.371296	0.107006	-0.130728	0.58276	-0.0850501	0.721457	-0.175543	0.459128	-0.208965	0.376606	0.583986	0.00685991
Mrot12057	blue	0.348364	0.132265	-0.132934	0.576361	0.130735	0.582741	-0.191807	0.417872	0.539907	0.0140014	0.657337	0.00163605	NA	NA	-0.283536	0.225735	0.102009	0.668693	0.225392	0.33935	0.189417	0.423807	0.00618185	0.979364	-0.146604	0.537389	-0.108802	0.647952	-0.00360003	0.987982	-0.348952	0.131569	0.0107999	0.963956	0.846351	2.56e-06	0.289182	0.216228	-0.164192	0.489109	-0.195102	0.409764	-0.0330447	0.890002	0.19017	0.421932	0.541635	0.013639
Mrot06190	blue	0.347938	0.132771	-0.0271094	0.909673	0.125962	0.596691	-0.065626	0.783403	0.418683	0.0661648	0.663086	0.00143913	NA	NA	-0.239424	0.309307	0.335801	0.147763	0.0260021	0.913349	0.0530722	0.824143	-0.144912	0.542148	-0.213223	0.366734	-0.0501503	0.833692	0.215573	0.361351	-0.19481	0.41048	0.0184063	0.938607	0.843032	3.06e-06	0.238265	0.311726	-0.240206	0.307682	-0.209926	0.374365	-0.183054	0.439824	0.0634831	0.790322	0.709729	0.000456392
Mrot07654	blue	0.347607	0.133164	-0.177578	0.453857	0.172796	0.466298	-0.148124	0.533134	0.539364	0.0141169	0.736129	0.000215381	NA	NA	-0.228023	0.333589	0.271973	0.246044	0.032973	0.890239	-0.0302867	0.899136	-0.129548	0.586197	-0.120074	0.614092	-0.00558425	0.981359	0.310274	0.183063	-0.0869186	0.715579	-0.0116174	0.96123	0.844417	2.84e-06	0.0489417	0.837648	-0.155919	0.511551	-0.144388	0.543626	-0.309906	0.183611	-0.229457	0.330475	0.838306	3.93e-06
Mrot12876	blue	-0.347429	0.133377	-0.278378	0.234654	0.524447	0.0176016	-0.257982	0.272132	0.0737026	0.75747	0.785218	4.11e-05	NA	NA	0.250069	0.287625	-0.145545	0.540366	0.59564	0.00558623	-0.605016	0.00470893	-0.27856	0.234335	0.149692	0.528759	0.199444	0.399212	0.156961	0.508697	0.070959	0.766253	-0.167374	0.48061	0.00204047	0.993188	0.279218	0.233185	-0.0855488	0.719887	-0.0736436	0.757659	-0.207428	0.380207	-0.222712	0.345275	0.354493	0.125137
Mrot12350	blue	0.347087	0.133785	-0.125913	0.596836	0.0826117	0.729151	-0.0658494	0.782683	0.613424	0.00402213	0.642612	0.00224593	NA	NA	-0.139257	0.558184	0.035624	0.881472	0.075658	0.751227	-0.386042	0.0927306	0.123647	0.60351	-0.0185804	0.938027	-0.00426523	0.985761	0.134288	0.572446	-0.0827788	0.728623	-0.012271	0.95905	0.487528	0.0292239	0.00697913	0.976703	-0.177043	0.455239	0.147395	0.535174	-0.358491	0.120638	-0.464505	0.0390775	0.684383	0.000873575
Mrot12399	blue	-0.346546	0.134433	0.201987	0.393103	0.44821	0.0474819	-0.0448268	0.851146	0.027795	0.907398	0.223044	0.344538	NA	NA	0.0201742	0.932722	-0.0385704	0.871743	0.0986015	0.679184	-0.20107	0.3953	0.0657936	0.782863	0.352677	0.12722	-0.18145	0.443911	-0.132936	0.576354	-0.0260874	0.913066	0.517569	0.0194244	0.0696673	0.770397	-0.173698	0.463938	-0.231209	0.326694	0.0614773	0.796812	-0.173998	0.463154	0.278532	0.234385	0.219208	0.353114
Mrot06290	blue	-0.346167	0.134889	-0.395715	0.084158	0.453674	0.0445221	-0.158613	0.504189	-0.0852673	0.720773	0.540531	0.0138696	NA	NA	-0.00598127	0.980034	-0.169375	0.475302	0.599186	0.00523988	-0.224693	0.340888	-0.217756	0.356391	0.148465	0.53218	0.305335	0.190499	-0.0271922	0.909398	-0.220258	0.350754	-0.20334	0.389875	0.0422033	0.859772	0.253103	0.281623	-0.198343	0.401875	-0.0889092	0.709334	0.261192	0.265999	0.0524617	0.826136	0.0971539	0.683659
Mrot03527	blue	0.345356	0.135866	-0.382033	0.0964649	0.160829	0.498174	-0.359622	0.119386	0.395707	0.0841651	0.755318	0.000117926	NA	NA	-0.0870748	0.715088	-0.0502228	0.833454	-0.0436423	0.855039	-0.0116466	0.961132	-0.223916	0.342605	0.0312137	0.896064	0.0651902	0.784809	0.0886125	0.710263	0.0144168	0.951897	-0.0458786	0.847692	0.649223	0.00195207	0.293773	0.208694	-0.163038	0.49221	-0.0392996	0.869338	-0.413567	0.0698962	-0.398392	0.081893	0.604873	0.00472144
Mrot01131	blue	0.345073	0.136208	-0.245072	0.297683	0.292599	0.210604	-0.297588	0.202568	0.147049	0.536142	0.656576	0.00166376	NA	NA	-0.154702	0.514893	0.0659929	0.78222	0.244132	0.2996	-0.0351001	0.883203	0.214603	0.363567	-0.0208668	0.930418	0.0147871	0.950662	-0.0527015	0.825353	-0.299112	0.200155	-0.22687	0.336106	0.500853	0.0244857	0.0516022	0.828944	-0.28913	0.216314	0.178096	0.452518	-0.134547	0.571698	-0.119733	0.615105	0.417158	0.0672608
Mrot04763	blue	0.344803	0.136536	-0.204598	0.386885	0.113428	0.633971	-0.331329	0.153574	0.187359	0.428953	0.572742	0.00830522	NA	NA	-0.0359762	0.880308	0.0408056	0.864375	0.107576	0.651679	0.252663	0.282489	0.0251335	0.916234	0.0831851	0.72734	-0.192739	0.41557	0.295338	0.206166	-0.193825	0.412897	-0.295314	0.206206	0.63214	0.00278654	0.28553	0.222346	-0.278567	0.234324	0.0103539	0.965444	-0.233498	0.321793	-0.28256	0.227404	0.30626	0.189092
Mrot12985	blue	0.344592	0.136792	-0.127366	0.592574	0.307784	0.186787	-0.141907	0.550642	-0.00726858	0.975737	0.318549	0.17105	NA	NA	-0.253392	0.281054	0.225396	0.33934	0.054213	0.820421	0.191137	0.419532	0.214739	0.363256	0.0366481	0.878088	-0.13746	0.563325	0.0402381	0.866244	-0.326624	0.159856	-0.166374	0.483272	0.390125	0.0890369	-0.128582	0.589016	-0.318704	0.170829	0.376661	0.101639	0.147229	0.535638	-0.281771	0.228761	0.241591	0.304815
Mrot05121	blue	0.344518	0.136882	-0.41718	0.067245	0.0871317	0.71491	-0.0955423	0.688652	0.358784	0.120312	0.461441	0.0405624	NA	NA	-0.296984	0.203531	-0.0975315	0.682491	0.131243	0.581263	0.305717	0.189917	0.0664606	0.780712	0.082532	0.729403	-0.273453	0.24338	-0.0299001	0.900417	-0.339598	0.142951	-0.1972	0.404648	0.597227	0.00542901	0.297135	0.203289	-0.22359	0.343326	-0.154825	0.514554	0.458559	0.0419987	-0.170026	0.473583	0.143723	0.545503
Mrot00588	blue	0.344052	0.137448	0.068173	0.7752	0.291253	0.212808	0.0184003	0.938626	0.0774916	0.745387	0.357765	0.121446	NA	NA	-0.156001	0.511325	-0.104945	0.659699	-0.182136	0.442158	-0.234246	0.320199	-0.124177	0.601946	-0.10701	0.653403	-0.196909	0.405355	0.106474	0.655035	0.0369883	0.876965	-0.263891	0.260911	0.125972	0.596664	0.15931	0.502292	-0.225078	0.34004	0.682758	0.000908776	-0.0487736	0.838199	-0.246155	0.295485	0.352214	0.127755
Mrot10027	blue	0.343522	0.138095	-0.465158	0.0387666	0.129178	0.587278	-0.213066	0.367098	0.340971	0.141239	0.636414	0.00255408	NA	NA	-0.276844	0.237351	-0.170729	0.471726	0.00651639	0.978248	0.211988	0.369583	0.0840891	0.724487	0.0834765	0.72642	-0.0374289	0.87551	0.108139	0.649967	-0.145162	0.541444	-0.230357	0.32853	0.731358	0.000248243	0.248054	0.291655	-0.175542	0.459132	-0.333064	0.151301	-0.00901795	0.9699	-0.177953	0.452889	0.433667	0.0560964
Mrot06124	blue	0.34339	0.138257	-0.135999	0.567518	-0.0330187	0.890088	-0.0466196	0.84526	0.221193	0.34866	0.330216	0.155045	NA	NA	-0.320372	0.168477	0.0124698	0.958387	0.214204	0.364481	0.228948	0.331579	0.600885	0.00508034	0.233233	0.322358	-0.190603	0.420855	-0.0222938	0.925671	-0.354371	0.125276	-0.0273549	0.908858	0.531327	0.0159176	0.265765	0.257413	-0.179778	0.44819	-0.330296	0.154938	0.0931993	0.695934	-0.084272	0.72391	0.0774801	0.745424
Mrot00616	blue	-0.342808	0.13897	0.21843	0.354866	0.312357	0.179986	-0.0129554	0.956768	-0.123697	0.603362	0.106494	0.654974	NA	NA	0.337047	0.146172	-0.180478	0.446397	-0.0721992	0.762279	-0.416963	0.0674019	-0.328143	0.157809	-0.134058	0.57311	0.0861336	0.718047	0.426901	0.0604872	0.30227	0.195216	-0.0878713	0.712588	-0.314157	0.177357	0.205145	0.385588	0.484529	0.0303833	-0.248406	0.290949	-0.0336784	0.887905	-0.0178264	0.940537	0.103156	0.665175
Mrot11215	blue	0.342726	0.139071	-0.280266	0.231364	-0.192898	0.415179	0.0696598	0.770421	0.344538	0.136858	0.463297	0.0396576	NA	NA	-0.133757	0.573981	-0.0421329	0.860004	0.0465426	0.845512	-0.210981	0.371915	-0.223772	0.342923	-0.229956	0.329395	0.244452	0.298947	-0.135881	0.567856	0.0877654	0.71292	-0.206221	0.383046	0.305602	0.190092	0.543789	0.0131978	0.00620299	0.979294	-0.31951	0.16969	-0.201526	0.394208	-0.0966721	0.68515	0.335143	0.148608
Mrot04760	blue	-0.342621	0.139201	0.330632	0.154493	0.285875	0.221764	-0.00985017	0.967124	-0.229156	0.331128	-0.187085	0.42964	NA	NA	0.033589	0.888201	0.079999	0.737423	0.00400016	0.986646	0.102303	0.667789	0.178955	0.450306	-0.343422	0.138218	0.298515	0.201099	0.0730047	0.759701	-0.117543	0.621634	0.425272	0.0615819	-0.0407987	0.864397	0.0581147	0.807721	0.253962	0.279937	-0.490073	0.0282674	0.230969	0.327209	0.177491	0.454081	6.19e-05	0.999793
Mrot12522	blue	0.34247	0.139386	0.0292881	0.902446	-0.0119938	0.959974	-0.150254	0.527194	0.253243	0.281348	0.369695	0.108646	NA	NA	-0.252073	0.283651	-0.0215733	0.928068	-0.0518389	0.82817	0.358271	0.120882	-0.0121993	0.959289	-0.136431	0.566276	-0.364082	0.114541	0.018487	0.938338	-0.291197	0.212899	-0.0368618	0.877383	0.662845	0.00144698	0.492613	0.0273375	0.0168418	0.943817	-0.378174	0.100162	0.181566	0.443614	0.427026	0.0604041	0.169985	0.473689
Mrot11155	blue	0.342398	0.139474	-0.23686	0.314672	0.426971	0.0604406	-0.165484	0.48565	0.512061	0.0209901	0.682304	0.000918822	NA	NA	-0.241224	0.305574	0.0913817	0.701601	0.0640582	0.788464	0.174564	0.461676	-0.0254213	0.915278	-0.180495	0.446351	-0.208538	0.377606	-0.0973934	0.682918	-0.124056	0.602301	-0.0700682	0.769111	0.78953	3.48e-05	-0.0185204	0.938227	-0.0769292	0.747177	-0.254498	0.278888	-0.0269532	0.910192	0.0525272	0.825922	0.68118	0.000944098
Mrot12056	blue	-0.342359	0.139523	-0.0461359	0.846847	0.483923	0.0306217	-0.107489	0.651945	-0.125537	0.59794	0.236573	0.315277	NA	NA	0.102641	0.666753	0.0807604	0.73501	0.212409	0.368611	-0.408988	0.0733674	-0.0324086	0.892107	-0.139063	0.558738	0.538819	0.0142336	-0.0251905	0.916045	0.244282	0.299294	0.362626	0.116106	-0.14953	0.529208	-0.142755	0.54824	0.167166	0.481162	-0.135415	0.569198	-0.268419	0.252514	-0.289793	0.215216	0.378385	0.0999576
Mrot01648	blue	0.342312	0.13958	-0.19471	0.410726	0.384033	0.094588	-0.166189	0.483766	0.579596	0.0073974	0.866747	7.68e-07	NA	NA	-0.193398	0.413947	0.074021	0.756453	0.0568295	0.811899	-0.226868	0.33611	-0.198634	0.401171	-0.194373	0.41155	0.0623135	0.794105	0.108925	0.647579	-0.0337806	0.887567	-0.0510152	0.830863	0.708614	0.000470272	0.179896	0.447887	-0.158068	0.505673	0.0475478	0.842216	-0.308571	0.185606	-0.274636	0.241265	0.896734	8.67e-08
Mrot04965	blue	-0.341882	0.140111	-0.102869	0.666054	0.222847	0.344975	-0.0946376	0.691461	-0.096339	0.686182	0.403661	0.0775664	NA	NA	0.0433977	0.855843	-0.228965	0.331542	0.480172	0.0321318	-0.3614	0.117437	-0.28111	0.229902	-0.118123	0.619902	-0.02978	0.900815	0.541198	0.0137298	0.244589	0.298668	-0.115918	0.626494	0.0565163	0.812918	-0.0693787	0.771325	0.271173	0.247491	-0.181186	0.444584	-0.26672	0.255644	-0.0454557	0.84908	0.337962	0.145011
Mrot12348	blue	0.341812	0.140198	0.0361202	0.879832	0.191727	0.418071	-0.0197184	0.934239	0.475579	0.0340591	0.560866	0.0100923	NA	NA	-0.224198	0.341982	-0.00215483	0.992806	0.325738	0.16106	-0.0378858	0.874002	0.38908	0.0899719	0.0747149	0.754236	-0.157214	0.508005	0.00819672	0.97264	-0.261492	0.265432	0.0489675	0.837563	0.581702	0.00713537	0.162612	0.493358	-0.266089	0.256812	0.0858978	0.718789	-0.348293	0.132349	-0.226318	0.337315	0.487135	0.0293737
Mrot10343	blue	0.341518	0.140561	0.0206378	0.93118	0.256742	0.274526	0.646296	0.00207794	0.184438	0.436313	0.416066	0.0680539	NA	NA	-0.0778836	0.744141	0.093009	0.696527	0.141897	0.55067	-0.342936	0.138813	-0.156489	0.509988	0.119371	0.616183	-0.111511	0.639752	-0.0170839	0.94301	-0.0627775	0.792604	-0.263503	0.261638	0.112049	0.638129	0.0530853	0.8241	-0.191392	0.418899	0.209985	0.374229	-0.209818	0.374617	-0.284501	0.224091	0.408878	0.0734525
Mrot06423	blue	-0.341306	0.140824	-0.218644	0.354383	0.339588	0.142964	-0.206741	0.381822	0.0118241	0.96054	0.449752	0.0466318	NA	NA	0.1086	0.648567	0.102592	0.666903	0.15326	0.518865	-0.515033	0.0201334	-0.317886	0.171992	0.0330354	0.890033	0.669025	0.00125702	0.390571	0.0886405	0.27699	0.237094	-0.0718346	0.763447	-0.00530766	0.982282	-0.0333129	0.889114	0.0982395	0.680302	-0.119784	0.614955	-0.361869	0.116927	-0.247826	0.292115	0.532461	0.0156529
Mrot08799	blue	-0.340979	0.141229	-0.278354	0.234696	0.608888	0.00438153	-0.272723	0.244692	-0.002616	0.991267	0.516533	0.0197117	NA	NA	0.246437	0.294915	-0.117917	0.620517	0.266415	0.256208	-0.272472	0.245144	-0.161628	0.496011	0.0669169	0.779242	-0.138433	0.560539	0.217611	0.356719	0.128785	0.588425	-0.0855253	0.719961	0.0374944	0.875294	-0.000307232	0.998974	-0.0223287	0.925555	-0.138962	0.559027	0.334109	0.149944	-0.146456	0.537804	0.205719	0.384231
Mrot00228	blue	0.340734	0.141534	-0.00859951	0.971296	0.397094	0.0829854	-0.10314	0.665224	0.0655797	0.783553	0.316331	0.174215	NA	NA	-0.110328	0.643327	-0.0807155	0.735152	0.0536154	0.822371	0.227037	0.335741	0.562639	0.00980727	-0.100675	0.672792	-0.239566	0.309012	0.0433405	0.856031	-0.131485	0.580563	-0.267505	0.254194	0.423901	0.0625153	-0.194057	0.412326	-0.0470471	0.843858	-0.0181683	0.939399	-0.0173654	0.942073	0.0609314	0.79858	0.297031	0.203455
Mrot08332	blue	-0.3407	0.141576	-0.20389	0.388565	0.478606	0.0327789	-0.00694426	0.97682	-0.166828	0.482064	0.247816	0.292135	NA	NA	0.0480026	0.840725	-0.144471	0.54339	0.51932	0.0189467	-0.0742591	0.755692	-0.145682	0.539981	-0.128833	0.588283	0.593427	0.0058118	0.0455462	0.848783	-0.17467	0.461402	-0.00762229	0.974557	-0.0172449	0.942474	-0.15611	0.511026	-0.0649353	0.785632	0.0783283	0.742727	-0.0837461	0.725569	-0.157597	0.50696	0.241141	0.305745
Mrot12335	blue	0.339924	0.142543	-0.0943698	0.692293	0.194162	0.41207	-0.264013	0.260682	0.583375	0.00693265	0.720507	0.000339257	NA	NA	0.0398181	0.867628	-0.11958	0.61556	0.0303602	0.898892	-0.410128	0.0724915	-0.113156	0.634791	-0.246101	0.295594	0.0811692	0.733715	-0.056582	0.812705	0.0303118	0.899052	-0.271242	0.247365	0.330394	0.154809	0.544504	0.0130538	-0.173096	0.465512	0.217516	0.356934	-0.25602	0.275925	-0.257608	0.272854	0.539894	0.0140042
Mrot00788	blue	0.339589	0.142963	-0.223878	0.342689	0.363195	0.115493	-0.134482	0.571888	0.325955	0.160765	0.702978	0.000546016	NA	NA	-0.146119	0.538752	-0.0312076	0.896084	0.11297	0.63535	-0.373163	0.105115	0.17859	0.451246	0.0630308	0.791784	-0.0267649	0.910817	-0.0668974	0.779305	-0.192768	0.415499	-0.343755	0.137811	0.282897	0.226826	0.283216	0.226281	-0.180032	0.447539	0.122109	0.608055	0.0810755	0.734011	-0.336017	0.147487	0.40579	0.0758676
Mrot08684	blue	-0.339257	0.143379	0.328272	0.157636	0.393034	0.086473	-0.124603	0.60069	-0.0396174	0.86829	0.288445	0.217454	NA	NA	0.415949	0.0681393	0.0905444	0.704216	0.197776	0.40325	-0.467559	0.0376396	-0.229293	0.33083	-0.175676	0.458784	0.198207	0.402204	0.517516	0.019439	0.169519	0.474921	0.0644759	0.787115	-0.123867	0.60286	0.0381643	0.873083	0.184113	0.437137	0.0284147	0.905342	-0.454155	0.0442686	-0.24834	0.291083	0.367319	0.111114
Mrot11018	blue	0.339089	0.14359	-0.137876	0.562133	-0.0542525	0.820293	-0.0268911	0.910398	0.439146	0.0527218	0.582371	0.00705379	NA	NA	-0.317474	0.172579	0.213791	0.36543	0.00643021	0.978535	0.0375524	0.875103	-0.0878698	0.712593	-0.208696	0.377235	0.104138	0.662167	0.226605	0.336687	-0.159226	0.50252	0.219825	0.351724	0.832991	5.15e-06	0.222227	0.346353	-0.294361	0.207742	-0.186367	0.431445	-0.26294	0.262697	-0.246378	0.295035	0.706516	0.000497355
Mrot03370	blue	-0.338798	0.143956	-0.13762	0.562864	0.505316	0.0230424	-0.166469	0.483019	-0.183225	0.439389	0.400212	0.0803789	NA	NA	-0.117976	0.620341	-0.150123	0.527558	0.227514	0.3347	-0.249259	0.289241	-0.143999	0.544721	0.161506	0.496342	0.459866	0.0413424	-0.0894638	0.707596	-0.152142	0.521956	0.135851	0.567944	-0.0285171	0.905003	0.475766	0.033979	-0.149151	0.530266	-0.137696	0.562648	0.0782329	0.74303	-0.154858	0.514463	0.130047	0.584742
Mrot05542	blue	0.338746	0.144022	-0.446594	0.0483854	0.0549758	0.817935	-0.400403	0.0802209	0.466424	0.0381692	0.635619	0.00259605	NA	NA	-0.118943	0.617456	0.168625	0.477287	0.107741	0.651178	-0.322461	0.165562	-0.13805	0.561635	0.284843	0.22351	-0.00860991	0.971262	-0.143726	0.545493	0.134073	0.573066	-0.259419	0.269376	0.294401	0.207678	-0.0468933	0.844362	-0.095315	0.689358	0.322208	0.165914	-0.394045	0.0855945	-0.256243	0.275493	0.457647	0.0424611
Mrot08528	blue	0.338439	0.144409	-0.181139	0.444706	0.258648	0.270852	-0.290502	0.214044	0.385433	0.0932906	0.729303	0.000263661	NA	NA	-0.268119	0.253064	0.252747	0.282323	0.0417711	0.861195	0.109467	0.645936	-0.172999	0.465765	-0.23962	0.308899	-0.0170637	0.943078	0.213688	0.365666	-0.199059	0.400142	0.0556965	0.815587	0.855213	1.55e-06	0.168666	0.477179	-0.00475324	0.984132	-0.270395	0.248902	-0.139128	0.558551	-0.140352	0.555061	0.73219	0.000242223
Mrot02988	blue	-0.33842	0.144433	-0.309432	0.184317	0.277265	0.236608	-0.213105	0.367007	-0.0317296	0.894355	0.407901	0.0742099	NA	NA	0.0690189	0.77248	-0.186039	0.43227	0.544726	0.0130095	-0.499603	0.0249026	-0.135539	0.568842	0.178492	0.451499	0.428967	0.0591196	0.0738189	0.757098	0.131779	0.579709	0.0150174	0.949895	-0.140901	0.553499	-0.143125	0.547191	-0.196961	0.405228	0.479711	0.0323213	-0.290079	0.214742	-0.167902	0.479207	0.268406	0.252538
Mrot07482	blue	-0.337699	0.145344	-0.161713	0.495784	0.294767	0.207087	-0.226614	0.336668	-0.0433422	0.856025	0.462018	0.0402792	NA	NA	0.479189	0.0325368	-0.130199	0.584301	0.0767503	0.747747	-0.643106	0.00222276	-0.302192	0.195336	-0.0193683	0.935404	0.44987	0.046567	0.283673	0.225501	0.447964	0.0476184	-0.188752	0.425467	-0.209247	0.375949	0.130264	0.584112	-0.0553931	0.816575	-0.0639621	0.788774	-0.51976	0.0188281	-0.329166	0.15644	0.357473	0.121772
Mrot04621	blue	0.337129	0.146067	-0.408531	0.073721	0.0937535	0.694209	-0.263224	0.262163	0.352807	0.12707	0.553624	0.0113274	NA	NA	-0.28231	0.227834	-0.0812177	0.733561	0.198343	0.401874	0.32368	0.163878	0.258938	0.270297	0.190206	0.421842	-0.12331	0.604505	0.0141461	0.952799	-0.362231	0.116535	-0.132664	0.577141	0.748797	0.000145566	0.0280255	0.906633	-0.255781	0.27639	-0.128676	0.588743	0.0190784	0.936369	-0.0255469	0.914861	0.326514	0.160006
Mrot12241	blue	0.336904	0.146354	-0.19259	0.415938	0.401489	0.0793287	-0.0948364	0.690844	0.434575	0.0555258	0.782904	4.48e-05	NA	NA	-0.251697	0.284395	-0.0295726	0.901503	0.144923	0.542115	-0.132131	0.578688	0.0579623	0.808216	0.0205611	0.931435	0.00619633	0.979316	-0.0980664	0.680837	-0.184317	0.436618	0.0258657	0.913802	0.601545	0.00501943	0.314427	0.176964	0.071905	0.763221	-0.351161	0.128978	-0.225366	0.339406	-0.261689	0.265058	0.627515	0.00305761
Mrot10875	blue	0.336467	0.146911	-0.0755427	0.751595	0.256682	0.274642	-0.254919	0.278067	0.606396	0.00459002	0.684655	0.000867804	NA	NA	-0.0688387	0.77306	0.128849	0.588238	0.0387545	0.871136	-0.0103065	0.965602	0.098613	0.679149	-0.210306	0.373481	-0.101156	0.671313	0.208206	0.378383	0.0185613	0.93809	0.188156	0.426956	0.774059	6.2e-05	0.108459	0.648996	-0.0800012	0.737416	-0.125092	0.59925	-0.315601	0.175265	-0.317857	0.172033	0.769005	7.42e-05
Mrot00105	blue	0.336435	0.146953	-0.0638891	0.78901	0.3812	0.0972547	0.129373	0.586709	0.261403	0.2656	0.399335	0.0811056	NA	NA	-0.0789956	0.740607	-0.201924	0.393253	-0.142367	0.549338	0.37668	0.10162	-0.0909104	0.703073	-0.0214387	0.928515	-0.205506	0.384736	-0.21485	0.363004	-0.423888	0.0625242	-0.026886	0.910414	0.561752	0.00994898	0.125981	0.596637	-0.299683	0.199255	-0.0452057	0.849901	-0.0179428	0.94015	-0.0778898	0.744121	0.322922	0.164924
Mrot09465	blue	-0.33629	0.147137	-0.104172	0.662064	0.683269	0.000897596	-0.227587	0.33454	-0.0161445	0.94614	0.568253	0.00894747	NA	NA	0.322541	0.165452	-0.122056	0.608212	0.236662	0.315088	-0.543372	0.0132822	-0.242264	0.303428	-0.00877156	0.970722	0.440426	0.0519564	0.190112	0.422075	0.231112	0.326902	-0.164467	0.488371	-0.114446	0.630909	0.00603795	0.979844	0.132197	0.578495	-0.056443	0.813157	-0.416357	0.0678424	-0.250535	0.286698	0.488759	0.0287579
Mrot02169	blue	0.336193	0.147261	-0.115514	0.627706	0.342617	0.139204	-0.0133937	0.955307	0.197703	0.403426	0.501166	0.0243823	NA	NA	-0.23127	0.326563	-0.0328231	0.890735	-0.251158	0.285461	0.087468	0.713854	0.00923097	0.96919	-0.296184	0.204809	-0.165897	0.484545	-0.0392423	0.869527	-0.108831	0.647867	-0.0526441	0.825541	0.581219	0.00719482	0.185325	0.434071	-0.123853	0.602902	-0.265088	0.258673	0.240169	0.307757	0.0686186	0.773767	0.487243	0.0293326
Mrot11147	blue	0.336147	0.14732	-0.210133	0.373884	0.216759	0.358651	-0.271876	0.246218	0.532226	0.0157075	0.878523	3.49e-07	NA	NA	-0.101879	0.669091	0.103566	0.663918	0.0993393	0.676908	-0.272332	0.245395	-0.227348	0.335062	-0.211926	0.369727	0.11097	0.641387	0.197953	0.402819	-0.0285472	0.904903	-0.101631	0.669853	0.674722	0.00110094	0.313387	0.178478	-0.0537854	0.821816	-0.0858648	0.718892	-0.364273	0.114337	-0.252214	0.283374	0.806446	1.75e-05
Mrot10718	blue	-0.336077	0.14741	-0.00307633	0.98973	0.562339	0.00985498	-0.185073	0.434706	-0.0664077	0.780883	0.384067	0.0945564	NA	NA	0.654479	0.00174206	-0.083247	0.727144	0.0108242	0.963875	-0.432758	0.0566716	-0.269202	0.251078	-0.209788	0.374687	0.192493	0.416178	0.0858095	0.719067	0.189499	0.423603	-0.167336	0.480711	-0.206878	0.3815	-0.0196244	0.934552	0.0309058	0.897084	-0.170483	0.472375	-0.0998808	0.675239	-0.0157237	0.947541	0.238802	0.310603
Mrot12079	blue	-0.33575	0.147829	-0.0595601	0.803027	0.640296	0.00235719	-0.262255	0.263988	-0.0713007	0.765157	0.611291	0.00418796	NA	NA	0.316852	0.173468	-0.0623999	0.793825	0.182039	0.442407	-0.547697	0.0124268	-0.234318	0.320047	0.0383661	0.872417	0.426567	0.0607108	0.362036	0.116745	0.0990165	0.677903	-0.183104	0.439696	-0.0253052	0.915663	-0.00404166	0.986508	-0.05451	0.819453	0.0521067	0.827296	-0.410504	0.0722039	-0.266296	0.256428	0.518703	0.019114
Mrot10876	blue	0.335674	0.147927	-0.265091	0.258668	0.250481	0.286806	-0.283834	0.225226	0.479958	0.0322196	0.871767	5.54e-07	NA	NA	-0.0990744	0.677725	0.0876249	0.713361	0.21523	0.362134	-0.123092	0.605147	-0.0156796	0.947688	-0.00849772	0.971636	0.0726429	0.760859	0.190263	0.421701	-0.187866	0.42768	-0.176638	0.456289	0.727507	0.000277801	0.199154	0.399914	-0.169756	0.474296	-0.0954586	0.688912	-0.368429	0.109957	-0.245993	0.295813	0.711066	0.000440222
Mrot09513	blue	-0.335621	0.147994	-0.224922	0.340385	0.45331	0.0447148	-0.127068	0.593447	0.204973	0.385995	0.610011	0.00429015	NA	NA	-0.0308427	0.897293	-0.111198	0.640698	0.723137	0.000314933	-0.236084	0.316307	0.131682	0.579988	0.26828	0.252768	0.106045	0.656341	0.215857	0.360703	-0.133507	0.574704	-0.024462	0.918464	0.303312	0.193604	-0.0632572	0.791052	-0.130744	0.582714	-0.179941	0.447773	-0.0642234	0.78793	0.12968	0.585812	0.378133	0.100202
Mrot03303	blue	-0.335448	0.148216	-0.150308	0.527044	0.392788	0.0866876	-0.328081	0.157892	0.0361138	0.879853	0.627868	0.00303614	NA	NA	0.318955	0.170474	-0.135408	0.569217	0.104194	0.661995	-0.552766	0.0114814	-0.391438	0.0878727	0.0146505	0.951118	0.336182	0.147276	0.403608	0.0776093	0.150272	0.527143	-0.22502	0.340168	0.000882595	0.997053	0.395912	0.0839899	0.017345	0.942141	-0.194644	0.410886	-0.119381	0.616154	-0.118752	0.618025	0.356054	0.123367
Mrot07297	blue	-0.335219	0.148511	0.0985416	0.679369	-0.141154	0.552781	0.0647847	0.786118	-0.352877	0.126989	-0.547063	0.0125494	NA	NA	-0.147577	0.534664	0.0703506	0.768204	0.0434078	0.85581	0.229891	0.329536	-0.1577	0.506679	0.16946	0.475078	-0.106566	0.654754	-0.192676	0.415727	-0.124595	0.600715	0.161312	0.496866	-0.404295	0.0770575	-0.0580098	0.808062	0.402447	0.0785474	-0.322343	0.165726	0.404088	0.077223	0.305065	0.190912	-0.586886	0.00652268
Mrot04215	blue	0.334495	0.149444	-0.381221	0.097234	0.171454	0.469819	-0.226243	0.33748	0.516696	0.0196662	0.789072	3.55e-05	NA	NA	-0.22154	0.347885	-0.109691	0.645259	0.206706	0.381905	0.112816	0.635814	-0.124863	0.599926	0.0838184	0.725341	-0.222998	0.34464	0.0747523	0.754117	-0.225613	0.338863	-0.138464	0.560449	0.785857	4.01e-05	0.314829	0.176382	-0.231133	0.326858	-0.104455	0.661198	-0.0386573	0.871456	-0.0985474	0.679351	0.504978	0.0231494
Mrot04106	blue	-0.333838	0.150295	0.141704	0.551218	-0.284289	0.224452	0.325392	0.161532	-0.431635	0.0573884	-0.772474	6.56e-05	NA	NA	-0.07569	0.751126	-0.155557	0.512542	-0.225423	0.339281	0.389546	0.0895542	0.127939	0.590897	0.079917	0.737683	-0.0286581	0.904535	0.21811	0.35559	-0.0228513	0.923818	0.25392	0.28002	-0.305447	0.190328	-0.270601	0.248528	0.205013	0.385902	-0.228413	0.332742	0.586843	0.00652753	0.334536	0.149391	-0.554597	0.0111546
Mrot11650	blue	-0.333671	0.150511	-0.123742	0.603228	0.294166	0.208057	-0.367799	0.110613	0.23162	0.325811	0.721796	0.000327141	NA	NA	0.184897	0.435151	0.0360005	0.880228	0.32646	0.160079	-0.349323	0.131131	-0.363356	0.11532	-0.0554357	0.816436	0.126951	0.593789	0.61015	0.00427894	0.0920633	0.699474	0.119091	0.617016	0.437924	0.0534607	0.145376	0.540841	-0.0985662	0.679293	-0.232366	0.32421	-0.319426	0.169809	-0.15448	0.515502	0.621164	0.00346528
Mrot07627	blue	0.333005	0.151378	-0.183425	0.438881	0.04842	0.839357	-0.240748	0.306559	0.392875	0.0866115	0.69463	0.000677103	NA	NA	-0.226411	0.337111	0.0841881	0.724174	-0.0157519	0.947448	0.0848166	0.722193	-0.210048	0.374083	-0.203436	0.389645	0.0404153	0.86566	0.319634	0.169515	-0.117829	0.620779	0.0997745	0.675566	0.851381	1.93e-06	0.326839	0.159566	-0.139794	0.556653	-0.201406	0.394496	-0.304641	0.191561	-0.225328	0.339491	0.697013	0.00063722
Mrot03556	blue	0.332926	0.151482	-0.174497	0.461853	0.386967	0.0918845	-0.119115	0.616944	0.482729	0.0310963	0.764045	8.81e-05	NA	NA	-0.118625	0.618403	-0.0122712	0.959049	0.173181	0.46529	-0.187451	0.428721	-0.234564	0.319524	-0.118859	0.617707	0.0692189	0.771838	-0.0978551	0.68149	-0.110526	0.642728	-0.2225	0.345746	0.456449	0.0430748	0.422993	0.0631395	-0.00893966	0.970162	-0.102172	0.668191	-0.381171	0.0972822	-0.470872	0.0361269	0.610379	0.00426062
Mrot08694	blue	0.332615	0.151887	-0.190463	0.421204	0.156247	0.510651	-0.297355	0.202939	0.564508	0.00951387	0.819012	1.01e-05	NA	NA	0.0711262	0.765717	0.0892095	0.708393	0.144195	0.544168	-0.137569	0.56301	-0.114127	0.631868	-0.0692052	0.771882	-0.194725	0.410687	0.185243	0.434277	-0.113394	0.634073	0.0573111	0.810333	0.705198	0.000515032	0.132538	0.577507	-0.0629673	0.79199	-0.13631	0.566624	-0.389961	0.0891836	-0.325567	0.161292	0.66921	0.00125169
Mrot11589	blue	0.332536	0.15199	-0.15418	0.516329	0.0923569	0.698558	-0.299417	0.199675	0.327732	0.158362	0.633601	0.00270518	NA	NA	-0.251673	0.284442	0.0662094	0.781522	0.0888724	0.709449	0.0378624	0.874079	0.105874	0.656864	-0.161962	0.495111	0.0916676	0.700708	0.419367	0.0656773	-0.120358	0.613248	-0.00969928	0.967627	0.761311	9.66e-05	0.200545	0.396562	-0.262576	0.263384	0.121169	0.61084	-0.251736	0.284317	-0.297664	0.202447	0.650821	0.0018861
Mrot08680	blue	0.332529	0.151999	-0.00569932	0.980975	0.328346	0.157537	0.0195689	0.934737	0.364364	0.11424	0.531986	0.0157633	NA	NA	-0.34787	0.132852	0.111125	0.640917	0.319809	0.169269	-0.181639	0.443427	0.31615	0.174475	0.247421	0.292929	-0.204947	0.386058	-0.234903	0.318805	-0.136582	0.565844	-0.174706	0.461308	0.307994	0.186471	0.369284	0.10907	-0.255034	0.277842	0.201109	0.395208	-0.0545377	0.819363	-0.0844232	0.723433	0.298861	0.200551
Mrot11536	blue	0.332469	0.152078	0.106294	0.655584	0.265593	0.257735	-0.251963	0.283869	0.133285	0.575346	0.415471	0.0684897	NA	NA	-0.309614	0.184046	0.0502572	0.833342	-0.0058565	0.98045	-0.0587399	0.80569	0.288503	0.217357	0.15679	0.509163	-0.199082	0.400087	0.171846	0.468788	-0.0726426	0.76086	0.291642	0.212169	0.432372	0.0569173	-0.0906545	0.703872	0.174992	0.460561	0.229529	0.33032	-0.41701	0.0673683	-0.262403	0.263709	0.486214	0.0297274
Mrot02655	blue	0.332137	0.152513	-0.207971	0.378932	0.295292	0.206242	-0.137489	0.56324	0.509676	0.0216986	0.708417	0.00047276	NA	NA	-0.185351	0.434005	0.111562	0.639597	0.366954	0.111496	-0.37032	0.108004	0.303493	0.193325	0.210659	0.372663	0.0396816	0.868079	-0.0743629	0.75536	-0.154419	0.515672	-0.305709	0.18993	0.351207	0.128923	0.107449	0.652066	-0.191168	0.419453	0.19952	0.399029	-0.240034	0.308038	-0.312747	0.179415	0.507598	0.0223313
Mrot09728	blue	0.332052	0.152624	-0.191217	0.419333	0.000697226	0.997672	-0.17225	0.467729	0.298145	0.201684	0.601573	0.00501687	NA	NA	-0.104554	0.660894	-0.114221	0.631586	0.0633873	0.790632	-0.338567	0.144248	-0.171758	0.469021	0.441616	0.0512521	-0.136909	0.564903	-0.172864	0.466119	-0.151245	0.52444	-0.220741	0.349671	0.160742	0.498408	0.586055	0.00661786	-0.133647	0.574299	0.233871	0.320997	-0.21507	0.362501	-0.131197	0.581398	0.128243	0.590006
Mrot00938	blue	-0.331896	0.152829	-0.124669	0.600496	0.428157	0.0596532	-0.330237	0.155017	0.108692	0.648288	0.729857	0.000259426	NA	NA	0.377015	0.101293	-0.110271	0.643501	0.280025	0.231782	-0.532411	0.0156645	-0.358083	0.121091	-0.0318816	0.893852	0.147326	0.535366	0.571854	0.00842909	0.160519	0.499013	-0.120168	0.613813	0.157103	0.50831	0.191693	0.418154	-0.0350114	0.883497	-0.107294	0.652536	-0.286627	0.220497	-0.260112	0.268053	0.509534	0.0217414
Mrot07020	blue	0.331671	0.153124	-0.0893073	0.708086	0.602416	0.00493993	-0.227658	0.334385	0.305936	0.189584	0.827124	6.87e-06	NA	NA	-0.154106	0.516532	0.0342224	0.886105	0.0979277	0.681266	-0.341937	0.140043	-0.0360281	0.880136	-0.065289	0.78449	-0.0498262	0.834752	-0.0887493	0.709834	-0.0993403	0.676905	-0.294917	0.206846	0.386559	0.092257	0.226445	0.337038	-0.0440558	0.853679	0.110184	0.643763	-0.279055	0.233471	-0.263804	0.261074	0.654313	0.00174841
Mrot10885	blue	0.331548	0.153286	-0.0351546	0.883023	0.124884	0.599863	-0.267637	0.253951	0.382361	0.0961552	0.532498	0.0156443	NA	NA	-0.270423	0.248851	0.0628709	0.792302	0.236323	0.315804	0.289888	0.215058	-0.0707023	0.767076	-0.0863136	0.717481	-0.353325	0.126473	-0.145037	0.541796	-0.313639	0.17811	0.236637	0.315142	0.722417	0.000321438	0.306702	0.188421	0.033137	0.889696	-0.193656	0.413312	-0.16388	0.489947	0.103076	0.665418	0.35571	0.123755
Mrot12493	blue	0.331366	0.153525	-0.498893	0.0251418	0.191415	0.418843	-0.0417704	0.861197	0.143612	0.545815	0.410543	0.0721742	NA	NA	-0.432052	0.0571219	-0.0470961	0.843697	0.253344	0.281149	0.423001	0.0631338	-0.00136492	0.995443	0.388841	0.0901865	-0.108034	0.650286	-0.222603	0.345518	-0.292256	0.211165	-0.114566	0.630549	0.524629	0.0175553	0.0870141	0.715279	-0.077884	0.744139	-0.124564	0.600805	0.0407334	0.864612	-0.173629	0.464118	0.147937	0.533656
Mrot02754	blue	0.330913	0.154123	-0.203033	0.390606	0.337989	0.144977	-0.116698	0.624159	0.449634	0.0466963	0.519567	0.0188801	NA	NA	-0.382713	0.0958233	0.0550018	0.81785	0.138808	0.559467	0.251844	0.284105	0.182841	0.440365	-0.264522	0.259731	-0.0993259	0.676949	0.24901	0.28974	-0.0999907	0.6749	-0.295126	0.206508	0.778051	5.37e-05	-0.0669895	0.779009	-0.248202	0.291358	0.0468452	0.84452	0.0755323	0.751628	-0.115791	0.626874	0.654559	0.00173904
Mrot00805	blue	-0.330423	0.154771	-0.479729	0.0323138	0.273867	0.24264	-0.16252	0.493606	0.139256	0.558188	0.501672	0.0242157	NA	NA	0.0330908	0.889849	-0.128725	0.588599	0.497254	0.0257008	-0.376532	0.101766	-0.256978	0.274069	0.636282	0.00256101	-0.0851344	0.721192	-0.0681494	0.775276	-0.146714	0.537081	-0.110873	0.64168	-0.0467651	0.844782	-0.065828	0.782752	-0.195031	0.409938	0.098024	0.680968	0.198105	0.40245	-0.0176793	0.941027	0.0193602	0.935431
Mrot04769	blue	0.330166	0.155111	-0.0790103	0.74056	0.214263	0.364348	-0.150013	0.527865	0.438966	0.05283	0.52255	0.0180899	NA	NA	-0.231922	0.325162	0.185101	0.434636	-0.11991	0.614578	-0.448029	0.0475827	0.000364768	0.998782	0.0256916	0.91438	-0.0951756	0.68979	-0.217344	0.357324	-0.0601381	0.801152	-0.28298	0.226685	0.165643	0.485225	0.364359	0.114245	-0.215153	0.362311	0.221411	0.348172	0.136077	0.567294	-0.207863	0.379185	0.351474	0.128614
Mrot12094	blue	0.329814	0.155578	0.0390853	0.870045	-0.260962	0.266437	0.149387	0.529607	-0.0983992	0.679809	-0.457664	0.0424524	NA	NA	-0.170506	0.472316	-0.0962734	0.686385	-0.14238	0.549301	0.836345	4.34e-06	0.421391	0.064251	-0.215926	0.360547	-0.166019	0.48422	-0.00842349	0.971884	-0.0629504	0.792044	0.184883	0.435188	0.283377	0.226005	-0.112207	0.637649	0.170676	0.471866	-0.237178	0.314003	0.102074	0.668492	-0.0430295	0.857054	-0.235939	0.316614
Mrot09788	blue	0.329796	0.155602	-0.375177	0.103104	-0.119646	0.615363	-0.238034	0.312208	0.156235	0.510685	0.447682	0.047776	NA	NA	-0.0792996	0.739642	-0.283092	0.226494	-0.0908985	0.70311	0.142037	0.550275	0.166788	0.482169	0.032428	0.892043	0.102198	0.668114	0.219369	0.35275	-0.12881	0.58835	-0.0115198	0.961555	0.566777	0.00916742	0.107121	0.653062	-0.242254	0.303449	-0.0169873	0.943332	-0.214486	0.363836	-0.286688	0.220394	0.322187	0.165942
Mrot00873	blue	0.329618	0.155839	0.0700384	0.769206	0.0468455	0.844519	-0.119189	0.616725	0.454748	0.0439577	0.651395	0.00186287	NA	NA	-0.197467	0.404	0.195739	0.408208	0.172416	0.467294	-0.251573	0.284641	-0.0870554	0.715149	0.0240136	0.919954	-0.159926	0.50062	0.112898	0.635566	-0.253643	0.280563	0.209795	0.37467	0.577008	0.00773006	0.141421	0.552023	0.00322969	0.989218	-0.00989274	0.966982	-0.540555	0.0138646	-0.253628	0.280592	0.620666	0.00349909
Mrot03038	blue	0.329552	0.155927	-0.312549	0.179705	0.0523849	0.826387	-0.0355446	0.881734	0.291991	0.211597	0.557019	0.0107339	NA	NA	-0.334722	0.149151	-0.0616084	0.796387	0.329379	0.156157	0.331064	0.153924	-0.0564856	0.813018	0.133646	0.5743	-0.249992	0.287779	-0.0647317	0.786289	-0.351323	0.128789	-0.157724	0.506612	0.699511	0.000597576	0.35353	0.126239	-0.146135	0.538706	-0.295219	0.206358	0.0340057	0.886822	0.127487	0.59222	0.232844	0.323187
Mrot00926	blue	0.329369	0.15617	-0.322151	0.165992	0.0919856	0.699716	-0.214428	0.363969	0.49234	0.0274361	0.862405	1.01e-06	NA	NA	-0.154926	0.514277	0.0560224	0.814526	0.361128	0.117734	-0.363666	0.114986	-0.217846	0.356186	0.0936737	0.694458	-0.112729	0.636076	0.0100437	0.966479	-0.135225	0.569746	-0.272137	0.245748	0.470054	0.0364958	0.403051	0.0780579	-0.0681506	0.775272	-0.0165015	0.94495	-0.239893	0.30833	-0.234882	0.318851	0.492286	0.027456
Mrot06151	blue	0.329074	0.156564	-0.310045	0.183404	-0.0374229	0.87553	-0.322554	0.165433	0.676909	0.00104554	0.50715	0.0224693	NA	NA	-0.0764074	0.748839	-0.337114	0.146087	0.263011	0.262563	0.0516312	0.828849	0.179345	0.449302	-0.127341	0.592646	-0.192363	0.416499	-0.0605069	0.799956	-0.0904956	0.704369	-0.267167	0.254817	0.494545	0.0266464	0.287054	0.21978	-0.10553	0.657912	0.0840302	0.724672	0.0428972	0.857489	-0.030421	0.898691	0.260054	0.268164
Mrot07788	blue	0.328619	0.157172	-0.335924	0.147606	0.00563444	0.981191	-0.0522535	0.826816	0.836059	4.41e-06	0.559149	0.0103747	NA	NA	-0.188411	0.426318	-0.0646639	0.786508	0.235411	0.31773	0.0138514	0.953781	-0.0525744	0.825768	0.156694	0.509427	0.00323842	0.989189	-0.143757	0.545405	-0.262198	0.264096	-0.100876	0.672176	0.597449	0.00540723	0.0675587	0.777176	-0.132057	0.578903	0.000402476	0.998656	-0.169401	0.475232	-0.124834	0.600008	0.485403	0.0300416
Mrot10917	blue	-0.328409	0.157453	-0.253001	0.281824	0.361111	0.117752	-0.324973	0.162104	0.186789	0.430384	0.520443	0.0186451	NA	NA	0.525148	0.0174238	-0.218074	0.355671	0.277118	0.236867	-0.17533	0.459683	-0.295216	0.206364	-0.15948	0.50183	0.179136	0.44984	0.224895	0.340443	-0.00234761	0.992163	-0.303095	0.193939	0.138716	0.559729	0.138027	0.5617	-0.482611	0.0311435	0.0803925	0.736175	-0.0255761	0.914764	-0.122853	0.605854	0.246531	0.294725
Mrot06376	blue	0.328248	0.157669	-0.301102	0.197033	0.295703	0.20558	-0.273181	0.243868	0.477511	0.0332376	0.62684	0.00309894	NA	NA	-0.375511	0.102773	-0.00553729	0.981515	0.215764	0.360915	0.0489842	0.837509	0.400028	0.0805311	0.0551437	0.817388	-0.0734527	0.758269	-0.0210896	0.929677	-0.28252	0.227474	-0.205113	0.385665	0.650038	0.00191818	0.0723946	0.761654	-0.176015	0.457905	-0.0629977	0.791892	0.16377	0.490243	-0.0644032	0.787349	0.467437	0.0376964
Mrot01890	blue	-0.328145	0.157806	0.12337	0.604326	0.207144	0.380874	-0.249718	0.288325	0.268573	0.25223	0.440672	0.0518103	NA	NA	0.497864	0.0254918	-0.147076	0.536067	0.295278	0.206263	-0.481944	0.0314114	-0.276046	0.23876	0.282339	0.227784	-0.108818	0.647906	0.257767	0.272546	-0.073345	0.758613	0.306725	0.188387	-0.0531158	0.824001	0.147625	0.53453	0.0589758	0.804924	0.08459	0.722907	-0.372509	0.105775	-0.249285	0.28919	0.169483	0.475017
Mrot04000	blue	0.32812	0.15784	-0.309392	0.184377	0.304325	0.192045	-0.134419	0.572067	0.393369	0.0861811	0.670534	0.00121399	NA	NA	-0.25185	0.284092	-0.0331132	0.889775	0.203003	0.390676	0.226067	0.337866	-0.115867	0.626647	-0.0380912	0.873324	-0.105983	0.65653	-0.10129	0.6709	-0.409823	0.0727248	-0.241589	0.30482	0.679392	0.000985503	0.387347	0.0915381	-0.115355	0.62818	-0.264114	0.260493	0.212496	0.368411	0.0273177	0.908982	0.367305	0.111129
Mrot00083	blue	0.328023	0.15797	-0.0488757	0.837864	0.356073	0.123345	-0.254317	0.279241	0.645144	0.00212928	0.786796	3.87e-05	NA	NA	-0.0878501	0.712654	0.185746	0.43301	0.0562942	0.813641	-0.284396	0.224269	-0.062349	0.79399	-0.102305	0.667785	-0.0482321	0.839973	0.0969776	0.684205	0.0470626	0.843807	0.0561488	0.814114	0.624376	0.00325378	0.0456575	0.848417	0.0171263	0.942869	0.0346069	0.884834	-0.468344	0.0372766	-0.221439	0.348111	0.86347	9.44e-07
Mrot12606	blue	0.327738	0.158353	-0.0430175	0.857093	0.143075	0.547332	-0.0689671	0.772647	0.560942	0.0100799	0.605737	0.00464655	NA	NA	-0.22733	0.335102	-0.0267233	0.910955	0.0902671	0.705083	0.0955279	0.688697	0.0379459	0.873804	-0.252835	0.28215	-0.0756871	0.751135	0.331527	0.153314	-0.249092	0.289576	0.221423	0.348146	0.841331	3.35e-06	0.129712	0.585719	0.0362198	0.879503	-0.243621	0.300643	-0.190687	0.420649	-0.285843	0.221818	0.718397	0.000359919
Mrot10670	blue	0.32748	0.158701	-0.219325	0.35285	0.0215123	0.92827	-0.160393	0.499353	0.432196	0.0570296	0.633072	0.00273436	NA	NA	-0.298226	0.201556	-0.00494563	0.98349	0.077431	0.74558	0.227436	0.334869	-0.0637176	0.789564	-0.0787406	0.741417	-0.138377	0.560697	0.25608	0.275808	-0.220053	0.351213	0.0818155	0.731669	0.923998	6.08e-09	0.123619	0.603591	-0.232351	0.324243	-0.161913	0.495243	-0.194417	0.411443	0.00805112	0.973126	0.62401	0.00327734
Mrot03841	blue	0.327156	0.159138	0.233968	0.32079	0.215036	0.362578	-0.188397	0.426354	0.47244	0.0354272	0.323548	0.16406	NA	NA	0.389295	0.0897792	-0.0182362	0.939173	-0.10399	0.662619	-0.0763616	0.748985	0.101691	0.669669	-0.249738	0.288285	-0.232305	0.324341	-0.0737155	0.757429	-0.070762	0.766884	0.0871955	0.714709	0.19475	0.410626	0.165554	0.485461	0.4881	0.0290065	-0.287197	0.21954	-0.279481	0.232728	-0.198011	0.40268	0.265375	0.258139
Mrot04449	blue	0.326902	0.159481	-0.0943789	0.692265	0.370669	0.107646	-0.173337	0.464881	0.401903	0.0789904	0.809412	1.54e-05	NA	NA	0.14649	0.537709	0.127046	0.593511	0.237926	0.312434	-0.299748	0.199153	-0.275229	0.24021	-0.0212474	0.929151	-0.0388931	0.870679	0.113717	0.633101	-0.0209572	0.930117	-0.192494	0.416174	0.387355	0.0915304	0.241478	0.305049	0.197683	0.403476	-0.0709631	0.76624	-0.598487	0.0053067	-0.455734	0.0434439	0.625096	0.0032079
Mrot02618	blue	0.32686	0.159538	-0.404694	0.0767382	0.332466	0.152082	-0.163502	0.490962	0.501198	0.0243716	0.668897	0.00126073	NA	NA	-0.21587	0.360675	-0.0563505	0.813458	0.0577427	0.80893	-0.0250935	0.916367	-0.101752	0.669483	0.131723	0.579871	-0.258104	0.271898	-0.116156	0.625782	-0.235924	0.316644	-0.224481	0.341356	0.497918	0.0254731	0.201856	0.393416	-0.0571562	0.810837	-0.110146	0.643879	0.274497	0.241513	-0.285446	0.222489	0.37669	0.101611
Mrot10296	blue	0.326637	0.159839	-0.0255155	0.914965	0.213838	0.365322	0.121616	0.609517	0.417756	0.0668298	0.365717	0.1128	NA	NA	-0.133872	0.573647	-0.129173	0.58729	0.411494	0.0714519	-0.0469284	0.844247	0.424365	0.0621983	-0.11283	0.635773	-0.16739	0.480566	0.145525	0.54042	-0.153579	0.517985	-0.140726	0.553998	0.348655	0.13192	-0.163036	0.492216	0.430895	0.057865	-0.16087	0.498062	-0.0527872	0.825073	-0.0985627	0.679304	0.379286	0.0990863
Mrot12358	blue	0.326104	0.160561	-0.302198	0.195326	0.245178	0.297468	-0.282797	0.226999	0.515443	0.0200175	0.784759	4.18e-05	NA	NA	-0.141715	0.551188	0.0137519	0.954113	0.14743	0.535076	-0.017787	0.940669	0.00689004	0.977001	-0.0347773	0.884271	0.043	0.857151	0.169389	0.475264	-0.105998	0.656485	-0.115809	0.626821	0.755425	0.000117515	0.120357	0.613251	-0.363401	0.115271	0.122158	0.607911	-0.318923	0.17052	-0.302327	0.195126	0.715503	0.000389982
Mrot08437	blue	0.325709	0.161099	-0.165539	0.485502	0.227311	0.335142	-0.200724	0.396132	0.283333	0.226082	0.864951	8.6e-07	NA	NA	-0.0124859	0.958333	0.000718169	0.997602	0.190654	0.42073	-0.288583	0.217225	-0.139906	0.556333	0.0309047	0.897088	-0.108965	0.64746	0.0543597	0.819943	-0.202357	0.39222	-0.229893	0.329532	0.499377	0.0249783	0.430214	0.0583059	-0.253407	0.281025	0.0311	0.896441	-0.297315	0.203002	-0.149753	0.528588	0.497303	0.0256839
Mrot04494	blue	-0.325644	0.161188	-0.165247	0.486282	0.423971	0.0624674	-0.316083	0.174572	-0.134841	0.570853	0.542082	0.0135464	NA	NA	0.0997875	0.675526	-0.0661075	0.781851	0.415631	0.0683724	-0.545811	0.0127943	-0.0993267	0.676946	0.469261	0.0368562	0.391021	0.0882413	0.0206482	0.931145	-0.168645	0.477234	0.09177	0.700389	-0.117714	0.621124	-0.0237135	0.920952	-0.0384238	0.872227	0.15851	0.504471	-0.437533	0.0536986	-0.194499	0.411242	0.240302	0.307481
Mrot01044	blue	0.325412	0.161503	-0.292201	0.211254	0.10433	0.661581	-0.262796	0.262967	0.0119829	0.960011	0.487743	0.0291419	NA	NA	0.0980249	0.680965	0.0402676	0.866147	0.204045	0.388197	0.234434	0.319799	0.114131	0.631857	-0.139766	0.556733	-0.0349805	0.883599	-0.0248324	0.917234	-0.270191	0.249273	-0.194752	0.410623	0.498482	0.0252811	-0.00597467	0.980056	-0.172358	0.467446	-0.160645	0.49867	-0.212938	0.367391	-0.129404	0.586616	0.231288	0.326525
Mrot11643	blue	-0.325171	0.161832	0.0539946	0.821134	0.43859	0.0530567	-0.264892	0.259039	0.0541305	0.82069	0.621732	0.00342706	NA	NA	0.590456	0.00612633	-0.0515281	0.829186	0.328344	0.15754	-0.598532	0.00530241	-0.342344	0.139541	-0.109073	0.64713	0.0374252	0.875522	0.378619	0.0997303	0.196679	0.405915	-0.109105	0.647036	-0.0637493	0.789462	0.213096	0.367027	-0.0342576	0.885989	-0.0185244	0.938213	-0.405407	0.0761709	-0.278302	0.234787	0.361154	0.117705
Mrot05590	blue	0.324323	0.162994	-0.263509	0.261627	0.236393	0.315655	-0.295149	0.206471	0.328245	0.157673	0.846139	2.59e-06	NA	NA	-0.175779	0.458515	0.0585994	0.806146	0.369089	0.109272	-0.0960577	0.687054	0.018728	0.937536	0.158748	0.503822	-0.129399	0.586632	0.0418704	0.860868	-0.234774	0.319078	-0.156778	0.509197	0.605907	0.00463192	0.446491	0.0484434	-0.207201	0.380739	-0.0723416	0.761823	-0.262092	0.264296	-0.293173	0.209669	0.444844	0.0493791
Mrot03289	blue	-0.324266	0.163072	-0.199806	0.398341	0.384066	0.094558	-0.231192	0.32673	-0.144333	0.54378	0.619952	0.00354799	NA	NA	0.35292	0.12694	-0.142994	0.547563	0.511806	0.0210649	-0.604068	0.0047921	-0.285284	0.222762	0.0295817	0.901472	0.312898	0.179194	0.266252	0.256511	0.159417	0.502003	-0.204447	0.387242	-0.120964	0.611449	0.107552	0.651751	-0.140895	0.553517	0.164798	0.487484	-0.452399	0.0452001	-0.275526	0.239683	0.321473	0.166936
Mrot04173	blue	0.324178	0.163192	-0.302343	0.195102	0.226649	0.33659	-0.0441175	0.853476	0.452371	0.0452147	0.637869	0.00247875	NA	NA	-0.127352	0.592614	0.0169053	0.943605	0.0374903	0.875307	0.189559	0.423452	-0.266403	0.256231	-0.183487	0.438724	-0.155468	0.512787	0.126054	0.596422	0.136348	0.566514	0.0671471	0.778501	0.776818	5.61e-05	0.0738272	0.757072	-0.0106937	0.96431	-0.310244	0.183107	-0.287219	0.219503	-0.214282	0.364303	0.699782	0.000593399
Mrot06547	blue	-0.323859	0.16363	-0.311972	0.180553	0.518485	0.0191733	-0.304914	0.191144	0.169576	0.47477	0.750158	0.000139382	NA	NA	0.0938856	0.693798	-0.0628872	0.792249	0.44618	0.0486192	-0.40381	0.0774463	-0.224498	0.341318	0.115402	0.628039	0.0771852	0.746362	0.138533	0.560253	-0.0679244	0.776	-0.183498	0.438694	0.20305	0.390566	0.268457	0.252443	-0.182352	0.441609	-0.199045	0.400176	0.222069	0.346706	0.0759384	0.750334	0.334336	0.149649
Mrot08262	blue	0.323805	0.163705	0.305635	0.190042	-0.14585	0.539509	0.159786	0.501	-0.18185	0.442888	-0.489864	0.0283449	NA	NA	-0.138747	0.559641	-0.0868263	0.715869	-0.188535	0.426007	0.497609	0.0255789	0.719493	0.000349055	0.0668728	0.779385	-0.165634	0.485249	-0.0718061	0.763538	-0.149452	0.529425	0.190733	0.420533	-0.0124822	0.958346	-0.17973	0.448314	0.432261	0.056988	-0.17239	0.467361	-0.0466932	0.845018	0.0356076	0.881526	-0.309944	0.183554
Mrot03128	blue	-0.323802	0.163709	0.124419	0.601231	0.596825	0.00546851	-0.184416	0.436368	-0.0230093	0.923293	0.31792	0.171942	NA	NA	0.729539	0.000261853	-0.0316188	0.894722	-0.0531894	0.823761	-0.398531	0.0817765	-0.192748	0.415549	-0.00731752	0.975574	0.187693	0.428115	-0.0780254	0.74369	0.0334158	0.888774	-0.0564753	0.813052	-0.265668	0.257594	-0.052081	0.82738	-0.131582	0.58028	-0.00627915	0.979039	-0.281578	0.229093	-0.13409	0.573018	0.170441	0.472486
Mrot09720	blue	-0.323721	0.16382	0.124851	0.59996	0.284338	0.224368	-0.157897	0.506139	-0.0445082	0.852192	0.344349	0.137087	NA	NA	0.512519	0.0208562	-0.00937227	0.968718	0.198455	0.401604	-0.573393	0.00821523	-0.36502	0.11354	0.241463	0.305079	0.132389	0.577939	0.262576	0.263382	0.22711	0.335583	0.0382455	0.872815	-0.295835	0.205368	0.0663121	0.781191	0.328118	0.157843	-0.090806	0.703399	-0.662787	0.00144887	-0.265466	0.25797	0.190528	0.421043
Mrot05217	blue	-0.323721	0.16382	-0.470599	0.0362496	0.410465	0.0722342	-0.240515	0.307039	0.110791	0.641927	0.709832	0.000455136	NA	NA	-0.0642662	0.787792	-0.225054	0.340094	0.440979	0.0516283	-0.158825	0.503611	-0.392328	0.0870904	0.132096	0.578788	0.0918135	0.700253	0.225231	0.339703	-0.0250473	0.91652	0.00983866	0.967162	0.369225	0.109131	0.291345	0.212657	-0.139392	0.557799	-0.281176	0.229787	0.204256	0.387696	-0.00417002	0.986079	0.350026	0.130304
Mrot07030	blue	-0.32348	0.164153	-0.028316	0.90567	0.0446194	0.851827	-0.230462	0.328304	-0.0503346	0.833089	0.284662	0.223817	NA	NA	0.582186	0.00707626	-0.104237	0.661863	0.0697735	0.770057	-0.419556	0.0655431	-0.207594	0.379816	-0.156317	0.510458	0.496629	0.0259165	0.549787	0.0120297	-0.041348	0.862588	0.02589	0.913721	-0.0612106	0.797676	-0.0976265	0.682197	0.0893502	0.707952	-0.119321	0.616332	-0.310058	0.183385	-0.213782	0.36545	0.252605	0.282603
Mrot05928	blue	-0.323421	0.164234	-0.0177533	0.940781	-0.205589	0.38454	-0.0266143	0.911317	-0.309621	0.184036	-0.663228	0.00143455	NA	NA	0.0166072	0.944598	-0.221615	0.347718	-0.359678	0.119324	0.316039	0.174634	0.331954	0.152753	0.17091	0.471251	-0.0136302	0.954519	0.054166	0.820575	0.215394	0.361759	-0.231393	0.326298	-0.361391	0.117447	-0.182693	0.440741	-0.176384	0.456947	-0.0432236	0.856415	0.538207	0.0143655	0.432779	0.0566581	-0.581315	0.00718299
Mrot09619	blue	-0.323217	0.164516	0.376572	0.101727	-0.254643	0.278605	-0.0762419	0.749366	-0.15678	0.509193	-0.467395	0.0377157	NA	NA	-0.158086	0.505624	-0.152909	0.519833	-0.237164	0.314033	0.245928	0.295946	0.110962	0.641409	-0.0927414	0.69736	-0.079682	0.738428	0.156341	0.510393	-0.0945894	0.691611	0.668707	0.00126627	0.0235367	0.921539	-0.089261	0.708231	0.241428	0.305151	-0.216541	0.359146	0.233793	0.321163	0.614225	0.00396127	-0.208751	0.377107
Mrot13232	blue	0.322527	0.16547	-0.181492	0.443802	0.315847	0.174911	0.121248	0.610607	0.495297	0.0263812	0.640881	0.00232867	NA	NA	-0.206979	0.381262	0.0976932	0.681991	-0.0903358	0.704868	-0.160618	0.498745	-0.275491	0.239744	-0.157893	0.506152	0.108542	0.648744	0.186032	0.432287	0.122041	0.608255	-0.408146	0.0740193	0.517339	0.0194879	0.348193	0.132468	-0.0278001	0.907381	-0.202761	0.391253	-0.0317872	0.894165	-0.0949929	0.690357	0.695116	0.000668811
Mrot03140	blue	0.32228	0.165813	-0.071254	0.765307	0.191614	0.418351	-0.19262	0.415865	0.605442	0.00467199	0.663964	0.00141091	NA	NA	-0.318018	0.171803	0.135052	0.570244	0.0483167	0.839695	-0.0481808	0.840141	-0.0292546	0.902557	-0.0848017	0.72224	-0.163862	0.489994	0.045636	0.848488	-0.100214	0.674211	0.116566	0.624554	0.750844	0.000136349	0.124308	0.601558	-0.0392082	0.86964	-0.2041	0.388065	-0.34762	0.13315	-0.160784	0.498294	0.730583	0.000253968
Mrot06410	blue	0.322263	0.165837	-0.0389788	0.870396	0.349987	0.13035	-0.0886813	0.710048	0.329259	0.156316	0.797893	2.5e-05	NA	NA	-0.163541	0.490859	0.0612105	0.797676	-0.0464494	0.845818	-0.174188	0.462659	-0.274468	0.241566	-0.210503	0.373023	-0.0241282	0.919574	0.1857	0.433124	-0.187043	0.429746	-0.0014544	0.995145	0.674134	0.00111627	0.258775	0.270609	-0.102225	0.668031	-0.103652	0.663653	-0.33147	0.153388	-0.236035	0.31641	0.782151	4.61e-05
Mrot11109	blue	0.322144	0.166002	-0.0885427	0.710482	0.143037	0.547441	-0.109679	0.645294	0.576479	0.00779961	0.701664	0.000565092	NA	NA	-0.23107	0.326994	0.071384	0.764891	0.238093	0.312085	-0.209604	0.375116	0.0333183	0.889096	-0.0651275	0.785011	-0.174074	0.462955	-0.0446206	0.851823	-0.0846106	0.722842	0.234455	0.319755	0.638875	0.00242774	0.113325	0.634283	-0.0514193	0.829542	-0.0830346	0.727815	-0.399138	0.0812696	-0.195697	0.408311	0.680804	0.000952675
Mrot03016	blue	-0.322058	0.166121	-0.399114	0.0812895	0.208601	0.377457	-0.139817	0.556587	0.101723	0.669571	0.402628	0.0784009	NA	NA	-0.0988277	0.678486	-0.0945176	0.691834	0.615279	0.00388234	-0.232392	0.324155	-0.123339	0.604418	-0.0976468	0.682134	0.609858	0.00430256	-0.0765958	0.748239	-0.140595	0.55437	0.110892	0.641622	0.14692	0.536504	-0.121895	0.608689	-0.129011	0.587763	-0.115506	0.627728	-0.170301	0.472856	-0.135927	0.567723	0.353101	0.126732
Mrot06791	blue	0.322058	0.166121	-0.155211	0.513493	0.448795	0.0471578	-0.157433	0.507407	0.38155	0.0969221	0.774971	6e-05	NA	NA	-0.0870449	0.715182	-0.116262	0.625465	-0.0879902	0.712215	-0.209271	0.375894	-0.138889	0.559234	-0.150393	0.526808	-0.127376	0.592545	-0.13631	0.566625	-0.0880579	0.712002	-0.128824	0.58831	0.488824	0.0287334	0.363364	0.115311	-0.100374	0.67372	-0.121656	0.609397	-0.0653692	0.784231	-0.131855	0.579488	0.580089	0.00733536
Mrot08773	blue	0.32192	0.166313	-0.214828	0.363054	0.209909	0.374407	0.0524328	0.82623	0.542319	0.0134976	0.595619	0.00558838	NA	NA	-0.0704387	0.767922	-0.128389	0.589582	0.509198	0.0218428	0.0108233	0.963878	0.279005	0.233557	0.0229289	0.92356	-0.197848	0.403074	-0.0892109	0.708388	-0.130532	0.58333	-0.278919	0.233709	0.49721	0.025716	0.124113	0.602135	-0.025003	0.916667	-0.22953	0.330317	-0.213229	0.366722	-0.10121	0.671147	0.384934	0.0937522
Mrot01068	blue	0.321869	0.166385	-0.468174	0.0373553	0.095959	0.68736	-0.0485886	0.838805	0.556523	0.010819	0.481484	0.0315973	NA	NA	-0.238172	0.31192	-0.201292	0.394769	0.161319	0.496848	0.460401	0.0410762	-0.0856919	0.719436	0.0455913	0.848635	-0.0993322	0.676929	0.0387369	0.871194	-0.1237	0.603352	-0.0458893	0.847656	0.800951	2.2e-05	0.00559887	0.98131	-0.194208	0.411956	-0.0662546	0.781376	-0.015505	0.94827	-0.0691697	0.771996	0.457485	0.0425437
Mrot10737	blue	-0.321807	0.166471	-0.316767	0.17359	0.471947	0.0356462	-0.184639	0.435805	0.0778244	0.744329	0.665417	0.00136519	NA	NA	0.0956012	0.68847	-0.0912533	0.702002	0.354826	0.124758	-0.564473	0.00951936	-0.280203	0.231473	-0.0939744	0.693522	0.322138	0.166011	0.329492	0.156007	0.103135	0.665237	-0.20704	0.381118	0.115914	0.626507	-0.0903533	0.704814	-0.186583	0.4309	0.0797693	0.738152	-0.021967	0.926758	-0.122603	0.606595	0.555291	0.0110328
Mrot05632	blue	-0.321634	0.166712	0.364231	0.114381	-0.298425	0.201241	0.116779	0.623917	-0.158654	0.504077	-0.23278	0.323324	NA	NA	0.115821	0.626785	-0.0328154	0.890761	0.01354	0.954819	0.0190239	0.936551	-0.171704	0.469163	0.161352	0.496757	-0.181078	0.444859	0.601487	0.00502476	-0.0521131	0.827275	0.515366	0.020039	0.00641857	0.978574	-0.0951973	0.689723	0.247453	0.292865	-0.17071	0.471777	-0.220009	0.351311	0.103826	0.66312	-0.0857155	0.719362
Mrot08008	blue	-0.32149	0.166913	0.0893285	0.70802	-0.287282	0.219398	0.0707752	0.766842	-0.178125	0.452444	-0.594604	0.00569093	NA	NA	-0.027774	0.907468	-0.140253	0.555343	-0.237634	0.313047	0.38453	0.0941263	0.141195	0.552665	-0.180608	0.446062	-0.051145	0.830438	-0.1555	0.512699	0.0479721	0.840825	0.71433	0.000402758	-0.072024	0.76284	-0.143521	0.546072	-0.190917	0.420076	-0.13693	0.564843	0.489125	0.0286207	0.28653	0.22066	-0.374743	0.103534
Mrot02040	blue	-0.321477	0.16693	-0.104544	0.660926	0.62251	0.0033753	-0.263605	0.261447	0.00366901	0.987752	0.588899	0.00629667	NA	NA	0.527608	0.016811	0.076052	0.749972	0.241676	0.304639	-0.595144	0.00563616	-0.300406	0.19812	0.013411	0.955249	0.19477	0.410579	0.0622651	0.794261	0.294963	0.206771	-0.175523	0.459181	-0.162186	0.494506	-0.0490918	0.837156	-0.0934356	0.695199	0.0105685	0.964728	-0.436487	0.0543397	-0.270508	0.248697	0.405206	0.0763304
Mrot05398	blue	0.321287	0.167197	-0.269755	0.250068	0.524697	0.017538	-0.139649	0.557066	0.509203	0.0218413	0.817897	1.06e-05	NA	NA	-0.14568	0.539985	-0.0810889	0.733969	0.0307347	0.897651	-0.0962308	0.686518	-0.0916015	0.700915	0.0025678	0.991428	-0.17837	0.451812	-0.0851028	0.721291	-0.0738551	0.756982	0.0319475	0.893634	0.62601	0.00315039	0.173214	0.465202	0.00264756	0.991161	-0.153231	0.518946	-0.0292216	0.902666	-0.196972	0.405203	0.672591	0.00115729
Mrot04966	blue	0.321187	0.167335	-0.100092	0.674588	0.534032	0.0152922	-0.304867	0.191215	0.448201	0.0474868	0.828681	6.37e-06	NA	NA	0.0210746	0.929726	-0.0142662	0.952399	0.0581553	0.807589	-0.127881	0.591067	0.129071	0.587588	-0.0779469	0.743939	-0.119055	0.617123	0.0363107	0.879203	-0.0381952	0.872981	-0.155788	0.511909	0.577503	0.00766556	0.362201	0.116567	-0.108552	0.648712	-0.151907	0.522607	-0.234189	0.320321	-0.295466	0.20596	0.624292	0.0032592
Mrot12045	blue	0.321181	0.167345	-0.0418776	0.860844	0.394062	0.0855799	-0.121015	0.611297	0.400692	0.0799829	0.825747	7.33e-06	NA	NA	-0.0355689	0.881654	0.109112	0.647013	0.169771	0.474256	-0.271271	0.247312	-0.0625949	0.793194	-0.0502955	0.833217	-0.081337	0.733183	0.201198	0.394994	-0.143752	0.545419	-0.105933	0.656682	0.515188	0.0200894	0.429172	0.0589852	0.0808389	0.734761	-0.255316	0.277293	-0.306434	0.188828	-0.505966	0.0228382	0.624318	0.00325754
Mrot07118	blue	0.320874	0.167773	0.320731	0.167973	0.0479302	0.840962	0.515937	0.0198782	-0.0119714	0.960049	-0.237827	0.312643	NA	NA	-0.225355	0.339431	0.184135	0.437079	-0.047304	0.843015	-0.215308	0.361956	0.482799	0.0310685	0.198565	0.401337	-0.0930006	0.696553	-0.294966	0.206765	-0.130531	0.583334	-0.312103	0.18036	-0.351182	0.128952	0.0142504	0.952451	-0.00692031	0.9769	0.310954	0.182056	0.165875	0.484605	0.01802	0.939893	-0.184995	0.434905
Mrot00795	blue	0.320216	0.168696	-0.204668	0.386719	0.128065	0.590527	-0.1401	0.555781	0.488054	0.0290242	0.63054	0.00287795	NA	NA	-0.230967	0.327215	0.0522219	0.826919	0.200262	0.397243	0.212274	0.368922	0.0698997	0.769651	-0.106523	0.654884	-0.193463	0.413787	0.0798014	0.73805	-0.355867	0.123578	-0.108915	0.64761	0.795846	2.71e-05	0.389099	0.0899549	-0.277687	0.235867	-0.252969	0.281887	0.239265	0.309638	0.0715117	0.764481	0.400813	0.0798832
Mrot00962	blue	-0.320164	0.168769	-0.208604	0.37745	0.527483	0.0168418	-0.245653	0.296504	0.159194	0.502608	0.554658	0.0111438	NA	NA	0.306651	0.188499	-0.135532	0.568861	0.136553	0.565927	-0.510455	0.0214651	-0.237865	0.312563	0.0675484	0.777209	0.0332055	0.88947	0.249989	0.287784	0.0909246	0.703028	-0.278861	0.233809	-0.0650956	0.785114	0.183082	0.439752	-0.103428	0.66434	-0.0340025	0.886833	0.288572	0.217243	-0.193345	0.414077	0.245618	0.296574
Mrot10493	blue	0.320103	0.168855	-0.145719	0.539876	0.620549	0.00350705	0.0552547	0.817026	0.124836	0.600005	0.384181	0.0944505	NA	NA	-0.246017	0.295766	-0.195505	0.408779	0.120775	0.61201	-0.174753	0.461185	0.258149	0.271812	0.10375	0.663354	0.0325052	0.891787	-0.289746	0.215294	-0.0540349	0.821002	-0.17145	0.469829	0.0235334	0.92155	-0.0450791	0.850317	0.360817	0.118073	0.180964	0.445151	0.0918984	0.699988	-0.172175	0.467925	0.298788	0.200667
Mrot09684	blue	-0.319778	0.169313	-0.0579581	0.80823	-0.260136	0.268008	0.551285	0.0117513	-0.164557	0.488132	-0.483843	0.0306537	NA	NA	-0.156342	0.510392	-0.155853	0.511732	0.234848	0.318921	0.171276	0.470289	0.0236328	0.92122	0.312757	0.179401	-0.0284442	0.905245	-0.141308	0.552344	-0.187659	0.428201	0.0202639	0.932423	-0.290515	0.214023	-0.207199	0.380743	-0.059003	0.804836	-0.250158	0.287448	0.365474	0.113058	0.26628	0.256459	-0.477185	0.033375
Mrot10979	blue	0.319549	0.169635	0.0597494	0.802413	-0.219933	0.351484	-0.0924737	0.698194	0.0446218	0.851819	0.37932	0.099053	NA	NA	-0.257715	0.272647	0.246208	0.295378	0.173636	0.464099	0.050371	0.83297	0.11755	0.621613	0.106174	0.655949	-0.182036	0.442415	0.323608	0.163976	-0.324384	0.16291	0.138705	0.55976	0.523074	0.0179541	0.357816	0.121389	-0.157425	0.507429	-0.139814	0.556594	-0.356238	0.123158	-0.410522	0.0721906	0.215059	0.362525
Mrot10712	blue	-0.319529	0.169663	-0.0891285	0.708646	-0.0797458	0.738226	-0.0152546	0.949105	-0.320667	0.168063	-0.577238	0.00769999	NA	NA	-0.00340968	0.988617	-0.261717	0.265005	-0.270184	0.249287	0.351813	0.128219	0.362482	0.116262	-0.00810354	0.972951	0.450193	0.0463909	-0.0566028	0.812637	0.000337298	0.998874	0.14844	0.532251	-0.264816	0.259181	-0.114252	0.631492	-0.0572249	0.810613	-0.144167	0.544247	0.57792	0.00761144	0.255522	0.276893	-0.440542	0.0518871
Mrot12166	blue	0.318784	0.170717	-0.235385	0.317785	0.538881	0.0142203	-0.125998	0.596585	0.462813	0.0398919	0.788645	3.6e-05	NA	NA	-0.21673	0.358718	-0.0223787	0.925389	-0.0957483	0.688013	-0.269586	0.250377	-0.171143	0.470638	-0.0779721	0.743859	0.139907	0.556331	-0.127482	0.592236	-0.131945	0.579228	-0.130029	0.584797	0.486725	0.0295307	0.211979	0.369604	-0.020874	0.930394	-0.046795	0.844684	-0.070855	0.766586	-0.252893	0.282036	0.730324	0.000255904
Mrot07793	blue	0.318777	0.170727	-0.0661487	0.781718	0.413196	0.0701728	-0.210811	0.37231	0.367425	0.111003	0.623504	0.00331011	NA	NA	0.0793511	0.739479	-0.147747	0.534188	0.104897	0.659846	-0.0366345	0.878133	-0.27239	0.245291	-0.072625	0.760916	-0.094047	0.693297	-0.204802	0.386402	-0.119138	0.616877	-0.0305804	0.898162	0.332731	0.151735	0.366419	0.11206	0.394932	0.0848289	-0.165202	0.486403	-0.323992	0.163447	-0.127027	0.593567	0.393872	0.0857445
Mrot07391	blue	0.318776	0.170727	-0.250237	0.287292	0.216738	0.358698	-0.148601	0.5318	0.361271	0.117577	0.674589	0.0011044	NA	NA	-0.0757728	0.750862	-0.199504	0.399069	0.297317	0.202999	-0.184129	0.437096	-0.270096	0.249446	0.00672937	0.977537	0.0292793	0.902475	-0.120446	0.612985	-0.201932	0.393234	-0.237481	0.313368	0.34584	0.135283	0.203951	0.38842	-0.265576	0.257765	0.535117	0.0150469	-0.380761	0.0976727	-0.266259	0.256496	0.448435	0.0473569
Mrot05005	blue	-0.318712	0.170818	0.0482991	0.839753	0.229952	0.329405	-0.22051	0.350187	0.0856685	0.71951	0.482473	0.031199	NA	NA	0.68447	0.000871743	-0.0888384	0.709555	0.195394	0.409051	-0.58229	0.00706366	-0.371119	0.107186	-0.150696	0.525965	0.297844	0.202161	0.287167	0.21959	0.0823582	0.729953	-0.119936	0.614502	-0.115581	0.627503	0.130173	0.584375	-0.184242	0.436808	0.133405	0.574998	-0.408868	0.0734599	-0.0492956	0.836489	0.300088	0.198619
Mrot10486	blue	-0.318555	0.17104	-0.0203394	0.932172	0.0712307	0.765382	-0.207764	0.379419	-0.0602759	0.800705	0.451511	0.0456762	NA	NA	0.276843	0.237352	-0.100166	0.674361	0.247624	0.29252	-0.550249	0.0119433	-0.375495	0.102788	0.0910536	0.702625	0.314731	0.176523	0.636672	0.0025406	0.207747	0.379457	-0.033952	0.887	-0.0320315	0.893356	0.21487	0.362957	0.0818013	0.731714	-0.00704738	0.976476	-0.576327	0.0078196	-0.31023	0.183129	0.340107	0.142316
Mrot08857	blue	-0.318466	0.171168	0.306403	0.188875	-0.173494	0.46447	0.184596	0.435912	-0.109593	0.645554	-0.37773	0.100593	NA	NA	-0.00644347	0.978491	-0.211908	0.369767	-0.208043	0.378763	0.141644	0.551389	0.214732	0.363274	-0.24435	0.299153	0.101739	0.669522	0.54758	0.0124493	0.247396	0.29298	0.419146	0.0658349	0.0788058	0.74121	-0.218325	0.355103	0.142285	0.54957	-0.349503	0.130919	-0.0899567	0.706054	0.140958	0.553337	0.0981561	0.68056
Mrot12063	blue	-0.318219	0.171517	-0.388722	0.0902936	0.326059	0.160623	-0.185299	0.434136	0.361958	0.11683	0.557161	0.0107097	NA	NA	-0.178874	0.450514	-0.0761245	0.74974	0.380933	0.0975083	-0.0430903	0.856854	-0.326766	0.159665	0.0163587	0.945426	0.0202421	0.932496	0.469974	0.0365319	-0.0829788	0.727991	0.0704556	0.767867	0.535469	0.0149678	-0.0886558	0.710127	-0.166646	0.482547	-0.174348	0.46224	0.245694	0.29642	-0.177316	0.454533	0.525479	0.0173403
Mrot04193	blue	-0.318193	0.171555	-0.255971	0.276019	0.459098	0.0417271	-0.261648	0.265136	0.0485777	0.83884	0.800239	2.27e-05	NA	NA	0.275089	0.24046	-0.0851714	0.721075	0.484783	0.0302835	-0.570217	0.00866173	-0.364829	0.113743	0.224767	0.340726	0.198808	0.400748	0.239417	0.309322	0.107924	0.650622	-0.0881753	0.711634	0.070791	0.766792	0.308243	0.186098	-0.0608342	0.798896	-0.161133	0.49735	-0.371232	0.107071	-0.260415	0.267475	0.398783	0.0815656
Mrot04801	blue	0.317974	0.171866	-0.0568636	0.811788	-0.0628365	0.792413	-0.166124	0.483938	0.652479	0.00181961	0.250771	0.28623	NA	NA	0.0804861	0.735879	-0.100716	0.672666	0.161645	0.495965	-0.279646	0.232441	-0.0113472	0.962131	0.000790578	0.997361	-0.0558807	0.814987	-0.0985258	0.679418	-0.0239123	0.920291	-0.243609	0.300668	0.0419749	0.860524	-0.129209	0.587185	0.129765	0.585564	0.652764	0.0018084	-0.214459	0.363897	-0.0381516	0.873125	0.250696	0.28638
Mrot12059	blue	-0.317738	0.172202	-0.0760175	0.750081	0.399242	0.0811828	-0.216846	0.358453	0.036661	0.878046	0.677465	0.00103184	NA	NA	0.335953	0.147569	-0.0850827	0.721355	0.48515	0.0301404	-0.596929	0.00545826	-0.373671	0.104606	0.110915	0.641554	0.219083	0.353394	0.384673	0.0939938	0.141972	0.550459	-0.064693	0.786414	-0.0018096	0.993959	0.177446	0.454197	0.0466901	0.845028	0.00440177	0.985306	-0.583497	0.00691812	-0.321973	0.16624	0.438416	0.0531619
Mrot10302	blue	0.31751	0.172527	-0.246908	0.293964	0.200243	0.397288	-0.226377	0.337187	0.519058	0.0190175	0.705146	0.000515739	NA	NA	-0.276204	0.238482	0.128962	0.587908	0.200386	0.396945	0.183604	0.438427	-0.0920181	0.699615	-0.106465	0.655061	-0.192223	0.416844	0.0898775	0.706302	-0.258276	0.271568	0.107439	0.652096	0.881065	2.91e-07	0.0876629	0.713242	-0.198902	0.400522	-0.163206	0.491757	-0.164705	0.487733	-0.224954	0.340314	0.652587	0.00181536
Mrot12337	blue	0.317411	0.172669	-0.152971	0.519663	-0.0560003	0.814598	-0.265625	0.257674	0.368178	0.110217	0.501749	0.0241903	NA	NA	-0.211947	0.369677	-0.00758563	0.974679	0.295964	0.205161	-0.130617	0.583086	0.0996574	0.675927	0.133389	0.575044	0.143908	0.544978	0.00116302	0.996117	-0.225379	0.339378	-0.289214	0.216175	0.305292	0.190566	0.626658	0.00311019	-0.138036	0.561675	0.146444	0.537838	-0.180713	0.445793	-0.247142	0.293491	0.173683	0.463976
Mrot08819	blue	0.317326	0.17279	0.0980353	0.680933	-0.311619	0.181073	0.123926	0.602686	-0.0537638	0.821886	-0.466294	0.0382299	NA	NA	-0.246849	0.294082	-0.121991	0.608405	-0.181747	0.443151	0.863509	9.41e-07	0.484079	0.0305602	-0.136056	0.567352	-0.268312	0.252709	-0.189918	0.422559	-0.232906	0.323055	0.278357	0.234691	0.341681	0.14036	-0.105949	0.656634	0.0520711	0.827412	-0.264407	0.259945	0.158098	0.505591	0.221575	0.347808	-0.29491	0.206857
Mrot01770	blue	-0.317256	0.172891	-0.167186	0.481109	0.697373	0.000631375	-0.278854	0.233822	-0.00808498	0.973013	0.771557	6.78e-05	NA	NA	0.29577	0.205472	-0.109754	0.645066	0.449642	0.0466923	-0.554757	0.0111265	-0.275555	0.239631	0.0469957	0.844026	0.212528	0.368338	0.181789	0.443045	0.0637338	0.789512	-0.135273	0.569606	0.0267989	0.910704	0.100265	0.674056	-0.0419228	0.860695	-0.00583853	0.98051	-0.318774	0.170731	-0.240457	0.307161	0.477027	0.0334418
Mrot04664	blue	0.31708	0.173142	-0.0192237	0.935886	-0.192486	0.416194	-0.220538	0.350127	-0.223578	0.343353	0.353553	0.126212	NA	NA	-0.158689	0.503981	0.235748	0.317016	-0.054925	0.8181	0.120023	0.614243	-0.25245	0.282908	-0.236418	0.315602	-0.012777	0.957363	0.218413	0.354904	-0.215702	0.361057	0.200147	0.397518	0.463437	0.0395903	0.451117	0.0458891	-0.00322172	0.989245	-0.189508	0.423581	-0.215288	0.362001	-0.194174	0.41204	0.190474	0.421175
Mrot05318	blue	0.316853	0.173466	-0.164284	0.488862	0.257938	0.272218	0.0556243	0.815822	0.294372	0.207724	0.450204	0.0463851	NA	NA	-0.236423	0.315593	-0.0696334	0.770506	0.218598	0.354488	-0.0346514	0.884687	-0.06578	0.782907	0.0581513	0.807602	-0.415152	0.0687238	-0.414138	0.0694721	-0.377888	0.10044	0.146721	0.537062	0.301514	0.19639	0.0646344	0.786603	0.0923848	0.698471	-0.0125563	0.958099	0.204945	0.386061	-0.0980472	0.680896	0.185052	0.43476
Mrot10145	blue	-0.316465	0.174023	-0.427668	0.0599766	0.479475	0.0324186	-0.176853	0.455731	-0.00495431	0.983461	0.464138	0.0392529	NA	NA	0.0400467	0.866875	-0.183123	0.439648	0.489096	0.0286314	0.208561	0.377551	-0.21549	0.36154	-0.0406816	0.864783	0.147956	0.533602	0.259601	0.269028	0.086227	0.717753	-0.117162	0.62277	0.403599	0.0776161	-0.173406	0.4647	-0.0867352	0.716155	-0.304779	0.19135	-0.0483614	0.839549	0.0615558	0.796558	0.373364	0.104913
Mrot01817	blue	0.316315	0.174238	-0.481707	0.0315071	0.292014	0.211559	-0.204218	0.387785	0.532179	0.0157185	0.737379	0.00020742	NA	NA	-0.214598	0.36358	-0.0581625	0.807566	0.208478	0.377745	-0.0561471	0.81412	0.0180543	0.939779	0.00161332	0.994614	-0.0673939	0.777707	0.0232631	0.922449	-0.181461	0.443882	-0.24601	0.295779	0.577096	0.00771864	0.219026	0.353523	-0.103333	0.664632	-0.12469	0.600434	0.232434	0.324064	-0.381643	0.096834	0.477842	0.0330984
Mrot10753	blue	0.316247	0.174336	-0.220444	0.350337	0.175936	0.45811	-0.104881	0.659894	0.566425	0.00922038	0.763444	8.99e-05	NA	NA	-0.267329	0.254518	0.0472968	0.843038	0.230288	0.32868	-0.00734964	0.975467	0.0239652	0.920115	-0.00347681	0.988393	-0.21355	0.365983	0.1254	0.598343	-0.286665	0.220434	-0.0765228	0.748472	0.787168	3.82e-05	0.320043	0.168939	-0.248695	0.29037	-0.181821	0.442962	0.0924654	0.69822	-0.0329239	0.890402	0.556537	0.0108167
Mrot02424	blue	0.315399	0.175557	-0.31473	0.176524	0.416884	0.0674593	-0.237391	0.313556	0.524657	0.0175481	0.83014	5.93e-06	NA	NA	-0.010471	0.965053	-0.0198329	0.933858	0.300183	0.198471	-0.319528	0.169665	0.0487771	0.838187	0.0683926	0.774494	-0.126084	0.596335	-0.197069	0.404966	-0.0540393	0.820988	-0.159629	0.501426	0.419254	0.0657575	0.00464496	0.984494	-0.0663874	0.780948	0.0941675	0.692922	-0.2699	0.249804	-0.250429	0.286909	0.590778	0.00609154
Mrot04804	blue	0.315231	0.1758	-0.0314613	0.895244	-0.0803572	0.736287	-0.0317168	0.894398	0.456852	0.0428675	0.329372	0.156166	NA	NA	0.0072722	0.975725	-0.139573	0.557281	0.392593	0.0868582	-0.0702076	0.768663	0.336075	0.147413	-0.169988	0.473681	-0.327203	0.159075	0.0551826	0.817261	-0.259377	0.269458	-0.345533	0.135652	0.266814	0.25547	0.243726	0.300429	-0.0890488	0.708896	0.139739	0.556808	0.262748	0.263059	0.0489823	0.837515	0.0494794	0.835887
Mrot05811	blue	0.315206	0.175836	-0.0909286	0.703016	0.12402	0.60241	-0.248596	0.290568	0.495304	0.026379	0.76531	8.43e-05	NA	NA	-0.129902	0.585165	0.110641	0.64238	-0.00135308	0.995483	-0.141801	0.550943	-0.194061	0.412317	-0.254681	0.278531	0.0820593	0.730898	0.366811	0.111647	-0.0466892	0.845032	-0.0536554	0.82224	0.755477	0.000117315	0.329383	0.156152	-0.194211	0.411949	-0.0443941	0.852567	-0.403005	0.0780959	-0.271723	0.246494	0.797341	2.56e-05
Mrot05268	blue	-0.314355	0.177069	-0.23219	0.324588	0.46736	0.0377321	-0.280794	0.230447	-0.00866984	0.971062	0.507178	0.0224607	NA	NA	0.245996	0.295807	0.0222696	0.925752	0.351742	0.128301	-0.59969	0.00519211	-0.354494	0.125136	0.145987	0.539122	0.405615	0.0760062	-0.0414223	0.862343	0.14265	0.548537	-0.205049	0.385815	-0.293104	0.209781	0.300973	0.197234	0.21254	0.368309	-0.126063	0.596395	-0.12831	0.589811	-0.25178	0.28423	0.165823	0.484744
Mrot02679	blue	0.31435	0.177077	-0.229373	0.330657	-0.174963	0.460637	-0.303395	0.193475	0.643724	0.00219405	0.446858	0.0482373	NA	NA	-0.0618691	0.795543	0.27977	0.232225	-0.0140306	0.953184	0.0860435	0.71833	-0.170839	0.471438	-0.158698	0.503957	-0.309008	0.18495	0.0915758	0.700995	-0.188296	0.426605	-0.155185	0.513563	0.628244	0.00301346	0.0928458	0.697035	-0.234489	0.319683	-0.111315	0.640345	0.0910308	0.702697	-0.141974	0.550453	0.354697	0.124904
Mrot03617	blue	0.314287	0.177168	-0.169367	0.475322	0.0455934	0.848628	-0.140021	0.556005	0.420548	0.0648423	0.530277	0.016166	NA	NA	-0.399036	0.0813547	0.261497	0.265422	0.14257	0.548762	-0.189297	0.424105	-0.00796176	0.973424	0.10157	0.670041	-0.0962374	0.686497	0.105615	0.657655	0.0707987	0.766767	0.262626	0.263289	0.537519	0.0145149	-0.0861613	0.71796	0.321095	0.167464	-0.15068	0.526009	-0.303538	0.193255	-0.127833	0.591206	0.623172	0.00333179
Mrot04541	blue	-0.314157	0.177357	-0.329956	0.15539	0.572155	0.00838693	-0.263551	0.261548	-0.0153353	0.948836	0.645223	0.00212571	NA	NA	0.132573	0.577405	-0.0784157	0.742449	0.574596	0.00805107	-0.455926	0.0433449	-0.221593	0.347766	0.369058	0.109304	0.249378	0.289003	0.100298	0.673955	0.180096	0.447374	-0.183354	0.439061	-0.0595461	0.803073	0.0444687	0.852322	0.0961635	0.686726	-0.0297947	0.900766	-0.389586	0.0895186	-0.249371	0.289018	0.32708	0.15924
Mrot12213	blue	0.313915	0.177708	-0.11595	0.626397	0.430922	0.0578472	-0.0419626	0.860564	0.485493	0.0300068	0.81005	1.5e-05	NA	NA	-0.144357	0.543712	0.0850615	0.721421	0.183155	0.439566	-0.102	0.66872	-0.0553056	0.81686	-0.187921	0.427543	-0.116308	0.625326	-0.0804888	0.73587	-0.171706	0.469156	-0.133193	0.57561	0.664276	0.00140097	0.310068	0.18337	-0.163988	0.489657	-0.302408	0.195001	-0.174679	0.461377	-0.12786	0.591127	0.676202	0.0010632
Mrot13246	blue	0.313806	0.177868	-0.319385	0.169866	0.290527	0.214003	-0.150098	0.527627	0.470451	0.0363163	0.70847	0.000472091	NA	NA	-0.372357	0.105928	0.198222	0.402168	0.120875	0.611714	0.142124	0.550027	-0.0686743	0.773588	-0.166323	0.483409	-0.0727842	0.760407	0.251891	0.284012	-0.144928	0.542103	-0.0602199	0.800887	0.884671	2.24e-07	0.0367908	0.877617	-0.175107	0.460262	-0.199996	0.397884	0.048058	0.840543	-0.216403	0.35946	0.748825	0.00014544
Mrot10455	blue	-0.313722	0.17799	-0.366778	0.111681	0.45735	0.0426124	-0.169891	0.473938	0.08386	0.72521	0.658615	0.00159046	NA	NA	-0.0787601	0.741355	-0.1009	0.672101	0.674108	0.00111694	-0.428393	0.0594974	-0.196847	0.405506	0.364873	0.113697	0.243938	0.299995	-0.0988761	0.678337	-0.149032	0.530599	-0.180111	0.447338	0.0288147	0.904016	0.258679	0.270794	-0.302947	0.194167	0.0800828	0.737157	-0.0480073	0.840709	-0.13374	0.574029	0.216512	0.359212
Mrot12191	blue	0.313601	0.178167	0.101539	0.670136	0.492006	0.0275575	-0.0195624	0.934758	0.118716	0.618133	0.243394	0.301109	NA	NA	0.108487	0.64891	-0.111775	0.638954	-0.20164	0.393935	0.394386	0.0853001	0.411948	0.0711092	-0.194184	0.412015	-0.0203677	0.932078	-0.100925	0.672024	-0.171028	0.47094	-0.18649	0.431136	0.401345	0.0794464	0.181094	0.444819	-0.17931	0.449393	-0.22072	0.349717	-0.0428175	0.857751	-0.104232	0.661881	0.237867	0.312559
Mrot03041	blue	0.313532	0.178267	-0.339852	0.142634	0.209884	0.374464	-0.0086617	0.971089	0.409635	0.072869	0.609605	0.00432304	NA	NA	-0.357796	0.121411	-0.185018	0.434845	0.291332	0.212678	0.308545	0.185644	-0.0844764	0.723265	0.06982	0.769907	-0.162026	0.494938	-0.126219	0.595937	-0.296163	0.204843	-0.128402	0.589542	0.732165	0.0002424	0.276274	0.238356	-0.117805	0.620852	-0.234455	0.319755	0.0259949	0.913373	0.155273	0.513323	0.388254	0.0907164
Mrot09719	blue	-0.313412	0.178442	0.226887	0.33607	0.415508	0.0684621	-0.140288	0.555245	0.23831	0.31163	0.157356	0.507617	NA	NA	0.550594	0.0118791	-0.104987	0.65957	-0.051482	0.829337	0.000107291	0.999642	0.167483	0.480319	-0.104148	0.662135	-0.331671	0.153124	0.261761	0.264923	-0.0364366	0.878787	0.32961	0.155849	0.167114	0.481301	-0.292336	0.211034	0.00120523	0.995976	-0.370911	0.107398	0.0267539	0.910853	-0.091589	0.700954	0.203356	0.389836
Mrot03088	blue	0.313403	0.178456	-0.183436	0.438853	0.349889	0.130466	0.0650429	0.785284	0.244973	0.297886	0.517977	0.0193123	NA	NA	-0.165178	0.486467	-0.208318	0.37812	0.18855	0.425971	0.28919	0.216214	-0.129187	0.587249	-0.0573903	0.810075	-0.111659	0.639305	-0.138424	0.560564	-0.462042	0.0402675	0.0409032	0.864053	0.551907	0.0116373	0.255138	0.27764	0.0949046	0.690632	-0.307149	0.187746	-0.0312199	0.896044	-0.278463	0.234505	0.318838	0.170639
Mrot08027	blue	0.313131	0.178852	-0.0547073	0.81881	0.0240343	0.919886	-0.0450061	0.850557	0.432803	0.0566432	0.415268	0.0686382	NA	NA	-0.2033	0.389969	0.606118	0.00461378	0.412476	0.0707118	-0.0691551	0.772043	0.15627	0.510587	-0.170284	0.472902	-0.162581	0.493441	-0.178996	0.450201	-0.158809	0.503654	-0.0528154	0.824981	0.437585	0.0536667	0.128381	0.589606	-0.156714	0.509373	-0.152301	0.521515	0.0655843	0.783538	-0.0258141	0.913973	0.319739	0.169368
Mrot02328	blue	0.312866	0.17924	0.00157984	0.994726	0.267027	0.255076	-0.164457	0.488399	0.546716	0.0126169	0.73341	0.000233618	NA	NA	-0.196701	0.405862	0.330434	0.154756	-0.0197933	0.93399	-0.262815	0.262932	-0.182141	0.442146	-0.351555	0.128519	0.126018	0.596528	0.255464	0.277005	-0.0413016	0.862741	0.0306051	0.89808	0.691336	0.000735698	0.165857	0.484653	-0.0627214	0.792785	-0.0475453	0.842224	-0.27723	0.23667	-0.204495	0.387129	0.907272	3.42e-08
Mrot09539	blue	0.312777	0.179371	-0.142198	0.549818	0.15655	0.509821	-0.248258	0.291246	0.31802	0.1718	0.744204	0.000168215	NA	NA	-0.172098	0.468126	0.0687316	0.773404	0.327326	0.158908	-0.1305	0.583424	0.107402	0.652208	0.19967	0.398669	-0.300641	0.197753	-0.0325942	0.891493	-0.276966	0.237135	0.0757652	0.750886	0.558197	0.010534	0.302922	0.194206	-0.00742444	0.975217	-0.225086	0.340022	-0.282544	0.227433	-0.187128	0.429533	0.380507	0.097915
Mrot07656	blue	0.312762	0.179392	-0.0691304	0.772122	-0.258928	0.270316	0.218525	0.354653	-0.176274	0.457231	-0.552107	0.0116008	NA	NA	-0.22007	0.351175	-0.0472172	0.8433	-0.255669	0.276605	0.898898	7.23e-08	0.347027	0.133857	-0.126762	0.594345	-0.115997	0.626258	-0.153553	0.518057	-0.122831	0.605918	0.134068	0.573083	0.209911	0.374401	-0.179266	0.449506	0.00768751	0.97434	-0.176333	0.457079	0.281154	0.229826	-0.0548924	0.818206	-0.338878	0.143855
Mrot03394	blue	0.312687	0.179502	-0.195043	0.409909	0.0200146	0.933253	-0.228282	0.333025	0.489279	0.0285632	0.664217	0.00140285	NA	NA	-0.282927	0.226776	0.141257	0.552487	-0.0277851	0.907431	-0.237138	0.314087	-0.0997104	0.675764	-0.0437244	0.854768	-0.0500014	0.834179	-0.00149542	0.995008	-0.0367144	0.877869	0.203797	0.388788	0.631864	0.00280211	0.112733	0.636065	-0.158489	0.504527	-0.0369812	0.876988	-0.308576	0.185597	-0.160498	0.499068	0.672516	0.00115934
Mrot08738	blue	0.312517	0.179751	0.0219924	0.926674	0.266847	0.255409	-0.118938	0.617473	0.382458	0.0960635	0.700573	0.000581354	NA	NA	-0.152142	0.521955	0.237281	0.313787	-0.00623399	0.97919	-0.00372462	0.987566	-0.343813	0.13774	-0.214651	0.363458	-0.229014	0.331437	0.29415	0.208083	-0.0812868	0.733342	0.157801	0.506401	0.770763	6.97e-05	0.146164	0.538625	0.0108771	0.963699	-0.140743	0.553949	-0.339103	0.143572	-0.158492	0.504519	0.772396	6.58e-05
Mrot11505	blue	0.311804	0.1808	-0.0254828	0.915073	0.201787	0.393581	-0.225034	0.340137	0.458257	0.0421511	0.803174	2.01e-05	NA	NA	-0.051643	0.828811	0.153368	0.518568	0.199074	0.400107	-0.387933	0.0910059	0.0462699	0.846407	0.212934	0.367402	-0.118067	0.620068	0.147755	0.534165	-0.0929175	0.696812	-0.108473	0.648953	0.447674	0.0477802	0.451383	0.0457454	-0.0263636	0.912149	-0.108009	0.650362	-0.465877	0.0384265	-0.359699	0.119301	0.529646	0.0163166
Mrot08943	blue	0.311658	0.181015	-0.212833	0.367633	0.597514	0.00540091	-0.27671	0.237586	0.388087	0.090867	0.840411	3.52e-06	NA	NA	-0.183027	0.439891	0.0229766	0.923401	0.196312	0.40681	-0.283186	0.226333	0.0637187	0.789561	0.0705707	0.767498	-0.0213468	0.928821	-0.0583749	0.806875	-0.00221483	0.992606	-0.231611	0.32583	0.448311	0.0474261	0.0932189	0.695873	0.00448325	0.985034	0.0799773	0.737492	-0.366319	0.112164	-0.331374	0.153515	0.700208	0.000586887
Mrot07487	blue	0.310887	0.182154	-0.28225	0.227937	0.327076	0.159246	-0.243516	0.300858	0.653021	0.00179831	0.866105	8e-07	NA	NA	-0.1576	0.50695	0.0871549	0.714837	0.0839598	0.724895	-0.212815	0.367674	-0.0421132	0.860069	-0.110064	0.644129	-0.038911	0.870619	0.0326074	0.891449	0.0273694	0.90881	-0.0917656	0.700403	0.702801	0.000548561	0.264617	0.259553	-0.14098	0.553276	-0.199248	0.399685	-0.122497	0.606908	-0.163786	0.490199	0.766773	8.02e-05
Mrot13013	blue	-0.310856	0.1822	-0.242539	0.302862	0.340568	0.141741	-0.288139	0.217964	-0.0188719	0.937057	0.608302	0.00442985	NA	NA	0.397937	0.0822749	-0.0944616	0.692008	0.43995	0.0522398	-0.663976	0.00141051	-0.295588	0.205765	-0.012281	0.959017	0.156221	0.510721	0.197852	0.403065	0.142784	0.548156	-0.257088	0.273856	-0.18588	0.432672	0.258039	0.272023	-0.139039	0.558805	0.109782	0.644982	-0.049558	0.83563	-0.278715	0.234065	0.182	0.442506
Mrot08249	blue	0.310721	0.1824	-0.183735	0.438094	0.316539	0.173916	-0.21261	0.368147	0.716702	0.000377278	0.853917	1.67e-06	NA	NA	-0.0558452	0.815103	0.0593961	0.80356	0.0743197	0.755498	-0.224984	0.340247	-0.0775663	0.74515	-0.103061	0.665465	-0.042938	0.857355	0.239044	0.310098	-0.0891714	0.708512	-0.116541	0.624629	0.71617	0.000382866	0.136909	0.564904	0.00590797	0.980278	-0.165799	0.484808	-0.198597	0.401261	-0.202559	0.391737	0.818889	1.01e-05
Mrot05534	blue	0.310051	0.183395	-0.272112	0.245793	0.0446955	0.851577	0.0797292	0.738279	0.250266	0.287234	0.522051	0.0182202	NA	NA	-0.0396807	0.868081	0.0401145	0.866652	0.632218	0.00278213	-0.101767	0.669437	0.00902018	0.969893	0.120237	0.613607	0.0106396	0.964491	0.0240519	0.919827	-0.22012	0.351064	-0.379026	0.0993368	0.245542	0.296728	0.208656	0.377328	0.293068	0.209841	-0.202283	0.392396	-0.151349	0.524154	-0.0893836	0.707848	0.172796	0.466296
Mrot01210	blue	0.31005	0.183396	-0.186582	0.430903	0.0730171	0.759662	-0.0649739	0.785507	0.628933	0.00297227	0.665668	0.00135741	NA	NA	0.170322	0.472802	0.0950304	0.690241	0.311232	0.181644	-0.358013	0.121169	-0.249068	0.289624	-0.160185	0.499916	-0.114481	0.630805	-0.262479	0.263566	-0.122845	0.605876	0.04595	0.847457	0.344192	0.137278	0.0750502	0.753166	-0.132313	0.578158	0.197298	0.404409	-0.246853	0.294074	-0.143906	0.544985	0.486636	0.0295651
Mrot08233	blue	0.309564	0.18412	-0.214157	0.36459	0.22063	0.34992	-0.265916	0.257133	0.551797	0.0116574	0.762054	9.42e-05	NA	NA	-0.127422	0.59241	0.16556	0.485446	0.0769355	0.747157	-0.000224277	0.999251	-0.165629	0.485262	-0.266365	0.256301	-0.162175	0.494536	0.0878025	0.712804	-0.19055	0.420988	0.132818	0.576696	0.815307	1.19e-05	0.14781	0.534012	-0.178176	0.452312	-0.133407	0.574991	0.0142847	0.952337	-0.0945913	0.691605	0.692051	0.000722631
Mrot11821	blue	0.30949	0.18423	-0.337354	0.145782	0.216649	0.3589	-0.2786	0.234265	0.582271	0.00706588	0.712333	0.000425341	NA	NA	-0.194345	0.411619	0.0320908	0.89316	0.236697	0.315015	0.222572	0.345586	-0.183652	0.438304	-0.111973	0.638357	-0.153308	0.518732	-0.102244	0.667971	-0.274495	0.241518	-0.0105363	0.964835	0.813988	1.26e-05	0.181129	0.444729	-0.149893	0.528198	-0.148879	0.531024	0.00146483	0.99511	0.053631	0.82232	0.537807	0.0144523
Mrot10643	blue	0.309363	0.18442	0.106475	0.655031	0.149855	0.528304	-0.207188	0.38077	0.44814	0.0475205	0.668104	0.00128392	NA	NA	-0.0194661	0.935079	-0.127088	0.593388	-0.00642458	0.978554	-0.315063	0.176042	-0.200016	0.397834	-0.0860236	0.718393	-0.133833	0.57376	0.357208	0.122069	-0.106538	0.654838	-0.211849	0.369904	0.393195	0.0863328	0.570923	0.00856074	0.289122	0.216327	-0.0788066	0.741207	-0.263169	0.262267	-0.169889	0.473945	0.483374	0.0308392
Mrot03168	blue	0.308697	0.185416	-0.084891	0.721958	0.359504	0.119516	-0.322265	0.165834	0.106856	0.653871	0.612377	0.00410286	NA	NA	0.0807853	0.73493	-0.111132	0.640897	0.470795	0.0361615	0.00379808	0.987321	0.206501	0.382388	0.0719688	0.763017	-0.311192	0.181703	0.00622783	0.979211	-0.211467	0.370787	-0.315062	0.176044	0.286939	0.219972	0.30436	0.191992	0.0366651	0.878032	0.125292	0.598663	-0.231235	0.326639	-0.227346	0.335066	0.144243	0.544032
Mrot07230	blue	0.308529	0.185667	-0.166072	0.484079	0.341592	0.140469	-0.263648	0.261367	0.43771	0.0535908	0.899492	6.87e-08	NA	NA	0.00799673	0.973308	0.035511	0.881845	0.158917	0.503362	-0.358054	0.121124	-0.212011	0.369531	0.0683109	0.774756	-0.144722	0.542683	0.150804	0.525666	-0.208606	0.377446	-0.292812	0.210256	0.468355	0.0372718	0.316252	0.174328	0.0254553	0.915165	-0.0597145	0.802526	-0.293052	0.209866	-0.3441	0.13739	0.583824	0.00687909
Mrot11201	blue	0.308517	0.185686	0.3133	0.178605	-0.321843	0.16642	0.453736	0.0444897	-0.185384	0.433921	-0.562661	0.00980374	NA	NA	-0.366723	0.111739	0.10305	0.6655	-0.108717	0.648211	0.0851701	0.721079	0.247284	0.293206	0.023001	0.92332	-0.190084	0.422146	-0.0283249	0.90564	-0.211856	0.369888	-0.106567	0.654751	-0.33373	0.150434	-0.0724041	0.761623	0.384599	0.0940619	0.312665	0.179536	0.428306	0.0595544	0.133261	0.575414	-0.413892	0.0696546
Mrot12653	blue	-0.3083	0.186012	-0.0984469	0.679662	0.347905	0.13281	-0.262067	0.264343	0.0874007	0.714065	0.584727	0.0067724	NA	NA	0.0779245	0.744011	-0.0621861	0.794517	0.2197	0.352006	-0.387434	0.0914588	-0.424827	0.0618838	-0.131657	0.580061	0.217072	0.35794	0.668298	0.00127823	0.22211	0.346613	-0.0256961	0.914365	0.286701	0.220372	-0.0435984	0.855183	-0.0836939	0.725734	0.128755	0.588511	-0.363847	0.114792	-0.175648	0.458858	0.665707	0.00135622
Mrot11959	blue	0.308234	0.186111	-0.269239	0.251011	0.362555	0.116184	-0.24906	0.289639	0.543973	0.0131607	0.891253	1.35e-07	NA	NA	-0.0173703	0.942056	-0.000899852	0.996996	0.197797	0.403199	-0.209779	0.374709	-0.0962843	0.686352	-0.078515	0.742134	-0.204923	0.386114	0.134014	0.573237	-0.0562421	0.813811	-0.024719	0.917611	0.652992	0.00179948	0.14249	0.548991	-0.118126	0.619893	-0.0193614	0.935427	-0.217662	0.356604	-0.40289	0.0781888	0.713106	0.000416481
Mrot00127	blue	-0.307992	0.186474	-0.213597	0.365875	0.589987	0.00617729	0.165397	0.485883	0.205292	0.385241	0.318627	0.170939	NA	NA	0.248446	0.290869	-0.136381	0.566421	0.236861	0.314669	-0.303091	0.193945	-0.156061	0.51116	-0.145424	0.540706	0.215266	0.362052	-0.0727997	0.760357	0.556294	0.0108584	-0.126993	0.593666	-0.0702698	0.768463	-0.163739	0.490325	-0.126059	0.596407	-0.134938	0.570573	-0.18642	0.431311	-0.162951	0.492445	0.449284	0.0468885
Mrot00750	blue	0.307767	0.186814	0.192331	0.416576	0.0330134	0.890105	0.269142	0.251189	-0.223235	0.344113	-0.38339	0.0951883	NA	NA	0.0687545	0.77333	-0.0273475	0.908883	0.276474	0.238003	0.365517	0.113012	0.551446	0.0117218	-0.112366	0.637172	-0.207586	0.379836	-0.342782	0.139003	-0.169415	0.475196	-0.0645718	0.786805	-0.239733	0.308664	-0.23814	0.311987	0.281567	0.229114	0.133983	0.573328	-0.0124483	0.958459	-0.112219	0.637615	-0.391237	0.0880508
Mrot11856	blue	0.307534	0.187165	-0.27172	0.2465	0.0703938	0.768066	-0.316281	0.174286	0.114886	0.629588	0.54959	0.0120667	NA	NA	0.0268616	0.910496	-0.178791	0.450727	0.0839394	0.724959	-0.316917	0.173375	0.162414	0.49389	-0.116972	0.623338	-0.046742	0.844858	-0.062242	0.794336	0.307906	0.186604	-0.299652	0.199304	0.164578	0.488076	0.34157	0.140497	-0.185437	0.433787	0.168745	0.47697	-0.277874	0.235537	-0.220289	0.350685	0.269606	0.25034
Mrot04270	blue	-0.307495	0.187224	0.144759	0.542577	0.650822	0.00188607	-0.186911	0.430076	0.0166151	0.944572	0.457645	0.0424624	NA	NA	0.138026	0.561703	-0.13042	0.583659	-0.0577911	0.808772	-0.302429	0.194969	-0.140782	0.553838	-0.100842	0.672279	0.0396849	0.868068	0.641226	0.00231199	0.26068	0.266972	-0.149786	0.528496	0.180888	0.445346	-0.012004	0.95994	-0.062352	0.79398	0.0139658	0.9534	-0.209163	0.376145	-0.149039	0.530578	0.585472	0.00668529
Mrot06390	blue	0.307415	0.187343	-0.32964	0.15581	0.247955	0.291855	-0.221203	0.348638	0.530241	0.0161746	0.924996	5.42e-09	NA	NA	-0.134079	0.573051	-0.0639354	0.78886	0.276896	0.237258	-0.228897	0.33169	-0.17702	0.455299	0.0195784	0.934705	-0.091108	0.702455	0.026493	0.911719	-0.130823	0.582484	-0.146043	0.538965	0.633203	0.00272711	0.402798	0.0782631	-0.144791	0.542488	-0.0961535	0.686757	-0.211379	0.370993	-0.218078	0.355661	0.615019	0.00390173
Mrot03938	blue	0.306949	0.188047	-0.0941007	0.693129	0.459925	0.0413129	-0.286497	0.220715	0.450985	0.0459608	0.726596	0.000285221	NA	NA	-0.24956	0.288641	0.0831883	0.72733	0.0960274	0.687148	-0.164357	0.488666	-0.0512308	0.830158	-0.197764	0.403278	-0.150817	0.525628	0.0617987	0.795771	0.164107	0.489339	-0.0212022	0.929302	0.602033	0.0049748	-0.0207674	0.930748	0.0350879	0.883244	0.101709	0.669613	-0.419495	0.0655862	-0.176274	0.457231	0.827563	6.72e-06
Mrot10114	blue	0.306467	0.188778	0.0472737	0.843114	0.197299	0.404408	-0.144144	0.544313	0.0709134	0.766399	0.648521	0.00198167	NA	NA	-0.0261278	0.912932	0.26621	0.256587	0.0699518	0.769484	-0.599926	0.00516988	-0.186535	0.431021	-0.0333792	0.888895	0.325059	0.161986	0.184068	0.437249	0.0109887	0.963326	-0.277861	0.23556	0.0939165	0.693702	0.45708	0.0427507	0.167485	0.480316	0.0945022	0.691882	-0.533127	0.0154992	-0.368803	0.109568	0.501102	0.0244033
Mrot03620	blue	0.30646	0.188788	-0.305613	0.190076	0.226995	0.335833	-0.104878	0.659904	0.455681	0.0434715	0.598779	0.00527869	NA	NA	-0.310512	0.18271	0.0528205	0.824965	0.131845	0.579516	0.280697	0.230616	-0.0339487	0.887011	-0.140628	0.554275	-0.211234	0.371329	0.0263248	0.912278	-0.294504	0.207512	-0.0648065	0.786047	0.809679	1.52e-05	0.201333	0.394669	-0.153992	0.516847	-0.294724	0.207155	0.379098	0.0992672	0.136808	0.565194	0.454552	0.0440601
Mrot06146	blue	0.306343	0.188965	-0.339374	0.143232	0.0609069	0.79866	-0.239529	0.309089	0.346926	0.133978	0.562349	0.00985334	NA	NA	-0.11378	0.632912	-0.127093	0.593375	0.352237	0.127728	-0.204725	0.386582	0.00931581	0.968907	0.284771	0.223631	0.0532362	0.823608	-0.0258127	0.913978	-0.308739	0.185352	-0.318175	0.17158	0.231181	0.326754	0.179476	0.448966	-0.234716	0.319202	0.54444	0.0130668	-0.150838	0.525572	-0.37258	0.105703	0.211922	0.369735
Mrot00303	blue	0.306236	0.189128	-0.255271	0.277381	0.250748	0.286275	-0.303517	0.193287	0.486111	0.0297671	0.73294	0.0002369	NA	NA	-0.235307	0.317948	-0.0427364	0.858018	0.166656	0.482521	0.0854656	0.720149	-0.114828	0.629763	0.00955399	0.968112	-0.0513082	0.829905	0.18787	0.427671	-0.046073	0.847054	-0.193529	0.413626	0.757054	0.000111378	0.125012	0.599487	-0.139567	0.5573	0.0700678	0.769112	-0.372553	0.105731	-0.0305738	0.898184	0.682692	0.000910244
Mrot04132	blue	0.306131	0.189287	-0.327555	0.1586	0.326093	0.160577	-0.178835	0.450614	0.565104	0.00942182	0.708974	0.000465748	NA	NA	-0.179115	0.449894	-0.100465	0.673439	0.0465607	0.845453	0.105712	0.657358	-0.0496358	0.835376	-0.280948	0.230181	-0.0933814	0.695367	0.142329	0.549447	-0.0634258	0.790507	-0.128273	0.58992	0.76253	9.27e-05	0.286111	0.221365	-0.0793556	0.739464	-0.264894	0.259035	0.232028	0.324935	-0.12279	0.606041	0.62115	0.00346623
Mrot13023	blue	-0.306096	0.18934	-0.0810755	0.734012	0.580722	0.00725638	-0.378854	0.0995033	-0.0955409	0.688656	0.707223	0.00048808	NA	NA	0.206172	0.383163	-0.0372026	0.876257	0.404767	0.0766804	-0.234748	0.319133	-0.146752	0.536975	-0.00748272	0.975023	-0.0113317	0.962183	0.457182	0.0426983	-0.0981192	0.680674	-0.0465858	0.845371	0.292295	0.2111	0.222259	0.346282	-0.206427	0.382561	-0.13452	0.571778	-0.121202	0.610741	-0.261554	0.265313	0.381593	0.0968812
Mrot10223	blue	0.306005	0.189479	-0.405706	0.0759334	0.392651	0.0868071	-0.204123	0.388012	0.538109	0.0143868	0.720727	0.000337166	NA	NA	-0.289822	0.215168	-0.0850992	0.721303	0.172536	0.466978	0.0927096	0.697459	-0.0336101	0.888131	0.171356	0.470077	-0.252927	0.281969	-0.174914	0.460766	-0.20769	0.379591	-0.132444	0.57778	0.659122	0.00157264	0.0685784	0.773896	-0.100801	0.672407	-0.0642265	0.78792	0.133208	0.575567	0.0404178	0.865652	0.491954	0.0275764
Mrot04345	blue	0.305954	0.189557	-0.0792838	0.739692	0.465673	0.0385228	-0.179538	0.448806	0.395762	0.0841182	0.767972	7.69e-05	NA	NA	-0.238754	0.310703	0.220739	0.349676	0.186574	0.430924	-0.212614	0.368138	-0.0830194	0.727863	-0.0994805	0.676472	-0.191478	0.418687	0.182576	0.441038	-0.18827	0.42667	-0.0815269	0.732582	0.6074	0.00450511	-0.0968048	0.684739	-0.0383669	0.872414	0.186535	0.431021	-0.129914	0.585129	-0.162882	0.492631	0.75985	0.000101486
Mrot06946	blue	-0.30586	0.1897	0.279705	0.232338	-0.209933	0.374349	0.397728	0.0824507	-0.291757	0.211981	-0.276595	0.237789	NA	NA	0.0513462	0.829781	-0.0357759	0.88097	0.341304	0.140825	-0.216554	0.359117	-0.262238	0.264019	-0.130718	0.582789	-0.142213	0.549776	0.162649	0.493257	-0.167273	0.480879	0.0839009	0.72508	-0.391254	0.0880356	0.0423839	0.859178	0.215802	0.360829	-0.112592	0.63649	0.130377	0.583784	0.034586	0.884903	-0.32259	0.165384
Mrot01602	blue	0.305859	0.189702	-0.272594	0.244924	0.480448	0.0320188	-0.344785	0.136558	0.507625	0.0223229	0.692362	0.000717009	NA	NA	-0.305009	0.190997	0.0227555	0.924136	0.137293	0.563801	0.115956	0.626379	0.177068	0.455176	0.0651986	0.784782	-0.0747773	0.754037	-0.0553939	0.816573	-0.281542	0.229156	-0.0179845	0.940011	0.71264	0.000421805	-0.0388878	0.870696	-0.0844626	0.723309	-0.0309506	0.896936	-0.0593743	0.80363	-0.226654	0.336579	0.619784	0.00355955
Mrot02094	blue	0.305366	0.190453	-0.0551874	0.817245	0.544789	0.0129969	-0.0121983	0.959292	0.500462	0.0246155	0.812979	1.32e-05	NA	NA	0.0761967	0.74951	-0.0288558	0.903879	0.177359	0.454423	-0.321481	0.166925	-0.182865	0.440304	-0.0807623	0.735003	-0.142358	0.549365	-0.11214	0.637852	-0.0586481	0.805988	-0.0282278	0.905962	0.389685	0.0894302	0.266142	0.256715	0.203138	0.390355	-0.178514	0.45144	-0.319848	0.169214	-0.321101	0.167456	0.645605	0.00210861
Mrot11558	blue	-0.305111	0.190841	-0.0220006	0.926646	0.304099	0.192392	-0.193028	0.414857	-0.120531	0.612733	0.283687	0.225476	NA	NA	0.789674	3.46e-05	0.0752618	0.752491	0.103273	0.664817	-0.45147	0.0456983	-0.235662	0.317198	-0.186748	0.430486	0.253572	0.280702	0.0274749	0.90846	0.267557	0.254099	-0.168197	0.478424	-0.308023	0.186428	-0.0275546	0.908196	-0.152601	0.520686	-0.0766855	0.747953	-0.373785	0.104492	-0.205342	0.385123	0.115154	0.628783
Mrot10046	blue	0.304913	0.191145	-0.246293	0.295207	0.23057	0.32807	-0.0831054	0.727592	0.466514	0.0381269	0.646492	0.00206928	NA	NA	-0.348777	0.131776	0.213207	0.366772	0.301726	0.19606	-0.401426	0.0793805	-0.0928718	0.696954	0.27835	0.234702	-0.0290371	0.903278	-0.126036	0.596475	-0.0255029	0.915007	-0.119938	0.614496	0.315057	0.176052	-0.0870523	0.715159	-0.0533514	0.823232	0.319706	0.169414	-0.434375	0.0556512	-0.363741	0.114906	0.598582	0.00529758
Mrot06786	blue	-0.304904	0.191158	0.107795	0.651012	-0.0391542	0.869818	-0.126484	0.595159	-0.0211247	0.92956	0.339023	0.143673	NA	NA	0.484178	0.0305213	0.00213564	0.99287	0.148171	0.533003	-0.47466	0.0344555	-0.362716	0.116009	-0.0505624	0.832343	0.0357587	0.881026	0.615337	0.00387807	0.328939	0.156744	0.126355	0.595538	-0.0103518	0.965451	0.139079	0.558692	0.0170472	0.943133	-0.140872	0.553583	-0.593162	0.00583935	-0.288034	0.218139	0.287095	0.219711
Mrot09090	blue	-0.304739	0.191411	0.338911	0.143814	0.651828	0.00184549	-0.247583	0.292603	0.0389665	0.870436	0.28086	0.230335	NA	NA	0.583163	0.00695814	0.0485313	0.838992	-0.182114	0.442216	-0.377636	0.100686	-0.0766705	0.748001	-0.167078	0.481397	0.0916148	0.700873	0.173457	0.464568	0.109684	0.64528	-0.0486208	0.838699	-0.128977	0.587865	-0.118019	0.620212	-0.135964	0.567618	0.0988318	0.678473	-0.300082	0.19863	-0.106466	0.65506	0.355722	0.123741
Mrot02012	blue	0.304713	0.191451	-0.157643	0.506834	0.206013	0.383537	-0.173915	0.463371	0.49695	0.0258055	0.784312	4.25e-05	NA	NA	-0.21785	0.356178	0.107394	0.652232	0.150225	0.527274	-0.227419	0.334908	-0.102367	0.667595	-0.0252652	0.915796	-0.00843248	0.971854	0.31302	0.179015	-0.0737592	0.757289	-0.137032	0.564551	0.687928	0.000800792	0.0284114	0.905353	-0.185623	0.433319	0.134601	0.571543	-0.436137	0.0545554	-0.222544	0.345649	0.814027	1.26e-05
Mrot11742	blue	-0.304517	0.191751	0.289593	0.215546	-0.206122	0.383281	0.0259475	0.91353	-0.249808	0.288145	-0.550941	0.0118149	NA	NA	0.188667	0.425679	-0.233834	0.321077	-0.314156	0.177359	0.496674	0.0259011	0.0247968	0.917352	-0.269216	0.251053	-0.184631	0.435825	0.368208	0.110186	0.0689031	0.772852	0.18297	0.440037	-0.0101133	0.966246	-0.0889885	0.709085	0.063746	0.789472	-0.213819	0.365367	0.423097	0.0630674	0.619869	0.00355367	-0.344746	0.136604
Mrot01768	blue	-0.304381	0.19196	-0.270992	0.247818	0.614043	0.00397503	-0.271468	0.246957	-0.125852	0.597017	0.529111	0.0164453	NA	NA	0.366317	0.112167	-0.0603889	0.800339	0.423158	0.0630253	-0.556671	0.0107936	-0.177313	0.454542	0.225855	0.338332	0.23815	0.311965	-0.215526	0.361458	0.150025	0.52783	-0.256447	0.275097	-0.346221	0.134824	0.117101	0.622952	-0.0422846	0.859505	0.0631815	0.791297	-0.184455	0.436268	-0.261003	0.266359	0.096112	0.686886
Mrot06006	blue	0.30392	0.192666	-0.356724	0.122611	0.125358	0.598469	-0.292275	0.211133	0.649842	0.00192629	0.612539	0.00409027	NA	NA	-0.367927	0.110478	0.178177	0.45231	0.0842904	0.723852	0.0244204	0.918603	0.0617208	0.796023	-0.0804741	0.735917	-0.0433907	0.855866	0.0409212	0.863994	-0.223552	0.343412	-0.102353	0.667637	0.737253	0.00020821	0.0505147	0.8325	-0.323083	0.1647	0.0110094	0.963257	0.187492	0.428618	-0.193625	0.413388	0.584293	0.0068235
Mrot03170	blue	0.303613	0.19314	-0.174116	0.462845	0.420914	0.0645856	-0.185421	0.433829	0.461253	0.0406546	0.895462	9.64e-08	NA	NA	-0.117727	0.621083	0.0409347	0.863949	0.109364	0.646248	-0.186636	0.430768	-0.159774	0.501033	-0.108035	0.650284	-0.0207341	0.930859	0.195281	0.409328	-0.0168832	0.943679	-0.0611979	0.797717	0.709069	0.000464568	0.196405	0.406583	-0.0819601	0.731212	-0.101692	0.669668	-0.405461	0.0761279	-0.271555	0.246798	0.846042	2.6e-06
Mrot09166	blue	-0.303444	0.193399	-0.291418	0.212537	0.379714	0.0986744	-0.261908	0.264644	0.24045	0.307176	0.605326	0.00468206	NA	NA	0.223794	0.342876	0.016085	0.946338	0.463751	0.039439	-0.252252	0.283297	-0.403314	0.0778461	-0.138741	0.559657	-0.0689777	0.772613	0.200386	0.396944	-0.0582157	0.807393	-0.114806	0.629829	0.208593	0.377476	0.178898	0.450453	-0.0245336	0.918227	-0.30869	0.185427	0.277994	0.235326	-0.11379	0.632881	0.270597	0.248535
Mrot07945	blue	0.303389	0.193485	-0.0914087	0.701516	0.041141	0.86327	-0.299088	0.200192	0.431749	0.0573154	0.487973	0.0290549	NA	NA	-0.1164	0.62505	0.183876	0.437736	0.321852	0.166408	-0.24128	0.305458	0.015368	0.948727	-0.116886	0.623597	-0.208662	0.377316	-0.0416469	0.861604	-0.232519	0.323883	-0.242395	0.30316	0.21756	0.356834	0.442466	0.0507537	0.0938141	0.694021	0.0468026	0.844659	0.165788	0.484837	-0.3112	0.181691	0.147509	0.534855
Mrot02828	blue	-0.303271	0.193667	-0.39461	0.0851061	0.499439	0.0249575	-0.201906	0.393297	0.11797	0.620357	0.689735	0.000765691	NA	NA	0.222315	0.346158	-0.216916	0.358295	0.678855	0.000998227	-0.157964	0.505959	-0.232305	0.324342	0.0636062	0.789924	-0.086271	0.717615	0.107513	0.65187	-0.0636799	0.789686	-0.092682	0.697545	0.249518	0.288724	0.0728763	0.760112	-0.204554	0.386989	-0.118045	0.620134	0.0933636	0.695423	-0.0461015	0.84696	0.25971	0.26882
Mrot06784	blue	-0.303246	0.193705	0.266731	0.255623	-0.30708	0.18785	0.205127	0.385632	-0.240038	0.308031	-0.675049	0.0010925	NA	NA	-0.115897	0.626556	-0.0576597	0.809199	-0.222889	0.344882	0.14594	0.539254	-0.0475352	0.842257	-0.0462704	0.846406	-0.153461	0.51831	0.0588633	0.805289	0.273972	0.242452	0.287213	0.219512	-0.342518	0.139327	-0.244201	0.299457	0.289443	0.215795	-0.214368	0.364106	0.0170319	0.943184	0.148521	0.532023	-0.331197	0.153748
Mrot08394	blue	0.303109	0.193916	0.0448699	0.851004	0.568672	0.00888593	-0.203279	0.390019	0.430965	0.0578195	0.727493	0.000277919	NA	NA	-0.182509	0.441208	0.245931	0.29594	-0.0136078	0.954593	-0.0361583	0.879706	-0.175146	0.460161	-0.225533	0.339038	-0.0714316	0.764738	0.00353987	0.988183	-0.169801	0.474177	-0.0406101	0.865019	0.665365	0.00136681	0.12743	0.592387	0.106594	0.654668	-0.19361	0.413425	-0.207783	0.379372	0.0418083	0.861073	0.776408	5.7e-05
Mrot12728	blue	0.303064	0.193986	-0.183383	0.438988	0.149142	0.530291	-0.252803	0.282212	0.596051	0.0055452	0.802375	2.08e-05	NA	NA	-0.122169	0.607878	0.156575	0.509752	0.0769815	0.747011	-0.328654	0.157125	-0.151537	0.523632	-0.251116	0.285544	0.0956063	0.688454	0.175014	0.460505	0.0504977	0.832555	-0.068113	0.775393	0.648605	0.00197811	0.170802	0.471535	-0.125451	0.598193	-0.0558314	0.815148	-0.409441	0.0730183	-0.261201	0.265984	0.840083	3.58e-06
Mrot04138	blue	0.303059	0.193993	-0.127532	0.592089	0.101489	0.67029	-0.150026	0.527827	0.449886	0.0465585	0.72949	0.000262228	NA	NA	-0.112764	0.635971	0.0960686	0.68702	0.103661	0.663626	0.0277828	0.907439	-0.157199	0.508046	-0.0594497	0.803386	-0.237754	0.312794	0.103077	0.665417	-0.203327	0.389904	0.0812283	0.733527	0.751732	0.00013251	0.454939	0.0438579	-0.156304	0.510494	-0.39672	0.0833024	-0.20238	0.392163	-0.183557	0.438545	0.516221	0.0197987
Mrot10047	blue	0.302909	0.194226	0.116016	0.626201	0.527015	0.0169571	-0.208178	0.378447	-0.0176196	0.941226	0.373137	0.105142	NA	NA	-0.316751	0.173613	0.0537602	0.821898	0.0512144	0.830211	-0.194015	0.41243	-0.0148676	0.950394	0.0283481	0.905563	-0.110605	0.64249	-0.243551	0.300786	-0.151818	0.522853	0.0841397	0.724327	0.0718918	0.763264	-0.0179712	0.940055	0.193366	0.414025	0.564163	0.0095675	-0.244163	0.299536	-0.24341	0.301076	0.346991	0.1339
Mrot09443	blue	-0.302226	0.195283	-0.120096	0.614026	-0.19628	0.406886	-0.181934	0.442675	-0.0648105	0.786034	-0.391907	0.0874599	NA	NA	0.336867	0.146401	-0.203122	0.390394	0.0257139	0.914306	0.321276	0.167211	-0.0128894	0.956988	-0.18338	0.438995	0.246926	0.293928	-0.150097	0.52763	-0.22122	0.348599	0.404803	0.0766517	-0.173982	0.463197	-0.210132	0.373886	0.228299	0.33299	-0.243979	0.299912	0.36947	0.108878	0.120981	0.611398	-0.404336	0.0770247
Mrot00955	blue	0.301871	0.195835	0.02807	0.906486	0.501963	0.0241204	-0.141238	0.552543	0.381328	0.0971329	0.707061	0.000490188	NA	NA	-0.113083	0.63501	-0.0954101	0.689062	0.123795	0.603072	0.151257	0.524409	0.0122182	0.959226	-0.0926604	0.697612	-0.234935	0.318738	0.17926	0.449521	-0.336551	0.146804	0.0259512	0.913518	0.73525	0.000221143	0.195547	0.408675	0.162465	0.493753	-0.279453	0.232776	-0.160079	0.500204	-0.0528988	0.824709	0.603852	0.00481126
Mrot02256	blue	0.301511	0.196394	0.153093	0.519326	-0.218672	0.354321	-0.0923748	0.698503	-0.0827341	0.728765	-0.410397	0.0722858	NA	NA	-0.183407	0.438925	-0.116773	0.623934	-0.169876	0.473978	0.419455	0.0656148	0.442254	0.0508774	-0.0896299	0.707077	-0.122255	0.607622	-0.172846	0.466166	-0.122388	0.607231	-0.126597	0.594828	-0.0320342	0.893347	-0.136531	0.565989	-0.119431	0.616003	0.426123	0.0610083	-0.131041	0.581852	-0.130638	0.583024	-0.265314	0.258253
Mrot03399	blue	0.301511	0.196394	-0.102062	0.66853	-0.0528264	0.824945	-0.107087	0.653165	0.47184	0.0356938	0.217723	0.356466	NA	NA	-0.145576	0.540277	-0.0864197	0.717147	-0.122087	0.60812	-0.142465	0.549061	-0.118747	0.61804	-0.12814	0.59031	-0.113437	0.633943	-0.128916	0.588041	-0.0754345	0.75194	-0.094404	0.692187	0.18162	0.443477	-0.125588	0.597792	0.468234	0.0373276	-0.14057	0.554443	-0.135475	0.569027	-0.0930102	0.696523	0.298949	0.200412
Mrot00509	blue	0.301511	0.196394	-0.357217	0.122058	-0.0454053	0.849245	-0.162031	0.494924	0.443965	0.0498836	0.53916	0.0141605	NA	NA	-0.0840411	0.724638	-0.133555	0.574564	-0.133408	0.57499	-0.253447	0.280947	-0.18374	0.438082	-0.167413	0.480505	-0.106255	0.6557	-0.112062	0.638087	0.467788	0.0375333	-0.145725	0.539859	0.33747	0.145635	0.431964	0.0571777	-0.128104	0.590413	-0.126702	0.594521	-0.154055	0.516673	-0.15431	0.515972	0.421109	0.0644489
Mrot03068	blue	0.301511	0.196394	0.153093	0.519326	-0.0927871	0.697218	0.50493	0.0231647	-0.0972628	0.683322	-0.464579	0.0390418	NA	NA	-0.165388	0.485906	-0.10197	0.668813	-0.124952	0.599663	0.173228	0.465165	0.495532	0.0262987	-0.0748076	0.753941	-0.106564	0.654761	-0.0924836	0.698163	-0.103341	0.664606	-0.0975595	0.682404	-0.26131	0.265776	-0.106621	0.654587	0.462485	0.0400517	-0.112777	0.635932	0.488344	0.0289143	-0.0647825	0.786125	-0.331229	0.153706
Mrot06893	blue	-0.301511	0.196394	-0.280671	0.230662	0.218222	0.355336	-0.173599	0.464195	-0.145026	0.541826	0.255663	0.276619	NA	NA	0.473647	0.0348961	-0.165638	0.485239	0.38974	0.0893808	-0.205287	0.385254	0.108455	0.649006	-0.12775	0.59145	0.124335	0.60148	0.1304	0.583716	-0.17023	0.473042	-0.177776	0.453345	-0.116092	0.625974	-0.181669	0.443351	-0.152553	0.52082	-0.158505	0.504482	0.260553	0.267213	-0.173464	0.46455	-0.0730218	0.759647
Mrot10687	blue	0.301511	0.196394	0.153093	0.519326	-0.110531	0.642716	0.479857	0.0322613	-0.0773901	0.74571	-0.307967	0.186512	NA	NA	-0.14491	0.542153	-0.104644	0.660621	-0.108001	0.650386	-0.166214	0.483699	-0.133014	0.57613	-0.131139	0.581566	-0.0958642	0.687654	-0.106164	0.655977	0.445898	0.0487788	-0.11055	0.642657	-0.397371	0.0827515	-0.103429	0.664337	0.431193	0.0576727	0.470413	0.0363332	-0.184961	0.43499	-0.0962262	0.686532	-0.0270802	0.90977
Mrot11004	blue	0.301319	0.196694	-0.461404	0.0405804	-0.052308	0.826638	-0.198073	0.402529	0.540451	0.0138865	0.627486	0.00305934	NA	NA	-0.309318	0.184487	0.0421172	0.860056	0.347268	0.133569	0.11255	0.636617	-0.0559628	0.81472	0.106091	0.656202	-0.227848	0.333972	0.00281493	0.990603	-0.269964	0.249687	-0.0745299	0.754827	0.701416	0.000568756	0.229663	0.33003	-0.251977	0.283841	-0.0654531	0.783961	0.21322	0.366742	-0.0526912	0.825387	0.328438	0.157414
Mrot06119	blue	-0.301258	0.19679	-0.00243943	0.991856	0.293937	0.208429	-0.300046	0.198686	0.0644222	0.787288	0.50592	0.0228524	NA	NA	0.651124	0.00187381	-0.0141522	0.952778	0.188517	0.426052	-0.627737	0.0030441	-0.359749	0.119246	-0.109335	0.646338	0.291184	0.212921	0.322294	0.165794	0.25571	0.276526	-0.158324	0.504976	-0.177972	0.452838	0.201376	0.394566	-0.012551	0.958116	0.0152284	0.949192	-0.470293	0.0363875	-0.310146	0.183253	0.310073	0.183362
Mrot05433	blue	0.300493	0.197985	-0.166522	0.482878	0.0959674	0.687334	-0.231953	0.325096	0.455338	0.04365	0.786177	3.96e-05	NA	NA	-0.192031	0.417318	-0.0278427	0.90724	0.293806	0.208641	0.0140703	0.953052	-0.0136946	0.954304	-0.0705421	0.76759	-0.194826	0.410441	0.193277	0.414244	-0.258986	0.270206	0.0522973	0.826673	0.806488	1.75e-05	0.387498	0.0914006	-0.172013	0.468351	-0.189683	0.423144	-0.186927	0.430036	-0.0800058	0.737401	0.550681	0.0118631
Mrot00887	blue	-0.300432	0.198081	-0.351981	0.128025	0.335744	0.147837	-0.144052	0.544572	0.0781357	0.743339	0.745486	0.000161609	NA	NA	0.0131697	0.956054	-0.179909	0.447854	0.501222	0.0243639	-0.430748	0.0579598	-0.336804	0.146482	0.213504	0.366088	0.278255	0.234869	0.402969	0.0781248	-0.0892287	0.708333	-0.190356	0.421468	0.232533	0.323854	0.265624	0.257676	-0.161866	0.49537	-0.0918546	0.700125	-0.0464701	0.84575	-0.0698121	0.769933	0.403964	0.0773231
Mrot00707	blue	-0.300346	0.198215	-0.145614	0.54017	0.486353	0.0296739	-0.327943	0.158078	0.296402	0.204459	0.592952	0.00586115	NA	NA	0.309038	0.184906	0.0089928	0.969984	0.144665	0.542845	-0.690216	0.000756584	-0.112545	0.636631	0.16391	0.489867	-0.0583892	0.806829	0.288721	0.216994	0.417824	0.0667805	-0.164352	0.488681	-0.069581	0.770675	0.00125446	0.995812	0.126979	0.593708	-0.182927	0.440146	-0.172588	0.466842	-0.330406	0.154793	0.431705	0.0573441
Mrot08025	blue	-0.300163	0.198501	-0.448759	0.047178	0.394492	0.0852084	-0.109097	0.64706	0.00306546	0.989766	0.496144	0.0260852	NA	NA	-0.228809	0.33188	-0.151609	0.523431	0.315379	0.175586	-0.0525563	0.825827	-0.239771	0.308586	0.513068	0.0206967	0.0380122	0.873585	0.215633	0.361215	-0.0608092	0.798977	-0.235263	0.318042	0.282272	0.2279	-0.177582	0.453847	-0.0624528	0.793654	-0.274984	0.240646	-0.0190466	0.936475	0.128815	0.588337	0.297483	0.202736
Mrot08424	blue	-0.299568	0.199436	-0.126426	0.595329	0.413946	0.0696142	-0.222164	0.346494	-0.0585614	0.80627	0.600173	0.00514669	NA	NA	0.445967	0.0487398	-0.0819039	0.731389	0.383339	0.0952366	-0.710568	0.000446192	-0.347073	0.133802	0.0670583	0.778787	0.201645	0.393922	0.199345	0.399452	0.355752	0.123708	-0.214754	0.363223	-0.239165	0.309846	0.166937	0.481773	0.0591079	0.804495	0.0242795	0.919071	-0.547137	0.0125351	-0.334044	0.150028	0.318808	0.170683
Mrot01861	blue	0.299518	0.199515	-0.273893	0.242593	0.0852201	0.720922	-0.281017	0.230062	0.470208	0.0364262	0.652012	0.00183816	NA	NA	-0.314266	0.177198	-0.0399852	0.867078	0.0798058	0.738036	0.129041	0.587676	0.0725714	0.761088	-0.124515	0.600948	-0.134975	0.570465	0.146687	0.537156	-0.202895	0.390935	0.0919235	0.69991	0.865652	8.23e-07	0.0533976	0.823081	-0.254454	0.278974	-0.0923351	0.698626	-0.0468432	0.844526	0.0194979	0.934973	0.618218	0.00366913
Mrot06278	blue	-0.299297	0.199863	0.068173	0.7752	-0.268739	0.251926	-0.12803	0.590631	0.11267	0.636253	-0.218958	0.353675	NA	NA	0.221997	0.346865	0.127538	0.592069	0.301262	0.196783	0.0763876	0.748902	0.125353	0.598483	-0.230894	0.327373	0.2367	0.315009	0.133245	0.575459	-0.133937	0.573461	-0.117621	0.621399	-0.033463	0.888618	-0.267085	0.254968	-0.00679886	0.977305	-0.281423	0.229361	-0.100391	0.673668	0.232626	0.323654	-0.105969	0.656573
Mrot09652	blue	-0.299154	0.200089	-0.0846621	0.72268	0.221928	0.347019	-0.219745	0.351905	-0.0220048	0.926633	0.585438	0.00668934	NA	NA	0.531941	0.0157739	-0.107197	0.652831	0.307568	0.187112	-0.70541	0.000512155	-0.305852	0.189711	0.218067	0.355686	0.203904	0.388533	0.245813	0.296179	0.142853	0.547961	-0.129955	0.585012	-0.216942	0.358236	0.409166	0.0732301	-0.146507	0.537663	0.0281446	0.906238	-0.422608	0.0634049	-0.340873	0.141361	0.153571	0.518006
Mrot06257	blue	0.298866	0.200543	-0.316705	0.173679	0.267326	0.254524	-0.243754	0.300372	0.559596	0.0103005	0.899201	7.04e-08	NA	NA	-0.00345016	0.988482	-0.0442469	0.853051	0.136368	0.566456	-0.381486	0.0969822	-0.232955	0.322951	-0.0331263	0.889732	-0.099511	0.676378	-0.0354215	0.882141	0.0311962	0.896122	-0.22778	0.33412	0.486055	0.029789	0.340091	0.142335	-0.172749	0.466421	0.0118017	0.960615	-0.233941	0.320849	-0.236133	0.316204	0.627095	0.00308327
Mrot02374	blue	0.298758	0.200714	-0.191842	0.417787	0.0654613	0.783934	0.117422	0.621994	0.362578	0.116158	0.311314	0.181522	NA	NA	-0.238755	0.310702	-0.0986722	0.678966	0.0385548	0.871795	0.216113	0.36012	0.237286	0.313778	0.443724	0.0500229	-0.107765	0.651103	-0.147483	0.534926	-0.135614	0.568625	0.1088	0.64796	0.443165	0.0503463	0.296666	0.204038	-0.322498	0.165511	-0.0478844	0.841112	-0.117186	0.6227	-0.266848	0.255406	0.168861	0.476663
Mrot13254	blue	-0.298685	0.20083	-0.150331	0.52698	0.256738	0.274533	-0.26418	0.260371	0.0296319	0.901306	0.57621	0.00783507	NA	NA	0.534063	0.015285	-0.145154	0.541464	0.322928	0.164915	-0.689438	0.000771379	-0.346683	0.134269	0.170858	0.471389	0.268906	0.25162	0.252954	0.281915	0.25844	0.271252	-0.128159	0.590252	-0.198662	0.401103	0.10916	0.646868	0.0545001	0.819485	0.029418	0.902015	-0.645742	0.00210248	-0.340035	0.142405	0.299697	0.199234
Mrot09509	blue	-0.298475	0.201161	-0.128019	0.590664	0.41622	0.0679419	-0.241643	0.304708	-0.241729	0.304531	0.546812	0.0125981	NA	NA	3.28e-05	0.99989	-0.140896	0.553514	0.357216	0.12206	-0.176975	0.455415	-0.367079	0.111366	0.196342	0.406736	0.184382	0.436453	-0.0421685	0.859887	-0.231166	0.326786	-0.0476843	0.841768	0.0997729	0.675571	0.486988	0.02943	-0.3035	0.193313	-0.0107325	0.964181	-0.0716922	0.763903	0.196355	0.406704	0.0979201	0.681289
Mrot02745	blue	0.298143	0.201687	0.171674	0.469241	0.40984	0.0727118	-0.00930806	0.968933	0.23092	0.327316	0.771691	6.75e-05	NA	NA	0.0753583	0.752183	0.0480702	0.840503	0.202662	0.391491	-0.479401	0.0324492	-0.269905	0.249795	-0.0537276	0.822004	-0.178753	0.450826	0.0654773	0.783883	-0.266367	0.256298	0.0413623	0.862541	0.267971	0.253337	0.296177	0.20482	0.228526	0.332496	0.0531411	0.823918	-0.455689	0.0434676	-0.324975	0.1621	0.552383	0.0115508
Mrot11747	blue	0.298116	0.201731	-0.535829	0.0148876	0.255757	0.276436	-0.10516	0.659043	0.513015	0.020712	0.775658	5.86e-05	NA	NA	-0.179519	0.448856	-0.0833132	0.726935	0.353415	0.12637	-0.192016	0.417355	-0.0586508	0.805979	0.282594	0.227347	-0.0688995	0.772864	-0.21858	0.354528	0.015115	0.94957	-0.231147	0.326827	0.457688	0.0424405	0.0285788	0.904798	-0.116653	0.624293	-0.0200761	0.933048	-0.282499	0.227509	-0.231387	0.326311	0.517676	0.019395
Mrot04195	blue	0.298053	0.20183	-0.208147	0.37852	0.000394566	0.998683	-0.131183	0.581439	0.391262	0.088028	0.584901	0.00675193	NA	NA	-0.319005	0.170403	0.103803	0.663192	0.202889	0.390949	0.180327	0.446783	-0.0623403	0.794018	-0.245265	0.297291	-0.133009	0.576142	0.142425	0.549175	-0.325869	0.160882	-0.0537124	0.822054	0.784778	4.18e-05	0.436078	0.0545915	-0.249562	0.288636	-0.265068	0.258712	0.250825	0.286123	0.0530139	0.824333	0.401292	0.0794897
Mrot02400	blue	0.297772	0.202277	-0.317302	0.172824	0.184497	0.436162	-0.340097	0.142327	0.4232	0.0629968	0.811774	1.39e-05	NA	NA	-0.264549	0.25968	0.181936	0.44267	0.140641	0.554241	-0.0118663	0.9604	-0.337822	0.145188	-0.104192	0.662002	0.0267863	0.910746	0.124818	0.600057	-0.157869	0.506217	-0.0913548	0.701685	0.760762	9.84e-05	0.341548	0.140524	-0.098547	0.679353	-0.145269	0.541142	-0.130647	0.582996	-0.0677116	0.776684	0.648341	0.00198929
Mrot06150	blue	0.297675	0.202431	-0.263565	0.261523	0.157433	0.507406	-0.139114	0.558594	0.430924	0.0578463	0.738998	0.000197473	NA	NA	0.0066007	0.977966	-0.0429935	0.857172	0.372627	0.105655	-0.484148	0.030533	-0.0572522	0.810524	0.301125	0.196996	-0.274449	0.241599	-0.144451	0.543446	0.0739858	0.756565	-0.312115	0.180342	0.163484	0.491011	0.31465	0.176642	-0.123721	0.60329	0.204579	0.38693	-0.383281	0.095291	-0.375964	0.102326	0.318665	0.170885
Mrot07775	blue	0.297516	0.202684	0.028105	0.90637	0.157914	0.506094	0.102859	0.666084	0.140602	0.554351	0.410242	0.0724044	NA	NA	-0.163109	0.492018	-0.1884	0.426345	0.48413	0.0305404	-0.206715	0.381883	0.414601	0.0691296	0.155646	0.512299	-0.201279	0.394799	0.0703187	0.768307	-0.222698	0.345306	-0.229238	0.33095	0.171132	0.470666	0.126731	0.594436	-0.194192	0.411994	0.462324	0.0401301	-0.183336	0.439106	-0.188174	0.426912	0.177118	0.455045
Mrot03111	blue	-0.297516	0.202684	-0.028105	0.90637	-0.0240209	0.91993	-0.256798	0.274416	-0.306135	0.189282	-0.173342	0.464869	NA	NA	-0.257152	0.273734	0.221723	0.347477	0.143751	0.545422	0.29649	0.204319	-0.239805	0.308515	0.0548946	0.818199	-0.130111	0.584558	0.211377	0.370998	0.038063	0.873417	0.0819063	0.731382	0.0735195	0.758055	-0.268715	0.251969	0.213631	0.365797	-0.274593	0.241342	-0.108313	0.649439	0.0760849	0.749867	-0.073041	0.759585
Mrot02041	blue	-0.297327	0.202983	-0.085675	0.71949	0.654999	0.00172237	-0.250168	0.287428	0.0631841	0.791289	0.623462	0.00331283	NA	NA	0.54422	0.0131109	0.04987	0.834609	0.295494	0.205916	-0.569861	0.00871294	-0.281131	0.229865	0.000239138	0.999202	0.0855748	0.719805	0.0322213	0.892727	0.258407	0.271316	-0.178318	0.451947	-0.126034	0.596481	-0.0314547	0.895266	-0.095648	0.688324	0.00390211	0.986973	-0.405621	0.0760012	-0.259629	0.268975	0.401409	0.079394
Mrot09547	blue	-0.296722	0.203949	-0.133095	0.575895	0.450359	0.0463003	-0.275666	0.239433	-0.032919	0.890418	0.746656	0.000155776	NA	NA	0.320894	0.167746	-0.112508	0.636743	0.423972	0.062467	-0.633309	0.00272124	-0.338758	0.144006	0.0886828	0.710043	0.26278	0.262998	0.299652	0.199304	0.137018	0.56459	-0.10689	0.653766	0.00282188	0.990579	0.251148	0.285482	-0.112095	0.637988	0.0581787	0.807513	-0.527927	0.0167329	-0.313112	0.17888	0.441703	0.0512011
Mrot12568	blue	0.2967	0.203984	-0.500324	0.0246614	0.130351	0.583857	-0.193744	0.413097	0.578442	0.00754431	0.60308	0.00488011	NA	NA	-0.389071	0.0899799	0.236255	0.315946	0.208756	0.377096	0.117337	0.622248	0.014118	0.952893	-0.00816892	0.972733	0.0149996	0.949954	0.0146191	0.951222	-0.0799179	0.73768	-0.0564895	0.813006	0.778941	5.2e-05	-0.169876	0.473977	-0.345552	0.135629	0.0295786	0.901483	0.029227	0.902648	-0.179745	0.448276	0.651229	0.00186956
Mrot13109	blue	-0.296621	0.20411	-0.207331	0.380435	0.26595	0.257071	-0.26	0.268267	0.0940756	0.693207	0.594718	0.00567938	NA	NA	0.319086	0.170289	0.0629302	0.79211	0.355881	0.123561	-0.63363	0.00270354	-0.326836	0.15957	-0.0085022	0.971621	0.524097	0.0176908	0.368774	0.109598	0.240868	0.30631	-0.136088	0.567261	-0.0109719	0.963382	0.0399362	0.867239	-0.0758177	0.750718	0.0554397	0.816423	-0.534139	0.0152677	-0.341095	0.141085	0.511356	0.0211978
Mrot04751	blue	0.296439	0.204401	-0.0884297	0.710836	0.120312	0.613384	-0.247066	0.293645	0.487378	0.0292809	0.741565	0.000182547	NA	NA	-0.152104	0.522061	0.183862	0.437771	0.106937	0.653623	-0.0325004	0.891803	-0.239646	0.308845	-0.0628883	0.792245	-0.0440923	0.853559	0.228071	0.333485	-0.165008	0.486924	-0.000303753	0.998986	0.736056	0.00021586	0.424011	0.0624403	-0.0827681	0.728657	-0.232953	0.322956	-0.388912	0.090123	-0.249484	0.288792	0.636196	0.00256552
Mrot02112	blue	0.296317	0.204596	-0.275181	0.240295	0.285801	0.221889	-0.104975	0.659608	0.518547	0.0191565	0.676486	0.00105606	NA	NA	-0.232323	0.324302	0.0495991	0.835495	0.315718	0.175098	0.21605	0.360264	-0.160968	0.497797	0.00212096	0.992919	-0.125977	0.596648	0.0977581	0.68179	-0.190424	0.421301	-0.10089	0.672131	0.773749	6.27e-05	0.113263	0.634469	-0.227657	0.334388	0.0188791	0.937033	-0.202238	0.392504	-0.200028	0.397807	0.604621	0.00474347
Mrot06570	blue	-0.296245	0.204711	-0.0663801	0.780972	0.339931	0.142535	-0.282923	0.226782	0.0894716	0.707572	0.489337	0.0285413	NA	NA	0.786408	3.93e-05	-0.173186	0.465276	0.0279702	0.906817	-0.453517	0.0446052	-0.151446	0.523885	0.0454541	0.849085	0.177762	0.45338	0.26933	0.250845	0.0666343	0.780153	-0.0560012	0.814595	-0.0692646	0.771691	-0.004404	0.985298	-0.112185	0.637716	-0.173773	0.46374	-0.395758	0.0841215	-0.338942	0.143775	0.253624	0.280599
Mrot10929	blue	0.296154	0.204857	-0.154425	0.515655	0.082166	0.73056	-0.251227	0.285325	0.334301	0.149695	0.78211	4.62e-05	NA	NA	-0.074725	0.754204	0.0364782	0.87865	0.155941	0.511489	-0.0564431	0.813156	-0.0671441	0.778511	-0.0961207	0.686859	-0.106232	0.65577	0.17175	0.469041	-0.145048	0.541763	-0.0529741	0.824463	0.697085	0.000636044	0.591378	0.0060273	-0.305266	0.190605	-0.218734	0.354181	-0.213626	0.365809	-0.143581	0.545903	0.48158	0.0315583
Mrot09999	blue	0.296114	0.204921	-0.0544579	0.819623	0.0705926	0.767428	-0.107365	0.652321	0.339433	0.143158	0.448726	0.0471962	NA	NA	-0.385706	0.093039	0.202975	0.390745	0.141533	0.551703	0.305163	0.190763	-0.0239689	0.920103	-0.186039	0.43227	-0.336125	0.147348	0.00696176	0.976761	-0.351538	0.128538	0.0927148	0.697443	0.744793	0.000165152	0.431237	0.0576442	-0.192145	0.417036	-0.284927	0.223368	0.329494	0.156003	0.129134	0.587406	0.288215	0.217836
Mrot06865	blue	-0.295668	0.205636	0.202051	0.392951	-0.371262	0.10704	0.0430703	0.85692	-0.333324	0.150962	-0.507165	0.0224649	NA	NA	-0.0674932	0.777387	-0.00321398	0.989271	0.0378944	0.873974	0.291052	0.213138	0.114308	0.631324	0.235663	0.317196	-0.17565	0.458853	0.193549	0.413575	0.0598125	0.802209	0.564137	0.00957152	-0.118892	0.617609	-0.181194	0.444563	0.310419	0.182848	-0.352458	0.127473	-0.126557	0.594944	0.137216	0.564023	-0.381117	0.0973332
Mrot06976	blue	-0.295468	0.205957	-0.218218	0.355346	0.438673	0.0530066	-0.263871	0.260949	0.364113	0.114508	0.533605	0.0153895	NA	NA	0.077152	0.746468	0.068638	0.773705	0.487218	0.0293422	-0.309974	0.183509	-0.17986	0.44798	0.382981	0.0955717	0.0903522	0.704817	-0.22349	0.343549	-0.226972	0.335883	0.0562675	0.813728	0.0851216	0.721232	0.0802896	0.736501	-0.222072	0.346699	0.0909719	0.70288	0.073141	0.759266	0.0702608	0.768493	0.200928	0.39564
Mrot11000	blue	0.295149	0.206471	-0.0506642	0.83201	0.395153	0.0846398	-0.193735	0.413118	0.510246	0.0215276	0.848672	2.25e-06	NA	NA	-0.136102	0.567221	0.187686	0.428132	0.0360351	0.880113	-0.240939	0.306162	-0.195717	0.408261	-0.184526	0.436089	0.0162325	0.945846	0.269156	0.251162	-0.0478246	0.841308	-0.0347627	0.884319	0.71359	0.000411005	0.145585	0.540253	-0.0644885	0.787074	-0.0297619	0.900875	-0.369584	0.108761	-0.182381	0.441535	0.90945	2.79e-08
Mrot03135	blue	0.295112	0.20653	0.157373	0.50757	-0.170661	0.471907	0.105333	0.658515	-0.169188	0.475797	-0.494006	0.0268378	NA	NA	-0.21727	0.35749	-0.0689009	0.77286	-0.134739	0.571147	0.692896	0.000707434	0.34858	0.132008	-0.0579641	0.80821	-0.104882	0.659891	-0.0227909	0.924018	-0.293261	0.209526	-0.0842023	0.724129	0.0428555	0.857626	-0.0287463	0.904243	0.356113	0.1233	-0.148263	0.532746	0.136467	0.566173	-0.0730599	0.759525	-0.376868	0.101436
Mrot08046	blue	0.294982	0.206741	0.0915421	0.7011	0.123872	0.602844	0.0480274	0.840644	0.666522	0.00133125	0.414188	0.0694349	NA	NA	0.116076	0.626022	0.0583638	0.806911	-0.154418	0.515672	-0.0505018	0.832542	0.197958	0.402807	-0.262726	0.263099	-0.150916	0.525354	0.0347358	0.884408	-0.104861	0.659956	0.24897	0.28982	0.598502	0.00530531	-0.141803	0.550939	-0.0579033	0.808408	-0.224937	0.34035	-0.110358	0.643238	0.0605916	0.799682	0.615239	0.00388531
Mrot09083	blue	0.294705	0.207187	-0.37298	0.1053	0.176661	0.456229	-0.26711	0.254923	0.510984	0.0213079	0.878739	3.44e-07	NA	NA	-0.0781204	0.743388	-0.0889621	0.709168	0.280927	0.230218	-0.347496	0.133297	-0.230448	0.328333	0.134467	0.571929	-0.0102519	0.965784	0.0100586	0.966429	-0.107737	0.65119	-0.276505	0.237948	0.464809	0.0389323	0.319482	0.16973	-0.235918	0.316657	0.227787	0.334103	-0.307215	0.187646	-0.273543	0.24322	0.548023	0.0123642
Mrot04831	blue	0.294268	0.207892	-0.247062	0.293652	0.447945	0.0476289	-0.208598	0.377465	0.526121	0.0171793	0.764071	8.8e-05	NA	NA	-0.119202	0.616684	-0.0833309	0.726879	0.0515816	0.829011	0.0669497	0.779137	0.000436513	0.998543	-0.108309	0.649449	-0.0273703	0.908807	-0.0251813	0.916075	-0.229083	0.331285	-0.0782534	0.742965	0.746961	0.000154285	0.067424	0.77761	-0.1792	0.449676	-0.185414	0.433845	-0.197406	0.404147	-0.19888	0.400576	0.705575	0.000509926
Mrot00733	blue	0.294217	0.207976	-0.176328	0.457091	0.089834	0.706438	-0.188856	0.425207	0.117909	0.620541	0.617832	0.00369662	NA	NA	0.0572959	0.810382	-0.167104	0.481327	-0.0632544	0.791061	-0.341352	0.140767	-0.233713	0.321333	-0.155122	0.513738	0.256369	0.275248	-0.10667	0.654436	0.0387568	0.871128	-0.211184	0.371443	0.179091	0.449955	0.697843	0.00062381	-0.108462	0.648985	-0.0127366	0.957498	-0.313141	0.178838	-0.233517	0.321751	0.313371	0.178502
Mrot03580	blue	-0.293967	0.20838	0.189216	0.424307	-0.413698	0.0697989	0.251933	0.283928	-0.383079	0.09548	-0.779499	5.09e-05	NA	NA	-0.109003	0.647344	-0.0934165	0.695258	-0.104805	0.660129	0.431159	0.0576946	0.150761	0.525785	0.0242419	0.919196	-0.150568	0.526321	0.154067	0.51664	-0.0702534	0.768516	0.488675	0.0287896	-0.231997	0.325002	-0.252664	0.282486	0.12836	0.589665	-0.155667	0.512241	0.411152	0.0717112	0.124049	0.602324	-0.563895	0.0096093
Mrot02106	blue	0.292968	0.210002	-0.0610278	0.798268	-0.043111	0.856786	0.177806	0.453266	0.179342	0.449312	0.410865	0.0719289	NA	NA	-0.123752	0.603199	-0.129972	0.584963	0.516111	0.0198295	-0.163995	0.489638	-0.1585	0.504496	-0.149467	0.529386	-0.165	0.486944	0.19971	0.398572	-0.169801	0.474177	-0.151392	0.524034	0.217977	0.35589	0.21217	0.369163	0.50733	0.0224137	-0.125907	0.596853	-0.141575	0.551586	-0.0946317	0.691479	0.220127	0.351048
Mrot07995	blue	-0.292764	0.210335	-0.145757	0.53977	0.241051	0.305932	-0.312185	0.180239	0.255483	0.276968	0.54846	0.0122806	NA	NA	0.0850489	0.721461	-0.198234	0.402139	0.182027	0.442438	-0.397785	0.0824027	-0.0427941	0.857828	0.473099	0.0351365	-0.154834	0.514529	0.591233	0.00604275	-0.0889358	0.70925	-0.0245486	0.918177	0.229121	0.331203	-0.0777891	0.744441	-0.0894914	0.70751	0.0608881	0.798721	-0.0145304	0.951518	-0.0959868	0.687274	0.326103	0.160563
Mrot11847	blue	0.2927	0.210439	-0.0299916	0.900114	0.177288	0.454606	0.0514384	0.829479	0.0548478	0.818352	0.254948	0.278009	NA	NA	-0.226955	0.335922	0.0434553	0.855653	-0.166693	0.482422	0.324596	0.162619	-0.192016	0.417356	-0.341995	0.139972	-0.242352	0.303248	-0.0690569	0.772358	-0.0767914	0.747616	0.0918418	0.700165	0.484963	0.0302133	0.267706	0.253823	0.314688	0.176585	-0.60875	0.00439286	0.185443	0.433773	0.146802	0.536836	0.251116	0.285546
Mrot02685	blue	0.292662	0.210501	0.0679314	0.775977	0.0585937	0.806165	-0.165572	0.485414	0.230893	0.327373	0.588003	0.00639652	NA	NA	-0.156696	0.509421	0.19871	0.400986	0.506754	0.0225921	-0.537181	0.0145888	0.0219964	0.92666	0.165586	0.485378	-0.0834381	0.726541	0.000156468	0.999478	-0.18228	0.441794	-0.0475332	0.842263	0.0851792	0.721051	0.378456	0.0998881	0.285423	0.222528	0.142978	0.547609	-0.479207	0.0325294	-0.384935	0.0937508	0.273333	0.243596
Mrot01604	blue	0.292396	0.210936	-0.101664	0.669752	0.444558	0.0495428	-0.211942	0.369689	0.607663	0.00448307	0.725665	0.000292968	NA	NA	-0.0524758	0.82609	0.101844	0.6692	0.0740785	0.756269	-0.357167	0.122115	0.130519	0.58337	-0.0882925	0.711266	-0.181821	0.442962	0.108998	0.64736	0.0525206	0.825944	-0.157482	0.507274	0.4736	0.0349168	-0.11905	0.617137	-0.0905323	0.704254	0.156975	0.508658	-0.221445	0.348098	-0.340998	0.141205	0.756615	0.000113004
Mrot11741	blue	0.292303	0.211088	0.027096	0.909717	0.651213	0.00187021	-0.132567	0.577422	0.342775	0.139011	0.737194	0.000208582	NA	NA	0.0940622	0.693249	0.201203	0.39498	0.21619	0.359944	-0.335515	0.148131	-0.155828	0.511799	-0.156431	0.510148	0.0488409	0.837978	-0.196518	0.406307	-0.132949	0.576317	-0.219341	0.352813	0.220966	0.349167	0.280654	0.230691	0.254064	0.279737	-0.100481	0.673391	-0.305661	0.190002	-0.309501	0.184214	0.556584	0.0108084
Mrot08858	blue	0.2923	0.211092	0.0224673	0.925094	0.487603	0.0291953	0.0402249	0.866288	0.570826	0.00857453	0.527667	0.0167966	NA	NA	-0.175802	0.458456	-0.049861	0.834638	0.045423	0.849187	-0.0057353	0.980855	0.0535552	0.822567	-0.010921	0.963552	-0.294303	0.207837	-0.206312	0.382831	-0.286633	0.220487	0.116629	0.624365	0.479552	0.0323866	0.0914305	0.701448	0.273793	0.242771	-0.328413	0.157448	0.0389439	0.870511	-0.108099	0.65009	0.486621	0.0295705
Mrot09653	blue	-0.292216	0.211229	-0.0673722	0.777777	0.151874	0.522697	-0.16012	0.500094	-0.0553986	0.816557	0.562503	0.00982883	NA	NA	0.437091	0.053969	-0.0720523	0.76275	0.386741	0.0920901	-0.702995	0.000545773	-0.321938	0.166288	0.16674	0.482297	0.160598	0.498798	0.429764	0.0585988	0.185201	0.434384	-0.154844	0.514501	-0.171802	0.468904	0.34218	0.139743	-0.101297	0.670879	0.0756185	0.751353	-0.431352	0.0575703	-0.3509	0.129282	0.202869	0.390996
Mrot09103	blue	0.292036	0.211525	-0.176741	0.456021	0.42306	0.0630927	-0.153846	0.51725	0.274288	0.241887	0.87509	4.43e-07	NA	NA	-0.0331645	0.889605	0.0538949	0.821459	0.229491	0.330402	-0.501131	0.0243939	-0.246429	0.29493	0.154128	0.516472	-0.140729	0.553989	-0.0855988	0.71973	-0.0215707	0.928076	-0.266588	0.255889	0.254165	0.279539	0.359837	0.119149	-0.128908	0.588066	0.213673	0.3657	-0.356813	0.122512	-0.339622	0.142922	0.516946	0.0195968
Mrot07738	blue	0.291723	0.212036	-0.345603	0.135568	0.124122	0.602108	-0.237522	0.313281	0.423528	0.0627712	0.863812	9.24e-07	NA	NA	-0.123693	0.603374	0.0693078	0.771552	0.421622	0.0640901	-0.332453	0.152099	-0.163051	0.492176	0.229167	0.331105	-0.184304	0.436651	0.0212591	0.929112	-0.156807	0.509118	-0.120978	0.611408	0.48473	0.0303043	0.226289	0.33738	-0.125781	0.597224	0.0906897	0.703762	-0.299859	0.19898	-0.268321	0.252692	0.483649	0.0307301
Mrot00846	blue	0.291489	0.21242	-0.10376	0.663324	0.311235	0.181639	-0.431166	0.0576901	0.35055	0.12969	0.683215	0.000898754	NA	NA	0.313845	0.177811	-0.0804974	0.735843	-0.0432094	0.856462	-0.0204058	0.931951	0.0233463	0.922172	-0.161588	0.496119	-0.223054	0.344516	0.120492	0.612849	-0.0276742	0.907799	-0.0615584	0.796549	0.498217	0.025371	0.279097	0.233397	0.0754453	0.751906	-0.268089	0.253118	-0.254667	0.278559	-0.273671	0.24299	0.4232	0.0629969
Mrot11186	blue	-0.291423	0.212528	-0.160825	0.498183	0.403811	0.077446	-0.269683	0.250199	0.0389333	0.870546	0.671855	0.00117732	NA	NA	0.424677	0.061986	-0.069868	0.769753	0.2961	0.204943	-0.638988	0.0024221	-0.329519	0.15597	0.0415625	0.861882	0.395277	0.0845332	0.359771	0.119221	0.208273	0.378224	-0.261299	0.265797	-0.0470131	0.843969	0.171964	0.46848	-0.0770542	0.746779	0.00411677	0.986257	-0.507367	0.0224025	-0.31442	0.176974	0.453641	0.0445399
Mrot09702	blue	0.291397	0.212572	0.139918	0.5563	0.606046	0.00461994	-0.0706423	0.767269	0.361446	0.117388	0.639417	0.00240063	NA	NA	-0.105568	0.657796	0.13945	0.557633	-0.0910331	0.702689	-0.020429	0.931874	-0.177808	0.453261	-0.358814	0.120279	-0.0518123	0.828258	0.18058	0.446134	-0.0646474	0.786561	0.0751282	0.752918	0.62223	0.00339389	0.0918366	0.700181	0.230293	0.328667	-0.19829	0.402002	-0.255664	0.276616	-0.149729	0.528656	0.822946	8.37e-06
Mrot02841	blue	0.291177	0.212933	-0.291436	0.212508	0.178475	0.451541	-0.166018	0.484223	0.341027	0.14117	0.880047	3.14e-07	NA	NA	-0.027082	0.909764	-0.0335121	0.888455	0.455152	0.0437468	-0.226693	0.336494	-0.181444	0.443924	0.0793294	0.739547	-0.061003	0.798349	0.00954762	0.968133	-0.226886	0.336071	-0.212974	0.367309	0.512711	0.0208004	0.396899	0.0831506	-0.202553	0.391751	-0.0116712	0.96105	-0.383287	0.0952855	-0.249073	0.289614	0.468675	0.0371247
Mrot07921	blue	0.291129	0.213011	-0.087012	0.715285	0.502626	0.0239041	-0.0855051	0.720024	0.338616	0.144185	0.741657	0.000182031	NA	NA	-0.101797	0.669342	0.00712804	0.976206	0.348789	0.131762	-0.334304	0.149692	0.15032	0.52701	0.317954	0.171895	-0.129153	0.587349	-0.0240552	0.919816	-0.0759043	0.750442	-0.219465	0.352535	0.297721	0.202357	0.0574826	0.809775	0.208128	0.378565	0.0115595	0.961423	-0.440242	0.0520654	-0.18546	0.433729	0.52377	0.0177746
Mrot05007	blue	-0.290548	0.213968	-0.165333	0.486053	0.611764	0.0041507	-0.2698	0.249987	-0.0411809	0.863138	0.680601	0.000957348	NA	NA	0.33913	0.143538	-0.0984677	0.679597	0.37108	0.107226	-0.622255	0.0033922	-0.306576	0.188613	0.0187529	0.937453	0.376676	0.101624	0.0717578	0.763693	0.144097	0.544447	-0.180819	0.445522	-0.118061	0.620085	0.111402	0.640081	-0.0396224	0.868274	0.0803869	0.736193	-0.451501	0.0456817	-0.277413	0.236348	0.433412	0.0562571
Mrot09056	blue	0.290441	0.214144	-0.268642	0.252103	0.278278	0.234829	-0.226319	0.337313	0.591032	0.00606431	0.7779	5.4e-05	NA	NA	-0.114344	0.631217	0.122584	0.60665	0.357571	0.121663	0.00363328	0.987871	-0.135824	0.568021	0.0810281	0.734162	-0.202547	0.391765	-0.105305	0.658601	-0.182747	0.440602	0.0710939	0.76582	0.69636	0.000647943	0.0700254	0.769248	-0.167691	0.479767	0.0107152	0.964239	-0.298075	0.201795	-0.153712	0.517619	0.603483	0.00484411
Mrot09169	blue	0.29033	0.214328	-0.0169687	0.943394	0.383788	0.0948172	-0.247434	0.292903	0.567153	0.00911092	0.886484	1.96e-07	NA	NA	-0.0121215	0.959549	0.0980032	0.681032	0.145606	0.540195	-0.467668	0.0375891	-0.213792	0.365428	-0.102965	0.665758	-0.104667	0.660548	0.0357507	0.881053	-0.0743718	0.755332	-0.0717644	0.763672	0.453621	0.0445504	0.373742	0.104535	0.133685	0.574187	-0.0770698	0.74673	-0.341624	0.14043	-0.2344	0.319873	0.70399	0.000531706
Mrot00866	blue	0.290136	0.214649	-0.200522	0.396616	0.414249	0.0693894	-0.121494	0.609877	0.478079	0.032999	0.683909	0.000883734	NA	NA	-0.217333	0.357348	0.205257	0.385323	0.101114	0.671441	-0.194201	0.411974	-0.0776131	0.745001	-0.343722	0.137851	0.14254	0.548849	-0.337303	0.145847	0.0334025	0.888818	0.0695819	0.770672	0.525657	0.0172956	0.156279	0.510562	-0.212	0.369556	-0.0603794	0.80037	-0.159354	0.502174	-0.161137	0.497341	0.731023	0.000250701
Mrot01355	blue	-0.290129	0.214659	0.235702	0.317113	-0.18368	0.438234	-0.122075	0.608156	-0.154448	0.515592	-0.194665	0.410836	NA	NA	-0.100281	0.674007	0.387553	0.0913513	-0.170945	0.471158	-0.0266462	0.911211	-0.13445	0.57198	-0.130924	0.582192	0.381736	0.0967462	0.388699	0.0903144	-0.12063	0.61244	-0.124073	0.602252	0.0368264	0.877499	-0.120711	0.612199	-0.131733	0.579841	-0.14021	0.555466	-0.0603623	0.800425	0.355942	0.123492	0.0874498	0.713911
Mrot04439	blue	-0.290129	0.214659	-0.235702	0.317113	-0.0494151	0.836098	-0.153962	0.516928	-0.127515	0.592137	0.381341	0.0971206	NA	NA	0.495491	0.0263133	-0.131445	0.580677	0.456166	0.0432204	-0.300493	0.197985	-0.165536	0.485509	0.402629	0.0784	-0.14121	0.552622	0.359609	0.1194	-0.148042	0.533363	-0.125302	0.598634	-0.0483819	0.839482	-0.12058	0.612587	-0.128548	0.589117	-0.0909854	0.702838	-0.250263	0.287239	-0.119797	0.614915	-0.0837063	0.725694
Mrot00773	blue	-0.290129	0.214659	0.235702	0.317113	-0.137181	0.564123	-0.0880591	0.711998	-0.113202	0.634653	-0.497724	0.0255396	NA	NA	0.32386	0.163629	-0.135431	0.569153	-0.159832	0.500874	0.0329351	0.890364	-0.0795551	0.738831	-0.119845	0.614773	-0.123284	0.604579	-0.119946	0.614471	-0.114298	0.631355	-0.0891936	0.708443	-0.503854	0.0235078	-0.126015	0.596536	0.403708	0.0775283	-0.162317	0.494152	0.386241	0.092548	0.4162	0.0679567	-0.536205	0.014804
Mrot06021	blue	0.290031	0.214822	-0.0619356	0.795328	-0.296785	0.203847	0.16773	0.479664	0.136439	0.566254	-0.388427	0.0905602	NA	NA	-0.540874	0.0137977	0.321859	0.166399	-0.0777261	0.744642	0.30504	0.190951	0.442951	0.050471	0.0728381	0.760234	0.0395439	0.868533	-0.199773	0.39842	-0.16245	0.493793	-0.260244	0.267803	0.0563003	0.813621	-0.227121	0.335558	0.164898	0.487217	-0.17674	0.456023	0.359038	0.120031	0.153282	0.518804	-0.172692	0.466569
Mrot10460	blue	0.289979	0.214907	-0.258425	0.271281	0.418964	0.0659644	-0.132316	0.578152	0.312075	0.180401	0.773952	6.23e-05	NA	NA	-0.256374	0.275239	-0.0938368	0.69395	0.3857	0.0930444	0.0718416	0.763425	-0.0126608	0.95775	0.166272	0.483544	-0.0667366	0.779823	-0.0968053	0.684738	-0.329638	0.155813	-0.184861	0.435244	0.603313	0.00485921	0.348434	0.132182	-0.113441	0.633933	-0.134618	0.571495	-0.214687	0.363375	-0.151986	0.522386	0.449378	0.0468372
Mrot12260	blue	0.289691	0.215383	-0.335934	0.147593	0.173882	0.463456	-0.269238	0.251012	0.594996	0.00565115	0.770961	6.93e-05	NA	NA	-0.179698	0.448397	-0.00642514	0.978552	0.0957555	0.687991	-0.0690171	0.772486	0.0357028	0.881211	-0.0225333	0.924875	-0.128051	0.59057	0.330223	0.155035	0.0580971	0.807778	-0.0898258	0.706464	0.791057	3.28e-05	0.0502447	0.833383	-0.15981	0.500935	-0.0853574	0.72049	-0.146253	0.538376	-0.168748	0.476963	0.738541	0.000200238
Mrot07306	blue	0.289682	0.215399	-0.264224	0.260288	0.17452	0.461791	-0.259145	0.2699	0.337516	0.145576	0.810324	1.48e-05	NA	NA	0.0296885	0.901118	0.0811874	0.733657	0.242373	0.303204	-0.443545	0.0501261	-0.168908	0.476539	0.138433	0.560537	-0.145215	0.541293	0.0367774	0.877661	-0.109467	0.645937	-0.213514	0.366065	0.345556	0.135624	0.0955148	0.688737	-0.143618	0.545798	0.22285	0.344968	-0.335453	0.14821	-0.262946	0.262685	0.493302	0.0270895
Mrot10999	blue	0.289439	0.215801	-0.397218	0.0828804	0.092813	0.697137	-0.278668	0.234147	0.619016	0.00361298	0.661218	0.00150081	NA	NA	-0.318492	0.171131	0.0629576	0.792021	0.133369	0.575103	0.177192	0.454853	-0.0723533	0.761786	-0.235985	0.316516	0.0133068	0.955597	0.0891606	0.708546	-0.0290284	0.903307	0.0452453	0.849771	0.902645	5.22e-08	0.0908328	0.703315	-0.253315	0.281206	-0.131669	0.580028	-0.0295016	0.901738	-0.00589149	0.980333	0.707401	0.00048577
Mrot09019	blue	0.289264	0.216092	0.111202	0.640684	0.245181	0.297462	-0.198264	0.402065	0.346442	0.134558	0.739483	0.000194579	NA	NA	0.0585517	0.806301	0.00877896	0.970698	0.232587	0.323738	-0.274756	0.241052	-0.203572	0.389321	-0.0228569	0.923799	-0.252795	0.282228	-0.0064087	0.978607	-0.134208	0.572677	0.0243799	0.918737	0.37758	0.10074	0.591996	0.00596157	0.229811	0.329709	-0.160613	0.498759	-0.372087	0.106202	-0.027135	0.909588	0.398654	0.0816733
Mrot11390	blue	0.288953	0.216608	-0.198428	0.401668	0.161805	0.495534	-0.13581	0.56806	0.449771	0.0466215	0.610392	0.00425955	NA	NA	-0.0078602	0.973763	-0.0248864	0.917055	0.135971	0.567598	-0.109772	0.645011	0.112406	0.637052	0.0126308	0.957851	-0.322772	0.165131	-0.0587611	0.805621	-0.189405	0.423837	0.160293	0.499625	0.470137	0.036458	0.287873	0.218408	0.111368	0.640182	-0.394857	0.0848939	0.146119	0.538752	-0.260343	0.267614	0.303012	0.194066
Mrot12299	blue	0.288926	0.216654	-0.00651638	0.978248	0.165428	0.485799	-0.0976723	0.682055	0.572428	0.00834885	0.680247	0.000965509	NA	NA	-0.108441	0.649049	0.162884	0.492624	-0.0336657	0.887947	-0.121688	0.609301	-0.225947	0.338129	-0.399	0.0813843	0.0760233	0.750063	0.241282	0.305454	-0.0241761	0.919414	0.0484229	0.839347	0.735261	0.000221068	0.267873	0.253517	-0.102404	0.66748	-0.232249	0.324462	-0.372291	0.105995	-0.228728	0.332057	0.834758	4.71e-06
Mrot03941	blue	0.288915	0.216671	-0.364977	0.113586	0.0248147	0.917293	-0.315741	0.175063	0.379061	0.099303	0.785382	4.08e-05	NA	NA	-0.159339	0.502213	0.0296439	0.901266	0.300919	0.197319	-0.0856081	0.7197	0.052864	0.824823	0.0411229	0.863329	-0.0730459	0.75957	0.23191	0.325188	-0.193849	0.412838	-0.032265	0.892583	0.714589	0.000399915	0.20806	0.378724	-0.242411	0.303126	-0.0837368	0.725598	-0.177672	0.453614	-0.249574	0.288613	0.519367	0.0189339
Mrot04735	blue	0.288842	0.216793	-0.180681	0.445875	0.208799	0.376993	-0.342871	0.138893	0.561118	0.0100514	0.803715	1.97e-05	NA	NA	-0.150494	0.526527	0.14284	0.547998	-0.0258247	0.913938	-0.301406	0.196559	-0.128697	0.588682	-0.0703192	0.768305	-0.077296	0.74601	0.256177	0.27562	-0.041269	0.862848	-0.0358442	0.880744	0.661643	0.00148659	0.0761381	0.749697	-0.138843	0.559366	0.0577668	0.808851	-0.267527	0.254154	-0.270239	0.249187	0.789593	3.47e-05
Mrot01883	blue	0.288786	0.216886	-0.188302	0.426591	0.217902	0.35606	-0.194885	0.410296	0.593879	0.00576514	0.859397	1.21e-06	NA	NA	-0.212639	0.368081	0.0641236	0.788252	0.249852	0.288058	-0.229048	0.331363	-0.199021	0.400235	-0.0846797	0.722624	-0.108315	0.649433	0.16715	0.481205	-0.0473091	0.842998	0.0189446	0.936814	0.723147	0.000314847	0.199613	0.398806	-0.148686	0.531564	0.0332427	0.889346	-0.384615	0.0940471	-0.231735	0.325563	0.79944	2.35e-05
Mrot06918	blue	-0.28855	0.217279	-0.10391	0.662866	0.520963	0.0185069	-0.107223	0.652753	0.0082047	0.972614	0.561142	0.0100474	NA	NA	0.194085	0.412259	-0.101832	0.669237	0.489333	0.028543	-0.729459	0.000262465	-0.276418	0.238102	0.312714	0.179462	-0.126469	0.595204	0.0760526	0.74997	0.177111	0.455063	-0.147336	0.535337	-0.29966	0.199291	0.0573941	0.810063	0.287214	0.219511	0.0230948	0.923008	-0.231174	0.326768	-0.286319	0.221014	0.205743	0.384175
Mrot09555	blue	-0.288397	0.217534	-0.0633435	0.790773	0.388209	0.0907568	-0.268733	0.251937	-0.0388191	0.870923	0.659054	0.00157501	NA	NA	0.421107	0.0644497	-0.0394759	0.868757	0.378222	0.100115	-0.652243	0.00182895	-0.347928	0.132782	-0.036647	0.878092	0.227005	0.335812	0.352807	0.12707	0.260235	0.267819	-0.185376	0.433942	-0.0785862	0.741907	0.258385	0.271358	-0.040976	0.863813	0.0167231	0.944212	-0.534889	0.0150982	-0.322003	0.166197	0.399469	0.0809944
Mrot13173	blue	-0.288261	0.217761	0.538665	0.0142666	0.161911	0.495248	-0.188358	0.426451	-0.270603	0.248524	-0.182226	0.44193	NA	NA	0.119557	0.615628	-0.00928664	0.969004	-0.130425	0.583644	0.151121	0.524785	0.356982	0.122322	-0.0229525	0.923481	0.0849655	0.721724	0.572863	0.00828837	-0.285052	0.223156	0.275524	0.239686	0.080579	0.735584	-0.15649	0.509984	0.265703	0.25753	-0.243173	0.301562	-0.102563	0.666992	0.258352	0.271422	0.0144953	0.951635
Mrot02532	blue	0.288091	0.218043	-0.297885	0.202096	0.328805	0.156923	-0.0810328	0.734147	0.450358	0.0463007	0.786972	3.84e-05	NA	NA	-0.177393	0.454333	-0.118551	0.618624	0.323685	0.163871	-0.134124	0.572919	-0.20893	0.376689	0.213936	0.365097	-0.141609	0.551488	-0.0973715	0.682985	-0.11909	0.617018	-0.185063	0.434733	0.510033	0.0215912	0.164361	0.488656	-0.165663	0.48517	0.113252	0.634502	-0.44634	0.048529	-0.267808	0.253636	0.562332	0.00985613
Mrot13216	blue	-0.288037	0.218135	-0.217091	0.357897	0.579708	0.00738325	-0.0722145	0.76223	0.0919631	0.699786	0.544805	0.0129938	NA	NA	0.0367804	0.877651	-0.0155725	0.948045	0.268341	0.252656	-0.31086	0.182194	-0.314764	0.176476	-0.199456	0.399184	0.540418	0.0138934	0.344424	0.136996	0.143985	0.544761	-0.0774211	0.745612	0.209411	0.375567	-0.044347	0.852722	-0.120328	0.613338	-0.00361972	0.987916	-0.174761	0.461165	-0.282431	0.227627	0.664879	0.00138197
Mrot03233	blue	0.287782	0.218561	0.204082	0.388108	0.306703	0.18842	-0.0665941	0.780283	0.373595	0.104681	0.475312	0.0341739	NA	NA	-0.0910981	0.702486	0.192807	0.415402	0.00476093	0.984107	0.0754185	0.751991	0.149879	0.528238	-0.132411	0.577874	0.0315868	0.894829	0.312501	0.179775	-0.328127	0.157832	0.172847	0.466165	0.668256	0.00127946	-0.130194	0.584314	0.192382	0.416453	-0.2278	0.334075	-0.420571	0.0648259	-0.133652	0.574282	0.69456	0.000678301
Mrot05659	blue	-0.286307	0.221035	-0.24292	0.302081	0.462452	0.0400677	-0.301239	0.196819	0.0282741	0.905809	0.640418	0.00235124	NA	NA	0.412304	0.0708412	-0.0522921	0.82669	0.422513	0.063471	-0.676412	0.00105793	-0.3119	0.180659	0.0868432	0.715816	0.335726	0.14786	0.106972	0.653516	0.0726023	0.760989	-0.350645	0.129579	-0.220081	0.35115	0.192206	0.416887	-0.0587368	0.8057	0.135391	0.569267	-0.184476	0.436215	-0.264934	0.258962	0.247469	0.292832
Mrot06139	blue	0.286215	0.221191	-0.160036	0.500321	0.454343	0.0441701	-0.267036	0.255059	0.388329	0.0906483	0.899186	7.05e-08	NA	NA	-0.0310788	0.896511	-0.0251658	0.916126	0.0866501	0.716423	-0.288585	0.21722	-0.121095	0.61106	-0.0717149	0.76383	0.118939	0.617467	0.156019	0.511277	-0.00565043	0.981138	-0.122034	0.608277	0.564369	0.00953547	0.281566	0.229115	-0.0264313	0.911924	-0.0401082	0.866672	-0.469949	0.0365433	-0.292304	0.211085	0.782841	4.5e-05
Mrot08807	blue	-0.286062	0.221448	-0.365211	0.113337	0.365731	0.112786	-0.256414	0.275161	0.0613254	0.797304	0.616512	0.00379171	NA	NA	-0.0597007	0.802571	-0.0850173	0.721561	0.546267	0.0127047	-0.475954	0.0338984	-0.0244527	0.918495	0.580201	0.00732137	0.108296	0.64949	-0.0500722	0.833947	-0.10677	0.654131	0.121282	0.610506	0.01456	0.951419	0.150981	0.525175	-0.135444	0.569114	0.0335686	0.888268	-0.00472502	0.984227	-0.166165	0.483829	0.151918	0.522575
Mrot12312	blue	-0.285707	0.222047	-0.363034	0.115667	0.49579	0.0262087	-0.218106	0.355598	0.165174	0.486478	0.740771	0.000187058	NA	NA	0.25119	0.285398	-0.0054913	0.981669	0.451217	0.0458353	-0.475388	0.0341413	-0.383083	0.0954764	0.0740868	0.756242	0.349497	0.130927	0.371581	0.106715	0.124415	0.601245	-0.242914	0.302092	0.146256	0.538367	-0.00121104	0.995957	-0.0399682	0.867134	-0.081331	0.733202	-0.280349	0.231218	-0.354672	0.124933	0.554126	0.0112379
Mrot12621	blue	-0.285608	0.222215	-0.201303	0.394741	0.286306	0.221036	-0.220387	0.350465	0.17604	0.457839	0.25292	0.281982	NA	NA	0.481329	0.0316599	-0.206455	0.382494	-0.234709	0.319217	-0.464822	0.0389263	-0.137817	0.562301	-0.165702	0.485066	0.404111	0.077205	-0.145979	0.539145	0.422061	0.0637846	0.0409079	0.864037	-0.190211	0.421831	-0.0560816	0.814333	-0.0653145	0.784408	-0.173196	0.46525	-0.143804	0.545273	-0.0673146	0.777962	0.284503	0.224087
Mrot04365	blue	0.285355	0.222643	-0.196668	0.405941	0.179447	0.449042	-0.0436285	0.855084	0.439438	0.052546	0.592868	0.00586995	NA	NA	-0.272453	0.245178	0.00438762	0.985353	0.0973268	0.683124	0.179913	0.447843	-0.0483321	0.839645	-0.175796	0.458473	-0.135773	0.568167	0.0895339	0.707377	-0.323513	0.164107	-0.0321308	0.893027	0.76154	9.59e-05	0.311983	0.180536	-0.0402977	0.866048	-0.394541	0.0851657	0.333337	0.150945	0.207328	0.380442	0.455732	0.0434454
Mrot07311	blue	0.285288	0.222756	0.1418	0.550948	0.386643	0.0921796	-0.3145	0.176858	0.123916	0.602714	0.381232	0.0972243	NA	NA	0.112094	0.637991	0.575115	0.00798111	-0.126724	0.594456	-0.221773	0.347366	0.263946	0.260808	-0.24587	0.296063	0.0488472	0.837958	-0.0551457	0.817381	0.148963	0.53079	-0.314881	0.176306	0.13974	0.556805	0.21543	0.361678	-0.0363146	0.87919	-0.135678	0.568442	-0.141924	0.550596	-0.21197	0.369624	0.34847	0.132139
Mrot09730	blue	0.285112	0.223053	0.311805	0.180799	-0.208272	0.378226	0.333149	0.15119	0.330161	0.155118	0.041387	0.86246	NA	NA	-0.234999	0.318602	0.369547	0.108799	-0.171709	0.469148	-0.051097	0.830595	-0.159828	0.500886	-0.201448	0.394395	-0.153188	0.519064	-0.167225	0.481007	-0.140325	0.55514	0.31429	0.177163	0.262652	0.263239	0.354082	0.125606	-0.15288	0.519914	-0.147933	0.533667	-0.127247	0.592923	-0.169851	0.474043	0.222571	0.345588
Mrot04784	blue	0.28509	0.223092	-0.150218	0.527294	0.220486	0.350243	-0.257001	0.274025	0.520141	0.0187259	0.835217	4.6e-06	NA	NA	-0.135248	0.56968	0.137145	0.564225	0.113777	0.632921	-0.123763	0.603165	-0.112318	0.637315	-0.145142	0.541499	-0.0735818	0.757856	0.241633	0.304728	-0.124571	0.600783	0.123728	0.603269	0.80967	1.52e-05	0.196716	0.405825	-0.143206	0.546962	-0.175334	0.459673	-0.319317	0.169962	-0.248961	0.289838	0.790776	3.32e-05
Mrot11374	blue	-0.285042	0.223172	-0.363437	0.115233	0.0561989	0.813951	-0.399922	0.0806184	0.0164967	0.944966	0.598052	0.0053487	NA	NA	0.337315	0.145831	-0.139634	0.557108	0.313488	0.17833	-0.332462	0.152087	-0.306056	0.189401	0.164845	0.487359	0.270227	0.249208	0.578639	0.00751905	0.0679796	0.775822	-0.105415	0.658264	0.184311	0.436634	0.211086	0.371672	-0.137703	0.562628	-0.110001	0.64432	-0.26221	0.264073	-0.30075	0.197582	0.263326	0.26197
Mrot12570	blue	-0.284983	0.223273	-0.189634	0.423266	0.426312	0.0608813	-0.17999	0.447646	0.0883201	0.71118	0.554411	0.0111874	NA	NA	0.411007	0.0718216	-0.0868019	0.715946	0.184217	0.436873	-0.680973	0.000948811	-0.231591	0.325873	0.112724	0.636093	0.406699	0.0751503	0.274987	0.240641	0.325381	0.161546	-0.271106	0.247611	-0.19735	0.404282	0.201731	0.393715	-0.0489508	0.837618	-0.0066613	0.977764	-0.349924	0.130424	-0.477628	0.0331882	0.365581	0.112945
Mrot10890	blue	0.284768	0.223636	-0.0374078	0.87558	0.505679	0.0229282	-0.240232	0.307626	0.4677	0.0375742	0.847266	2.43e-06	NA	NA	0.0527358	0.825241	0.000576054	0.998077	0.15522	0.513468	-0.572384	0.00835491	-0.164225	0.48902	-0.021602	0.927972	0.0591017	0.804515	-0.053558	0.822558	-0.0246714	0.917769	-0.272728	0.244682	0.219853	0.351661	0.350499	0.129751	0.0224189	0.925256	0.286379	0.220914	-0.392213	0.0871914	-0.311253	0.181614	0.634758	0.00264212
Mrot02639	blue	0.284674	0.223796	0.51418	0.0203765	-0.23894	0.310316	0.213989	0.364975	-0.110274	0.643493	-0.573639	0.0081815	NA	NA	-0.126919	0.593884	-0.0680571	0.775573	-0.263082	0.262429	0.322226	0.165889	0.46357	0.0395261	-0.0847185	0.722502	-0.320692	0.168028	-0.183484	0.43873	-0.289032	0.216477	-0.0780907	0.743482	-0.22468	0.340916	0.0952755	0.68948	0.327683	0.158427	-0.0559134	0.814881	0.118499	0.618781	0.122571	0.606688	-0.480007	0.0321994
Mrot02416	blue	0.284463	0.224156	-0.39943	0.0810268	-0.238076	0.312121	-0.119509	0.615773	0.206469	0.382463	0.249419	0.288922	NA	NA	-0.0994439	0.676585	-0.259645	0.268945	0.339216	0.143431	0.478197	0.0329497	0.00175171	0.994152	0.0685685	0.773928	-0.282077	0.228235	-0.0837506	0.725555	-0.29328	0.209495	-0.0126063	0.957932	0.539306	0.0141292	-0.0925938	0.69782	-0.200713	0.396158	0.0726254	0.760915	-0.0868137	0.715909	0.0765143	0.748499	0.0185818	0.938022
Mrot03305	blue	0.284407	0.224251	0.324918	0.162178	0.501842	0.0241599	-0.245218	0.297386	-0.114559	0.63057	0.439901	0.0522689	NA	NA	-0.00944241	0.968484	0.0225266	0.924897	-0.0389534	0.87048	-0.331949	0.152759	-0.0193235	0.935553	-0.0613823	0.79712	-0.111282	0.640442	-0.17562	0.45893	-0.0620739	0.79488	-0.129854	0.585305	-0.0751458	0.752861	0.509475	0.0217591	0.487099	0.0293873	0.0046382	0.984516	-0.331868	0.152866	-0.0590394	0.804718	0.186431	0.431282
Mrot07060	blue	-0.284372	0.224311	0.0572358	0.810578	0.727916	0.000274528	-0.205851	0.383921	0.17779	0.453309	0.612654	0.00408138	NA	NA	0.151056	0.524964	-0.161988	0.495041	0.0986468	0.679045	-0.257893	0.272304	-0.187109	0.429581	-0.15692	0.508809	-0.0425791	0.858536	0.522822	0.0180194	0.204928	0.386103	-0.15159	0.523484	0.309126	0.184774	0.0530261	0.824293	-0.0182642	0.93908	-0.173857	0.463523	-0.193401	0.413939	-0.155495	0.512713	0.650539	0.00189761
Mrot09544	blue	0.284372	0.224311	-0.0312195	0.896045	-0.0795263	0.738922	-0.147365	0.535257	-0.101214	0.671136	0.293141	0.20972	NA	NA	0.209054	0.3764	-0.154747	0.514767	-0.139349	0.557922	-0.25968	0.268877	-0.189182	0.424391	-0.174101	0.462885	-0.131533	0.580421	-0.181317	0.44425	-0.134622	0.571482	-0.182516	0.441191	-0.0922919	0.698761	0.56032	0.0101813	-0.154162	0.516378	0.221489	0.348	0.0595487	0.803065	-0.169038	0.476194	-0.129245	0.58708
Mrot07528	blue	0.284283	0.224462	-0.43414	0.0557987	0.241222	0.305577	-0.151146	0.524717	0.645082	0.00213206	0.729051	0.000265612	NA	NA	-0.230909	0.327339	-0.137352	0.563634	0.100273	0.674031	0.0497599	0.834969	0.0746251	0.754523	0.110685	0.642248	-0.105994	0.656498	0.0999129	0.675139	-0.215881	0.360649	-0.177689	0.45357	0.763019	9.12e-05	0.0643491	0.787524	-0.2314	0.326282	-0.171144	0.470634	0.117573	0.621545	-0.118725	0.618106	0.588024	0.00639414
Mrot01349	blue	0.284017	0.224914	0.139271	0.558144	-0.134737	0.571152	-0.230911	0.327335	0.376263	0.10203	0.368952	0.109413	NA	NA	-0.176286	0.457201	0.321612	0.166743	0.206135	0.38325	-0.251434	0.284915	0.397178	0.0829146	0.185178	0.434441	-0.09087	0.703199	-0.051608	0.828925	-0.233525	0.321734	-0.0956004	0.688472	0.275066	0.240499	0.359335	0.119702	-0.198711	0.400983	0.00582565	0.980553	-0.294165	0.208059	-0.0975597	0.682403	0.171866	0.468737
Mrot02324	blue	0.283592	0.225638	-0.369378	0.108973	0.0104086	0.965261	0.0490683	0.837233	0.442693	0.0506213	0.680624	0.000956822	NA	NA	-0.121098	0.611052	0.00414853	0.986151	0.199459	0.399177	-0.139792	0.556657	-0.241527	0.304946	0.22537	0.339397	-0.0751809	0.752749	-0.117047	0.623114	-0.274242	0.241968	-0.0757508	0.750932	0.532498	0.0156443	0.142408	0.549223	-0.311965	0.180563	-0.0271622	0.909498	-0.134217	0.572651	-0.011657	0.961098	0.422921	0.0631888
Mrot13283	blue	0.283531	0.225743	-0.234122	0.320462	0.378158	0.100177	-0.188923	0.425039	0.340937	0.141281	0.757256	0.000110638	NA	NA	-0.249871	0.28802	0.00105091	0.996492	0.439694	0.0523931	-0.131843	0.579522	0.150261	0.527176	-0.0212562	0.929122	0.0125198	0.958221	0.000121684	0.999594	-0.2128	0.36771	-0.157567	0.507042	0.560219	0.010198	0.0295973	0.901421	-0.184719	0.435602	0.105122	0.659158	-0.357723	0.121493	-0.317211	0.172954	0.619579	0.0035738
Mrot07018	blue	0.283447	0.225886	-0.239575	0.308993	0.118963	0.617397	0.0994741	0.676492	0.356165	0.123241	0.443037	0.0504208	NA	NA	-0.354882	0.124695	0.00773717	0.974174	0.246559	0.294669	0.398892	0.0814744	0.0532433	0.823584	0.0407716	0.864486	-0.474846	0.0343748	-0.0285489	0.904897	-0.335859	0.147688	0.123376	0.604308	0.777467	5.48e-05	0.0471867	0.8434	-0.26983	0.249931	-0.248919	0.289921	0.237292	0.313764	0.0223868	0.925362	0.308332	0.185963
Mrot11909	blue	0.283232	0.226254	-0.157974	0.505932	0.499879	0.0248101	-0.22234	0.346102	0.39391	0.0857114	0.906434	3.7e-08	NA	NA	-0.137549	0.563068	0.0988481	0.678423	0.160984	0.497752	-0.241303	0.305411	-0.236958	0.314467	-0.0508559	0.831384	-0.154952	0.514203	-0.0051472	0.982817	-0.0822595	0.730265	-0.0334381	0.8887	0.600587	0.005108	0.207723	0.379515	-0.00902132	0.969889	-0.0820405	0.730957	-0.295687	0.205606	-0.160286	0.499643	0.739543	0.000194222
Mrot12569	blue	-0.283124	0.226439	-0.182211	0.441968	0.524343	0.0176281	-0.257204	0.273633	-0.0384644	0.872093	0.66133	0.00149705	NA	NA	0.452282	0.0452625	-0.163503	0.490959	0.343497	0.138127	-0.612951	0.00405841	-0.285025	0.223202	-0.0500169	0.834128	0.317317	0.172803	0.201004	0.395458	0.0768173	0.747533	-0.303086	0.193953	-0.131817	0.579597	0.182386	0.441522	-0.0498219	0.834766	0.0303687	0.898864	-0.226601	0.336694	-0.251083	0.28561	0.326557	0.159948
Mrot12165	blue	0.283042	0.226579	-0.526378	0.0171151	0.0300694	0.899856	-0.293314	0.20944	0.642305	0.00226039	0.69572	0.000658609	NA	NA	-0.0950528	0.690171	-0.236834	0.314727	0.0479723	0.840824	-0.304115	0.192367	-0.0814525	0.732818	0.132053	0.578912	0.222426	0.345911	-0.0159188	0.946891	0.0791131	0.740234	-0.245191	0.297442	0.420697	0.0647379	0.136632	0.565699	-0.020545	0.931488	0.0502678	0.833307	-0.210639	0.372707	-0.151198	0.524572	0.545265	0.0129021
Mrot05456	blue	0.282849	0.22691	-0.0251373	0.916221	0.00708096	0.976364	-0.162397	0.493938	0.221254	0.348525	0.267974	0.253331	NA	NA	-0.0963645	0.686103	0.148062	0.533305	0.135573	0.568743	0.34071	0.141563	0.413863	0.0696758	0.11667	0.624242	-0.159409	0.502024	0.2058	0.384039	-0.229753	0.329835	0.0177427	0.940816	0.569845	0.00871528	-0.00435381	0.985466	0.0201989	0.93264	-0.40371	0.0775269	-0.33484	0.148999	-0.284143	0.2247	0.233146	0.322543
Mrot05919	blue	-0.282664	0.227226	0.0654031	0.784122	-0.0109309	0.963519	-0.218172	0.35545	-0.244726	0.298389	-0.305096	0.190865	NA	NA	-0.134536	0.571732	0.023619	0.921266	0.123865	0.602865	0.0788487	0.741074	0.350081	0.13024	0.520848	0.0185374	-0.245627	0.296557	-0.2479	0.291964	0.145814	0.53961	0.34753	0.133256	-0.263356	0.261915	-0.246405	0.29498	-0.122639	0.606485	0.159652	0.501363	-0.177871	0.4531	0.021333	0.928867	-0.352988	0.126861
Mrot12603	blue	0.282577	0.227376	0.130893	0.582281	0.626257	0.003135	-0.203983	0.388344	0.0791484	0.740122	0.525	0.0174611	NA	NA	-0.0734946	0.758135	0.272702	0.244729	-0.112938	0.635447	-0.400098	0.0804727	-0.202939	0.390831	0.00518452	0.982693	-0.0735265	0.758033	-0.215906	0.360593	-0.0425669	0.858576	-0.0890824	0.708791	0.0413499	0.862582	0.0182072	0.93927	0.174582	0.461631	0.376009	0.102281	-0.266786	0.255522	-0.192144	0.417038	0.480479	0.032006
Mrot09718	blue	0.282543	0.227434	-0.491869	0.0276072	-0.000811641	0.99729	-0.127864	0.591117	0.643397	0.00220918	0.52091	0.018521	NA	NA	-0.0540349	0.821002	-0.0930808	0.696303	-0.100858	0.672231	-0.172329	0.46752	-0.123065	0.605227	-0.120834	0.611835	-0.0775677	0.745145	-0.105605	0.657684	0.298775	0.200688	-0.100427	0.673556	0.45809	0.0422358	-0.118385	0.619121	-0.0876934	0.713146	-0.106139	0.656056	-0.0677013	0.776717	-0.118212	0.619636	0.561727	0.00995306
Mrot05362	blue	0.282538	0.227443	-0.302612	0.194685	0.132264	0.5783	-0.30954	0.184156	0.525463	0.0173442	0.638433	0.00245006	NA	NA	-0.236461	0.315512	0.00525549	0.982456	0.292439	0.210866	0.171106	0.470734	0.323555	0.16405	0.0498988	0.834515	-0.207983	0.378905	0.0948113	0.690921	-0.243145	0.301619	0.00383903	0.987184	0.786961	3.85e-05	0.147605	0.534584	-0.241623	0.304749	-0.171685	0.469213	0.09242	0.698362	-0.0599233	0.801849	0.429873	0.0585278
Mrot02246	blue	-0.281976	0.228408	-0.204944	0.386064	0.54502	0.0129509	-0.364375	0.114228	0.166652	0.482531	0.807144	1.7e-05	NA	NA	0.242622	0.302693	-0.0509084	0.831212	0.410379	0.0722997	-0.639574	0.00239281	-0.23492	0.318769	0.234848	0.318921	0.168029	0.47887	0.169624	0.474644	0.163583	0.490744	-0.0266145	0.911316	0.0857173	0.719356	0.0689477	0.772709	-0.150951	0.525257	0.0951156	0.689976	-0.533559	0.0154	-0.345316	0.135914	0.546594	0.0126407
Mrot12330	blue	-0.281629	0.229006	-0.45429	0.0441976	0.280454	0.231037	-0.140384	0.554971	0.276863	0.237317	0.627695	0.00304667	NA	NA	-0.0974125	0.682859	-0.0882902	0.711274	0.439785	0.0523384	-0.198122	0.402411	-0.273055	0.244094	0.156806	0.509121	0.142622	0.548616	0.221166	0.348721	-0.224477	0.341366	-0.0188256	0.937211	0.373084	0.105195	0.173066	0.46559	-0.202953	0.390797	-0.251709	0.284371	0.403301	0.0778562	0.00057395	0.998084	0.321355	0.167101
Mrot06615	blue	-0.281107	0.229907	0.0963015	0.686298	0.56367	0.00964443	-0.217862	0.35615	-0.221166	0.348721	0.527703	0.0167877	NA	NA	0.474374	0.0345796	-0.145	0.5419	0.101172	0.671265	-0.301236	0.196824	-0.230303	0.328647	-0.135637	0.568559	0.114966	0.629348	0.209956	0.374296	0.0316241	0.894705	-0.136123	0.56716	-0.0110676	0.963063	0.45741	0.042582	-0.166811	0.482109	-0.232869	0.323135	-0.218851	0.353916	-0.148606	0.531786	0.204102	0.388062
Mrot05563	blue	0.281072	0.229967	-0.279991	0.231841	0.293153	0.209701	-0.337826	0.145184	0.392869	0.0866168	0.898526	7.46e-08	NA	NA	-0.0248049	0.917325	0.0400346	0.866915	0.213926	0.36512	-0.0874517	0.713905	-0.23578	0.316948	-0.0352929	0.882566	-0.105663	0.657506	0.0805545	0.735662	-0.135355	0.56937	-0.183869	0.437755	0.663909	0.00141267	0.396279	0.083677	-0.122679	0.606369	-0.191322	0.419073	-0.251699	0.284391	-0.127545	0.59205	0.573538	0.00819525
Mrot10533	blue	-0.281071	0.22997	-0.110115	0.643975	0.692404	0.000716245	-0.189413	0.423816	-0.109679	0.645294	0.563366	0.00969222	NA	NA	0.355007	0.124552	-0.109769	0.645021	0.412029	0.0710481	-0.485154	0.0301387	-0.108871	0.647745	0.0202424	0.932495	0.329935	0.155418	-0.048798	0.838119	0.061939	0.795317	-0.184465	0.436245	-0.153737	0.51755	-0.0242001	0.919335	-0.121009	0.611314	0.1374	0.563497	-0.372964	0.105316	-0.200326	0.397088	0.337133	0.146063
Mrot06690	blue	0.280579	0.230821	-0.466973	0.0379123	-0.0126148	0.957904	-0.0922796	0.698799	0.640925	0.00232652	0.453117	0.0448175	NA	NA	0.164306	0.488803	-0.223762	0.342947	0.0728621	0.760158	-0.236695	0.31502	-0.00260648	0.991299	0.0644691	0.787137	-0.154669	0.514984	-0.137747	0.562502	0.0649772	0.785496	-0.275045	0.240538	0.223659	0.343175	-0.224809	0.340634	-0.132416	0.577859	0.222852	0.344964	0.00555499	0.981456	-0.190747	0.420498	0.312433	0.179875
Mrot03309	blue	-0.280554	0.230864	-0.181074	0.44487	0.37852	0.0998266	-0.295148	0.206473	0.102382	0.667547	0.699131	0.000603468	NA	NA	0.0986003	0.679188	-0.0696491	0.770456	0.318065	0.171736	-0.485384	0.0300491	-0.300792	0.197517	0.231387	0.326311	0.276658	0.237679	0.535492	0.0149628	0.181814	0.44298	-0.126637	0.594711	0.187409	0.428828	0.183083	0.43975	0.0807927	0.734907	-0.136559	0.56591	-0.474665	0.034453	-0.249147	0.289465	0.539247	0.0141418
Mrot06981	blue	0.280488	0.230978	-0.266497	0.256056	0.0972059	0.683498	-0.285727	0.222013	0.501579	0.0242463	0.675827	0.00107266	NA	NA	-0.188055	0.427209	0.20397	0.388376	-0.0255341	0.914903	-0.0102986	0.965628	-0.10267	0.666665	-0.152824	0.520068	0.239231	0.309709	0.29443	0.20763	-0.104184	0.662028	0.00664943	0.977804	0.799252	2.36e-05	0.0255463	0.914863	-0.0884903	0.710646	-0.23692	0.314545	-0.328755	0.15699	-0.225038	0.340129	0.793332	3e-05
Mrot12242	blue	-0.280442	0.231058	-0.0768042	0.747575	0.372901	0.105379	0.0227821	0.924048	-0.107657	0.651431	0.429649	0.0586733	NA	NA	0.00301796	0.989925	-0.176268	0.457248	0.605347	0.00468024	-0.290734	0.213661	-0.278547	0.234359	0.00893949	0.970162	-0.0991529	0.677482	-0.13788	0.562119	-0.170465	0.472424	0.293862	0.20855	-0.0166826	0.944347	0.23268	0.323538	0.148427	0.532286	-0.144993	0.541919	0.155593	0.512443	0.138829	0.559406	0.0646775	0.786464
Mrot00592	blue	-0.28037	0.231183	0.0759578	0.750272	0.46557	0.0385711	-0.285958	0.221624	-0.0319171	0.893734	0.636034	0.00257406	NA	NA	0.509185	0.0218467	-0.0151238	0.94954	0.206675	0.381976	-0.661635	0.00148686	-0.36382	0.114821	-0.0355598	0.881684	0.26118	0.266022	0.331459	0.153403	0.120707	0.612212	-0.109854	0.644762	-0.0981487	0.680583	0.226723	0.336429	-0.00315888	0.989454	0.0298615	0.900545	-0.560095	0.0102183	-0.313603	0.178164	0.42097	0.0645462
Mrot09059	blue	0.280348	0.23122	-0.042635	0.858352	0.412622	0.0706025	-0.31014	0.183263	0.471334	0.0359195	0.704143	0.000529571	NA	NA	-0.18085	0.445445	-0.0348053	0.884178	-0.0982141	0.680381	0.0498291	0.834743	-0.11516	0.628765	-0.165641	0.48523	-0.123255	0.604667	0.178333	0.451908	-0.116635	0.624347	-0.0446233	0.851814	0.752765	0.000128156	0.118451	0.618923	0.105835	0.656983	-0.174455	0.461961	-0.192141	0.417046	0.147542	0.534762	0.738447	0.000200813
Mrot12878	blue	0.280107	0.231639	-0.451639	0.0456074	0.123638	0.603536	-0.242584	0.30277	0.542824	0.013394	0.801683	2.14e-05	NA	NA	-0.0882546	0.711385	0.0544546	0.819634	0.365373	0.113165	-0.111759	0.639003	-0.146376	0.538029	0.0923658	0.698531	-0.0960158	0.687184	0.0671441	0.778511	-0.248436	0.29089	-0.212918	0.367438	0.59135	0.00603027	0.299637	0.199328	-0.2344	0.319872	-0.0183865	0.938672	0.0576775	0.809142	-0.296364	0.20452	0.429134	0.0590104
Mrot07035	blue	-0.28005	0.231739	-0.239584	0.308973	0.365607	0.112917	-0.343511	0.138109	0.0997858	0.675531	0.764281	8.74e-05	NA	NA	0.430864	0.0578851	-0.0958162	0.687803	0.408276	0.0739188	-0.622829	0.00335428	-0.348194	0.132467	0.0144181	0.951892	0.258812	0.270538	0.320847	0.167811	0.11841	0.619045	-0.238386	0.311472	0.024071	0.919764	0.280513	0.230935	-0.103918	0.662839	-0.0475295	0.842275	-0.324711	0.162461	-0.285887	0.221743	0.390694	0.0885315
Mrot10881	blue	0.279727	0.232299	-0.457741	0.0424132	0.0980322	0.680943	-0.285636	0.222167	0.440067	0.05217	0.700742	0.000578805	NA	NA	0.183522	0.438634	-0.243326	0.301247	0.218489	0.354734	-0.0344863	0.885233	-0.127412	0.59244	0.139403	0.557768	-0.222063	0.346719	-0.071642	0.764064	-0.0101611	0.966087	-0.240662	0.306735	0.411762	0.0712495	0.415479	0.0684837	-0.16665	0.482538	-0.054022	0.821044	-0.0592885	0.803909	-0.202268	0.392431	0.209953	0.374302
Mrot06436	blue	-0.279433	0.232811	-0.0638514	0.789132	0.206371	0.382693	-0.227565	0.334589	-0.187915	0.427559	0.521157	0.0184557	NA	NA	0.398139	0.0821046	-0.202963	0.390771	0.000157092	0.999476	-0.390294	0.0888866	-0.222837	0.344998	0.0435208	0.855438	0.118031	0.620176	0.604933	0.00471618	0.109068	0.647146	-0.0631236	0.791484	0.120873	0.611718	0.173707	0.463913	-0.197153	0.404763	-0.157776	0.506471	-0.332737	0.151728	-0.204164	0.387915	0.31136	0.181455
Mrot00156	blue	-0.279428	0.232819	0.433311	0.0563213	0.140229	0.555413	-0.0322387	0.89267	-0.358356	0.120788	-0.220921	0.349267	NA	NA	-0.0578457	0.808595	0.0173917	0.941985	-0.179265	0.449508	0.233689	0.321386	-0.039211	0.86963	-0.200122	0.397579	-0.0671406	0.778522	0.58875	0.00631316	-0.0699889	0.769365	0.536064	0.0148352	0.168677	0.477151	-0.29593	0.205216	0.104624	0.660682	0.0346349	0.884741	-0.10364	0.66369	0.0337535	0.887657	0.162968	0.492398
Mrot05615	blue	0.279404	0.232862	-0.121981	0.608434	0.33134	0.15356	-0.280542	0.230885	0.506129	0.0227871	0.802598	2.06e-05	NA	NA	0.254685	0.278523	0.0432353	0.856377	0.0413057	0.862727	-0.498743	0.0251926	-0.162214	0.49443	-0.0869526	0.715472	-0.00987034	0.967057	0.0411337	0.863294	-0.0675901	0.777075	-0.242434	0.303079	0.314487	0.176877	0.0591638	0.804314	-0.0797904	0.738085	0.199981	0.397919	-0.372464	0.10582	-0.27892	0.233706	0.636518	0.00254863
Mrot11413	blue	-0.279354	0.23295	0.187162	0.429446	0.393973	0.0856569	-0.0967855	0.684799	-0.0264313	0.911924	0.471989	0.0356272	NA	NA	0.363811	0.114831	-0.039494	0.868697	0.26225	0.263997	-0.557297	0.0106864	-0.31027	0.183069	-0.0725838	0.761048	0.19622	0.407034	0.552445	0.0115395	0.069387	0.771298	0.0547743	0.818592	-0.050342	0.833064	0.0342641	0.885968	0.339512	0.143059	-0.0810374	0.734132	-0.494185	0.0267741	-0.292825	0.210235	0.446523	0.0484253
Mrot02076	blue	-0.279296	0.23305	0.0123316	0.958848	-0.251765	0.28426	0.374512	0.103765	-0.238745	0.310722	-0.317567	0.172446	NA	NA	-0.205732	0.384201	-0.0305779	0.898171	0.0746271	0.754517	0.13936	0.557889	-0.0185362	0.938174	0.229823	0.329683	-0.190537	0.421019	0.0984573	0.679629	-0.098519	0.679439	0.621212	0.00346204	-0.0397981	0.867695	-0.0285356	0.904941	-0.192277	0.416711	-0.172069	0.468203	0.331963	0.15274	-0.164319	0.48877	-0.283371	0.226017
Mrot03199	blue	0.279285	0.233069	0.125786	0.597208	0.479454	0.0324274	0.0965474	0.685537	0.47629	0.0337548	0.598443	0.00531091	NA	NA	0.0983772	0.679877	0.175246	0.459902	0.0153054	0.948935	-0.344038	0.137465	-0.143689	0.545598	-0.175076	0.460344	-0.219615	0.352197	-0.195172	0.409594	-0.257941	0.272212	-0.00160741	0.994634	0.311194	0.1817	-0.0740608	0.756325	-0.124102	0.602167	0.157298	0.507774	-0.130734	0.582745	-0.149017	0.53064	0.596309	0.00551951
Mrot13337	blue	0.27925	0.23313	0.0563788	0.813366	0.43875	0.05296	-0.258705	0.270744	0.624934	0.00321819	0.619435	0.00358376	NA	NA	0.272219	0.245598	0.0232692	0.922428	-0.0662919	0.781256	-0.194005	0.412454	0.0757223	0.751022	-0.115691	0.627173	-0.192587	0.415945	-0.119467	0.615898	-0.214259	0.364357	-0.0491329	0.837022	0.358705	0.1204	0.222853	0.344961	0.193809	0.412937	-0.253044	0.281739	-0.00828074	0.97236	-0.124065	0.602276	0.432521	0.0568221
Mrot02077	blue	-0.279169	0.233272	0.175964	0.458036	-0.316172	0.174443	0.437477	0.053733	-0.26243	0.263658	-0.493681	0.0269539	NA	NA	-0.0828071	0.728534	0.0020423	0.993182	0.118236	0.619563	0.159811	0.500934	-0.00505084	0.983139	-0.230965	0.327219	-0.0304196	0.898695	-0.0145237	0.95154	-0.0485384	0.838969	0.193459	0.413796	-0.197207	0.404631	-0.00698232	0.976693	-0.244576	0.298694	-0.231196	0.326722	0.174479	0.461899	-0.0355179	0.881822	-0.335222	0.148506
Mrot11214	blue	0.27903	0.233513	-0.229225	0.330979	0.155702	0.512146	-0.22816	0.333292	0.403978	0.0773116	0.690265	0.000755657	NA	NA	-0.339779	0.142725	0.0694425	0.771119	0.00505973	0.983109	-0.0844208	0.723441	-0.164737	0.487649	-0.0281354	0.906269	-0.104864	0.659948	-0.119207	0.61667	-0.231216	0.32668	0.101391	0.67059	0.633087	0.00273355	0.418838	0.0660538	-0.0985146	0.679452	-0.243166	0.301575	0.120615	0.612484	0.0657944	0.78286	0.474313	0.0346059
Mrot01954	blue	0.278828	0.233867	-0.185462	0.433725	-0.00390354	0.986969	-0.200709	0.396167	0.239953	0.308207	0.509303	0.0218112	NA	NA	-0.241581	0.304835	-0.0604235	0.800227	-0.0138846	0.953671	0.184721	0.435595	0.288784	0.21689	0.0112283	0.962527	-0.0552752	0.816959	0.341888	0.140103	-0.303902	0.192695	-0.0657962	0.782854	0.757779	0.000108738	0.143256	0.546821	-0.187816	0.427808	-0.324849	0.162273	0.00635579	0.978784	0.0304165	0.898706	0.40603	0.0756773
Mrot09224	blue	0.278681	0.234123	-0.450813	0.0460535	0.103659	0.663634	-0.244216	0.299428	0.574705	0.0080364	0.779015	5.18e-05	NA	NA	-0.0877396	0.713001	0.0815769	0.732424	0.426667	0.0606435	-0.230333	0.32858	-0.129004	0.587784	0.253188	0.281456	-0.141382	0.552133	-0.160161	0.499983	-0.241144	0.305739	-0.227227	0.335326	0.445476	0.0490184	0.184669	0.435728	-0.171686	0.469211	-0.00131882	0.995597	-0.157142	0.508202	-0.321089	0.167473	0.375729	0.102557
Mrot12625	blue	-0.278448	0.234531	0.0827606	0.728681	-0.123189	0.604862	-0.108967	0.647452	-0.107302	0.652512	-0.325663	0.161161	NA	NA	0.448646	0.0472404	-0.128388	0.589584	-0.147042	0.536163	-0.127967	0.590816	-0.127485	0.592227	-0.130271	0.584091	0.203563	0.389343	-0.0940787	0.693198	-0.144159	0.54427	0.461708	0.0404311	-0.430538	0.0580959	-0.137204	0.564059	0.165542	0.485494	0.1458	0.539647	0.278866	0.2338	-0.122888	0.605751	-0.334427	0.149532
Mrot01391	blue	-0.278389	0.234634	-0.432374	0.0569163	0.498332	0.025332	0.0159853	0.94667	0.154068	0.516636	0.289679	0.215404	NA	NA	-0.0571713	0.810788	-0.205686	0.384308	0.404822	0.0766362	-0.349906	0.130445	-0.208544	0.377591	-0.202433	0.392037	0.303858	0.192762	-0.144213	0.544118	0.400379	0.0802409	-0.103156	0.665175	-0.14703	0.536196	-0.237384	0.313571	0.15223	0.521712	0.0267342	0.910918	0.13504	0.570277	-0.221232	0.348573	0.354604	0.12501
Mrot10155	blue	0.278298	0.234795	-0.359952	0.119023	0.106584	0.654699	-0.162026	0.494937	0.520352	0.0186696	0.832942	5.16e-06	NA	NA	-0.124806	0.600092	0.0576139	0.809348	0.389356	0.0897242	-0.281292	0.229587	-0.153303	0.518746	0.1694	0.475236	0.0795161	0.738955	0.0328763	0.890559	-0.283962	0.225008	-0.303665	0.19306	0.51097	0.021312	0.345348	0.135875	-0.291121	0.213024	0.0906083	0.704016	-0.174365	0.462196	-0.205354	0.385094	0.487007	0.0294228
Mrot10497	blue	-0.278107	0.23513	-0.352555	0.12736	0.204508	0.387097	-0.19014	0.422006	-0.0321863	0.892843	0.557746	0.0106101	NA	NA	-0.21892	0.353762	-0.119095	0.617004	0.497735	0.0255357	0.045795	0.847966	-0.288757	0.216935	0.113753	0.632994	0.320772	0.167916	0.26321	0.262188	-0.235307	0.31795	0.265779	0.257389	0.511003	0.0213022	0.16448	0.488336	-0.237724	0.312858	-0.198195	0.402234	-0.121284	0.610498	-0.00794443	0.973482	0.379244	0.0991263
Mrot01338	blue	0.278036	0.235254	-0.355418	0.124086	0.233155	0.322523	-0.190008	0.422335	0.399642	0.0808502	0.29241	0.210912	NA	NA	-0.103639	0.663695	-0.0875677	0.71354	-0.04417	0.853304	0.383803	0.0948023	-0.120362	0.613235	0.119568	0.615595	-0.144939	0.542071	-0.337624	0.145439	-0.400906	0.0798064	-0.0336748	0.887917	0.433973	0.0559034	-0.17822	0.452198	0.229649	0.330059	-0.179594	0.448662	0.290487	0.214069	0.17564	0.458878	0.152333	0.521427
Mrot11693	blue	0.277996	0.235324	-0.263486	0.261671	0.368377	0.110011	-0.143449	0.546275	0.689067	0.000778511	0.721514	0.000329763	NA	NA	-0.0655893	0.783521	0.0438879	0.854231	0.147876	0.533826	-0.220203	0.350876	-0.142186	0.549851	0.0465084	0.845625	-0.12808	0.590486	0.00104402	0.996515	-0.0544802	0.81955	-0.15458	0.515226	0.521566	0.0183478	-0.140397	0.554933	-0.243296	0.30131	0.352508	0.127415	-0.177414	0.454281	-0.24077	0.306513	0.707298	0.000487109
Mrot12675	blue	0.277827	0.235619	-0.255796	0.27636	0.246732	0.294319	-0.214757	0.363215	0.459073	0.0417397	0.827257	6.82e-06	NA	NA	0.0552927	0.816902	-0.178219	0.452202	0.322531	0.165466	-0.070795	0.766779	-0.00959988	0.967959	0.00735005	0.975466	-0.253693	0.280465	0.133563	0.57454	-0.242939	0.302041	-0.0989603	0.678077	0.613166	0.0040419	0.397105	0.0829757	-0.153585	0.517969	-0.113712	0.633117	-0.0479066	0.841039	-0.248818	0.290124	0.424544	0.0620765
Mrot06807	blue	0.277812	0.235647	-0.282972	0.226699	0.271726	0.24649	-0.197404	0.404151	0.529864	0.0162644	0.673164	0.00114193	NA	NA	0.248143	0.291476	-0.157721	0.506621	0.00419389	0.985999	-0.233665	0.321436	0.0268897	0.910402	-0.0523138	0.826619	0.0414945	0.862106	-0.0386646	0.871432	-0.0165994	0.944624	-0.170301	0.472856	0.411537	0.0714198	-0.104869	0.659932	-0.258035	0.272031	0.183592	0.438456	-0.309032	0.184915	-0.223294	0.343983	0.58422	0.00683216
Mrot10403	blue	0.277757	0.235743	0.278821	0.233879	-0.264497	0.259777	0.493042	0.027183	-0.200809	0.395926	-0.622984	0.00334409	NA	NA	-0.189942	0.4225	-0.135261	0.569642	-0.263328	0.261967	0.550512	0.0118943	0.637496	0.0024979	-0.161357	0.496744	-0.154824	0.514556	-0.0118809	0.960351	-0.208585	0.377496	-0.168561	0.477458	-0.016837	0.943833	-0.119369	0.616188	0.0197027	0.934291	-0.13613	0.56714	0.416984	0.0673872	0.318745	0.170772	-0.397504	0.0826391
Mrot04753	blue	0.277542	0.236121	-0.0642298	0.787909	0.0396381	0.868222	0.118948	0.617442	0.523928	0.017734	0.610861	0.00422211	NA	NA	-0.196137	0.407235	0.273914	0.242554	0.0950909	0.690053	-0.0859605	0.718591	-0.271598	0.24672	-0.164138	0.489255	-0.0695882	0.770652	0.398239	0.0820205	-0.130983	0.582021	0.0756097	0.751382	0.739129	0.000196687	0.111129	0.640906	-0.0595178	0.803165	-0.257056	0.273918	-0.232962	0.322935	-0.271709	0.246521	0.741878	0.000180792
Mrot04594	blue	0.277515	0.236168	-0.151782	0.522953	0.280016	0.231798	-0.18388	0.437726	0.50405	0.0234449	0.88423	2.31e-07	NA	NA	-0.0561716	0.81404	0.153763	0.517477	0.431778	0.0572972	-0.293481	0.209169	-0.20243	0.392044	0.119301	0.616391	-0.215664	0.361144	-0.0514747	0.829361	-0.187558	0.428453	-0.0857927	0.719119	0.518386	0.0192005	0.327929	0.158096	-0.0872702	0.714475	-0.031333	0.895669	-0.387064	0.091796	-0.214852	0.362998	0.554284	0.0112099
Mrot08455	blue	0.277458	0.236268	-0.0678311	0.7763	0.246968	0.293843	0.0174469	0.941801	0.0874584	0.713884	0.581082	0.00721167	NA	NA	0.112786	0.635906	-0.0376143	0.874898	0.130542	0.583302	-0.395674	0.0841929	-0.196904	0.405367	-0.0752148	0.752641	0.0662004	0.781551	-0.142952	0.547681	-0.207823	0.379279	0.054197	0.820473	0.116951	0.623401	0.16898	0.476349	0.349524	0.130894	-0.148893	0.530984	-0.28135	0.229487	-0.197385	0.404198	0.352841	0.12703
Mrot01737	blue	0.277404	0.236363	-0.312386	0.179944	-0.24091	0.306222	-0.223658	0.343177	0.671234	0.00119442	0.435894	0.0547054	NA	NA	-0.154416	0.515678	0.171695	0.469185	0.161865	0.495371	-0.127583	0.59194	0.165506	0.48559	-0.065569	0.783587	-0.0490361	0.837339	0.0493677	0.836253	0.195499	0.408793	-0.210558	0.372895	0.51522	0.0200805	0.0501483	0.833698	-0.190835	0.42028	-0.0690986	0.772224	-0.0664185	0.780848	0.157569	0.507035	0.426882	0.0605002
Mrot02535	blue	0.277327	0.236499	-0.371634	0.106661	0.323069	0.16472	-0.170177	0.473183	0.434366	0.0556569	0.846516	2.54e-06	NA	NA	-0.12673	0.594439	-0.0805644	0.73563	0.399394	0.0810569	-0.131239	0.581276	-0.198657	0.401114	0.217136	0.357795	-0.100206	0.674236	-0.0809434	0.73443	-0.146764	0.536942	-0.175389	0.459529	0.535876	0.014877	0.171603	0.469429	-0.14029	0.55524	0.0583321	0.807014	-0.420701	0.064735	-0.282402	0.227676	0.549573	0.0120699
Mrot06281	blue	0.277218	0.236692	-0.183574	0.438503	0.452993	0.0448831	-0.207547	0.379927	0.604695	0.00473697	0.845605	2.67e-06	NA	NA	-0.0822089	0.730425	-0.00884708	0.97047	0.264672	0.259449	-0.424223	0.0622951	-0.0705279	0.767635	-0.171821	0.468854	0.0545161	0.819433	-0.0527803	0.825096	0.0025069	0.991631	-0.149382	0.529623	0.452758	0.0450082	0.0633993	0.790593	-0.0445565	0.852034	0.178912	0.450417	-0.373585	0.104692	-0.299117	0.200147	0.801466	2.16e-05
Mrot02115	blue	-0.276816	0.237399	0.0745797	0.754668	0.572838	0.00829186	-0.163821	0.490106	-0.0395124	0.868636	0.479996	0.0322041	NA	NA	0.681224	0.000943093	-0.00362319	0.987905	0.376098	0.102193	-0.320728	0.167978	-0.0873345	0.714273	-0.00164997	0.994492	0.0446194	0.851827	0.0643143	0.787637	-0.177053	0.455214	-0.243444	0.301006	-0.106848	0.653893	-0.0196625	0.934425	-0.0431619	0.856618	-0.183156	0.439564	-0.267095	0.254951	-0.0709942	0.76614	0.142346	0.549398
Mrot06725	blue	0.276729	0.237553	-0.166225	0.483669	0.111835	0.638774	-0.205389	0.385011	0.466763	0.0380105	0.715667	0.000388222	NA	NA	0.11931	0.616365	-0.048601	0.838764	0.0489666	0.837567	-0.163152	0.491903	-0.100469	0.673428	-0.250957	0.285861	-0.206339	0.382768	0.358616	0.120498	0.200517	0.396628	-0.182801	0.440466	0.60408	0.00479108	0.239755	0.308618	-0.245003	0.297824	-0.0725072	0.761293	-0.39339	0.0861629	-0.386504	0.0923068	0.643842	0.0021886
Mrot10152	blue	-0.276204	0.23848	0.116897	0.623564	-0.269894	0.249815	0.177649	0.453672	-0.223994	0.342434	-0.535341	0.0149965	NA	NA	-0.246536	0.294715	-0.0872222	0.714625	-0.0234116	0.921955	0.413847	0.0696878	0.212215	0.369058	0.182061	0.442351	-0.148969	0.530774	-0.165972	0.484346	-0.156575	0.509753	0.665065	0.00137614	-0.0232637	0.922447	-0.148679	0.531584	-0.0256583	0.914491	-0.190003	0.422347	0.471365	0.0359057	0.55424	0.0112177	-0.434229	0.0557424
Mrot12988	blue	-0.276163	0.238553	-0.291291	0.212745	0.207034	0.381133	-0.326319	0.16027	-0.00371463	0.987599	0.467081	0.0378617	NA	NA	0.370588	0.107729	-0.232944	0.322975	0.246795	0.294192	-0.542718	0.0134156	-0.102158	0.668236	0.109217	0.646695	0.525659	0.0172951	-0.0810945	0.733951	0.0629382	0.792084	-0.24895	0.28986	-0.201242	0.394887	0.167508	0.480252	-0.230183	0.328906	-0.0180036	0.939948	-0.452607	0.0450887	-0.281609	0.22904	0.158106	0.50557
Mrot03652	blue	0.276011	0.238822	-0.274788	0.240995	0.00838392	0.972016	-0.128252	0.589983	0.686641	0.000826597	0.665671	0.00135733	NA	NA	-0.162309	0.494173	-0.0264069	0.912005	-0.14765	0.53446	-0.243112	0.301686	-0.1786	0.451219	0.0490165	0.837403	-0.1062	0.655868	0.138754	0.55962	0.127979	0.590781	0.0670799	0.778718	0.60275	0.00490976	0.316348	0.17419	-0.197871	0.40302	-0.122351	0.60734	-0.145318	0.541004	-0.310804	0.182277	0.632404	0.00277168
Mrot00261	blue	0.275878	0.239058	-0.347455	0.133346	0.225538	0.339029	-0.255995	0.275973	0.598348	0.00532012	0.835958	4.43e-06	NA	NA	-0.174551	0.461711	-0.0202356	0.932518	0.290292	0.21439	-0.0714946	0.764536	-0.214814	0.363084	0.0409769	0.86381	-0.127626	0.591813	-0.0462611	0.846436	-0.234062	0.320591	-0.148119	0.533148	0.666155	0.00134244	0.359462	0.119562	-0.0641955	0.78802	-0.166473	0.483009	-0.00426699	0.985755	0.0125096	0.958254	0.520327	0.0186761
Mrot04646	blue	0.275639	0.239483	-0.523091	0.0179497	0.442612	0.0506686	-0.290079	0.214742	0.593006	0.00585553	0.738329	0.00020153	NA	NA	-0.184455	0.43627	-0.079622	0.738619	0.165612	0.485307	0.0263884	0.912066	-0.141058	0.553054	-0.0619702	0.795216	0.085136	0.721187	-0.196363	0.406685	-0.0493659	0.836259	-0.121444	0.610026	0.588854	0.00630169	0.0540062	0.821096	0.117681	0.621222	-0.227233	0.335313	-0.0287436	0.904251	-0.271111	0.247603	0.623224	0.00332835
Mrot08633	blue	0.275461	0.239798	-0.151774	0.522976	0.452861	0.0449537	0.254787	0.278324	0.543766	0.0132024	0.660986	0.00150864	NA	NA	-0.0166961	0.944302	0.0302963	0.899104	0.280848	0.230354	-0.336277	0.147155	-0.280287	0.231327	-0.113979	0.632314	-0.00609361	0.979659	-0.23467	0.319299	-0.110449	0.642963	0.0733248	0.758678	0.317035	0.173206	-0.0362797	0.879305	0.0234523	0.92182	0.13277	0.576835	-0.184814	0.435362	-0.316858	0.17346	0.661548	0.00148977
Mrot02257	blue	-0.275438	0.239838	0.0447702	0.851332	0.758248	0.000107057	-0.119698	0.615208	0.036476	0.878657	0.609008	0.00437173	NA	NA	0.455883	0.0433668	-0.0958697	0.687637	0.446921	0.0482014	-0.456325	0.0431389	-0.173055	0.465618	0.0101294	0.966193	0.0352671	0.882651	-0.0961675	0.686714	-0.0844844	0.72324	-0.0416104	0.861724	-0.0942297	0.692728	0.0403128	0.865998	-0.00591895	0.980242	-0.0410872	0.863447	-0.315411	0.175541	-0.201848	0.393436	0.317035	0.173206
Mrot04328	blue	0.275377	0.239948	-0.332197	0.152433	0.219437	0.352597	-0.14393	0.544916	0.481531	0.0315779	0.618825	0.00362632	NA	NA	-0.362336	0.11642	0.13469	0.571288	0.277223	0.236683	0.191385	0.418918	-0.088139	0.711748	-0.134769	0.57106	-0.216192	0.35994	-0.0371668	0.876376	-0.173578	0.46425	0.0599641	0.801717	0.740564	0.000188249	0.285207	0.222893	-0.0659557	0.78234	-0.31298	0.179074	0.269472	0.250585	-0.106228	0.655784	0.457574	0.0424983
Mrot07357	blue	0.275259	0.240156	-0.258575	0.270993	0.32778	0.158297	-0.247138	0.293499	0.385689	0.093055	0.839669	3.66e-06	NA	NA	-0.0348442	0.884049	-0.0731535	0.759225	0.12586	0.596993	-0.440403	0.0519699	-0.21809	0.355634	0.191563	0.418477	0.018133	0.939517	-0.180127	0.447295	-0.136717	0.565455	-0.238713	0.31079	0.289518	0.21567	0.39574	0.0841365	-0.204057	0.388169	0.223666	0.343158	-0.267323	0.25453	-0.224132	0.342128	0.468583	0.0371666
Mrot12379	blue	-0.275148	0.240354	-0.10491	0.659807	0.497924	0.0254711	-0.278022	0.235279	-0.0160894	0.946323	0.68216	0.000922024	NA	NA	0.517277	0.0195051	-0.100704	0.672704	0.294315	0.207816	-0.629199	0.00295646	-0.340685	0.141595	0.0057935	0.98066	0.167455	0.480395	0.205141	0.385598	0.255819	0.276315	-0.173332	0.464893	-0.1044	0.661367	0.19969	0.39862	-0.0498584	0.834647	-0.00798371	0.973351	-0.490472	0.0281197	-0.304769	0.191364	0.380147	0.0982594
Mrot02891	blue	0.27502	0.240581	-0.251431	0.284922	0.108889	0.64769	-0.316487	0.173991	0.409137	0.0732524	0.768777	7.48e-05	NA	NA	-0.208876	0.376814	-0.0337182	0.887773	0.293162	0.209688	0.0221243	0.926235	0.0882516	0.711395	0.0728695	0.760134	-0.178195	0.452264	0.200793	0.395965	-0.252828	0.282163	0.0991374	0.67753	0.789895	3.43e-05	0.214728	0.363281	-0.206677	0.381973	-0.0759528	0.750288	-0.183022	0.439903	-0.107358	0.652342	0.532007	0.0157585
Mrot11684	blue	-0.274924	0.240752	-0.182348	0.44162	0.295054	0.206624	-0.254109	0.279649	0.0433587	0.855971	0.60801	0.00445409	NA	NA	0.385623	0.0931158	-0.00694448	0.976819	0.18941	0.423824	-0.655896	0.00168881	-0.346512	0.134474	0.0600889	0.801312	0.483549	0.0307697	0.393965	0.0856634	0.250107	0.28755	-0.185596	0.433387	-0.0567421	0.812184	0.155064	0.513896	0.023575	0.921412	-0.0972967	0.683217	-0.511086	0.0212776	-0.353076	0.12676	0.459622	0.0414641
Mrot08977	blue	-0.274865	0.240858	-0.303755	0.192921	0.60029	0.00513574	-0.102377	0.667562	0.370276	0.108049	0.697309	0.000632404	NA	NA	-0.0415413	0.861951	-0.14187	0.550749	0.638197	0.00246202	-0.272615	0.244887	-0.166025	0.484203	0.168421	0.47783	-0.186044	0.432257	0.00866697	0.971071	-0.0730324	0.759613	-0.0251889	0.91605	0.302206	0.195315	-0.124194	0.601896	-0.0721293	0.762503	-0.108774	0.648038	0.0947173	0.691213	0.0499418	0.834374	0.452713	0.0450324
Mrot04405	blue	0.274565	0.241393	-0.101998	0.668727	0.312355	0.17999	0.186882	0.430149	0.0219143	0.926933	0.499696	0.0248714	NA	NA	-0.0881099	0.711839	0.048283	0.839806	0.297159	0.203252	-0.256996	0.274034	0.259013	0.270154	0.00209164	0.993017	0.295356	0.206138	0.135097	0.570113	0.0275411	0.90824	-0.0933068	0.695599	0.232659	0.323584	0.0554944	0.816245	-0.0986244	0.679114	0.0779451	0.743945	-0.474823	0.0343847	-0.536247	0.0147946	0.50543	0.0230065
Mrot08586	blue	0.274562	0.241398	-0.265861	0.257236	0.315023	0.176101	-0.190341	0.421507	0.426749	0.060589	0.865205	8.47e-07	NA	NA	0.00606339	0.97976	-0.115781	0.626905	0.37172	0.106574	-0.18042	0.446544	-0.23534	0.317879	0.144217	0.544106	-0.194176	0.412034	-0.00540297	0.981964	-0.108393	0.649196	-0.13015	0.584442	0.499959	0.0247832	0.294763	0.207093	0.0643794	0.787426	-0.108571	0.648655	-0.442486	0.0507419	-0.262262	0.263976	0.517559	0.0194272
Mrot09618	blue	-0.274452	0.241593	-0.355996	0.123431	-0.0479902	0.840765	-0.0781753	0.743213	0.140604	0.554344	0.386894	0.0919504	NA	NA	0.211264	0.371259	-0.0618588	0.795577	0.610761	0.00423005	-0.268838	0.251745	-0.0511803	0.830323	0.173822	0.463613	0.252491	0.282827	0.0565924	0.812671	0.0344898	0.885221	-0.250421	0.286925	0.0765658	0.748335	-0.0326402	0.891341	-0.270146	0.249356	-0.120092	0.614038	-0.148436	0.532262	0.346414	0.134592	0.10815	0.649933
Mrot05039	blue	0.274326	0.241819	-0.273747	0.242853	0.328902	0.156793	-0.240983	0.306072	0.595837	0.00556658	0.885228	2.15e-07	NA	NA	0.0981959	0.680437	-0.0313624	0.895571	0.10999	0.644351	-0.452454	0.0451703	-0.250446	0.286876	-0.0480241	0.840654	0.00550853	0.981611	-0.0439733	0.85395	-0.00680993	0.977268	-0.253772	0.28031	0.412699	0.0705444	0.225306	0.339538	-0.182853	0.440333	0.14662	0.537346	-0.285739	0.221993	-0.253695	0.280461	0.670317	0.0012201
Mrot10061	blue	-0.274191	0.24206	-0.0565513	0.812804	0.350196	0.130105	-0.260932	0.266493	0.0367171	0.877861	0.620662	0.00349936	NA	NA	0.410931	0.0718788	-0.117391	0.622087	0.241579	0.30484	-0.628576	0.00299356	-0.310815	0.182261	-0.15495	0.514211	0.254464	0.278955	0.309035	0.184911	0.349504	0.130918	0.000808374	0.997301	-0.0107258	0.964203	0.190843	0.42026	-0.0488711	0.837879	-0.0421083	0.860085	-0.618967	0.00361639	-0.38495	0.0937365	0.500334	0.0246582
Mrot12423	blue	0.274093	0.242234	-0.161818	0.495498	0.220807	0.349524	-0.25821	0.271694	0.516858	0.0196212	0.863487	9.43e-07	NA	NA	-0.150578	0.526294	0.255597	0.276746	0.167062	0.48144	-0.370008	0.108324	-0.105385	0.658356	-0.077119	0.746573	-0.0815264	0.732584	0.19971	0.398573	-0.131665	0.580038	-0.0218124	0.927272	0.624896	0.00322057	0.263607	0.261444	-0.125175	0.599007	-0.0967636	0.684867	-0.144898	0.542188	-0.283282	0.226168	0.709603	0.000457942
Mrot09025	blue	0.274068	0.24228	-0.400037	0.0805236	0.0979991	0.681045	-0.151017	0.525073	0.539456	0.0140973	0.517332	0.0194898	NA	NA	-0.140033	0.555972	-0.034644	0.884711	0.253421	0.280998	-0.0804075	0.736128	0.224611	0.341071	0.323685	0.16387	-0.179165	0.449765	-0.0276	0.908045	-0.0232914	0.922355	-0.0667607	0.779746	0.463618	0.039503	-0.343724	0.137849	-0.170229	0.473046	0.221195	0.348656	-0.206518	0.382346	-0.166335	0.483377	0.446183	0.0486177
Mrot12434	blue	0.274057	0.242299	-0.128449	0.589405	-0.121797	0.608978	-0.340407	0.141941	0.0220512	0.926478	0.269479	0.250572	NA	NA	-0.25786	0.272367	0.310096	0.183328	0.329767	0.155641	-0.206362	0.382714	0.431724	0.0573314	0.369181	0.109177	0.0210696	0.929743	-0.133014	0.576129	-0.233597	0.321581	0.0514441	0.829461	0.0566937	0.812341	0.18108	0.444854	0.254033	0.279798	-0.0698912	0.769679	-0.129048	0.587657	-0.260998	0.266367	-0.0635446	0.790123
Mrot13222	blue	0.273906	0.242569	-0.109025	0.647278	0.265686	0.257561	-0.249363	0.289034	0.377244	0.101068	0.696398	0.000647316	NA	NA	-0.244514	0.298821	0.122825	0.605937	0.287953	0.218274	0.183195	0.439465	0.0961767	0.686685	-0.00509174	0.983003	-0.222422	0.34592	0.301185	0.196903	-0.370665	0.10765	-0.0622439	0.79433	0.839832	3.63e-06	0.117183	0.62271	-0.192477	0.416218	-0.118146	0.619834	-0.13226	0.578312	-0.111696	0.639192	0.564922	0.0094498
Mrot01693	blue	0.273895	0.24259	-0.0974834	0.682639	0.433459	0.0562276	-0.158039	0.505754	0.255178	0.277562	0.612106	0.00412391	NA	NA	0.11394	0.63243	-0.0151501	0.949453	-0.08641	0.717178	0.0480681	0.84051	-0.223399	0.343751	0.0725901	0.761028	-0.244291	0.299275	-0.184962	0.434987	-0.141806	0.550929	-0.1848	0.435397	0.388978	0.0900639	0.35093	0.129247	0.120465	0.612929	-0.397395	0.0827307	-0.147858	0.533877	-0.00481693	0.98392	0.310287	0.183044
Mrot11119	blue	-0.273591	0.243133	-0.295745	0.205513	0.573492	0.00820154	-0.270809	0.24815	-0.0750324	0.753223	0.690383	0.000753436	NA	NA	0.300121	0.198569	-0.0748275	0.753877	0.415228	0.0686677	-0.604152	0.00478471	-0.301342	0.196659	0.132259	0.578315	0.380591	0.0978346	-0.00637716	0.978712	0.112899	0.635564	-0.240244	0.307602	-0.142992	0.547569	0.133736	0.574039	-0.0470595	0.843817	0.0297299	0.900981	-0.335073	0.148699	-0.258712	0.270731	0.338856	0.143883
Mrot05389	blue	0.273454	0.243378	-0.183826	0.437863	0.0166266	0.944533	0.0339398	0.88704	0.52433	0.0176313	0.540363	0.0139049	NA	NA	-0.23952	0.309108	-0.0147637	0.95074	0.0694567	0.771074	-0.108609	0.648539	-0.0425644	0.858584	-0.130997	0.58198	0.152363	0.521343	0.127141	0.593233	-0.199248	0.399687	0.257728	0.272622	0.661822	0.00148063	-0.130778	0.582616	0.00722139	0.975895	-0.143079	0.547322	-0.307204	0.187662	-0.180523	0.446281	0.722831	0.000317689
Mrot12699	blue	-0.273397	0.243482	0.253563	0.280719	0.546571	0.0126451	-0.193461	0.413791	0.0168237	0.943877	0.407737	0.0743378	NA	NA	0.752634	0.000128704	-0.0975273	0.682504	-0.0281334	0.906275	-0.392252	0.0871571	-0.198269	0.402054	-0.160698	0.498528	-0.0865006	0.716893	0.186416	0.43132	0.137889	0.562095	-0.0481246	0.840325	-0.12508	0.599287	0.15303	0.519499	-0.0841622	0.724256	-0.0922627	0.698852	-0.317363	0.172737	-0.186702	0.430603	0.231416	0.326249
Mrot07309	blue	0.273164	0.2439	-0.192433	0.416326	0.0205005	0.931636	-0.245697	0.296414	0.532292	0.0156923	0.762232	9.37e-05	NA	NA	-0.167614	0.47997	-0.0484213	0.839353	0.457492	0.0425402	-0.337333	0.145809	-0.110904	0.641586	0.0320657	0.893243	-0.128198	0.590139	0.0197473	0.934143	-0.0588306	0.805395	-0.109017	0.647302	0.45854	0.0420081	0.343657	0.13793	0.040334	0.865928	0.0202816	0.932365	-0.443574	0.0501095	-0.142499	0.548965	0.497343	0.0256703
Mrot01786	blue	0.27295	0.244283	0.107435	0.652108	0.612246	0.00411305	-0.281558	0.229128	0.211574	0.37054	0.611698	0.00415588	NA	NA	-0.135375	0.569312	0.0352294	0.882776	-0.0443492	0.852715	-0.179098	0.449937	0.253132	0.281565	0.060808	0.79898	-0.177963	0.452862	-0.0325253	0.891721	-0.170883	0.471322	-0.0660329	0.782091	0.31547	0.175454	0.407654	0.0744024	0.178523	0.451419	-0.118491	0.618803	0.0959578	0.687364	-0.0883235	0.711169	0.370193	0.108134
Mrot09959	blue	0.272707	0.24472	-0.198671	0.40108	0.178484	0.451518	-0.297598	0.202552	0.45861	0.0419727	0.691144	0.000739242	NA	NA	-0.0921939	0.699067	-0.0558643	0.815041	-0.0785552	0.742006	-0.308412	0.185844	0.137965	0.561876	-0.117904	0.620555	0.0298577	0.900558	0.0752685	0.75247	-0.00820091	0.972626	-0.110195	0.64373	0.472685	0.0353192	0.43854	0.0530869	-0.329266	0.156308	0.0289298	0.903634	0.0517108	0.828589	-0.238996	0.310198	0.507226	0.022446
Mrot02925	blue	0.272679	0.24477	0.00368952	0.987683	0.473355	0.0350241	-0.250894	0.285986	0.42038	0.0649608	0.84838	2.29e-06	NA	NA	-0.136954	0.564775	0.154253	0.516127	0.0799063	0.737717	-0.210124	0.373905	-0.108052	0.650232	-0.169115	0.475991	-0.111207	0.640669	0.0843603	0.723631	-0.149912	0.528145	0.0161282	0.946194	0.633885	0.00268956	0.391637	0.0876979	0.048993	0.83748	-0.299679	0.199262	-0.240196	0.307701	-0.217773	0.356351	0.716566	0.000378695
Mrot11335	blue	0.272581	0.244948	-0.450335	0.0463133	0.301954	0.195706	-0.189282	0.424142	0.518181	0.0192562	0.53142	0.0158959	NA	NA	-0.202344	0.392251	-0.0402322	0.866264	0.320297	0.168583	0.328112	0.157851	0.137679	0.562697	-0.0991131	0.677605	0.0118241	0.96054	-0.115093	0.628967	-0.0798731	0.737822	-0.294092	0.208178	0.677086	0.00104117	-0.095293	0.689426	-0.231019	0.327104	-0.117888	0.620602	-0.101993	0.668741	-0.147411	0.535128	0.499746	0.0248546
Mrot06968	blue	-0.272386	0.245299	-0.115349	0.628199	0.41147	0.07147	-0.342471	0.139385	0.106672	0.654429	0.793426	2.99e-05	NA	NA	0.310406	0.182867	-0.0327791	0.890881	0.370236	0.10809	-0.688479	0.00078995	-0.303405	0.19346	0.175709	0.458699	0.155804	0.511864	0.321234	0.16727	0.161278	0.496959	-0.0314904	0.895147	0.0742201	0.755816	0.194609	0.410973	-0.133305	0.575287	0.0721201	0.762533	-0.567837	0.00900904	-0.319461	0.169759	0.51137	0.0211935
Mrot04645	blue	0.2722	0.245634	-0.166382	0.483253	0.409067	0.0733063	-0.259479	0.269262	0.407375	0.0746202	0.906351	3.73e-08	NA	NA	-0.0275318	0.908271	0.0227069	0.924298	0.282286	0.227875	-0.395023	0.0847514	-0.095785	0.6879	0.138116	0.561444	-0.145112	0.541583	-0.00678257	0.977359	-0.114085	0.631994	-0.0651443	0.784957	0.427503	0.0600862	0.273703	0.242932	0.106775	0.654117	-0.107534	0.651805	-0.421526	0.0641573	-0.362747	0.115976	0.593461	0.00580825
Mrot02854	blue	0.272188	0.245656	-0.116632	0.624357	0.322795	0.165099	-0.120054	0.614152	0.303121	0.193899	0.769764	7.22e-05	NA	NA	0.314562	0.176768	-0.234167	0.320367	0.0870418	0.715192	-0.314185	0.177316	-0.146766	0.536937	0.109429	0.646052	-0.110795	0.641915	0.0271841	0.909425	-0.251362	0.285058	-0.307944	0.186546	0.264343	0.260064	0.396951	0.0831064	-0.170035	0.473557	0.0736917	0.757505	-0.288193	0.217874	-0.310637	0.182525	0.341006	0.141196
Mrot04158	blue	0.272145	0.245733	-0.17007	0.473465	0.312018	0.180486	-0.111078	0.64106	0.813806	1.27e-05	0.764987	8.53e-05	NA	NA	0.0637412	0.789488	-0.0412629	0.862868	0.0445331	0.852111	-0.331433	0.153438	-0.214664	0.363429	-0.144448	0.543455	0.0161175	0.94623	0.00138028	0.995392	-0.0163265	0.945533	-0.245871	0.296062	0.470834	0.0361437	0.308142	0.186249	-0.0066393	0.977838	-0.0930305	0.69646	-0.109984	0.644369	-0.157008	0.508569	0.677721	0.00102557
Mrot07632	blue	-0.271934	0.246114	0.298541	0.201058	-0.142192	0.549835	0.231931	0.325142	-0.167553	0.480133	-0.455506	0.0435626	NA	NA	-0.243821	0.300234	-0.17136	0.470066	0.0733694	0.758535	0.132236	0.578381	-0.132378	0.577971	-0.13119	0.581417	-0.15927	0.502402	-0.185399	0.433883	-0.124948	0.599674	0.624009	0.00327741	-0.177176	0.454896	-0.177448	0.454193	0.260063	0.268147	0.0394716	0.868771	0.211733	0.370173	0.436806	0.0541432	-0.236635	0.315146
Mrot10725	blue	0.271913	0.246151	-0.1332	0.575591	0.315741	0.175064	-0.231545	0.325972	0.383542	0.0950467	0.804005	1.94e-05	NA	NA	-0.13316	0.575706	0.0188472	0.937139	0.16675	0.482271	0.0458114	0.847912	-0.216953	0.358211	-0.194643	0.41089	-0.117043	0.623127	0.105133	0.659126	-0.21342	0.366283	-0.070561	0.767529	0.767286	7.88e-05	0.340398	0.141951	-0.0641945	0.788023	-0.26162	0.265189	-0.184734	0.435564	0.0914061	0.701525	0.632843	0.00274712
Mrot07031	blue	-0.271745	0.246454	0.193759	0.41306	0.298043	0.201846	-0.0903353	0.70487	-0.0244596	0.918472	0.427877	0.0598385	NA	NA	0.290122	0.214672	0.0811831	0.733671	0.129904	0.585159	-0.515161	0.020097	-0.460519	0.0410174	-0.152645	0.520565	0.160781	0.498302	0.355966	0.123466	0.276831	0.237372	0.216814	0.358526	-0.0263786	0.912099	0.276246	0.238407	0.223478	0.343575	-0.230659	0.327879	-0.553535	0.0113432	-0.296816	0.203799	0.431715	0.0573371
Mrot06420	blue	-0.27174	0.246464	0.0542859	0.820184	0.648743	0.00197225	-0.203384	0.38977	-0.184906	0.43513	0.531966	0.0157681	NA	NA	0.120095	0.61403	0.14507	0.541703	0.387193	0.0916781	-0.260691	0.26695	0.120676	0.612304	0.252342	0.28312	-0.199961	0.397966	0.331776	0.152986	-0.0802066	0.736765	0.0392365	0.869546	0.158015	0.505817	-0.190099	0.422108	-0.0272341	0.909259	-0.160795	0.498264	-0.196722	0.405811	-0.148277	0.532704	0.330166	0.155111
Mrot05013	blue	-0.271695	0.246546	-0.204705	0.38663	-0.175984	0.457985	-0.149501	0.52929	0.119088	0.617026	-0.282744	0.227089	NA	NA	-0.0109607	0.96342	-0.151704	0.52317	0.14007	0.555867	0.0294455	0.901924	0.447997	0.0476002	0.270508	0.248696	0.0544138	0.819767	-0.294892	0.206885	0.415048	0.0687998	0.443425	0.050196	-0.189072	0.424666	-0.174411	0.462077	-0.0444551	0.852367	-0.0869889	0.715358	0.0416592	0.861563	0.0514667	0.829387	-0.240941	0.306159
Mrot07475	blue	-0.271551	0.246805	0.0483086	0.839722	0.423816	0.0625738	-0.26343	0.261777	0.106644	0.654515	0.62001	0.00354401	NA	NA	0.0212192	0.929245	-0.0339445	0.887025	0.47563	0.0340374	-0.184529	0.436082	-0.0378083	0.874258	-0.119632	0.615404	-0.256721	0.274566	0.304553	0.191695	-0.155993	0.511346	-0.0356428	0.881409	0.424265	0.0622667	0.0417416	0.861292	-0.195799	0.408061	-0.227401	0.334945	-0.0973846	0.682945	0.228121	0.333376	0.422121	0.063743
Mrot07009	blue	0.27151	0.24688	-0.178409	0.451711	0.160795	0.498264	-0.227563	0.334594	0.425873	0.0611764	0.716978	0.000374406	NA	NA	0.0502247	0.833448	-0.0934588	0.695126	0.153486	0.518242	0.0591522	0.804351	-0.247555	0.292659	-0.106099	0.656177	0.0576378	0.809271	0.2018	0.39355	-0.229698	0.329954	-0.224024	0.342367	0.624427	0.0032505	0.543987	0.0131577	-0.144106	0.544419	-0.154577	0.515235	-0.253993	0.279876	-0.205282	0.385265	0.461918	0.0403285
Mrot13218	blue	-0.271322	0.247221	-0.152922	0.519798	0.642149	0.00226778	-0.23716	0.314041	0.0277174	0.907655	0.620565	0.00350593	NA	NA	0.390586	0.0886275	-0.187645	0.428234	0.167106	0.481322	-0.437664	0.0536186	-0.216009	0.360358	-0.0853831	0.720409	0.234229	0.320236	0.189916	0.422563	0.0364803	0.878642	-0.343075	0.138643	-0.0145199	0.951553	0.174394	0.462122	0.0218959	0.926995	-0.187397	0.428857	0.0444174	0.852491	-0.0165084	0.944927	0.338481	0.144355
Mrot05934	blue	0.271266	0.247322	-0.156353	0.51036	0.0848023	0.722238	-0.159574	0.501576	0.422546	0.063448	0.568939	0.00884675	NA	NA	-0.192824	0.41536	0.127446	0.592338	0.0579279	0.808328	0.226859	0.33613	0.00458154	0.984706	-0.151429	0.523932	-0.210087	0.373992	0.190412	0.42133	-0.328084	0.157889	-0.165905	0.484525	0.803531	1.98e-05	0.278831	0.233861	-0.25488	0.278142	-0.342125	0.139811	0.257623	0.272824	0.23092	0.327316	0.413774	0.0697418
Mrot06506	blue	0.271264	0.247325	-0.253953	0.279956	0.383324	0.0952504	-0.347692	0.133064	0.140777	0.553852	0.785705	4.03e-05	NA	NA	-0.0796383	0.738567	-0.099631	0.676008	0.114256	0.63148	-0.220006	0.35132	-0.0872514	0.714534	0.0163943	0.945307	0.129111	0.587472	-0.0998071	0.675466	-0.14169	0.551257	-0.307342	0.187454	0.353884	0.125833	0.488797	0.0287438	0.00377092	0.987411	-0.112672	0.636247	-0.187615	0.42831	-0.0746752	0.754363	0.400722	0.0799579
Mrot12030	blue	-0.271241	0.247366	-0.309773	0.183808	0.630164	0.00289976	-0.236337	0.315773	0.3658	0.112713	0.676384	0.00105863	NA	NA	0.0736761	0.757554	0.0770275	0.746864	0.329434	0.156083	-0.316587	0.173848	-0.218532	0.354637	0.0395569	0.86849	-0.0661413	0.781742	0.204697	0.38665	0.0270682	0.90981	-0.191828	0.417821	0.284773	0.223628	-0.0959957	0.687246	-0.119584	0.615548	-0.144744	0.54262	0.308209	0.186148	-0.0518229	0.828223	0.503025	0.0237748
Mrot11204	blue	0.271179	0.247479	-0.151437	0.523909	0.264057	0.260601	-0.291098	0.213062	0.391269	0.0880219	0.857736	1.34e-06	NA	NA	-0.0879522	0.712334	0.0572571	0.810508	0.372964	0.105316	-0.443957	0.049888	-0.0985321	0.679398	0.152539	0.520856	-0.171338	0.470123	0.00612135	0.979566	-0.0905339	0.704249	-0.0983258	0.680036	0.372332	0.105954	0.294598	0.20736	0.142764	0.548214	-0.0500628	0.833978	-0.4804	0.0320385	-0.324937	0.162152	0.525653	0.0172966
Mrot12421	blue	0.271139	0.247552	-0.0867115	0.71623	0.304506	0.191767	-0.170855	0.471397	0.311337	0.181488	0.492704	0.0273045	NA	NA	-0.195225	0.409463	-0.191659	0.418239	0.0576018	0.809388	0.161628	0.496011	0.307892	0.186625	0.088518	0.710559	-0.0884161	0.710879	-0.0894126	0.707757	-0.097354	0.68304	0.357069	0.122224	0.582797	0.00700216	0.175157	0.460133	0.142002	0.550374	-0.330504	0.154663	-0.289842	0.215133	-0.160155	0.5	0.434923	0.0553085
Mrot05454	blue	0.271138	0.247553	-0.00519043	0.982673	0.221839	0.347217	-0.26037	0.267561	0.444805	0.0494013	0.742917	0.000175081	NA	NA	-0.055209	0.817175	0.258339	0.271446	0.19242	0.416357	-0.238709	0.310798	0.0501677	0.833635	-0.0240922	0.919693	-0.0295536	0.901565	0.0906767	0.703803	-0.113692	0.633176	0.0459096	0.84759	0.556196	0.0108755	0.339431	0.14316	0.0202282	0.932542	-0.335954	0.147567	-0.49252	0.0273713	-0.348682	0.131888	0.605524	0.00466486
Mrot03978	blue	0.271084	0.247651	-0.121578	0.609628	0.397147	0.0829408	-0.30662	0.188546	0.297563	0.202609	0.820901	9.21e-06	NA	NA	-0.0435321	0.855401	0.0681322	0.775331	0.182381	0.441534	-0.522785	0.0180288	-0.215442	0.361651	0.281405	0.229392	0.01806	0.939759	0.00615193	0.979464	-0.143115	0.547221	-0.278333	0.234733	0.199063	0.400133	0.296764	0.203882	0.0350701	0.883303	0.345055	0.13623	-0.390408	0.0887858	-0.267054	0.255026	0.492078	0.0275314
Mrot10224	blue	0.270996	0.247811	0.01567	0.94772	0.488735	0.028767	-0.171592	0.469456	0.450663	0.0461349	0.75335	0.00012575	NA	NA	0.0183463	0.938806	0.0635209	0.7902	0.17856	0.451324	-0.167404	0.480529	-0.216156	0.360022	-0.0180239	0.93988	-0.441584	0.0512709	-0.134874	0.570757	-0.00644431	0.978488	0.00839146	0.971991	0.446159	0.0486308	0.319326	0.16995	0.123489	0.603974	-0.153971	0.516903	-0.306486	0.188749	-0.149587	0.529051	0.522029	0.018226
Mrot06145	blue	0.270858	0.248061	-0.666104	0.00134402	-0.261398	0.265609	-0.106994	0.653451	0.569785	0.00872395	0.345581	0.135594	NA	NA	-0.143105	0.54725	-0.203148	0.390331	0.0909553	0.702932	0.256336	0.275313	-0.0328414	0.890675	0.0230146	0.923275	-0.0273519	0.908868	-0.274813	0.24095	0.158594	0.504241	-0.188185	0.426883	0.529961	0.0162411	0.142985	0.547588	-0.351124	0.129021	-0.215351	0.361859	0.0659527	0.78235	0.0465833	0.845379	0.193607	0.413432
Mrot07037	blue	-0.270786	0.248192	-0.109789	0.64496	0.561797	0.00994181	-0.238384	0.311475	0.00174707	0.994168	0.498578	0.0252485	NA	NA	0.460971	0.040794	-0.00744361	0.975153	0.172138	0.468023	-0.482857	0.0310453	-0.279167	0.233275	-0.153792	0.517397	0.0654697	0.783907	0.11749	0.621792	0.036455	0.878726	-0.234488	0.319685	-0.16233	0.494117	0.159092	0.502884	-0.0899253	0.706152	-0.0119709	0.960051	0.167309	0.480781	-0.327797	0.158274	0.191295	0.41914
Mrot12154	blue	-0.270684	0.248377	-0.161182	0.497217	0.2595	0.269222	-0.28943	0.215817	0.0127437	0.957474	0.699207	0.000602284	NA	NA	0.277006	0.237064	-0.0709582	0.766255	0.340774	0.141484	-0.640249	0.00235953	-0.364442	0.114156	0.118701	0.618177	0.306106	0.189326	0.474438	0.0345516	0.191782	0.417934	-0.137733	0.562542	0.0400142	0.866982	0.279211	0.233199	-0.0592533	0.804023	0.0142849	0.952336	-0.522943	0.0179878	-0.32395	0.163505	0.443618	0.050084
Mrot01204	blue	0.270148	0.249352	-0.136717	0.565456	0.194113	0.41219	-0.154169	0.516359	0.585331	0.00670177	0.668764	0.0012646	NA	NA	-0.316924	0.173364	-0.022037	0.926525	0.224164	0.342058	0.0681193	0.775372	-0.0473584	0.842837	0.095563	0.688588	-0.213717	0.3656	0.032642	0.891335	-0.250289	0.287188	0.00959138	0.967987	0.73627	0.000214473	0.216836	0.358476	0.0239134	0.920288	-0.273954	0.242484	-0.239769	0.308589	-0.00633989	0.978837	0.561071	0.010059
Mrot03358	blue	0.270138	0.24937	-0.293626	0.208933	0.410139	0.0724829	-0.151669	0.523265	0.642515	0.00225049	0.508682	0.0219993	NA	NA	-0.0558279	0.815159	-0.047782	0.841448	-0.148855	0.531092	-0.177941	0.452919	0.193354	0.414055	-0.0661526	0.781705	0.0563356	0.813506	-0.232998	0.322858	-0.0619009	0.79544	-0.290914	0.213366	0.339628	0.142915	-0.0835735	0.726114	-0.0427525	0.857965	-0.0764029	0.748854	0.2741	0.242222	-0.0299029	0.900408	0.49451	0.0266589
Mrot12449	blue	0.270059	0.249514	0.0967366	0.684951	0.278381	0.234649	-0.299558	0.199453	0.414245	0.0693925	0.725587	0.000293629	NA	NA	-0.187462	0.428693	0.19501	0.40999	0.0817316	0.731935	-0.0870629	0.715126	-0.172929	0.465949	-0.206554	0.382262	-0.244425	0.299	0.0129281	0.956859	-0.255148	0.27762	0.00155719	0.994801	0.659175	0.00157078	0.490961	0.0279395	-0.200044	0.397767	-0.042074	0.860198	-0.0743314	0.755461	0.156117	0.511007	0.544103	0.0131344
Mrot08215	blue	-0.270056	0.24952	-0.148081	0.533252	0.377255	0.101058	-0.230546	0.328123	0.183776	0.43799	0.601379	0.00503468	NA	NA	0.296445	0.204391	0.033894	0.887192	0.192763	0.41551	-0.487595	0.0291984	-0.270034	0.24956	-0.279901	0.231997	0.39952	0.080952	0.53581	0.0148919	0.173345	0.46486	-0.0274442	0.908562	0.20077	0.396022	0.0194449	0.935149	-0.0728114	0.76032	-0.0863003	0.717522	-0.189344	0.423989	-0.37133	0.106971	0.632645	0.00275818
Mrot12813	blue	0.270045	0.249539	-0.0649938	0.785443	-0.027572	0.908138	-0.280353	0.231213	0.473698	0.0348739	0.519941	0.0187794	NA	NA	-0.236877	0.314636	0.306227	0.189141	0.105211	0.658889	-0.0886844	0.710038	-0.280426	0.231085	-0.14532	0.540999	0.0453386	0.849465	0.158561	0.50433	-0.147031	0.536192	0.131995	0.579081	0.613464	0.00401903	-0.0344602	0.885319	-0.202586	0.391672	0.32108	0.167486	-0.464379	0.0391378	-0.210038	0.374106	0.665854	0.00135169
Mrot05033	blue	-0.26984	0.249914	-0.286184	0.221242	0.227386	0.334979	-0.298435	0.201224	0.0851556	0.721125	0.682766	0.000908601	NA	NA	0.0228393	0.923858	-0.0549151	0.818132	0.474776	0.0344053	-0.589591	0.00622053	-0.286116	0.221357	0.306573	0.188618	0.119215	0.616647	0.161349	0.496765	0.139296	0.558073	0.306057	0.1894	0.119148	0.616847	0.0350845	0.883255	0.0288697	0.903833	-0.0174964	0.941637	-0.499483	0.0249429	-0.315229	0.175803	0.440248	0.0520618
Mrot04528	blue	-0.269788	0.250008	-0.321187	0.167336	0.44574	0.0488686	-0.311623	0.181068	0.128457	0.589383	0.811265	1.42e-05	NA	NA	0.149276	0.529916	-0.121957	0.608506	0.433592	0.0561437	-0.64548	0.00211419	-0.32066	0.168073	0.147864	0.533859	0.357316	0.121947	0.285252	0.222816	0.0496987	0.83517	-0.222407	0.345952	0.06999	0.769362	0.290336	0.214317	-0.0515794	0.829018	-0.0323989	0.892139	-0.237069	0.314233	-0.317579	0.172429	0.465502	0.0386034
Mrot00457	blue	0.269446	0.250633	-0.29594	0.2052	0.315489	0.175427	-0.209181	0.376102	0.650837	0.00188544	0.854629	1.6e-06	NA	NA	-0.0790395	0.740468	0.0564967	0.812982	0.0923444	0.698597	-0.175139	0.460179	-0.24921	0.289339	-0.153104	0.519295	0.137693	0.562657	0.22501	0.340191	0.00753293	0.974855	-0.164942	0.487101	0.720534	0.000339004	0.130714	0.582802	-0.0887034	0.709978	-0.108178	0.649849	-0.325084	0.161952	-0.258631	0.270886	0.875342	4.35e-07
Mrot03964	blue	-0.269386	0.250741	-0.250975	0.285824	0.466357	0.0382004	-0.24043	0.307216	-0.0782696	0.742913	0.697225	0.000633766	NA	NA	0.352787	0.127093	-0.128744	0.588545	0.43452	0.0555601	-0.540081	0.0139646	-0.248008	0.291749	0.0418349	0.860985	0.178273	0.452063	0.156458	0.510074	0.170994	0.471029	-0.0780427	0.743635	0.0113456	0.962136	-0.0130291	0.956522	-0.0862851	0.71757	-0.0310397	0.896641	-0.462413	0.0400868	-0.252543	0.282724	0.415488	0.0684772
Mrot11122	blue	0.269171	0.251136	-0.376772	0.101531	0.0921044	0.699346	-0.243002	0.301911	0.424674	0.0619878	0.672645	0.00115584	NA	NA	-0.196364	0.406682	-0.00335579	0.988797	0.185674	0.433191	0.0225838	0.924707	0.0754476	0.751898	0.0935734	0.694769	0.000212364	0.999291	0.312332	0.180024	-0.0373199	0.87587	-0.168948	0.476431	0.729562	0.000261674	-0.0565384	0.812846	-0.343988	0.137526	0.0935351	0.694889	-0.31265	0.179557	-0.227557	0.334606	0.632897	0.0027441
Mrot02459	blue	0.268937	0.251563	-0.311935	0.180607	0.312547	0.179707	-0.115722	0.62708	0.504483	0.0233068	0.69226	0.000718851	NA	NA	-0.246122	0.295552	-0.0563281	0.813531	0.230091	0.329105	0.107669	0.651397	-0.127563	0.591997	-0.152366	0.521336	-0.261233	0.265922	-0.144914	0.542142	-0.255669	0.276607	-0.0502263	0.833443	0.67999	0.000971478	0.315375	0.175592	-0.13361	0.574405	-0.249414	0.288932	0.293014	0.209928	0.00392158	0.986908	0.443189	0.0503324
Mrot08227	blue	0.268903	0.251625	-0.0044904	0.98501	0.0200525	0.933127	0.0195605	0.934764	0.167449	0.480409	0.519223	0.0189728	NA	NA	-0.112582	0.63652	0.167104	0.481327	0.251868	0.284056	-0.202947	0.390811	-0.03716	0.876398	-0.216523	0.359188	-0.0049966	0.98332	0.317289	0.172843	-0.082006	0.731066	0.309864	0.183673	0.510741	0.0213801	-0.0471997	0.843357	-0.140819	0.553734	0.242841	0.302243	-0.383216	0.0953513	-0.307062	0.187877	0.607972	0.00445728
Mrot01788	blue	0.268659	0.252072	0.0695436	0.770795	-0.174712	0.461293	0.224775	0.340708	0.10429	0.661703	-0.338074	0.144869	NA	NA	-0.0986779	0.678948	0.418455	0.0663275	-0.20223	0.392522	0.480481	0.0320052	0.170675	0.47187	-0.149998	0.527907	-0.256465	0.275062	-0.219422	0.352631	0.0079503	0.973463	0.103169	0.665134	0.177578	0.453857	-0.224786	0.340684	-0.121606	0.609545	-0.264161	0.260406	-0.0185596	0.938096	-0.323776	0.163745	-0.0683289	0.774698
Mrot05851	blue	0.268604	0.252174	-0.0784377	0.742379	0.164888	0.487245	-0.140792	0.55381	0.587271	0.00647892	0.703543	0.00053798	NA	NA	-0.187896	0.427606	0.218693	0.354272	-0.0274388	0.90858	-0.137081	0.56441	-0.116649	0.624306	-0.28254	0.22744	0.058852	0.805326	0.395112	0.0846744	-0.000640854	0.997861	-0.0890113	0.709014	0.792492	3.1e-05	0.133559	0.574552	-0.196779	0.405671	-0.139324	0.557992	-0.239871	0.308376	-0.111366	0.640188	0.872043	5.44e-07
Mrot00465	blue	0.26856	0.252255	-0.282929	0.226772	0.353193	0.126625	-0.108792	0.647985	0.580399	0.00729652	0.844344	2.85e-06	NA	NA	-0.245525	0.296764	0.0777841	0.744457	0.286597	0.220547	-0.281396	0.229408	-0.226807	0.336245	0.00950267	0.968283	0.0738317	0.757057	0.126697	0.594534	-0.113911	0.63252	-0.134782	0.571023	0.616989	0.00375706	-0.0350123	0.883493	-0.0414386	0.86229	0.106312	0.655527	-0.349783	0.13059	-0.252118	0.283563	0.843841	2.93e-06
Mrot11202	blue	0.268437	0.252481	-0.22191	0.347059	0.305877	0.189674	-0.0305808	0.898161	0.357991	0.121193	0.762625	9.24e-05	NA	NA	-0.233121	0.322595	-0.154756	0.514743	0.302933	0.194189	-0.0467892	0.844703	-0.229164	0.331111	0.157751	0.506539	-0.182402	0.441481	-0.167021	0.48155	-0.27009	0.249458	-0.0986794	0.678944	0.541181	0.0137335	0.419664	0.0654669	-0.0504244	0.832795	-0.179884	0.447918	-0.202312	0.392327	-0.00362442	0.9879	0.425344	0.0615334
Mrot03451	blue	0.268375	0.252593	-0.425138	0.0616728	0.322291	0.165798	-0.215509	0.361497	0.263529	0.26159	0.432805	0.0566417	NA	NA	-0.12482	0.600052	-0.36047	0.118454	0.117718	0.621109	0.313754	0.177943	0.0505712	0.832315	0.115974	0.626325	-0.327486	0.158693	-0.300969	0.197241	-0.0407498	0.864558	-0.26485	0.259117	0.394511	0.0851921	0.169734	0.474353	-0.24178	0.304424	0.13404	0.573162	0.211908	0.369768	0.0426552	0.858285	0.103232	0.66494
Mrot06604	blue	0.268364	0.252615	-0.298343	0.201371	0.213746	0.365534	-0.192301	0.416652	0.794356	2.88e-05	0.65934	0.00156505	NA	NA	-0.124581	0.600755	-0.0961757	0.686688	0.124714	0.600364	-0.349089	0.131408	-0.0468679	0.844445	0.233279	0.322259	0.0673784	0.777757	-0.13483	0.570885	-0.0249634	0.916799	-0.147026	0.536207	0.363045	0.115654	0.0826381	0.729068	-0.105399	0.658312	0.320931	0.167693	-0.191793	0.417906	-0.169314	0.475464	0.570298	0.00865006
Mrot13332	blue	-0.268163	0.252982	-0.275464	0.239792	0.37987	0.0985242	-0.310138	0.183265	0.140061	0.55589	0.665955	0.00134857	NA	NA	0.389665	0.0894481	-0.0554275	0.816463	0.306026	0.189448	-0.66895	0.00125921	-0.306847	0.188201	0.0625006	0.793499	0.507717	0.0222944	0.198658	0.401113	0.227332	0.335097	-0.258525	0.271088	-0.0788569	0.741047	0.100235	0.674148	0.0230605	0.923122	-0.0522436	0.826848	-0.489666	0.0284187	-0.294919	0.206841	0.462958	0.0398217
Mrot05255	blue	-0.267714	0.253809	-0.257635	0.272801	0.402606	0.0784187	-0.275488	0.23975	0.0863524	0.717359	0.44263	0.0506577	NA	NA	-0.13881	0.559459	-0.345316	0.135915	0.594642	0.00568711	-0.207371	0.380341	0.0699321	0.769547	0.274456	0.241587	0.020992	0.930001	-0.131033	0.581875	0.104599	0.660757	0.135159	0.569935	0.0952964	0.689415	-0.120105	0.613999	0.0889333	0.709258	0.108694	0.648282	-0.201634	0.393949	0.274389	0.241707	0.238217	0.311826
Mrot01192	blue	0.267636	0.253952	-0.175043	0.46043	0.259849	0.268554	-0.262958	0.262662	0.362678	0.11605	0.797655	2.52e-05	NA	NA	-0.193664	0.413293	-0.104895	0.659853	0.22486	0.34052	0.0140062	0.953265	-0.0377156	0.874564	0.135893	0.567821	-0.141834	0.550851	0.177923	0.452964	-0.255747	0.276455	0.00329212	0.98901	0.727423	0.000278475	0.293621	0.208941	-0.123063	0.605234	-0.120504	0.612815	-0.391185	0.0880966	-0.21307	0.367088	0.571112	0.00853391
Mrot03952	blue	0.267315	0.254545	-0.373257	0.105021	0.253526	0.280791	-0.230764	0.327652	0.67336	0.00113668	0.783145	4.44e-05	NA	NA	-0.080296	0.736481	-0.144555	0.543152	-0.0128915	0.956981	-0.314823	0.176391	-0.169856	0.474032	-0.162789	0.492881	0.11794	0.620447	-0.086327	0.717439	0.13245	0.577761	-0.20973	0.374823	0.507174	0.022462	0.27513	0.240387	-0.183464	0.438781	-0.00147227	0.995085	-0.117744	0.621032	-0.123541	0.603823	0.695873	0.000656039
Mrot09179	blue	0.267226	0.254709	-0.0316928	0.894477	0.407979	0.0741493	-0.171888	0.468679	0.391274	0.0880175	0.764583	8.65e-05	NA	NA	-0.232302	0.324347	0.0179797	0.940027	0.0622884	0.794186	-0.314407	0.176993	0.182838	0.440373	0.0348995	0.883866	0.0256095	0.914653	0.0550105	0.817822	-0.0985373	0.679382	0.164902	0.487207	0.541469	0.0136735	0.267091	0.254957	-0.00157768	0.994733	-0.17175	0.469043	-0.338865	0.143871	-0.331419	0.153455	0.701705	0.000564489
Mrot09805	blue	0.267182	0.25479	-0.168408	0.477863	0.0515295	0.829182	-0.230697	0.327796	0.449737	0.0466399	0.578466	0.00754118	NA	NA	0.076336	0.749066	-0.196451	0.406471	-0.173309	0.464953	-0.149045	0.530561	-0.236354	0.315737	-0.0159419	0.946815	-0.193573	0.413516	0.156556	0.509805	-0.184879	0.435197	-0.0086251	0.971211	0.489035	0.0286543	0.00202127	0.993252	-0.195582	0.408592	0.212442	0.368536	-0.224525	0.34126	-0.21342	0.366283	0.490285	0.0281889
Mrot06471	blue	-0.267135	0.254877	-0.234789	0.319046	0.30784	0.186703	-0.158867	0.503497	-0.0880012	0.71218	0.448953	0.0470711	NA	NA	-0.00179127	0.99402	-0.116577	0.624519	0.531763	0.0158155	-0.0686477	0.773673	0.0215582	0.928118	0.598366	0.00531836	-0.0773332	0.745891	0.0760314	0.750037	-0.165069	0.486759	0.295487	0.205927	0.193242	0.414332	-0.0484173	0.839366	-0.258372	0.271383	0.0458356	0.847833	-0.268754	0.251898	-0.171839	0.468807	0.110857	0.641729
Mrot09802	blue	0.267117	0.25491	0.104474	0.661139	-0.291569	0.212289	0.195159	0.409627	-0.108578	0.648633	-0.43786	0.0534992	NA	NA	-0.280101	0.23165	-0.0677018	0.776716	-0.152689	0.520443	0.797196	2.57e-05	0.33295	0.151449	-0.0591925	0.80422	-0.249557	0.288647	-0.0857966	0.719107	-0.241602	0.304792	0.332238	0.15238	0.322473	0.165545	-0.139637	0.557099	0.0737348	0.757367	-0.268241	0.252841	0.0126217	0.957881	-0.00609592	0.979651	-0.23075	0.327681
Mrot02330	blue	-0.267099	0.254943	-0.159273	0.502394	0.187875	0.42766	-0.28505	0.223159	-0.00574458	0.980824	0.604846	0.00472376	NA	NA	0.256883	0.274254	0.0137624	0.954078	0.393017	0.0864877	-0.553426	0.0113628	-0.340532	0.141785	0.174541	0.461738	0.262934	0.262708	0.476958	0.0334712	0.226247	0.33747	-0.139733	0.556825	0.00578097	0.980702	0.306407	0.188868	-0.0340492	0.886678	-0.016606	0.944602	-0.53171	0.0158278	-0.407713	0.0743567	0.34107	0.141117
Mrot10485	blue	-0.266967	0.255187	0.00261938	0.991255	0.0817836	0.73177	-0.209144	0.376189	0.0794473	0.739173	0.491771	0.027643	NA	NA	0.224815	0.340621	-0.0435058	0.855487	0.210494	0.373046	-0.560361	0.0101747	-0.309449	0.184291	-0.0710593	0.765931	0.351431	0.128663	0.67929	0.000987918	0.215708	0.361043	-0.012796	0.9573	0.10273	0.666479	0.12178	0.609029	0.0332453	0.889338	0.0111431	0.962812	-0.562659	0.00980398	-0.292854	0.210188	0.516134	0.019823
Mrot09189	blue	0.266926	0.255262	-0.234195	0.320307	0.263625	0.26141	-0.195088	0.409799	0.472651	0.0353342	0.889491	1.55e-07	NA	NA	-0.200001	0.397871	0.0855469	0.719893	0.255033	0.277844	-0.206731	0.381844	-0.281566	0.229114	-0.0332153	0.889437	-0.172743	0.466437	0.0255215	0.914945	-0.191963	0.417486	0.0013272	0.995569	0.666042	0.00134591	0.38236	0.0961563	-0.132744	0.57691	-0.115891	0.626575	-0.0990856	0.67769	-0.101209	0.671149	0.621457	0.00344552
Mrot08284	blue	-0.266746	0.255595	0.0273435	0.908896	0.0160243	0.94654	-0.24293	0.30206	0.0710531	0.765951	0.332306	0.152291	NA	NA	0.428457	0.059455	-0.055967	0.814706	0.0836215	0.725962	-0.582506	0.00703739	-0.221832	0.347233	0.151012	0.525088	0.243048	0.301817	0.498464	0.025287	0.365005	0.113556	0.108611	0.648534	-0.133878	0.57363	0.0968121	0.684717	0.163299	0.491508	-0.0113673	0.962064	-0.64203	0.00227347	-0.36383	0.114811	0.291294	0.212741
Mrot05944	blue	0.26656	0.255939	-0.197603	0.403668	0.0186696	0.93773	-0.343073	0.138645	0.421601	0.0641044	0.597006	0.00545065	NA	NA	0.0494822	0.835878	-0.105486	0.658046	0.315776	0.175013	0.157414	0.50746	0.0293677	0.902182	0.0428298	0.857711	-0.20335	0.389849	-0.0679153	0.776029	-0.22797	0.333706	-0.155905	0.511589	0.546803	0.0125999	0.541346	0.0136991	-0.189748	0.422981	-0.188029	0.427274	-0.17868	0.451013	-0.0212163	0.929255	0.166407	0.483185
Mrot09954	blue	-0.266222	0.256565	0.0579914	0.808122	0.103931	0.6628	-0.202317	0.392313	0.00434465	0.985496	0.357162	0.12212	NA	NA	0.607983	0.00445636	-0.0311624	0.896234	0.0781003	0.743452	-0.637039	0.00252148	-0.36716	0.111281	-0.0663175	0.781174	0.282703	0.22716	0.388298	0.0906758	0.36497	0.113594	-0.118135	0.619866	-0.257185	0.273669	0.217628	0.35668	0.0945342	0.691782	-0.0219147	0.926932	-0.588264	0.00636722	-0.339997	0.142452	0.241779	0.304427
Mrot12698	blue	-0.266114	0.256766	0.272733	0.244674	0.512663	0.0208144	-0.188841	0.425244	0.0173347	0.942175	0.399217	0.0812038	NA	NA	0.748302	0.000147878	-0.103371	0.664515	-0.0472175	0.843299	-0.390395	0.0887967	-0.216177	0.359974	-0.173764	0.463765	-0.105852	0.656929	0.17496	0.460646	0.137448	0.563357	-0.010707	0.964266	-0.11957	0.615589	0.198895	0.400539	-0.112251	0.637518	-0.0795903	0.738719	-0.319623	0.169531	-0.184825	0.435334	0.218195	0.355398
Mrot04748	blue	0.266008	0.256963	0.135066	0.570203	-0.184582	0.435948	-0.0560572	0.814413	0.00601428	0.979923	-0.438762	0.052953	NA	NA	-0.235077	0.318437	0.10082	0.672348	-0.270544	0.248631	0.406362	0.0754159	0.541908	0.0135824	-0.212254	0.36897	-0.352317	0.127635	-0.207061	0.381068	-0.075843	0.750638	0.115252	0.628492	0.0103541	0.965443	-0.0261657	0.912806	0.17574	0.458618	-0.192367	0.416487	0.472035	0.0356068	-0.127813	0.591266	-0.337417	0.145702
Mrot01170	blue	0.265556	0.257803	0.0303857	0.898808	0.132274	0.578272	-0.308368	0.185909	0.610695	0.00423531	0.739509	0.000194423	NA	NA	-0.0287164	0.904342	0.238872	0.310456	0.135112	0.57007	-0.428835	0.0592066	-0.215265	0.362054	-0.0940272	0.693358	-0.131282	0.581152	0.270835	0.248103	-0.193708	0.413184	0.0372873	0.875978	0.498892	0.0251422	0.134432	0.572032	0.203869	0.388614	0.0326132	0.89143	-0.262478	0.263567	-0.171521	0.469642	0.668452	0.00127371
Mrot12040	blue	-0.265502	0.257904	0.106231	0.655775	-0.0962957	0.686316	-0.0868478	0.715801	-0.236562	0.3153	-0.331588	0.153233	NA	NA	0.0898903	0.706262	0.0292595	0.902541	-0.0788657	0.74102	-0.109407	0.646118	-0.123204	0.604818	0.341796	0.140217	0.110857	0.641727	-0.0725449	0.761172	-0.0770207	0.746886	0.546875	0.0125859	-0.423735	0.0626294	-0.188586	0.425881	0.604676	0.00473867	-0.111449	0.63994	0.0225484	0.924825	-0.00882622	0.97054	-0.328428	0.157427
[truncated: 11,057 more rows]
[truncated: 10 more columns]
