# Supplementary material for: Maternal body condition and season influence RNA deposition in the oocytes of alfalfa leafcutting bees (Megachile rotundata)
Source: Front Genet. 2023 Jan 4;13:1064332. doi: 10.3389/fgene.2022.1064332 (PMC9845908; doi:10.3389/fgene.2022.1064332)
Supplement: Supplementary file 9 [file DataSheet1.xlsx]

## Sheet: metadata
gene	gene id
geneID	gene id
logFC	log2 fold change
AveExpr	Average expression across all samples, in log2 CPM
t	logFC divided by its standard error
P.Value	Raw p-value (based on t) from test that logFC differs from 0
adj.P.Val	Benjamini-Hochberg false discovery rate adjusted p-value
B	log-odds that gene is DE (arguably less useful than the other columns)
amel_gene	1:1 ortholog with Apis mellifera based on reciprocal best BLAST hit
dmel_gene	1:1 ortholog between Apis mellifera gene and Drosophila melanogaster gene based on Pires et al. 2016 Table S3
gene_symbol	fly gene symbol from Pires et al. 2016 Table S3
RefSeq_name	fly ortholog RefSeq name from OrthoDB; annotated only for genes with adj.p < 0.05
classI	1 = Identified as class I in Pires et al. 2016 Table S5; 0 = Identified as belonging to a different class; NA = Amel ortholog was not identified in Pires et al. 2016
classII	1 = Identified as class II in Pires et al. 2016 Table S5; 0 = Identified as belonging to a different class; NA = Amel ortholog was not identified in Pires et al. 2016
classIII	1 = Identified as class III in Pires et al. 2016 Table S5; 0 = Identified as belonging to a different class; NA = Amel ortholog was not identified in Pires et al. 2016
uniprot_keywords	keywords from Uniprot for the fly ortholog; annotated only for genes with adj.p < 0.05
KEGGpathways	fly ortholog KEGG pathway membership; annotated only for genes with adj.p < 0.05
BiologicalProcesses	fly ortholog Biological Processes; annotated only for genes with adj.p < 0.05

## Sheet: oocyte_mRNA_conditionDEG
gene	geneID	logFC	AveExpr	t	P.Value	adj.P.Val	B	amel_gene	dmel_gene	gene_symbol	RefSeq_name	classI	classII	classIII	uniprot_keywords	KEGGpathways	BiologicalProcesses
Mrot09080	Mrot09080	-1.88736	4.03084	-6.696	1.3531e-06	0.00652031	5.48375	NA	NA	NA		NA	NA	NA
Mrot06931	Mrot06931	-3.5193	1.68334	-6.62555	1.57571e-06	0.00652031	4.18415	GB45927	FBpp0289400	bnl-PC	branchless	NA	NA	NA	cell differentiation; cytoplasm; extracellular region; extracellular space; growth factor activity; morphogen activity		compound eye morphogenesis; positive regulation of protein phosphorylation; open tracheal system development; epithelial cell migration, open tracheal system; primary branching, open tracheal system; secondary branching, open tracheal system; terminal branching, open tracheal system; positive regulation of cell population proliferation; fibroblast growth factor receptor signaling pathway; animal …
Mrot10680	Mrot10680	-1.80577	2.91514	-6.11194	4.87531e-06	0.0121502	4.14369	GB45378	FBpp0112980	Tsp-PF	thrombospondin	0	1	0	heparin binding; muscle organ development	Phagosome, ECM-receptor interaction	muscle organ development; muscle attachment; cell adhesion mediated by integrin
Mrot03265	Mrot03265	-1.06299	3.25922	-5.9294	7.34061e-06	0.0121502	3.86848	GB54410	FBpp0086283	JhI-26-PA	juvenile hormone-inducible protein 26	1	0	0
Mrot03408	Mrot03408	-1.0915	2.00459	-6.01244	6.09066e-06	0.0121502	3.78845	NA	NA	NA		NA	NA	NA
Mrot12302	Mrot12302	-0.833756	4.53537	-5.69392	1.25163e-05	0.0141419	3.31837	GB54337	LOW_SIMILARITY	NA		NA	NA	NA
Mrot03407	Mrot03407	-1.14088	2.64111	-5.64525	1.39863e-05	0.0141419	3.21911	GB42027	FBpp0089177	so-PA	sine oculis	NA	NA	NA	nucleus; spermatogenesis		compound eye morphogenesis; Bolwig's organ morphogenesis; multicellular organism development; spermatogenesis; entrainment of circadian clock; ring gland development; anatomical structure development
Mrot09020	Mrot09020	1.77842	3.0896	5.59069	1.5845e-05	0.0141419	3.15547	GB44127	FBpp0306872	Rapgap1-PF	Rap GTPase activating protein 1	0	0	1	GTPase activator activity		regulation of small GTPase mediated signal transduction; negative regulation of small GTPase mediated signal transduction
Mrot09427	Mrot09427	-2.17539	-0.222947	-5.55774	1.70879e-05	0.0141419	1.31088	NA	NA	NA		NA	NA	NA
Mrot08375	Mrot08375	-1.79482	-0.665749	-5.57348	1.64824e-05	0.0141419	1.15453	GB44821	FBpp0072491	dpr20-PA	defective proboscis extension response 20	NA	NA	NA			sensory perception of chemical stimulus; synapse organization
Mrot02427	Mrot02427	0.843555	2.94834	5.14252	4.46566e-05	0.027943	2.18729	GB44523	FBpp0085897	CG30116-PD	uncharacterized protein	NA	NA	NA
Mrot07328	Mrot07328	1.05312	1.58228	5.08861	5.06458e-05	0.027943	1.9134	GB54699	LOW_SIMILARITY	NA		NA	NA	NA
Mrot10681	Mrot10681	-1.6148	1.4688	-5.18505	4.04428e-05	0.027943	1.89644	NA	NA	NA		NA	NA	NA
Mrot08557	Mrot08557	-1.96997	0.943938	-5.13716	4.52187e-05	0.027943	1.6184	GB42304	FBpp0290614	kn-PD	knot	NA	NA	NA	DNA binding; metal ion binding; multicellular organism development; nucleus		embryonic development via the syncytial blastoderm; multicellular organism development; blastoderm segmentation; segment polarity determination; ventral cord development; imaginal disc-derived wing vein specification; imaginal disc-derived wing morphogenesis; larval somatic muscle development; response to symbiont; regulation of gene expression; determination of muscle attachment site; regulation…
Mrot09518	Mrot09518	3.51036	-1.03114	5.1098	4.82005e-05	0.027943	0.381017	GB45860	FBpp0073199	dyl-PC	dusky-like	NA	NA	NA	integral component of membrane		apical constriction; actin filament organization; cell-matrix adhesion; regulation of embryonic cell shape
Mrot09066	Mrot09066	0.862652	7.3721	5.05842	5.43501e-05	0.0281126	1.52885	GB53015	FBpp0297432	CG7231-PF	uncharacterized protein	NA	NA	NA
Mrot00837	Mrot00837	0.613203	5.86044	4.92592	7.41427e-05	0.0360944	1.34527	GB51841	FBpp0075157	Mipp1-PA	multiple inositol polyphosphate phosphatase 1	NA	NA	NA	cell junction; plasma membrane	Glycolysis/Gluconeogenesis; Inositol phosphate metabolism; Metabolic pathways	multicellular organism development; open tracheal system development; dephosphorylation; positive regulation of filopodium assembly
Mrot11141	Mrot11141	0.358147	6.65765	4.80121	9.9424e-05	0.0457129	0.956755	GB50625	FBpp0083494	CG16791-PA	uncharacterized protein	0	1	0
Mrot03325	Mrot03325	1.91364	-1.13183	4.74616	0.000113209	0.0493113	-0.0366401	GB51441	LOW_SIMILARITY	NA		NA	NA	NA
Mrot04724	Mrot04724	0.713327	3.41348	4.60351	0.000158597	0.0653022	0.97017	GB52721	FBpp0111726	lz-PB		1	0	0
Mrot08211	Mrot08211	-0.675399	7.94275	-4.585	0.000165701	0.0653022	0.412384	NA	NA	NA		NA	NA	NA
Mrot04704	Mrot04704	1.79204	0.798111	4.56015	0.000175742	0.066111	0.643381	GB52708	FBpp0306965	cas-PB		NA	NA	NA
Mrot11962	Mrot11962	-0.249668	6.13788	-4.53619	0.000186007	0.0669303	0.399166	GB49988	FBpp0082983	CG7988-PA		0	1	0
Mrot04938	Mrot04938	-0.586778	2.615	-4.48799	0.00020852	0.0682222	0.765512	GB45869	FBpp0085227	CG11539-PA		NA	NA	NA
Mrot12973	Mrot12973	-1.24702	1.38736	-4.49	0.000207529	0.0682222	0.596787	GB40731	FBpp0306785	CG14669-PB		NA	NA	NA
Mrot00557	Mrot00557	-0.597884	4.26043	-4.4605	0.000222571	0.0682222	0.537878	GB48917	LOW_SIMILARITY	NA		1	0	0
Mrot12792	Mrot12792	-0.357108	4.90365	-4.46314	0.000221181	0.0682222	0.447517	GB47188	FBpp0088539	CG6867-PA		NA	NA	NA
Mrot00792	Mrot00792	-0.723356	4.3498	-4.34539	0.000292503	0.0864554	0.267912	GB46368	FBpp0113028	Pdh-PC		NA	NA	NA
Mrot04808	Mrot04808	0.820847	4.73596	4.32918	0.000303979	0.0867493	0.147337	NA	NA	NA		NA	NA	NA
Mrot04101	Mrot04101	1.24162	1.08082	4.30071	0.000325246	0.0868302	0.242679	GB51198	FBpp0088910	CG1732-PA		NA	NA	NA
Mrot07996	Mrot07996	-1.02902	7.4353	-4.30217	0.000324122	0.0868302	-0.236216	NA	NA	NA		NA	NA	NA
Mrot05563	Mrot05563	0.281525	7.27616	4.28009	0.000341577	0.0883404	-0.301843	GB53799	FBpp0082062	Pros25-PA		0	1	0
Mrot03846	Mrot03846	1.63811	1.81795	4.2586	0.000359472	0.089008	0.248007	GB52356	FBpp0291385	Scgdelta-PD		NA	NA	NA
Mrot00813	Mrot00813	-0.382555	6.91933	-4.25141	0.000365669	0.089008	-0.34843	GB48331	FBpp0304663	CG42541-PF		0	1	0
Mrot04958	Mrot04958	0.811055	3.73959	4.22657	0.000387902	0.0917223	0.0736208	GB45815	FBpp0303968	CG34356-PE		NA	NA	NA
Mrot07690	Mrot07690	-0.554197	3.88302	-4.16036	0.000454	0.10437	-0.0721646	GB53603	FBpp0082383	CG3259-PA		NA	NA	NA
Mrot03196	Mrot03196	0.587245	7.34793	4.12538	0.000493346	0.110349	-0.665389	GB55746	FBpp0072566	Myo61F-PB		NA	NA	NA
Mrot05097	Mrot05097	0.866905	0.201585	4.07557	0.000555334	0.120946	-0.43062	GB42377	FBpp0075166	aos-PA		NA	NA	NA
Mrot11692	Mrot11692	-0.225054	5.52182	-4.04858	0.000592107	0.125648	-0.641139	GB54146	FBpp0077868	CG4858-PA		NA	NA	NA
Mrot08599	Mrot08599	1.14944	0.545899	3.97914	0.00069827	0.144472	-0.507609	NA	NA	NA		NA	NA	NA
Mrot05829	Mrot05829	-1.17069	1.46241	-3.89417	0.000854256	0.149278	-0.553184	GB54982	LOW_SIMILARITY	NA		NA	NA	NA
Mrot07995	Mrot07995	-1.7305	1.11484	-3.90159	0.000839369	0.149278	-0.636119	NA	NA	NA		NA	NA	NA
Mrot06174	Mrot06174	0.412199	5.04377	3.93632	0.000772966	0.149278	-0.827731	GB45692	FBpp0306919	CG42261-PB		0	1	0
Mrot11428	Mrot11428	-0.251782	4.60702	-3.88689	0.000869143	0.149278	-0.841433	GB52888	FBpp0074220	CG8675-PA		NA	NA	NA
Mrot09594	Mrot09594	-0.203483	5.5653	-3.9298	0.00078502	0.149278	-0.924255	GB45342	FBpp0079873	Ada1-1-PA		0	1	0
Mrot06843	Mrot06843	-0.167535	5.67557	-3.91582	0.000811511	0.149278	-0.978641	GB40984	FBpp0073090	TfIIEbeta-PA		NA	NA	NA
Mrot08704	Mrot08704	-0.565806	6.22223	-3.90971	0.000823347	0.149278	-1.06856	GB50195	FBpp0297935	CG7627-PB		NA	NA	NA
Mrot06515	Mrot06515	-0.358774	6.2589	-3.87982	0.000883833	0.149278	-1.15495	GB53848	FBpp0089360	Adgf-A-PB		NA	NA	NA
Mrot07994	Mrot07994	-0.87293	7.548	-3.90708	0.000828496	0.149278	-1.17301	NA	NA	NA		NA	NA	NA
Mrot11862	Mrot11862	0.170245	9.61428	3.86568	0.000913964	0.151279	-1.27543	GB55239	FBpp0076055	CG8177-PJ		1	0	0
Mrot07526	Mrot07526	1.51766	5.83795	3.82184	0.00101401	0.164548	-1.20927	GB40393	LOW_SIMILARITY	NA		NA	NA	NA
Mrot08125	Mrot08125	1.61545	-0.961276	3.81325	0.00103485	0.1647	-1.3028	NA	NA	NA		NA	NA	NA
Mrot03519	Mrot03519	-0.280785	3.6775	-3.77633	0.00112937	0.176352	-0.924315	GB49722	FBpp0304320	aret-PK		NA	NA	NA
Mrot04709	Mrot04709	1.60296	1.3119	3.76772	0.00115264	0.176652	-0.790703	GB52767	FBpp0086219	CG8910-PA		NA	NA	NA
Mrot04367	Mrot04367	0.453477	2.48638	3.74735	0.00120952	0.182	-0.838781	GB44676	FBpp0110094	lobo-PC		NA	NA	NA
Mrot01105	Mrot01105	-0.857839	6.01568	-3.7204	0.00128909	0.19051	-1.44594	GB53396	FBpp0301975	spri-PF		1	0	0
Mrot00840	Mrot00840	0.487149	3.91373	3.6745	0.00143671	0.205004	-1.20741	GB48911	FBpp0076646	CG10064-PA		NA	NA	NA
Mrot03002	Mrot03002	1.46793	-0.780806	3.68007	0.00141794	0.205004	-1.40759	GB55648	FBpp0110343	Dscam-PAC		NA	NA	NA
Mrot05381	Mrot05381	-0.470676	3.54455	-3.66243	0.00147822	0.207352	-1.13786	GB41115	FBpp0084282	CG5890-PA		NA	NA	NA
Mrot02781	Mrot02781	1.1565	2.36481	3.65343	0.00150993	0.20827	-1.03232	GB50142	FBpp0087006	CG17739-PA		1	0	0
Mrot05374	Mrot05374	-0.650953	2.94248	-3.61847	0.00163966	0.218869	-1.15546	NA	NA	NA		NA	NA	NA
Mrot09264	Mrot09264	-0.280517	4.84856	-3.62196	0.00162622	0.218869	-1.48809	GB51603	FBpp0087473	Pal1-PA		0	1	0
Mrot10624	Mrot10624	-0.194659	6.33904	-3.60401	0.00169648	0.219676	-1.80155	GB41580	LOW_SIMILARITY	NA		NA	NA	NA
Mrot08399	Mrot08399	0.626775	7.27603	3.60343	0.0016988	0.219676	-1.87286	GB40945	FBpp0289628	CG6154-PD		NA	NA	NA
Mrot01936	Mrot01936	0.426757	6.08956	3.51318	0.00210042	0.267431	-1.98023	GB40598	FBpp0305976	Ncc69-PG		NA	NA	NA
Mrot10229	Mrot10229	-1.00617	1.809	-3.49535	0.00219014	0.269196	-1.32611	GB43563	FBpp0074638	Ir76b-PA		NA	NA	NA
Mrot09543	Mrot09543	-0.718456	2.63597	-3.48378	0.00225041	0.269196	-1.39671	GB44796	FBpp0088113	pk-PA		1	0	0
Mrot09399	Mrot09399	0.351431	3.83247	3.50055	0.00216359	0.269196	-1.58035	GB44594	FBpp0073313	hop-PA		0	1	0
Mrot11192	Mrot11192	2.08584	-1.37036	3.48283	0.00225539	0.269196	-1.92276	NA	NA	NA		NA	NA	NA
Mrot02276	Mrot02276	-0.205342	5.5003	-3.47459	0.00229936	0.269196	-1.95701	GB52439	FBpp0289803	Ric-PB		NA	NA	NA
Mrot01337	Mrot01337	-0.238758	7.49471	-3.47273	0.00230944	0.269196	-2.18238	GB40708	FBpp0085513	Tsp42Ed-PA		NA	NA	NA
Mrot11153	Mrot11153	0.630551	4.04461	3.45834	0.00238862	0.274558	-1.71185	GB50619	LOW_SIMILARITY	NA		NA	NA	NA
Mrot02777	Mrot02777	1.05427	-0.474155	3.43424	0.00252725	0.278874	-1.70811	NA	NA	NA		NA	NA	NA
Mrot05191	Mrot05191	0.432203	4.88523	3.44021	0.0024922	0.278874	-1.91709	GB46013	FBpp0304640	CG8086-PN		NA	NA	NA
Mrot13335	Mrot13335	-0.191716	6.8546	-3.43652	0.00251381	0.278874	-2.23707	GB44053	LOW_SIMILARITY	NA		NA	NA	NA
Mrot04480	Mrot04480	-0.292656	5.88967	-3.41593	0.0026378	0.287242	-2.15935	GB48859	FBpp0081444	CG11980-PA		0	1	0
Mrot00470	Mrot00470	0.393618	6.47049	3.38955	0.00280546	0.301532	-2.31407	GB48745	FBpp0087605	CG1814-PA		NA	NA	NA
Mrot07058	Mrot07058	0.70934	0.862074	3.38353	0.00284514	0.301877	-1.5699	GB50156	FBpp0089401	Ets96B-PB		NA	NA	NA
Mrot10385	Mrot10385	1.10353	1.43088	3.34322	0.00312552	0.304315	-1.62945	GB44567	FBpp0288989	CG42313-PA		1	0	0
Mrot00513	Mrot00513	-0.803374	2.9075	-3.35304	0.00305484	0.304315	-1.71874	GB44614	FBpp0099994	drd-PA		NA	NA	NA
Mrot05501	Mrot05501	0.715596	2.99763	3.34616	0.00310419	0.304315	-1.77097	GB46342	FBpp0084826	Kul-PA		NA	NA	NA
Mrot05101	Mrot05101	1.82839	3.73663	3.3484	0.00308806	0.304315	-1.84905	GB42351	FBpp0071047	CG1444-PA		1	0	0
Mrot13126	Mrot13126	0.327099	3.86027	3.35249	0.00305878	0.304315	-1.91836	GB52625	FBpp0088656	pnt-PC		NA	NA	NA
Mrot07905	Mrot07905	-0.854864	4.65126	-3.35918	0.00301141	0.304315	-2.03007	GB41372	FBpp0083084	CG7708-PB		1	0	0
Mrot01028	Mrot01028	0.536076	6.4246	3.37091	0.0029302	0.304315	-2.34797	GB44999	FBpp0074251	chas-PA		NA	NA	NA
Mrot04640	Mrot04640	0.811467	1.22109	3.33727	0.00316916	0.304976	-1.64122	GB41732	FBpp0079697	CG6415-PA		NA	NA	NA
Mrot08070	Mrot08070	-0.752814	5.67619	-3.31412	0.00334451	0.318152	-2.34415	GB43718	FBpp0306864	ninaC-PD		NA	NA	NA
Mrot00225	Mrot00225	0.29635	2.99301	3.30109	0.00344734	0.324207	-1.86932	GB43117	FBpp0073658	CG11095-PA		NA	NA	NA
Mrot06587	Mrot06587	-0.375585	7.51327	-3.26074	0.00378587	0.352043	-2.6603	NA	NA	NA		NA	NA	NA
Mrot13008	Mrot13008	0.898626	2.27142	3.23003	0.00406493	0.361039	-1.91405	GB51481	FBpp0289611	Duox-PB		NA	NA	NA
Mrot09101	Mrot09101	-0.436006	3.24366	-3.23517	0.00401683	0.361039	-2.03753	GB51656	FBpp0086482	CG8204-PA		0	1	0
Mrot13266	Mrot13266	-0.209622	6.12057	-3.23836	0.00398729	0.361039	-2.59545	GB42238	FBpp0291625	CG6833-PB		NA	NA	NA
Mrot12564	Mrot12564	-0.196292	6.54182	-3.23761	0.00399425	0.361039	-2.6576	GB52701	FBpp0112303	ClC-a-PF		NA	NA	NA
Mrot00364	Mrot00364	-0.159194	7.41858	-3.22624	0.00410073	0.361039	-2.73659	GB53191	FBpp0291768	drongo-PH		0	1	0
Mrot10475	Mrot10475	0.182141	6.47489	3.21957	0.00416447	0.362791	-2.6951	GB48661	FBpp0306620	CG11337-PE		NA	NA	NA
Mrot07699	Mrot07699	-0.415889	4.09602	-3.20977	0.00425987	0.365839	-2.23858	GB42012	FBpp0078521	CG14655-PA		NA	NA	NA
Mrot04133	Mrot04133	0.158682	8.0475	3.20694	0.00428787	0.365839	-2.78532	GB47284	FBpp0076890	Pros45-PA		0	1	0
Mrot07516	Mrot07516	-0.525473	3.94978	-3.20103	0.00434674	0.367078	-2.23591	GB43846	FBpp0081617	CG8500-PA		NA	NA	NA
Mrot11402	Mrot11402	-0.182269	6.09017	-3.1795	0.00456818	0.381881	-2.72623	GB53726	FBpp0112550	CG40191-PC		0	1	0
Mrot12380	Mrot12380	0.686514	1.82456	3.15152	0.00487247	0.402957	-2.03469	GB41806	FBpp0082154	CG10126-PA		0	0	1
Mrot03214	Mrot03214	-0.130878	7.13583	-3.14751	0.00491767	0.402957	-2.90085	GB45357	FBpp0077538	CG15356-PA		0	1	0
Mrot01658	Mrot01658	-0.218709	5.72836	-3.13025	0.00511678	0.415161	-2.77698	GB54338	FBpp0075701	Pcaf-PA		NA	NA	NA
Mrot08890	Mrot08890	-0.339968	3.76911	-3.12375	0.00519375	0.417315	-2.37345	GB46930	FBpp0070849	Mipp2-PA		NA	NA	NA
Mrot01361	Mrot01361	-0.609853	1.42277	-3.1042	0.00543219	0.41784	-2.09657	GB55036	FBpp0303106	dsx-PD		NA	NA	NA
Mrot11841	Mrot11841	-1.13302	-0.300066	-3.10667	0.00540155	0.41784	-2.23676	GB55691	LOW_SIMILARITY	NA		NA	NA	NA
Mrot07819	Mrot07819	-1.11576	-0.479922	-3.09404	0.00556032	0.41784	-2.30286	GB46973	FBpp0297780	CG43333-PA		NA	NA	NA
Mrot11522	Mrot11522	0.328483	4.35793	3.09653	0.00552856	0.41784	-2.57149	GB55998	FBpp0086668	beta4GalNAcTA-PA		1	0	0
Mrot08156	Mrot08156	-0.257494	7.03434	-3.11045	0.00535489	0.41784	-2.9763	GB50278	FBpp0084028	CG6607-PA		NA	NA	NA
Mrot10887	Mrot10887	0.202682	6.50811	3.09189	0.0055877	0.41784	-2.9826	GB49150	FBpp0306981	C3G-PJ		NA	NA	NA
Mrot01691	Mrot01691	-0.178001	7.56311	-3.10816	0.00538306	0.41784	-3.00157	GB47554	FBpp0080554	Aac11-PA		0	1	0
Mrot02927	Mrot02927	0.200385	7.66762	3.09061	0.00560418	0.41784	-3.04236	GB55586	LOW_SIMILARITY	NA		0	1	0
Mrot09497	Mrot09497	-0.239887	5.44811	-3.08213	0.00571412	0.418496	-2.8199	NA	NA	NA		NA	NA	NA
Mrot04780	Mrot04780	-0.402635	6.08131	-3.08459	0.00568195	0.418496	-2.92619	GB49029	FBpp0087478	eve-PA		0	0	1
Mrot03492	Mrot03492	-0.167322	6.4444	-3.06594	0.00592985	0.430486	-3.02314	GB49012	FBpp0072428	Gyk-PA		NA	NA	NA
Mrot13168	Mrot13168	-1.38196	-0.0711531	-3.04919	0.0061613	0.43582	-2.29173	GB55116	FBpp0303986	NetB-PG		NA	NA	NA
Mrot00238	Mrot00238	1.35808	-0.49751	3.0563	0.00606198	0.43582	-2.31877	GB43214	FBpp0292225	Dhc62B-PC		NA	NA	NA
Mrot00994	Mrot00994	-0.204989	6.21554	-3.05141	0.0061302	0.43582	-3.02614	GB55767	FBpp0082438	CG7987-PB		NA	NA	NA
Mrot03988	Mrot03988	-0.148854	5.33555	-3.03854	0.00631303	0.439048	-2.89582	GB55626	FBpp0305988	CG8336-PD		0	1	0
Mrot00218	Mrot00218	-0.220408	7.06699	-3.04213	0.00626144	0.439048	-3.12734	GB43121	FBpp0081343	CG9601-PA		NA	NA	NA
Mrot03350	Mrot03350	-0.188168	6.36452	-3.02901	0.0064518	0.441282	-3.09496	GB46314	FBpp0271716	Fis1-PC		NA	NA	NA
Mrot10117	Mrot10117	0.262213	6.68425	3.03257	0.00639967	0.441282	-3.12938	GB51115	FBpp0080045	Tap42-PA		NA	NA	NA
Mrot13119	Mrot13119	-0.160085	7.06326	-3.01751	0.00662321	0.449292	-3.1812	GB54588	FBpp0071661	Tango11-PB		NA	NA	NA
Mrot10373	Mrot10373	0.17537	8.11064	3.01347	0.00668441	0.449757	-3.21082	GB44573	FBpp0298309	CG12082-PB		0	1	0
Mrot13131	Mrot13131	-0.511154	5.79105	-3.00944	0.00674615	0.450251	-3.02872	GB51079	FBpp0297771	Gale-PB		NA	NA	NA
Mrot12711	Mrot12711	-0.625071	3.29726	-3.00074	0.00688107	0.451808	-2.53316	NA	NA	NA		NA	NA	NA
Mrot03471	Mrot03471	1.18495	-1.21081	2.99742	0.00693325	0.451808	-2.54549	GB42262	FBpp0087188	CG13196-PA		NA	NA	NA
Mrot01262	Mrot01262	-0.299801	6.76616	-3.00026	0.00688864	0.451808	-3.19943	GB53419	FBpp0307398	Naam-PB		NA	NA	NA
Mrot11205	Mrot11205	0.837254	0.386592	2.98941	0.00706068	0.45327	-2.32464	GB45501	FBpp0304126	oc-PF		NA	NA	NA
Mrot05335	Mrot05335	-1.29785	0.669243	-2.98913	0.00706523	0.45327	-2.32843	GB51391	FBpp0292351	CG14372-PC		NA	NA	NA
Mrot09790	Mrot09790	-0.369744	5.25878	-2.98154	0.00718809	0.457605	-2.99249	GB52496	LOW_SIMILARITY	NA		NA	NA	NA
Mrot12280	Mrot12280	-0.339926	2.8062	-2.95576	0.00762116	0.467574	-2.5414	GB47543	LOW_SIMILARITY	NA		NA	NA	NA
Mrot11256	Mrot11256	-0.361558	6.14124	-2.96433	0.00747453	0.467574	-3.19477	GB47425	FBpp0305963	CG17816-PK		NA	NA	NA
Mrot03697	Mrot03697	-0.275394	6.44648	-2.95542	0.00762718	0.467574	-3.26033	GB47191	LOW_SIMILARITY	NA		NA	NA	NA
Mrot09472	Mrot09472	-0.198579	6.55741	-2.96067	0.00753688	0.467574	-3.26503	GB54540	FBpp0073440	CG10347-PA		NA	NA	NA
Mrot10542	Mrot10542	-0.445001	6.6854	-2.96159	0.00752108	0.467574	-3.27419	GB44648	FBpp0293237	stj-PC		1	0	0
Mrot02551	Mrot02551	-0.185523	5.66093	-2.95083	0.0077069	0.468988	-3.14794	GB41759	FBpp0086042	CG6401-PA		NA	NA	NA
Mrot12117	Mrot12117	-0.295103	4.80012	-2.94297	0.00784536	0.473929	-2.97855	GB45123	FBpp0088525	CG18635-PA		NA	NA	NA
Mrot08745	Mrot08745	-0.521119	3.35656	-2.93425	0.00800177	0.479874	-2.66286	NA	NA	NA		NA	NA	NA
Mrot00946	Mrot00946	0.228519	9.75357	2.92618	0.00814915	0.484778	-3.39428	GB49117	FBpp0073448	Hsc70-3-PC		NA	NA	NA
Mrot10644	Mrot10644	0.157683	7.47404	2.92339	0.00820069	0.484778	-3.40331	GB41843	FBpp0072722	CG1140-PB		0	1	0
Mrot05263	Mrot05263	-0.162419	6.20918	-2.9185	0.00829182	0.486688	-3.31559	GB48523	FBpp0077790	Hop-PA		NA	NA	NA
Mrot04964	Mrot04964	0.182644	6.99218	2.90479	0.00855243	0.49845	-3.42385	GB41036	FBpp0302934	tty-PC		NA	NA	NA
Mrot10545	Mrot10545	-0.26823	4.41916	-2.90078	0.00863016	0.499463	-2.98706	GB44654	FBpp0075267	CG10516-PA		NA	NA	NA
Mrot07955	Mrot07955	0.24707	7.97243	2.88959	0.00885069	0.508669	-3.47856	GB42054	FBpp0088982	Atpalpha-PG		0	1	0
Mrot07873	Mrot07873	0.73305	1.38692	2.88533	0.00893615	0.510038	-2.52373	GB51261	FBpp0294058	CG43155-PC		NA	NA	NA
Mrot04325	Mrot04325	0.62639	1.44139	2.86804	0.0092907	0.510968	-2.55617	GB52937	FBpp0297936	salr-PC		NA	NA	NA
Mrot12370	Mrot12370	0.759273	2.08263	2.85547	0.00955694	0.510968	-2.6511	GB41900	FBpp0301990	mmd-PI		NA	NA	NA
Mrot09290	Mrot09290	0.411249	3.51616	2.85574	0.00955096	0.510968	-2.91591	GB51611	FBpp0290577	Cirl-PE		1	0	0
Mrot10189	Mrot10189	-0.33576	4.92139	-2.87033	0.00924287	0.510968	-3.14673	GB48482	FBpp0071700	CG3045-PA		NA	NA	NA
Mrot09965	Mrot09965	-0.406896	5.68034	-2.87525	0.00914111	0.510968	-3.2986	GB54258	FBpp0079897	CG6746-PA		NA	NA	NA
Mrot08207	Mrot08207	-0.229149	5.48216	-2.85486	0.00956984	0.510968	-3.31569	GB49945	LOW_SIMILARITY	NA		NA	NA	NA
Mrot06022	Mrot06022	-0.259466	5.87839	-2.86667	0.00931938	0.510968	-3.36694	GB53658	LOW_SIMILARITY	NA		NA	NA	NA
Mrot03318	Mrot03318	-0.133505	6.10748	-2.86458	0.00936325	0.510968	-3.41518	GB43420	FBpp0075348	mrn-PA		0	1	0
Mrot00475	Mrot00475	-0.272995	6.45713	-2.85995	0.0094611	0.510968	-3.46749	GB48809	LOW_SIMILARITY	NA		0	1	0
Mrot07110	Mrot07110	0.149328	7.3759	2.8651	0.00935228	0.510968	-3.52582	GB44331	FBpp0292134	CG42724-PF		NA	NA	NA
Mrot11964	Mrot11964	-0.307379	5.66548	-2.85105	0.00965224	0.512064	-3.34663	GB50239	FBpp0074843	CG3902-PA		NA	NA	NA
Mrot07661	Mrot07661	0.11606	8.08436	2.83721	0.00995658	0.524845	-3.59009	GB54571	FBpp0072151	Ssrp-PA		0	1	0
Mrot06343	Mrot06343	-0.512841	1.47971	-2.83408	0.0100266	0.52519	-2.61543	GB50656	LOW_SIMILARITY	NA		NA	NA	NA
Mrot03331	Mrot03331	-0.421068	2.14262	-2.80112	0.0107939	0.527476	-2.74785	GB42927	LOW_SIMILARITY	NA		NA	NA	NA
Mrot01682	Mrot01682	-1.37098	-0.767311	-2.79108	0.0110387	0.527476	-2.80533	NA	NA	NA		NA	NA	NA
Mrot01828	Mrot01828	0.550935	2.61173	2.80526	0.0106946	0.527476	-2.82885	GB44871	FBpp0082120	CG6188-PA		NA	NA	NA
Mrot08830	Mrot08830	-0.439146	3.10919	-2.79975	0.010827	0.527476	-2.92085	GB53950	LOW_SIMILARITY	NA		NA	NA	NA
Mrot03089	Mrot03089	0.32774	3.37522	2.823	0.0102787	0.527476	-2.9471	GB46132	FBpp0113025	CG3631-PD		NA	NA	NA
Mrot08652	Mrot08652	0.435844	3.99304	2.79169	0.0110236	0.527476	-3.1394	GB48584	LOW_SIMILARITY	NA		NA	NA	NA
Mrot08490	Mrot08490	-0.213663	4.43801	-2.81611	0.0104383	0.527476	-3.17048	GB54865	FBpp0071596	Tbp-PA		NA	NA	NA
Mrot10429	Mrot10429	0.474554	4.54689	2.789	0.01109	0.527476	-3.2644	GB45651	FBpp0305245	shd-PD		1	0	0
Mrot02368	Mrot02368	-0.435306	5.08557	-2.79808	0.0108676	0.527476	-3.34097	GB51132	FBpp0081368	CG11753-PA		0	1	0
Mrot11691	Mrot11691	-0.197598	6.21422	-2.79393	0.0109687	0.527476	-3.57696	GB54166	FBpp0083440	r-l-PA		0	1	0
Mrot01019	Mrot01019	0.18786	8.63827	2.8242	0.010251	0.527476	-3.61547	GB45225	FBpp0074662	Rpn1-PA		0	1	0
Mrot05431	Mrot05431	0.152354	8.94645	2.81862	0.0103799	0.527476	-3.62663	GB42526	FBpp0082985	Mdh2-PA		NA	NA	NA
Mrot04269	Mrot04269	-0.174224	9.67315	-2.80673	0.0106596	0.527476	-3.64943	GB46655	FBpp0298007	U2af50-PD		0	1	0
Mrot08740	Mrot08740	0.137474	8.37296	2.807	0.010653	0.527476	-3.65259	GB54425	FBpp0304507	Cand1-PB		0	1	0
Mrot13186	Mrot13186	-0.210805	7.68014	-2.80461	0.0107101	0.527476	-3.65844	GB46792	FBpp0304573	ras-PD		NA	NA	NA
Mrot00449	Mrot00449	0.156025	8.75332	2.79854	0.0108565	0.527476	-3.66953	GB49537	FBpp0075399	Msh6-PA		NA	NA	NA
Mrot02355	Mrot02355	-1.52927	-0.576503	-2.75861	0.0118666	0.534665	-2.82079	GB51155	FBpp0079183	spz3-PA		NA	NA	NA
Mrot11281	Mrot11281	-0.45139	2.84315	-2.75814	0.011879	0.534665	-2.94161	GB54478	FBpp0075971	CG6321-PA		NA	NA	NA
Mrot10987	Mrot10987	0.766976	3.1035	2.74199	0.0123129	0.534665	-3.06011	NA	NA	NA		NA	NA	NA
Mrot10460	Mrot10460	0.275985	3.8902	2.75958	0.0118411	0.534665	-3.1787	NA	NA	NA		NA	NA	NA
Mrot01904	Mrot01904	-0.352695	4.2539	-2.76211	0.0117746	0.534665	-3.23643	GB49386	LOW_SIMILARITY	NA		NA	NA	NA
Mrot08924	Mrot08924	-0.291326	5.36535	-2.76319	0.0117463	0.534665	-3.48076	GB41312	LOW_SIMILARITY	NA		NA	NA	NA
Mrot10224	Mrot10224	0.210346	5.74435	2.76042	0.0118189	0.534665	-3.58281	GB43636	FBpp0071561	CG4050-PB		NA	NA	NA
Mrot09175	Mrot09175	-0.15794	5.70984	-2.74913	0.0121193	0.534665	-3.58911	NA	NA	NA		NA	NA	NA
Mrot03789	Mrot03789	-0.134822	5.80925	-2.75601	0.0119354	0.534665	-3.59273	GB46493	FBpp0086044	CG6406-PA		0	1	0
Mrot01527	Mrot01527	-0.152896	5.77656	-2.7519	0.012045	0.534665	-3.59474	GB47843	LOW_SIMILARITY	NA		NA	NA	NA
Mrot04668	Mrot04668	-0.148318	5.91867	-2.76357	0.0117364	0.534665	-3.59481	GB52744	FBpp0304567	CG11418-PC		0	1	0
Mrot02393	Mrot02393	-0.264394	6.62722	-2.77459	0.0114521	0.534665	-3.66656	GB48333	FBpp0087227	san-PA		1	0	0
Mrot03771	Mrot03771	-0.1982	6.76439	-2.76281	0.0117562	0.534665	-3.70546	GB48126	FBpp0074247	Socs16D-PA		NA	NA	NA
Mrot00675	Mrot00675	-0.10749	6.7235	-2.74607	0.0122019	0.534665	-3.73998	GB54451	FBpp0293269	SF2-PB		0	1	0
Mrot01813	Mrot01813	0.269201	7.73788	2.74918	0.0121181	0.534665	-3.77594	GB43161	FBpp0298035	cib-PD		NA	NA	NA
Mrot07223	Mrot07223	0.130021	9.04535	2.74205	0.0123114	0.534665	-3.78742	GB42780	FBpp0292516	CG3800-PB		0	1	0
Mrot10920	Mrot10920	0.161703	7.47347	2.73768	0.0124314	0.534665	-3.79646	GB45012	FBpp0073847	Ahcy13-PA		NA	NA	NA
Mrot07542	Mrot07542	0.154938	8.34534	2.73808	0.0124202	0.534665	-3.79747	GB52316	FBpp0307033	alt-PI		NA	NA	NA
Mrot09683	Mrot09683	0.19466	7.48271	2.73633	0.0124686	0.534665	-3.79995	GB52526	FBpp0306599	Rpn2-PC		1	0	0
Mrot08499	Mrot08499	-1.72827	0.722103	-2.72475	0.0127929	0.543441	-2.78544	GB40842	FBpp0081114	Gld-PA		NA	NA	NA
Mrot04801	Mrot04801	-0.901993	-0.212723	-2.71982	0.0129331	0.543441	-2.83097	GB41047	FBpp0298271	dpr14-PB		NA	NA	NA
Mrot04612	Mrot04612	0.770508	1.3018	2.7117	0.0131676	0.543441	-2.84137	GB41629	FBpp0088153	Eph-PC		1	0	0
Mrot11798	Mrot11798	1.19826	-1.40906	2.71215	0.0131545	0.543441	-2.97216	GB53122	FBpp0088258	CG11155-PB		NA	NA	NA
Mrot12710	Mrot12710	-0.51213	4.13009	-2.71257	0.0131425	0.543441	-3.3133	GB49601	FBpp0077185	CG3921-PA		NA	NA	NA
Mrot10065	Mrot10065	-0.252732	5.09439	-2.71718	0.0130091	0.543441	-3.51903	GB47333	FBpp0075169	CG4573-PA		NA	NA	NA
Mrot08922	Mrot08922	-0.86778	5.90484	-2.71048	0.0132034	0.543441	-3.65935	GB41332	FBpp0080130	Ance-PB		NA	NA	NA
Mrot04608	Mrot04608	-0.189993	6.71304	-2.72342	0.0128306	0.543441	-3.78466	GB41632	FBpp0074707	CG9300-PA		0	1	0
Mrot06015	Mrot06015	-0.298315	6.70039	-2.7084	0.0132643	0.543441	-3.81159	GB46925	FBpp0297618	CG1718-PB		NA	NA	NA
Mrot07273	Mrot07273	0.38393	2.06132	2.67422	0.0143033	0.545639	-3.00017	GB52082	FBpp0073656	inaE-PD		NA	NA	NA
Mrot10253	Mrot10253	3.85414	-2.23174	2.6762	0.0142411	0.545639	-3.13514	GB48006	FBpp0070838	Nep1-PA		NA	NA	NA
Mrot00592	Mrot00592	2.45802	-2.66072	2.69479	0.0136691	0.545639	-3.18856	GB42802	LOW_SIMILARITY	NA		1	0	0
Mrot13141	Mrot13141	0.194095	4.36524	2.69482	0.0136683	0.545639	-3.41896	GB47110	FBpp0300203	CG2118-PC		NA	NA	NA
Mrot04809	Mrot04809	0.599248	4.89836	2.68787	0.0138794	0.545639	-3.55301	NA	NA	NA		NA	NA	NA
Mrot06622	Mrot06622	0.186725	4.83354	2.67897	0.0141545	0.545639	-3.55387	NA	NA	NA		NA	NA	NA
Mrot02435	Mrot02435	0.264958	4.96417	2.68889	0.0138482	0.545639	-3.56112	GB41822	FBpp0304039	CG15385-PB		NA	NA	NA
Mrot06560	Mrot06560	-0.400385	5.25999	-2.70266	0.0134336	0.545639	-3.57242	GB49912	FBpp0077247	sob-PA		NA	NA	NA
Mrot04875	Mrot04875	-0.232563	5.30716	-2.694	0.0136929	0.545639	-3.61277	GB45399	FBpp0304593	inx2-PD		0	0	1
Mrot10019	Mrot10019	-0.160306	5.17907	-2.67202	0.0143728	0.545639	-3.63657	GB50966	FBpp0082742	CG14883-PA		0	1	0
Mrot02396	Mrot02396	-0.215447	6.26343	-2.67994	0.0141243	0.545639	-3.82629	GB48454	FBpp0298296	Appl-PF		NA	NA	NA
Mrot03876	Mrot03876	-0.195282	6.31223	-2.67539	0.0142666	0.545639	-3.83664	GB49801	FBpp0112365	CG33181-PE		NA	NA	NA
Mrot03361	Mrot03361	-0.25226	7.37014	-2.69218	0.013748	0.545639	-3.88592	GB46306	FBpp0085308	Tif-IA-PA		0	1	0
Mrot09393	Mrot09393	0.148213	7.02094	2.67471	0.0142878	0.545639	-3.91017	GB40774	FBpp0304672	CG4078-PB		NA	NA	NA
Mrot03215	Mrot03215	0.218625	6.99947	2.67357	0.0143239	0.545639	-3.91268	GB51372	FBpp0306599	Rpn2-PC		NA	NA	NA
Mrot06347	Mrot06347	0.175324	7.30704	2.67445	0.014296	0.545639	-3.92373	GB50688	FBpp0305141	Mov34-PC		0	1	0
Mrot12199	Mrot12199	0.157439	6.77297	2.66894	0.0144707	0.546847	-3.90879	GB43631	FBpp0288801	l(1)G0196-PK		NA	NA	NA
Mrot07517	Mrot07517	-0.482499	2.53629	-2.66381	0.014635	0.548074	-3.08443	NA	NA	NA		NA	NA	NA
Mrot02098	Mrot02098	-0.310727	5.68464	-2.66379	0.0146356	0.548074	-3.74724	GB44096	LOW_SIMILARITY	NA		NA	NA	NA
Mrot07122	Mrot07122	-0.168681	6.54654	-2.66125	0.0147175	0.548657	-3.89509	GB40555	FBpp0075096	CG9951-PA		NA	NA	NA
Mrot02538	Mrot02538	0.180318	6.47099	2.65901	0.0147903	0.548899	-3.89804	GB41769	FBpp0074318	Arp8-PA		0	1	0
Mrot11194	Mrot11194	0.931929	-1.0287	2.6462	0.0152121	0.552172	-3.0194	GB45512	FBpp0079064	ninaC-PB		NA	NA	NA
Mrot12812	Mrot12812	0.278376	4.2485	2.64907	0.0151165	0.552172	-3.48786	GB50163	FBpp0306432	CG8032-PB		NA	NA	NA
Mrot10502	Mrot10502	-0.202334	5.07272	-2.65173	0.0150287	0.552172	-3.64912	GB46741	FBpp0082705	CG5916-PA		NA	NA	NA
Mrot12745	Mrot12745	0.188505	5.73514	2.64722	0.0151783	0.552172	-3.81259	NA	NA	NA		NA	NA	NA
Mrot10308	Mrot10308	-0.188997	6.11264	-2.65004	0.0150844	0.552172	-3.86282	GB52197	FBpp0300986	CG4733-PD		NA	NA	NA
Mrot02448	Mrot02448	-0.617683	0.693291	-2.62249	0.0160235	0.563639	-2.96108	GB41862	FBpp0289214	Pkcdelta-PD		NA	NA	NA
Mrot05858	Mrot05858	0.716121	0.221656	2.61805	0.0161799	0.563639	-2.96707	GB51560	FBpp0271815	CG12964-PB		NA	NA	NA
Mrot12593	Mrot12593	-0.320283	4.6878	-2.62034	0.0160991	0.563639	-3.61888	GB45818	FBpp0070373	pn-PA		NA	NA	NA
Mrot04364	Mrot04364	-0.286853	5.00839	-2.63459	0.0156045	0.563639	-3.66283	GB44677	LOW_SIMILARITY	NA		NA	NA	NA
Mrot13164	Mrot13164	0.204087	5.05968	2.62227	0.0160312	0.563639	-3.71803	GB54625	FBpp0305208	Hers-PI		NA	NA	NA
Mrot12294	Mrot12294	0.248739	5.8862	2.62947	0.0157808	0.563639	-3.87385	GB51337	FBpp0303337	spg-PF		NA	NA	NA
Mrot09450	Mrot09450	-0.286819	6.0025	-2.61663	0.0162305	0.563639	-3.90524	NA	NA	NA		NA	NA	NA
Mrot07768	Mrot07768	-0.199272	7.02211	-2.62256	0.0160213	0.563639	-4.01213	GB47965	FBpp0083659	CG6937-PA		0	1	0
Mrot08826	Mrot08826	-0.146152	7.25593	-2.62436	0.0159583	0.563639	-4.02327	GB53947	LOW_SIMILARITY	NA		0	1	0
Mrot01659	Mrot01659	-0.129116	7.95262	-2.61558	0.0162678	0.563639	-4.05269	GB54378	FBpp0080266	stc-PA		NA	NA	NA
Mrot02924	Mrot02924	0.097268	8.12857	2.6137	0.0163346	0.563639	-4.05564	GB55587	FBpp0081569	trbd-PA		0	1	0
Mrot11561	Mrot11561	-0.187193	8.13206	-2.6134	0.0163453	0.563639	-4.05643	GB55825	FBpp0074249	CG8173-PA		NA	NA	NA
Mrot11314	Mrot11314	-1.25915	-1.44881	-2.60996	0.0164688	0.565542	-3.16438	GB55724	FBpp0081655	nerfin-2-PA		NA	NA	NA
Mrot09205	Mrot09205	0.246874	9.71173	2.60724	0.0165669	0.566561	-4.06351	GB50274	FBpp0087479	TER94-PA		0	1	0
Mrot10238	Mrot10238	2.33256	0.801214	2.5943	0.0170416	0.56741	-3.01151	GB49397	FBpp0293292	CG14762-PB		NA	NA	NA
Mrot09954	Mrot09954	0.773223	0.814229	2.58333	0.0174537	0.56741	-3.02821	GB52634	LOW_SIMILARITY	NA		NA	NA	NA
Mrot03912	Mrot03912	0.751765	-0.50914	2.583	0.0174662	0.56741	-3.05576	GB49785	FBpp0290532	Eaat2-PD		NA	NA	NA
Mrot03856	Mrot03856	1.41679	-0.710679	2.58795	0.0172791	0.56741	-3.07158	GB52354	LOW_SIMILARITY	NA		NA	NA	NA
Mrot01123	Mrot01123	0.406376	3.13729	2.59075	0.0171741	0.56741	-3.36462	GB42865	FBpp0291251	Oatp74D-PC		NA	NA	NA
Mrot10568	Mrot10568	-0.446615	4.43752	-2.58083	0.0175492	0.56741	-3.62503	GB44427	LOW_SIMILARITY	NA		NA	NA	NA
Mrot02016	Mrot02016	-0.171231	4.57462	-2.59486	0.0170205	0.56741	-3.65213	GB49411	FBpp0084342	CG14544-PA		NA	NA	NA
Mrot13289	Mrot13289	0.256093	4.63793	2.59382	0.0170592	0.56741	-3.68478	GB45852	FBpp0113061	metro-PB		0	0	1
Mrot06377	Mrot06377	0.285861	5.84559	2.58271	0.0174775	0.56741	-3.9652	GB48241	FBpp0300972	tun-PC		1	0	0
Mrot08631	Mrot08631	-0.199887	6.2429	-2.58076	0.0175516	0.56741	-4.02048	GB41488	FBpp0290629	l(1)G0222-PF		NA	NA	NA
Mrot11095	Mrot11095	-0.18565	8.52504	-2.60365	0.0166974	0.56741	-4.07467	GB47460	FBpp0080391	fzy-PA		NA	NA	NA
Mrot12161	Mrot12161	0.161869	7.90192	2.60069	0.0168056	0.56741	-4.08311	GB46217	FBpp0081736	Irp-1B-PA		NA	NA	NA
Mrot06124	Mrot06124	-0.248087	8.38232	-2.59302	0.017089	0.56741	-4.09691	GB47018	LOW_SIMILARITY	NA		NA	NA	NA
Mrot02400	Mrot02400	0.189516	7.93579	2.5852	0.017383	0.56741	-4.11449	GB47904	FBpp0088021	Rpt1-PA		0	1	0
Mrot04518	Mrot04518	-0.159267	5.98356	-2.57802	0.0176567	0.567602	-3.98405	NA	NA	NA		NA	NA	NA
Mrot12090	Mrot12090	-0.150153	6.77077	-2.57703	0.0176947	0.567602	-4.09077	GB50042	FBpp0083961	CG5510-PA		0	1	0
Mrot05972	Mrot05972	-0.153103	5.46264	-2.57358	0.0178283	0.569678	-3.89167	GB44080	FBpp0078405	Pcmt-PA		NA	NA	NA
Mrot07461	Mrot07461	0.540748	-0.146004	2.56342	0.018226	0.577365	-3.0658	GB41160	FBpp0307179	fd3F-PC		0	1	0
Mrot04475	Mrot04475	-1.2177	-0.961868	-2.56345	0.018225	0.577365	-3.16369	GB48860	LOW_SIMILARITY	NA		NA	NA	NA
Mrot11939	Mrot11939	0.699576	3.93305	2.56211	0.0182781	0.577365	-3.59726	GB45811	LOW_SIMILARITY	NA		NA	NA	NA
Mrot07900	Mrot07900	0.684612	0.352528	2.51692	0.020157	0.580221	-3.13378	GB47569	LOW_SIMILARITY	NA		NA	NA	NA
Mrot12194	Mrot12194	1.0135	-1.00199	2.55794	0.0184441	0.580221	-3.1386	NA	NA	NA		NA	NA	NA
Mrot10403	Mrot10403	0.787263	-0.391675	2.5205	0.0200014	0.580221	-3.14436	NA	NA	NA		NA	NA	NA
Mrot04243	Mrot04243	1.02137	0.991107	2.49498	0.0211326	0.580221	-3.19707	GB42319	LOW_SIMILARITY	NA		NA	NA	NA
Mrot03887	Mrot03887	2.19268	-1.19496	2.50665	0.0206084	0.580221	-3.22672	GB49797	FBpp0298026	CG34038-PC		NA	NA	NA
Mrot03168	Mrot03168	-1.09869	-1.50062	-2.49706	0.0210383	0.580221	-3.32858	GB41243	FBpp0306090	CG32447-PD		0	0	1
Mrot04754	Mrot04754	0.543553	2.58258	2.52928	0.0196256	0.580221	-3.36741	GB51016	LOW_SIMILARITY	NA		NA	NA	NA
Mrot04563	Mrot04563	-0.223199	3.19137	-2.52247	0.0199168	0.580221	-3.4793	GB41655	LOW_SIMILARITY	NA		NA	NA	NA
Mrot02237	Mrot02237	-0.366764	2.90864	-2.4895	0.0213832	0.580221	-3.4833	GB52348	FBpp0071505	Pu-PB		NA	NA	NA
Mrot12883	Mrot12883	0.329059	3.26163	2.49079	0.021324	0.580221	-3.57907	GB43910	LOW_SIMILARITY	NA		NA	NA	NA
Mrot00161	Mrot00161	0.474257	3.89526	2.52227	0.0199251	0.580221	-3.64531	GB42981	FBpp0074817	GNBP1-PA		0	1	0
Mrot02585	Mrot02585	-0.261039	4.24275	-2.5173	0.0201404	0.580221	-3.72743	NA	NA	NA		NA	NA	NA
Mrot08532	Mrot08532	-0.244716	4.4491	-2.52956	0.0196137	0.580221	-3.75768	GB41205	FBpp0087272	dare-PA		NA	NA	NA
Mrot00520	Mrot00520	-0.16639	4.7852	-2.54273	0.0190627	0.580221	-3.80852	GB44492	FBpp0289843	CG5919-PB		0	1	0
Mrot01523	Mrot01523	0.222343	4.54989	2.52179	0.0199458	0.580221	-3.80909	GB45618	FBpp0075275	mib1-PA		NA	NA	NA
Mrot07988	Mrot07988	0.256228	4.58696	2.5132	0.0203193	0.580221	-3.83414	GB41507	FBpp0290307	CG4393-PB		NA	NA	NA
Mrot06797	Mrot06797	-0.17538	4.71224	-2.49447	0.0211561	0.580221	-3.88691	GB44383	FBpp0305388	Tip60-PC		NA	NA	NA
Mrot10300	Mrot10300	-0.325612	5.26593	-2.53569	0.0193556	0.580221	-3.927	GB52191	FBpp0082798	modSP-PA		NA	NA	NA
Mrot11212	Mrot11212	-0.204914	5.16939	-2.49805	0.0209937	0.580221	-3.97754	GB45491	FBpp0086524	CG8152-PA		NA	NA	NA
Mrot01389	Mrot01389	0.197482	5.18284	2.49267	0.0212381	0.580221	-4.00722	GB48889	FBpp0290633	KrT95D-PE		1	0	0
Mrot00478	Mrot00478	-0.309289	5.23804	-2.49125	0.021303	0.580221	-4.0134	GB48799	FBpp0081438	CAHbeta-PA		NA	NA	NA
Mrot05324	Mrot05324	-0.192099	5.25255	-2.49058	0.0213337	0.580221	-4.02096	GB46337	FBpp0078729	CG6907-PA		NA	NA	NA
Mrot05970	Mrot05970	0.130822	5.73145	2.53435	0.0194116	0.580221	-4.03337	GB44081	FBpp0076773	CG13295-PA		NA	NA	NA
Mrot13161	Mrot13161	-0.235169	5.59076	-2.49205	0.0212664	0.580221	-4.08093	GB52152	FBpp0072007	CG4091-PB		NA	NA	NA
Mrot02800	Mrot02800	-0.197841	5.80226	-2.50773	0.0205604	0.580221	-4.09153	GB52904	FBpp0084131	Hr96-PA		NA	NA	NA
Mrot08466	Mrot08466	-0.184328	6.31656	-2.54612	0.0189233	0.580221	-4.10154	GB44943	FBpp0071064	CG2258-PA		NA	NA	NA
Mrot11167	Mrot11167	-0.234638	6.10068	-2.52307	0.0198907	0.580221	-4.1116	GB42204	LOW_SIMILARITY	NA		NA	NA	NA
Mrot06693	Mrot06693	-0.221342	6.29007	-2.51949	0.0200454	0.580221	-4.15286	GB47184	FBpp0084711	CG1951-PA		NA	NA	NA
Mrot05579	Mrot05579	-0.209943	6.03579	-2.49399	0.021178	0.580221	-4.16426	GB46246	FBpp0297298	ci-PB		0	1	0
Mrot10406	Mrot10406	-0.183559	7.06193	-2.54837	0.0188313	0.580221	-4.1692	GB45700	FBpp0082539	ea-PA		NA	NA	NA
Mrot12925	Mrot12925	0.15267	7.22822	2.55213	0.0186784	0.580221	-4.17131	GB47628	FBpp0304067	CG8677-PB		NA	NA	NA
Mrot12966	Mrot12966	-0.173193	9.11007	-2.55409	0.0185989	0.580221	-4.17373	GB44944	FBpp0084900	ncd-PA		NA	NA	NA
Mrot02135	Mrot02135	0.181471	7.70314	2.55545	0.0185441	0.580221	-4.1745	GB44205	FBpp0087320	Prosbeta5-PA		0	0	1
Mrot10541	Mrot10541	-0.184369	6.25072	-2.50233	0.0208012	0.580221	-4.18424	GB44467	FBpp0080024	CG5705-PA		NA	NA	NA
Mrot06672	Mrot06672	-0.225415	6.23873	-2.49537	0.0211151	0.580221	-4.18953	GB51719	FBpp0087449	JhI-1-PB		0	1	0
Mrot09824	Mrot09824	-0.177868	6.20586	-2.49197	0.0212702	0.580221	-4.19538	GB55978	FBpp0071365	CG2972-PA		NA	NA	NA
Mrot12834	Mrot12834	0.218536	6.64902	2.52229	0.0199246	0.580221	-4.19705	GB42761	FBpp0072664	Patj-PB		NA	NA	NA
Mrot08858	Mrot08858	-0.181305	6.32861	-2.4968	0.0210503	0.580221	-4.2047	GB53920	FBpp0099866	Trl-PH		0	1	0
Mrot02590	Mrot02590	0.132837	8.57275	2.52923	0.0196277	0.580221	-4.225	GB41874	FBpp0086013	eIF3-S8-PA		NA	NA	NA
Mrot10301	Mrot10301	-0.190756	6.55045	-2.49739	0.0210235	0.580221	-4.22684	GB52190	FBpp0083351	CG4159-PA		NA	NA	NA
Mrot09358	Mrot09358	-0.225374	9.75063	-2.52557	0.0197839	0.580221	-4.22896	GB54990	FBpp0100043	nonA-PC		NA	NA	NA
Mrot12018	Mrot12018	-0.12482	6.55776	-2.49365	0.0211932	0.580221	-4.2387	GB50107	FBpp0297988	Tsp3A-PB		0	1	0
Mrot09492	Mrot09492	0.11817	6.70688	2.49436	0.0211611	0.580221	-4.25601	GB54854	FBpp0080943	Pomp-PA		0	0	1
Mrot10715	Mrot10715	0.387789	3.18605	2.48358	0.021657	0.581457	-3.58419	GB42671	FBpp0305246	dlp-PC		NA	NA	NA
Mrot02011	Mrot02011	-0.255883	4.3322	-2.48282	0.0216925	0.581457	-3.81382	GB49415	FBpp0303527	l(2)k14505-PB		NA	NA	NA
Mrot06964	Mrot06964	0.158642	8.03873	2.4843	0.0216235	0.581457	-4.31699	GB42148	LOW_SIMILARITY	NA		1	0	0
Mrot05115	Mrot05115	0.14567	8.06514	2.48245	0.0217098	0.581457	-4.32069	GB43403	FBpp0071172	Caf1-180-PB		NA	NA	NA
Mrot05494	Mrot05494	-0.190145	6.26977	-2.47469	0.0220744	0.585538	-4.23987	GB54547	FBpp0081128	CG10068-PA		NA	NA	NA
Mrot00707	Mrot00707	-0.17443	6.31444	-2.47521	0.0220499	0.585538	-4.2473	GB51002	FBpp0305896	Unc-76-PC		0	1	0
Mrot04891	Mrot04891	-0.226136	6.44614	-2.47659	0.0219847	0.585538	-4.25739	GB44373	FBpp0304902	CG12084-PB		NA	NA	NA
Mrot07655	Mrot07655	-0.139839	5.24024	-2.46908	0.0223418	0.590738	-4.05728	GB53881	FBpp0074859	Chmp1-PA		0	1	0
Mrot12818	Mrot12818	0.627373	3.33001	2.46078	0.0227424	0.592953	-3.65334	GB47946	FBpp0291928	Strn-Mlck-PH		0	1	0
Mrot10136	Mrot10136	0.469827	3.44519	2.45993	0.0227838	0.592953	-3.67694	GB50949	FBpp0298281	Parg-PC		NA	NA	NA
Mrot09203	Mrot09203	-0.354507	4.68309	-2.46573	0.0225028	0.592953	-3.91645	GB50275	FBpp0070979	CG4615-PA		NA	NA	NA
Mrot05318	Mrot05318	0.284671	6.57501	2.45994	0.0227833	0.592953	-4.31338	GB46325	FBpp0304967	kug-PC		NA	NA	NA
Mrot10633	Mrot10633	0.119675	7.76271	2.46159	0.0227031	0.592953	-4.36263	GB52893	FBpp0302807	Hrd3-PB		NA	NA	NA
Mrot02161	Mrot02161	0.302474	4.08961	2.458	0.022878	0.593538	-3.82534	GB50756	FBpp0081980	CG18547-PA		NA	NA	NA
Mrot03438	Mrot03438	-0.189149	7.36925	-2.45586	0.0229832	0.594404	-4.36604	GB46727	FBpp0084466	ball-PB		NA	NA	NA
Mrot08950	Mrot08950	0.968683	1.62436	2.44091	0.0237296	0.596919	-3.35518	GB51482	FBpp0300436	CG34417-PN		NA	NA	NA
Mrot11040	Mrot11040	-0.297575	3.1931	-2.441	0.023725	0.596919	-3.64669	NA	NA	NA		NA	NA	NA
Mrot09843	Mrot09843	-0.269873	3.62963	-2.44747	0.0233992	0.596919	-3.72732	GB48424	LOW_SIMILARITY	NA		NA	NA	NA
Mrot07908	Mrot07908	-0.220877	5.36021	-2.44272	0.0236383	0.596919	-4.13417	GB41368	LOW_SIMILARITY	NA		NA	NA	NA
Mrot00395	Mrot00395	-0.25247	6.23995	-2.44992	0.0232771	0.596919	-4.28178	GB44160	FBpp0305197	Dpy-30L2-PB		0	0	1
Mrot10068	Mrot10068	-0.218079	6.97806	-2.44732	0.0234067	0.596919	-4.36231	GB47341	FBpp0075212	CG5027-PA		NA	NA	NA
Mrot13285	Mrot13285	-0.164412	8.92499	-2.44797	0.0233742	0.596919	-4.38619	GB47488	FBpp0072616	Klp61F-PA		NA	NA	NA
Mrot03219	Mrot03219	-0.247744	7.60842	-2.44626	0.0234599	0.596919	-4.38909	GB50885	LOW_SIMILARITY	NA		NA	NA	NA
Mrot02458	Mrot02458	0.170245	7.5462	2.44238	0.0236553	0.596919	-4.39853	GB41804	FBpp0073438	CG2025-PA		0	1	0
Mrot05943	Mrot05943	-0.483924	2.19402	-2.41493	0.0250803	0.597445	-3.4836	GB49524	FBpp0073009	CG12006-PB		NA	NA	NA
Mrot04535	Mrot04535	-0.300343	2.28473	-2.42559	0.0245176	0.597445	-3.49735	GB54186	FBpp0078348	rev7-PA		NA	NA	NA
Mrot01778	Mrot01778	-0.449836	3.04563	-2.41588	0.0250298	0.597445	-3.64355	NA	NA	NA		NA	NA	NA
Mrot06536	Mrot06536	-0.210655	3.5773	-2.43496	0.0240331	0.597445	-3.7429	GB40102	FBpp0077448	CG9870-PA		NA	NA	NA
Mrot13165	Mrot13165	0.285085	3.78492	2.42271	0.0246685	0.597445	-3.83133	NA	NA	NA		NA	NA	NA
Mrot01437	Mrot01437	-0.505017	3.98545	-2.41311	0.0251776	0.597445	-3.86022	GB47665	FBpp0304502	gny-PB		NA	NA	NA
Mrot04272	Mrot04272	-0.17635	4.91668	-2.42355	0.0246246	0.597445	-4.06496	GB46598	LOW_SIMILARITY	NA		NA	NA	NA
Mrot06790	Mrot06790	-0.272953	5.6391	-2.43274	0.0241469	0.597445	-4.20275	GB46387	FBpp0087589	l(2)k10201-PA		0	1	0
Mrot10486	Mrot10486	0.158308	5.69115	2.43175	0.0241978	0.597445	-4.23513	GB48628	FBpp0291834	ps-PM		NA	NA	NA
Mrot13370	Mrot13370	-0.36766	5.81436	-2.42073	0.0247729	0.597445	-4.25818	GB50094	FBpp0078425	Mms19-PB		0	1	0
Mrot01425	Mrot01425	-0.241946	5.85778	-2.41547	0.0250514	0.597445	-4.28776	GB50346	FBpp0089217	eIF2B-epsilon-PB		NA	NA	NA
Mrot00398	Mrot00398	-0.144559	6.01002	-2.41381	0.0251403	0.597445	-4.32329	GB44156	FBpp0070637	Nsun2-PA		0	1	0
Mrot08331	Mrot08331	-0.185859	6.31835	-2.42262	0.024673	0.597445	-4.34519	GB46409	FBpp0087957	CG30380-PA		NA	NA	NA
Mrot01746	Mrot01746	-0.256692	6.76395	-2.42991	0.0242931	0.597445	-4.37808	GB54313	FBpp0074279	CG6847-PA		NA	NA	NA
Mrot12870	Mrot12870	-0.238915	6.88083	-2.4223	0.0246903	0.597445	-4.40493	NA	NA	NA		NA	NA	NA
Mrot12085	Mrot12085	-0.0950302	8.8447	-2.43176	0.0241974	0.597445	-4.41831	GB50193	FBpp0289609	CkIalpha-PD		NA	NA	NA
Mrot04102	Mrot04102	0.105754	8.88905	2.43062	0.0242563	0.597445	-4.4204	GB48531	FBpp0079648	RnrL-PA		NA	NA	NA
Mrot10574	Mrot10574	0.159551	8.37792	2.42898	0.0243411	0.597445	-4.42479	GB44431	FBpp0083906	Pros26.4-PA		0	1	0
Mrot00250	Mrot00250	0.168725	7.33365	2.42114	0.0247514	0.597445	-4.43561	GB43189	FBpp0297935	CG7627-PB		NA	NA	NA
Mrot08888	Mrot08888	-0.0987161	7.0204	-2.4128	0.0251943	0.597445	-4.43678	GB46929	FBpp0085775	CG15118-PB		NA	NA	NA
Mrot04802	Mrot04802	0.497188	1.948	2.40362	0.0256901	0.600595	-3.48729	GB49574	LOW_SIMILARITY	NA		0	1	0
Mrot03559	Mrot03559	-0.500895	3.10968	-2.40239	0.0257575	0.600595	-3.70532	GB43794	FBpp0072363	gsb-n-PA		0	1	0
Mrot11531	Mrot11531	-0.215302	5.07527	-2.40637	0.0255409	0.600595	-4.13411	GB46534	FBpp0072116	CG16787-PA		0	1	0
Mrot05149	Mrot05149	-0.124142	6.15622	-2.40835	0.0254338	0.600595	-4.35388	GB53581	FBpp0305595	blos4-PB		0	1	0
Mrot12901	Mrot12901	-0.140209	6.20259	-2.40276	0.0257372	0.600595	-4.37143	GB51643	FBpp0082984	CG7993-PA		NA	NA	NA
Mrot07086	Mrot07086	-0.329799	7.02654	-2.4023	0.0257626	0.600595	-4.45325	GB44578	LOW_SIMILARITY	NA		NA	NA	NA
Mrot10073	Mrot10073	0.69824	0.579928	2.39839	0.0259772	0.602499	-3.33943	GB43369	FBpp0077068	CG3355-PA		NA	NA	NA
Mrot01888	Mrot01888	-0.202733	4.66258	-2.39421	0.0262083	0.602499	-4.06525	GB44861	LOW_SIMILARITY	NA		NA	NA	NA
Mrot01526	Mrot01526	-0.198256	5.61652	-2.39779	0.0260101	0.602499	-4.27132	GB47820	FBpp0079846	crol-PB		NA	NA	NA
Mrot11274	Mrot11274	0.476702	6.36949	2.39477	0.0261772	0.602499	-4.41938	GB54474	FBpp0088649	MESK2-PB		NA	NA	NA
Mrot07653	Mrot07653	-0.24949	9.24542	-2.39457	0.0261884	0.602499	-4.49	NA	NA	NA		NA	NA	NA
Mrot04033	Mrot04033	0.244586	4.86389	2.38896	0.0265017	0.607557	-4.14312	GB55892	FBpp0307248	l(2)09851-PB		0	1	0
Mrot10407	Mrot10407	-0.138184	6.00739	-2.38678	0.0266242	0.608678	-4.37528	GB45664	LOW_SIMILARITY	NA		NA	NA	NA
Mrot03328	Mrot03328	-0.688763	-0.439719	-2.38135	0.0269319	0.611566	-3.36181	GB42923	FBpp0086201	veg-PB		NA	NA	NA
Mrot13102	Mrot13102	-0.551908	2.00357	-2.38205	0.0268921	0.611566	-3.51682	GB54598	FBpp0304951	CG42575-PB		NA	NA	NA
Mrot09134	Mrot09134	0.375696	1.79197	2.37082	0.0275381	0.611566	-3.52457	GB55930	FBpp0112137	CG6225-PB		NA	NA	NA
Mrot11066	Mrot11066	-0.304004	3.93546	-2.38038	0.0269873	0.611566	-3.91055	NA	NA	NA		NA	NA	NA
Mrot03652	Mrot03652	-0.24991	4.8097	-2.37814	0.0271156	0.611566	-4.11867	GB44310	FBpp0297929	l(3)neo38-PJ		NA	NA	NA
Mrot11503	Mrot11503	0.342536	5.53585	2.37562	0.0272605	0.611566	-4.3098	GB42110	FBpp0303547	Slob-PH		0	1	0
Mrot08662	Mrot08662	-0.171853	6.60283	-2.3715	0.0274988	0.611566	-4.48376	GB48575	FBpp0081123	CG10055-PA		NA	NA	NA
Mrot08233	Mrot08233	0.130535	6.75191	2.37344	0.0273862	0.611566	-4.49748	GB45394	FBpp0083246	CG4390-PA		0	1	0
Mrot10093	Mrot10093	-0.162107	6.9066	-2.37589	0.0272447	0.611566	-4.50017	GB54227	FBpp0075344	CG7650-PA		NA	NA	NA
Mrot03695	Mrot03695	-0.32047	7.49092	-2.37039	0.0275633	0.611566	-4.53673	GB49623	FBpp0303974	CG3967-PF		NA	NA	NA
Mrot00907	Mrot00907	0.191389	7.58959	2.37167	0.0274891	0.611566	-4.53732	GB53690	FBpp0087723	sec31-PA		NA	NA	NA
Mrot12332	Mrot12332	-0.905285	0.341287	-2.35385	0.0285421	0.612373	-3.39087	GB45432	LOW_SIMILARITY	NA		NA	NA	NA
Mrot12743	Mrot12743	1.45865	0.378121	2.3563	0.0283952	0.612373	-3.39249	GB50662	FBpp0082643	CG31150-PA		NA	NA	NA
Mrot00216	Mrot00216	-0.586619	1.04279	-2.35657	0.0283787	0.612373	-3.41079	GB43123	FBpp0298359	Cht6-PF		NA	NA	NA
Mrot03137	Mrot03137	1.02629	0.880952	2.35621	0.0284003	0.612373	-3.43145	GB50780	LOW_SIMILARITY	NA		NA	NA	NA
Mrot04792	Mrot04792	1.12378	1.33013	2.35758	0.0283186	0.612373	-3.46015	GB43691	FBpp0082040	CG4115-PA		NA	NA	NA
Mrot05685	Mrot05685	-0.592265	1.4056	-2.35352	0.0285616	0.612373	-3.47113	GB45306	LOW_SIMILARITY	NA		NA	NA	NA
Mrot00710	Mrot00710	-0.305553	3.38821	-2.35506	0.0284695	0.612373	-3.84201	GB51001	LOW_SIMILARITY	NA		NA	NA	NA
Mrot05423	Mrot05423	-0.167147	4.71306	-2.36563	0.0278421	0.612373	-4.13438	GB40338	FBpp0083124	CG14286-PA		NA	NA	NA
Mrot05345	Mrot05345	-0.143729	5.02946	-2.36331	0.0279787	0.612373	-4.21492	GB41171	FBpp0086303	CG15925-PA		NA	NA	NA
Mrot09572	Mrot09572	-0.23949	5.20955	-2.36088	0.0281223	0.612373	-4.25497	NA	NA	NA		NA	NA	NA
Mrot06084	Mrot06084	0.133854	7.54367	2.36567	0.0278397	0.612373	-4.54822	GB53749	FBpp0071970	levy-PA		1	1	0
Mrot03411	Mrot03411	0.208386	7.00441	2.35451	0.0285022	0.612373	-4.55085	GB42071	FBpp0301097	CG4022-PC		0	1	0
Mrot06184	Mrot06184	-0.141693	7.45958	-2.3574	0.0283291	0.612373	-4.56068	GB45665	FBpp0303790	CG3326-PB		NA	NA	NA
Mrot07197	Mrot07197	1.0744	3.17536	2.34796	0.0288983	0.616661	-3.83595	GB42735	FBpp0290668	nompA-PE		NA	NA	NA
Mrot11376	Mrot11376	0.114075	8.7766	2.34776	0.0289106	0.616661	-4.582	GB54085	FBpp0305717	His3.3A-PD		0	1	0
Mrot02349	Mrot02349	0.302952	4.68755	2.33725	0.0295567	0.617705	-4.19451	GB50900	FBpp0071759	T3dh-PA		0	1	0
Mrot07043	Mrot07043	-0.260004	5.46044	-2.34064	0.0293463	0.617705	-4.34482	GB50077	LOW_SIMILARITY	NA		NA	NA	NA
Mrot12849	Mrot12849	0.176992	5.92217	2.33962	0.0294095	0.617705	-4.45852	NA	NA	NA		NA	NA	NA
Mrot09682	Mrot09682	-0.132681	6.47649	-2.33817	0.0294996	0.617705	-4.53441	GB52516	FBpp0074237	e(y)1-PA		0	1	0
Mrot07107	Mrot07107	0.21949	6.53155	2.34115	0.0293155	0.617705	-4.53923	GB47974	FBpp0081074	alpha-Est7-PA		NA	NA	NA
Mrot08634	Mrot08634	-0.18371	9.43451	-2.34447	0.0291111	0.617705	-4.58639	GB41445	FBpp0075807	CycA-PA		NA	NA	NA
Mrot12163	Mrot12163	0.138816	8.5689	2.34195	0.0292657	0.617705	-4.59361	GB49495	FBpp0076363	S-Lap2-PA		0	0	1
Mrot06456	Mrot06456	-0.128161	7.41178	-2.33778	0.0295237	0.617705	-4.59828	GB48215	FBpp0074022	CG9911-PA		NA	NA	NA
Mrot09174	Mrot09174	-0.232852	4.74503	-2.33337	0.0297982	0.621183	-4.20666	GB43418	LOW_SIMILARITY	NA		NA	NA	NA
Mrot12383	Mrot12383	-0.204583	4.88149	-2.33105	0.0299436	0.622647	-4.23842	GB41922	FBpp0289880	CG42514-PB		NA	NA	NA
Mrot11745	Mrot11745	0.217731	3.71305	2.32691	0.0302052	0.623484	-3.99519	GB53021	FBpp0075533	Meics-PA		NA	NA	NA
Mrot02385	Mrot02385	0.141148	7.03309	2.32842	0.0301095	0.623484	-4.60267	GB40795	FBpp0305782	e(r)-PE		0	0	1
Mrot04095	Mrot04095	0.184774	9.60417	2.32683	0.0302099	0.623484	-4.61946	GB45758	FBpp0077121	Tps1-PA		NA	NA	NA
Mrot10020	Mrot10020	-0.234887	4.66642	-2.32559	0.0302886	0.623553	-4.19959	GB51077	FBpp0110217	Dys-PF		0	1	0
Mrot02645	Mrot02645	0.3381	2.29232	2.31914	0.0307008	0.63047	-3.70393	GB52087	FBpp0084714	CG1443-PA		NA	NA	NA
Mrot01275	Mrot01275	0.15473	8.0085	2.31771	0.0307932	0.630803	-4.64229	GB53319	FBpp0303036	CG5756-PC		NA	NA	NA
Mrot08190	Mrot08190	-0.171778	4.98663	-2.31489	0.0309753	0.632966	-4.29473	GB43978	LOW_SIMILARITY	NA		0	1	0
Mrot10087	Mrot10087	-0.179952	5.39382	-2.31197	0.0311651	0.635276	-4.39821	GB51074	FBpp0075727	CG11534-PA		NA	NA	NA
Mrot02115	Mrot02115	1.10221	-1.13234	2.30478	0.0316376	0.635783	-3.49169	GB44122	FBpp0290181	fa2h-PB		NA	NA	NA
Mrot10493	Mrot10493	0.415154	2.60841	2.30613	0.0315483	0.635783	-3.78523	GB46693	FBpp0071851	CG4329-PA		NA	NA	NA
Mrot11741	Mrot11741	0.203613	4.63793	2.30342	0.0317277	0.635783	-4.24563	GB53019	FBpp0080287	l(2)35Be-PA		0	1	0
Mrot06673	Mrot06673	-0.261295	4.93258	-2.3038	0.0317024	0.635783	-4.29143	GB47177	FBpp0112117	CG7878-PA		NA	NA	NA
Mrot02062	Mrot02062	-0.145942	5.58113	-2.30429	0.0316697	0.635783	-4.45142	GB47592	FBpp0293882	Cks85A-PB		0	1	0
Mrot03625	Mrot03625	-0.131913	6.22119	-2.3077	0.0314451	0.635783	-4.55697	GB44300	FBpp0306210	CG7841-PB		0	1	0
Mrot05021	Mrot05021	-0.210546	7.05329	-2.31014	0.0312852	0.635783	-4.636	GB40091	FBpp0292479	jub-PC		NA	NA	NA
Mrot10837	Mrot10837	-1.54028	-0.221905	-2.28324	0.0330915	0.635884	-3.50899	GB51165	FBpp0079952	Oatp33Eb-PA		NA	NA	NA
Mrot04493	Mrot04493	-0.684714	-0.400978	-2.27335	0.0337796	0.635884	-3.51403	GB41962	LOW_SIMILARITY	NA		NA	NA	NA
Mrot03783	Mrot03783	-0.609309	2.78417	-2.28771	0.0327846	0.635884	-3.82002	GB48146	LOW_SIMILARITY	NA		NA	NA	NA
Mrot13183	Mrot13183	0.69077	2.50259	2.27069	0.0339664	0.635884	-3.83711	GB44482	FBpp0072048	kcc-PC		NA	NA	NA
Mrot12211	Mrot12211	-0.319275	3.47195	-2.28175	0.0331945	0.635884	-3.9912	NA	NA	NA		NA	NA	NA
Mrot12450	Mrot12450	-0.30019	4.02231	-2.2954	0.0322634	0.635884	-4.09962	GB46746	FBpp0073678	Lig4-PA		NA	NA	NA
Mrot04121	Mrot04121	-0.245505	3.8869	-2.27122	0.0339293	0.635884	-4.11865	GB49829	FBpp0081590	CG16790-PA		NA	NA	NA
Mrot06695	Mrot06695	0.549565	4.4335	2.2904	0.0326014	0.635884	-4.22348	GB47176	FBpp0293004	mRpL42-PB		0	1	0
Mrot03658	Mrot03658	-0.197488	4.71543	-2.28546	0.0329391	0.635884	-4.28578	GB44345	LOW_SIMILARITY	NA		0	1	0
Mrot10752	Mrot10752	0.495851	5.02723	2.3003	0.0319351	0.635884	-4.32571	GB53300	FBpp0306050	Nep2-PC		NA	NA	NA
Mrot12020	Mrot12020	-0.24871	5.64665	-2.29394	0.0323618	0.635884	-4.47143	GB50128	LOW_SIMILARITY	NA		NA	NA	NA
Mrot07928	Mrot07928	-0.252035	5.94742	-2.28502	0.0329693	0.635884	-4.55466	NA	NA	NA		NA	NA	NA
Mrot05024	Mrot05024	-0.265799	5.94042	-2.27745	0.0334928	0.635884	-4.55971	GB40089	FBpp0301964	Ca-beta-PN		1	0	0
Mrot02061	Mrot02061	-0.389306	6.44415	-2.29611	0.0322152	0.635884	-4.59219	GB47611	LOW_SIMILARITY	NA		NA	NA	NA
Mrot13060	Mrot13060	-0.230987	6.14722	-2.27933	0.0333621	0.635884	-4.59679	GB46502	FBpp0303898	CG43780-PB		NA	NA	NA
Mrot13084	Mrot13084	0.18313	6.35366	2.27625	0.0335762	0.635884	-4.64235	GB46581	FBpp0071069	Ubc-E2H-PB		0	1	0
Mrot00844	Mrot00844	0.543605	7.04335	2.29647	0.0321911	0.635884	-4.66126	GB41671	FBpp0303906	CG43783-PA		NA	NA	NA
Mrot05854	Mrot05854	0.128256	7.09997	2.29456	0.03232	0.635884	-4.67119	GB55010	FBpp0075741	CG4300-PA		0	1	0
Mrot09176	Mrot09176	-0.134484	6.82675	-2.27967	0.033338	0.635884	-4.68071	GB43485	FBpp0304214	Pex3-PB		NA	NA	NA
Mrot10397	Mrot10397	-0.131503	7.12156	-2.28775	0.0327817	0.635884	-4.68328	GB44507	FBpp0084418	CG6420-PA		NA	NA	NA
Mrot01448	Mrot01448	-0.141589	7.2315	-2.28718	0.0328206	0.635884	-4.68798	GB50364	FBpp0080638	ncm-PA		NA	NA	NA
Mrot00248	Mrot00248	-0.225765	7.4146	-2.28921	0.0326822	0.635884	-4.69031	GB43130	LOW_SIMILARITY	NA		1	0	0
Mrot08248	Mrot08248	-0.133419	7.02973	-2.27636	0.0335687	0.635884	-4.69892	GB41027	FBpp0075353	CG7945-PA		NA	NA	NA
Mrot08737	Mrot08737	-0.264843	8.09532	-2.28742	0.0328047	0.635884	-4.69976	GB54427	FBpp0087152	RnrS-PA		0	1	0
Mrot07487	Mrot07487	0.166446	7.61473	2.28542	0.0329418	0.635884	-4.70311	GB43905	FBpp0304305	CG2970-PB		NA	NA	NA
Mrot04352	Mrot04352	-0.139277	7.3442	-2.28022	0.0333002	0.635884	-4.70538	GB45628	FBpp0303745	CG10189-PB		0	1	0
Mrot04016	Mrot04016	0.217582	7.46991	2.2761	0.0335866	0.635884	-4.71832	GB48693	FBpp0112471	CG17514-PA		NA	NA	NA
Mrot00159	Mrot00159	0.235198	9.68538	2.2703	0.0339939	0.635884	-4.72685	GB46565	FBpp0083611	PyK-PA		0	0	1
Mrot02387	Mrot02387	-0.150333	7.99031	-2.27168	0.0338969	0.635884	-4.73021	GB40782	FBpp0080052	Nnp-1-PA		0	1	0
Mrot07664	Mrot07664	0.173375	7.82336	2.26968	0.0340378	0.635884	-4.73408	GB54573	FBpp0291495	Rpn3-PA		0	1	0
Mrot00942	Mrot00942	-0.128377	6.38186	-2.26734	0.0342036	0.63611	-4.66164	GB49114	FBpp0305927	CG2875-PC		0	1	0
Mrot06031	Mrot06031	-0.139752	6.43039	-2.26742	0.0341981	0.63611	-4.66417	GB53700	FBpp0070226	CG12773-PA		NA	NA	NA
Mrot12195	Mrot12195	0.811162	1.19003	2.26534	0.034346	0.637091	-3.61846	GB49046	FBpp0088796	rho-5-PA		NA	NA	NA
Mrot01464	Mrot01464	-0.129603	8.39868	-2.26381	0.0344554	0.637091	-4.74327	GB50372	FBpp0086416	Ranbp11-PA		NA	NA	NA
Mrot07914	Mrot07914	0.163948	7.96022	2.26336	0.0344873	0.637091	-4.74587	GB41363	FBpp0073292	Rpt3-PA		0	1	0
Mrot10943	Mrot10943	0.599753	0.620119	2.26116	0.0346456	0.637142	-3.56562	GB45028	FBpp0297739	CG11034-PB		NA	NA	NA
Mrot00959	Mrot00959	1.25188	1.7501	2.26011	0.034721	0.637142	-3.70313	GB49073	FBpp0304821	CG43861-PA		NA	NA	NA
Mrot04881	Mrot04881	-0.210982	6.23775	-2.26068	0.0346801	0.637142	-4.64886	GB53196	FBpp0087918	CG12822-PB		NA	NA	NA
Mrot12171	Mrot12171	-0.26566	3.74472	-2.25837	0.0348466	0.637195	-4.11991	GB51368	FBpp0073529	CG4407-PB		NA	NA	NA
Mrot08712	Mrot08712	-0.280935	4.84587	-2.25475	0.0351088	0.637195	-4.37147	GB50208	FBpp0077775	CG11454-PA		0	1	0
Mrot02554	Mrot02554	-0.206965	6.64946	-2.25781	0.0348872	0.637195	-4.70641	GB41910	FBpp0075918	Plod-PB		NA	NA	NA
Mrot07530	Mrot07530	-0.241376	7.43748	-2.25485	0.0351016	0.637195	-4.75392	GB40494	LOW_SIMILARITY	NA		NA	NA	NA
Mrot02406	Mrot02406	-0.185161	7.50405	-2.25503	0.0350884	0.637195	-4.75714	GB51685	FBpp0305075	nopo-PB		NA	NA	NA
Mrot05406	Mrot05406	-0.672708	0.713005	-2.25181	0.0353235	0.63829	-3.56744	GB43923	LOW_SIMILARITY	NA		0	1	0
Mrot10064	Mrot10064	0.29294	2.62691	2.25201	0.0353084	0.63829	-3.89254	GB52661	FBpp0291246	CG34384-PB		NA	NA	NA
Mrot04228	Mrot04228	0.811164	-1.11709	2.23439	0.0366186	0.6448	-3.58769	GB52844	FBpp0303042	CG43729-PA		NA	NA	NA
Mrot08160	Mrot08160	0.575551	1.37777	2.23828	0.0363259	0.6448	-3.69119	NA	NA	NA		NA	NA	NA
Mrot00859	Mrot00859	0.436656	1.65115	2.23548	0.0365364	0.6448	-3.73534	GB41664	FBpp0305749	GXIVsPLA2-PD		NA	NA	NA
Mrot04307	Mrot04307	-0.246617	3.19159	-2.23837	0.0363189	0.6448	-4.02303	GB42965	FBpp0075915	Ir68a-PA		NA	NA	NA
Mrot07076	Mrot07076	-0.300558	3.39191	-2.24336	0.0359464	0.6448	-4.0385	GB42300	LOW_SIMILARITY	NA		1	0	0
Mrot01424	Mrot01424	0.777662	3.3089	2.23552	0.0365332	0.6448	-4.07472	GB52656	FBpp0304846	Clect27-PB		NA	NA	NA
Mrot02668	Mrot02668	-0.223648	4.11112	-2.23758	0.0363786	0.6448	-4.22835	GB52043	FBpp0302535	Ada2a-PG		NA	NA	NA
Mrot00168	Mrot00168	-0.178165	4.3763	-2.24435	0.0358731	0.6448	-4.28207	GB45102	FBpp0070165	mus81-PA		NA	NA	NA
Mrot06359	Mrot06359	0.277632	4.29639	2.24228	0.0360266	0.6448	-4.29237	GB50680	FBpp0078636	CG3792-PA		NA	NA	NA
Mrot08921	Mrot08921	-0.0856182	6.60263	-2.23637	0.0364691	0.6448	-4.74315	GB41305	FBpp0078478	Gnf1-PA		NA	NA	NA
Mrot03495	Mrot03495	0.15958	6.65251	2.23859	0.0363029	0.6448	-4.74525	GB49047	FBpp0083843	Tbp-1-PA		0	1	0
Mrot12682	Mrot12682	-0.124725	7.00518	-2.23539	0.0365435	0.6448	-4.775	GB48928	FBpp0072035	CG5554-PA		0	1	0
Mrot12310	Mrot12310	0.724663	-0.534607	2.21878	0.037817	0.646155	-3.58958	GB43155	FBpp0086650	CG8323-PA		NA	NA	NA
Mrot03239	Mrot03239	1.62603	-2.86547	2.2301	0.0369446	0.646155	-3.71112	GB48540	LOW_SIMILARITY	NA		NA	NA	NA
Mrot02612	Mrot02612	0.501904	3.50269	2.21511	0.0381034	0.646155	-4.15847	GB41343	FBpp0297069	dally-PB		NA	NA	NA
Mrot06209	Mrot06209	0.415571	4.02073	2.22127	0.0376234	0.646155	-4.26682	GB52555	FBpp0301128	CG43444-PD		NA	NA	NA
Mrot12528	Mrot12528	-0.21349	4.16585	-2.22063	0.037673	0.646155	-4.27319	GB42957	LOW_SIMILARITY	NA		0	1	0
Mrot04898	Mrot04898	-0.186475	4.57419	-2.21587	0.0380438	0.646155	-4.38296	GB46457	FBpp0085870	CG12263-PA		NA	NA	NA
Mrot10976	Mrot10976	0.260359	5.17336	2.22262	0.0375187	0.646155	-4.53051	GB43223	FBpp0080255	dyn-p25-PA		0	0	1
Mrot09278	Mrot09278	-0.200886	5.2704	-2.21315	0.0382571	0.646155	-4.5498	GB51608	LOW_SIMILARITY	NA		NA	NA	NA
Mrot06324	Mrot06324	-0.152232	5.42121	-2.21965	0.037749	0.646155	-4.57445	GB40146	FBpp0072476	RabX6-PA		0	1	0
Mrot09555	Mrot09555	-0.170255	5.42079	-2.21342	0.0382358	0.646155	-4.58171	GB46426	LOW_SIMILARITY	NA		NA	NA	NA
Mrot05783	Mrot05783	-0.124419	6.03209	-2.21607	0.0380284	0.646155	-4.70331	GB47383	FBpp0074971	U4-U6-60K-PA		NA	NA	NA
Mrot07559	Mrot07559	-0.191298	6.63541	-2.23233	0.0367753	0.646155	-4.7486	GB52307	FBpp0079846	crol-PB		NA	NA	NA
Mrot07820	Mrot07820	-0.129935	6.36391	-2.21356	0.0382247	0.646155	-4.75494	GB46972	FBpp0078760	CG7371-PA		NA	NA	NA
Mrot11671	Mrot11671	-0.164376	6.78827	-2.21861	0.0378302	0.646155	-4.79065	GB52804	FBpp0078888	frj-PA		NA	NA	NA
Mrot05845	Mrot05845	0.160315	6.89976	2.22033	0.0376964	0.646155	-4.7999	GB55014	FBpp0085458	Rab2-PA		0	1	0
Mrot11009	Mrot11009	-0.214115	7.0054	-2.21961	0.0377518	0.646155	-4.8022	GB43178	FBpp0077507	mio-PA		0	1	0
Mrot03589	Mrot03589	-0.244686	7.57194	-2.22761	0.0371349	0.646155	-4.80887	GB47347	LOW_SIMILARITY	NA		NA	NA	NA
Mrot02026	Mrot02026	-0.100889	8.13522	-2.22203	0.037564	0.646155	-4.8228	GB49406	FBpp0078043	Glg1-PA		NA	NA	NA
Mrot10925	Mrot10925	0.0929371	8.16616	2.21833	0.0378515	0.646155	-4.82945	GB45014	FBpp0082467	CG7262-PA		NA	NA	NA
Mrot02236	Mrot02236	-0.115075	7.82562	-2.21439	0.03816	0.646155	-4.83801	GB52500	FBpp0071892	Fib-PA		0	1	0
Mrot12990	Mrot12990	0.297458	3.08367	2.20939	0.0385545	0.648531	-4.06047	GB47081	LOW_SIMILARITY	NA		1	0	0
Mrot11110	Mrot11110	1.08295	3.18389	2.20953	0.0385428	0.648531	-4.09171	GB55287	LOW_SIMILARITY	NA		1	0	0
Mrot09254	Mrot09254	0.149731	7.44072	2.20823	0.0386464	0.648757	-4.84495	GB40031	FBpp0087969	Prosalpha1-PB		NA	NA	NA
Mrot02890	Mrot02890	0.673288	1.44867	2.20564	0.0388521	0.649575	-3.75972	GB55481	FBpp0304336	Ca-alpha1D-PE		1	0	0
Mrot02884	Mrot02884	-0.244596	5.37008	-2.2065	0.0387835	0.649575	-4.57863	GB55529	FBpp0080671	Jwa-PA		NA	NA	NA
Mrot07230	Mrot07230	0.270065	6.97371	2.20411	0.0389747	0.650312	-4.83481	GB46146	FBpp0304645	nrv2-PG		NA	NA	NA
Mrot05458	Mrot05458	0.534397	3.50661	2.19627	0.0396072	0.650505	-4.18829	GB47941	FBpp0089339	CrebA-PB		1	0	0
Mrot10734	Mrot10734	0.162168	4.4241	2.19451	0.0397499	0.650505	-4.40529	GB42844	FBpp0085412	CG30440-PA		NA	NA	NA
Mrot02388	Mrot02388	-0.154161	5.30968	-2.20159	0.039177	0.650505	-4.58651	GB40798	FBpp0304606	x16-PB		0	1	0
Mrot02096	Mrot02096	-0.191016	6.15176	-2.19424	0.0397723	0.650505	-4.75298	GB44114	FBpp0079846	crol-PB		NA	NA	NA
Mrot01040	Mrot01040	-0.178605	6.42075	-2.1998	0.0393209	0.650505	-4.78781	NA	NA	NA		NA	NA	NA
Mrot02797	Mrot02797	-0.122481	7.78633	-2.20247	0.0391064	0.650505	-4.86001	GB49468	FBpp0073679	CG2691-PA		0	1	0
Mrot00931	Mrot00931	0.166896	9.19776	2.19865	0.0394137	0.650505	-4.86267	GB49106	FBpp0305101	alpha-Spec-PC		NA	NA	NA
Mrot02195	Mrot02195	-0.113504	8.46953	-2.19588	0.0396388	0.650505	-4.86994	GB50832	FBpp0081156	Ref1-PA		0	1	0
Mrot00847	Mrot00847	0.136098	8.06569	2.19625	0.0396082	0.650505	-4.87101	GB52675	FBpp0078278	Rpn5-PA		NA	NA	NA
Mrot09969	Mrot09969	-0.110953	8.22458	-2.19509	0.0397027	0.650505	-4.8724	GB54268	FBpp0111933	CG3714-PF		0	1	0
Mrot03142	Mrot03142	-0.546302	2.41387	-2.19061	0.0400689	0.654063	-3.91953	GB41210	FBpp0074536	Tim9b-PC		0	1	0
Mrot05430	Mrot05430	-0.121662	5.52359	-2.18807	0.0402777	0.656177	-4.65221	GB42561	FBpp0077650	Tfb4-PA		NA	NA	NA
Mrot00787	Mrot00787	0.562797	1.23795	2.18242	0.0407465	0.657499	-3.75579	GB46360	FBpp0070634	Fas2-PB		1	0	0
Mrot05373	Mrot05373	0.680508	1.32153	2.18146	0.0408262	0.657499	-3.76693	GB51422	FBpp0076513	CG14838-PA		NA	NA	NA
Mrot05906	Mrot05906	0.3722	1.88426	2.18436	0.0405851	0.657499	-3.85805	GB50389	LOW_SIMILARITY	NA		NA	NA	NA
Mrot09979	Mrot09979	-0.221976	5.17641	-2.18335	0.0406687	0.657499	-4.58003	GB51040	FBpp0288416	CG15618-PB		NA	NA	NA
Mrot12884	Mrot12884	0.189258	6.57097	2.18135	0.0408355	0.657499	-4.84311	GB43909	FBpp0293011	PMCA-PQ		NA	NA	NA
Mrot11776	Mrot11776	-0.103657	7.27875	-2.18456	0.0405686	0.657499	-4.88258	GB52994	FBpp0085725	Elongin-C-PB		0	1	0
Mrot01774	Mrot01774	0.160318	5.79249	2.17959	0.0409826	0.658587	-4.73727	GB51360	FBpp0072077	IntS1-PA		NA	NA	NA
Mrot03766	Mrot03766	-1.86459	-1.11369	-2.17863	0.0410634	0.658606	-3.67475	GB48173	FBpp0088037	CG12164-PA		NA	NA	NA
Mrot06670	Mrot06670	-0.286851	4.35812	-2.17516	0.0413558	0.660734	-4.39647	GB51720	FBpp0079411	FucTB-PA		NA	NA	NA
Mrot01167	Mrot01167	0.573238	5.1887	2.17528	0.0413449	0.660734	-4.60382	GB42579	FBpp0100136	norpA-PC		NA	NA	NA
Mrot07540	Mrot07540	0.45859	2.67738	2.17392	0.0414604	0.66113	-4.04582	GB52281	FBpp0306674	Nrx-1-PC		NA	NA	NA
Mrot02825	Mrot02825	-0.223888	4.44565	-2.17247	0.0415829	0.661808	-4.43318	GB54647	FBpp0083936	CG6182-PA		NA	NA	NA
Mrot00560	Mrot00560	0.470016	0.568477	2.15362	0.043212	0.664698	-3.72923	GB48913	FBpp0301712	Rbp6-PF		1	0	0
Mrot13018	Mrot13018	0.257698	2.72874	2.16465	0.0422515	0.664698	-4.06526	GB44128	FBpp0111655	lmgA-PB		NA	NA	NA
Mrot07372	Mrot07372	-0.512474	3.20317	-2.15111	0.0434327	0.664698	-4.17061	GB53705	FBpp0289431	CG6282-PC		NA	NA	NA
Mrot01934	Mrot01934	-0.2417	3.30168	-2.16172	0.0425052	0.664698	-4.17869	GB40599	FBpp0071482	CG15651-PA		NA	NA	NA
Mrot05859	Mrot05859	-0.240393	3.89852	-2.15175	0.0433761	0.664698	-4.33452	GB51620	FBpp0111965	CG2906-PD		NA	NA	NA
Mrot11883	Mrot11883	-0.350222	4.05241	-2.15962	0.0426875	0.664698	-4.35005	GB52511	FBpp0072224	CG3570-PA		NA	NA	NA
Mrot03374	Mrot03374	-0.143233	3.98192	-2.1509	0.0434511	0.664698	-4.37362	GB48638	FBpp0083975	Atg6-PA		NA	NA	NA
Mrot11529	Mrot11529	-0.146845	4.30572	-2.15857	0.0427783	0.664698	-4.4242	GB46532	FBpp0070431	Bzd-PB		0	1	0
Mrot12689	Mrot12689	0.203858	4.6226	2.1545	0.0431344	0.664698	-4.52202	GB51622	FBpp0300948	sm-PU		1	0	0
Mrot12915	Mrot12915	0.220337	5.27919	2.15611	0.0429932	0.664698	-4.67512	GB47894	FBpp0079568	Ror-PA		NA	NA	NA
Mrot10013	Mrot10013	0.159319	5.4478	2.15656	0.0429543	0.664698	-4.70626	GB50964	FBpp0305464	CG32479-PB		NA	NA	NA
Mrot06716	Mrot06716	-0.17419	5.61148	-2.15554	0.0430428	0.664698	-4.72959	GB50638	FBpp0073636	CG11178-PB		0	1	0
Mrot00641	Mrot00641	0.109797	6.04827	2.16478	0.0422403	0.664698	-4.80342	GB49458	FBpp0074426	CG7280-PA		0	1	0
Mrot08372	Mrot08372	-0.237974	6.25729	-2.16027	0.0426305	0.664698	-4.83439	GB51802	LOW_SIMILARITY	NA		0	1	0
Mrot06173	Mrot06173	-0.14759	6.18159	-2.15177	0.0433743	0.664698	-4.84202	GB45673	FBpp0079549	CG5731-PA		NA	NA	NA
Mrot06258	Mrot06258	-0.121102	6.37453	-2.15136	0.0434106	0.664698	-4.87039	GB55105	LOW_SIMILARITY	NA		NA	NA	NA
Mrot12850	Mrot12850	0.140827	6.59421	2.16006	0.0426487	0.664698	-4.88741	GB48852	FBpp0088858	glo-PA		0	1	0
Mrot11064	Mrot11064	-0.24897	7.18345	-2.16901	0.0418778	0.664698	-4.90476	GB52560	FBpp0076918	pen-PA		NA	NA	NA
Mrot10317	Mrot10317	0.173228	11.9016	2.16646	0.042096	0.664698	-4.91566	GB52212	FBpp0305348	Ubi-p63E-PD		0	1	0
Mrot05353	Mrot05353	0.11686	7.32585	2.16192	0.0424876	0.664698	-4.92705	GB41176	FBpp0084140	PQBP1-PA		0	1	0
Mrot03254	Mrot03254	-0.1167	7.61835	-2.15202	0.0433526	0.664698	-4.95126	GB48597	FBpp0291346	CG5946-PF		NA	NA	NA
Mrot05237	Mrot05237	0.838302	-1.3551	2.14612	0.0438754	0.666855	-3.71039	GB42975	LOW_SIMILARITY	NA		NA	NA	NA
Mrot12206	Mrot12206	-0.486169	1.0473	-2.14599	0.0438876	0.666855	-3.77723	GB55799	LOW_SIMILARITY	NA		NA	NA	NA
Mrot05194	Mrot05194	0.180188	5.41338	2.14568	0.0439145	0.666855	-4.72274	GB46070	FBpp0080139	Smg5-PB		NA	NA	NA
Mrot04403	Mrot04403	-0.18791	6.03304	-2.14621	0.0438679	0.666855	-4.82619	GB44410	FBpp0081634	CG9467-PA		NA	NA	NA
Mrot00679	Mrot00679	0.468033	0.817098	2.13574	0.0448096	0.667886	-3.78532	GB50553	FBpp0083736	CG6688-PA		NA	NA	NA
Mrot11931	Mrot11931	1.21192	2.05765	2.13988	0.0444346	0.667886	-3.93196	GB55219	FBpp0082774	CG10311-PA		NA	NA	NA
Mrot10803	Mrot10803	0.531848	2.25561	2.13434	0.0449371	0.667886	-4.02386	GB46425	FBpp0302564	miple-PC		NA	NA	NA
Mrot12375	Mrot12375	-0.154831	3.73495	-2.1376	0.0446409	0.667886	-4.33322	GB41824	FBpp0077576	CG18317-PA		0	1	0
Mrot04114	Mrot04114	-0.248845	3.8095	-2.1355	0.0448313	0.667886	-4.35197	GB43495	FBpp0292534	CG31381-PD		NA	NA	NA
Mrot04616	Mrot04616	0.168905	4.94247	2.13419	0.0449507	0.667886	-4.63156	GB41718	FBpp0290467	CG42553-PA		NA	NA	NA
Mrot11784	Mrot11784	-0.179297	5.10869	-2.13896	0.0445182	0.667886	-4.64282	GB44173	FBpp0077350	cnir-PA		NA	NA	NA
Mrot01500	Mrot01500	-0.162961	5.87616	-2.13575	0.0448086	0.667886	-4.8183	GB48974	FBpp0307562	MED31-PD		0	1	0
Mrot01969	Mrot01969	-0.162791	5.97474	-2.13887	0.0445256	0.667886	-4.82879	GB52061	FBpp0070911	l(1)G0148-PA		NA	NA	NA
Mrot01905	Mrot01905	-0.233999	6.02987	-2.13763	0.0446383	0.667886	-4.84019	GB49349	FBpp0073088	CG1311-PA		0	1	0
Mrot09112	Mrot09112	-0.154966	6.38085	-2.14225	0.0442221	0.667886	-4.887	GB49643	FBpp0082063	CG5844-PA		0	1	0
Mrot04407	Mrot04407	0.127258	6.88003	2.14276	0.0441761	0.667886	-4.94093	GB50299	FBpp0087973	CG1550-PA		NA	NA	NA
Mrot08145	Mrot08145	0.141831	14.1406	2.1295	0.0453793	0.673045	-4.98372	GB40866	FBpp0082519	Hsc70-4-PB		1	0	0
Mrot11578	Mrot11578	-0.235363	4.08019	-2.12786	0.0455309	0.674086	-4.4216	GB48830	LOW_SIMILARITY	NA		NA	NA	NA
Mrot12426	Mrot12426	-0.191297	6.2603	-2.12486	0.0458075	0.67697	-4.90097	GB55364	FBpp0084791	Ptp99A-PA		NA	NA	NA
Mrot13334	Mrot13334	-0.252356	4.52176	-2.12348	0.0459357	0.677653	-4.52755	GB44052	LOW_SIMILARITY	NA		NA	NA	NA
Mrot02157	Mrot02157	-1.21643	0.469399	-2.12218	0.046057	0.678048	-3.73458	GB50795	FBpp0305655	AP-2-PC		NA	NA	NA
Mrot08895	Mrot08895	-0.558779	4.58092	-2.12144	0.0461263	0.678048	-4.53293	GB46881	LOW_SIMILARITY	NA		NA	NA	NA
Mrot00828	Mrot00828	0.573166	1.81278	2.11901	0.0463529	0.678829	-3.97152	GB43702	FBpp0289481	CG42458-PA		NA	NA	NA
Mrot10979	Mrot10979	0.533199	2.17087	2.11956	0.0463017	0.678829	-4.03321	GB43095	FBpp0071536	cv-2-PA		0	0	1
Mrot10046	Mrot10046	-0.172684	5.28148	-2.11757	0.0464883	0.678829	-4.7198	GB51120	FBpp0076386	Oseg1-PA		NA	NA	NA
Mrot10030	Mrot10030	-0.147874	6.9541	-2.11736	0.0465075	0.678829	-4.9889	GB48341	FBpp0070998	CG32732-PA		NA	NA	NA
Mrot03458	Mrot03458	0.13228	6.42182	2.11595	0.0466406	0.679573	-4.94786	GB40901	FBpp0084726	Cpsf100-PA		0	1	0
Mrot05979	Mrot05979	1.66972	-1.5302	2.10803	0.047392	0.679712	-3.76172	GB52895	FBpp0288885	CG42269-PE		NA	NA	NA
Mrot06155	Mrot06155	0.599497	0.882423	2.11277	0.0469411	0.679712	-3.82417	NA	NA	NA		NA	NA	NA
Mrot09552	Mrot09552	0.624208	1.8289	2.11018	0.0471871	0.679712	-3.95986	GB44723	LOW_SIMILARITY	NA		NA	NA	NA
Mrot01395	Mrot01395	-0.826575	3.37379	-2.11009	0.0471954	0.679712	-4.27879	GB52321	FBpp0291866	CG42675-PD		NA	NA	NA
Mrot01829	Mrot01829	0.466106	3.61739	2.10634	0.0475535	0.679712	-4.35617	GB45293	LOW_SIMILARITY	NA		NA	NA	NA
Mrot12737	Mrot12737	-0.122352	5.27083	-2.11422	0.0468034	0.679712	-4.73054	GB53615	FBpp0087526	CG1418-PA		0	1	0
Mrot13363	Mrot13363	-0.167925	5.62472	-2.10784	0.0474104	0.679712	-4.8191	GB50108	FBpp0075940	CG7638-PA		0	1	0
Mrot07770	Mrot07770	-0.158372	6.10271	-2.1065	0.047538	0.679712	-4.90953	NA	NA	NA		NA	NA	NA
Mrot07953	Mrot07953	0.159256	6.05275	2.10725	0.0474667	0.679712	-4.91037	NA	NA	NA		NA	NA	NA
Mrot06610	Mrot06610	-0.203861	7.22113	-2.11204	0.0470104	0.679712	-5.01085	GB44008	FBpp0305171	Tango10-PC		NA	NA	NA
Mrot02309	Mrot02309	-0.144002	7.66537	-2.11407	0.0468174	0.679712	-5.02048	GB43502	FBpp0293859	CG1104-PC		NA	NA	NA
Mrot05205	Mrot05205	-0.419149	3.87193	-2.10361	0.0478163	0.679944	-4.41145	GB46043	FBpp0078648	CG14040-PA		NA	NA	NA
Mrot13181	Mrot13181	0.675593	4.39033	2.1044	0.0477401	0.679944	-4.55133	GB48667	FBpp0087831	Mal-A8-PA		NA	NA	NA
Mrot03723	Mrot03723	-0.154779	7.04379	-2.10481	0.0477002	0.679944	-5.01758	GB46464	FBpp0304399	CG32103-PD		0	1	0
Mrot13094	Mrot13094	-0.281915	3.47256	-2.10055	0.0481118	0.681985	-4.32498	NA	NA	NA		NA	NA	NA
Mrot00227	Mrot00227	0.429223	5.47715	2.10041	0.0481246	0.681985	-4.80928	GB43116	FBpp0306952	Scp1-PB		0	1	0
Mrot06127	Mrot06127	-0.238312	6.07897	-2.0985	0.0483102	0.682279	-4.91194	GB47048	LOW_SIMILARITY	NA		NA	NA	NA
Mrot02378	Mrot02378	0.122099	7.80752	2.09868	0.0482927	0.682279	-5.05002	GB48207	FBpp0112987	CG13349-PF		0	1	0
Mrot05930	Mrot05930	0.559572	1.23047	2.097	0.048456	0.683172	-3.8978	GB50428	LOW_SIMILARITY	NA		NA	NA	NA
Mrot01953	Mrot01953	-0.483425	0.56702	-2.0958	0.0485739	0.683669	-3.80092	GB52072	FBpp0075903	CG7560-PA		NA	NA	NA
Mrot10078	Mrot10078	-0.341936	3.55655	-2.09329	0.0488194	0.685959	-4.36745	GB40591	FBpp0088286	CG11077-PA		NA	NA	NA
Mrot12464	Mrot12464	-1.1381	1.4616	-2.09143	0.0490024	0.686199	-3.85426	GB48463	LOW_SIMILARITY	NA		NA	NA	NA
Mrot06459	Mrot06459	0.301562	3.89865	2.09157	0.0489889	0.686199	-4.46299	GB48277	FBpp0071316	Sp1-PB		NA	NA	NA
Mrot09685	Mrot09685	0.196956	4.29436	2.08935	0.0492077	0.687672	-4.55803	GB52527	FBpp0306599	Rpn2-PC		NA	NA	NA
Mrot13271	Mrot13271	-0.116856	6.45086	-2.08868	0.0492737	0.687672	-4.99548	GB47419	LOW_SIMILARITY	NA		NA	NA	NA
Mrot00102	Mrot00102	0.0914922	8.32265	2.08779	0.0493617	0.687739	-5.0675	GB54222	FBpp0290016	CG2918-PB		NA	NA	NA
Mrot13057	Mrot13057	-0.204746	4.77486	-2.08687	0.0494533	0.687857	-4.66082	GB45862	FBpp0079501	CG5924-PA		NA	NA	NA
Mrot09863	Mrot09863	1.32454	0.0202631	2.08096	0.0500432	0.692496	-3.7979	GB48419	FBpp0080500	CG31743-PA		0	0	1
Mrot10775	Mrot10775	0.332478	3.15609	2.08168	0.0499713	0.692496	-4.30601	GB53378	FBpp0112097	CG11247-PC		NA	NA	NA
Mrot06919	Mrot06919	-0.536274	4.0051	-2.07686	0.0504562	0.692496	-4.46797	GB45975	FBpp0080713	Lim3-PA		NA	NA	NA
Mrot11955	Mrot11955	0.556678	4.47525	2.07688	0.0504544	0.692496	-4.61397	GB50245	FBpp0298308	CG43366-PB		NA	NA	NA
Mrot04911	Mrot04911	0.24237	4.96312	2.08064	0.0500752	0.692496	-4.7376	GB44776	FBpp0304657	CG2061-PD		0	1	0
Mrot08231	Mrot08231	-0.300562	6.32148	-2.0769	0.050452	0.692496	-4.98509	NA	NA	NA		NA	NA	NA
Mrot12312	Mrot12312	0.0953548	6.934	2.0796	0.0501799	0.692496	-5.0585	GB43157	FBpp0075450	mop-PA		NA	NA	NA
Mrot07190	Mrot07190	0.17856	7.2973	2.07874	0.0502664	0.692496	-5.07724	GB42731	FBpp0072769	CG13800-PA		NA	NA	NA
Mrot12425	Mrot12425	-0.201729	5.40299	-2.07311	0.0508368	0.694661	-4.83234	NA	NA	NA		NA	NA	NA
Mrot11395	Mrot11395	0.344438	7.14363	2.07374	0.0507729	0.694661	-5.08041	GB53729	FBpp0089202	Dp1-PB		0	1	0
Mrot05180	Mrot05180	0.113061	7.27512	2.07282	0.0508657	0.694661	-5.08726	GB46069	FBpp0271918	Lon-PC		NA	NA	NA
Mrot04783	Mrot04783	-0.163244	4.8548	-2.07097	0.0510554	0.69499	-4.71028	GB49032	FBpp0083097	CG7718-PA		0	1	0
Mrot09610	Mrot09610	-0.317679	5.84566	-2.07094	0.0510578	0.69499	-4.91446	GB45351	FBpp0112507	Haspin-PA		NA	NA	NA
Mrot11191	Mrot11191	1.35216	-0.90907	2.06939	0.0512162	0.696002	-3.7965	GB45509	FBpp0306846	Wnt6-PC		NA	NA	NA
Mrot00619	Mrot00619	-0.0916464	7.78406	-2.06788	0.0513715	0.696969	-5.10501	GB49498	FBpp0082066	CG5641-PA		0	1	0
Mrot07038	Mrot07038	-0.163369	8.2397	-2.06641	0.051523	0.697879	-5.10644	GB50166	LOW_SIMILARITY	NA		NA	NA	NA
Mrot11895	Mrot11895	0.202675	5.83109	2.06444	0.0517265	0.699491	-4.95024	GB47658	FBpp0075088	TSG101-PA		0	1	0
Mrot12628	Mrot12628	1.22798	-0.718465	2.05244	0.0529801	0.700421	-3.81667	GB53531	FBpp0290305	CG4096-PB		NA	NA	NA
Mrot06226	Mrot06226	-0.219981	4.53191	-2.06239	0.0519388	0.700421	-4.64252	GB40662	FBpp0079546	CG5708-PB		0	1	0
Mrot05361	Mrot05361	0.196467	4.57858	2.05474	0.0527382	0.700421	-4.69061	GB41129	FBpp0304086	CG5807-PB		0	1	0
Mrot12604	Mrot12604	0.324047	4.82411	2.05341	0.0528781	0.700421	-4.75373	GB40119	FBpp0073134	Faa-PA		NA	NA	NA
Mrot12523	Mrot12523	-0.165395	5.30031	-2.06139	0.0520428	0.700421	-4.8358	GB40456	FBpp0074508	Shawn-PD		0	1	0
Mrot02834	Mrot02834	-0.216294	5.4257	-2.05249	0.0529754	0.700421	-4.86586	GB49462	LOW_SIMILARITY	NA		NA	NA	NA
Mrot03696	Mrot03696	-0.258707	5.7135	-2.05475	0.0527368	0.700421	-4.92141	GB49624	FBpp0305601	CG31717-PB		0	1	0
Mrot04005	Mrot04005	0.268236	6.43462	2.05491	0.0527205	0.700421	-5.06033	GB52427	FBpp0074215	Fim-PA		1	0	0
Mrot12946	Mrot12946	-0.181518	6.72999	-2.05354	0.0528645	0.700421	-5.08548	GB53238	FBpp0078634	CG14043-PA		NA	NA	NA
Mrot06403	Mrot06403	-0.170549	6.83898	-2.05719	0.0524803	0.700421	-5.08732	GB48265	LOW_SIMILARITY	NA		NA	NA	NA
Mrot13337	Mrot13337	0.117068	9.98674	2.05989	0.0521987	0.700421	-5.11226	GB44056	FBpp0077790	Hop-PA		0	1	0
Mrot02930	Mrot02930	0.0891852	7.64628	2.05833	0.0523613	0.700421	-5.12144	GB55581	FBpp0305868	MSBP-PC		NA	NA	NA
Mrot06312	Mrot06312	-0.156949	9.81738	-2.05477	0.0527349	0.700421	-5.12194	GB54777	FBpp0088674	r-PB		1	0	0
Mrot07814	Mrot07814	-0.145713	8.83748	-2.05561	0.0526465	0.700421	-5.12374	NA	NA	NA		NA	NA	NA
Mrot08539	Mrot08539	-0.149288	5.39126	-2.05083	0.0531507	0.700439	-4.86994	GB41946	FBpp0077028	Peritrophin-A-PB		NA	NA	NA
Mrot03618	Mrot03618	0.40931	6.99582	2.05146	0.0530838	0.700439	-5.11157	GB44333	FBpp0086054	CG10936-PA		NA	NA	NA
Mrot01422	Mrot01422	-0.193925	6.78333	-2.04992	0.0532475	0.700599	-5.08995	GB49255	FBpp0304515	CG9541-PC		NA	NA	NA
Mrot05201	Mrot05201	-0.642001	-0.19839	-2.04681	0.0535782	0.703831	-3.83049	GB46047	LOW_SIMILARITY	NA		NA	NA	NA
Mrot03981	Mrot03981	-1.9923	-0.694649	-2.04467	0.0538069	0.704881	-3.82711	GB55388	FBpp0290455	CG8646-PB		NA	NA	NA
Mrot12814	Mrot12814	1.62831	-1.09604	2.0386	0.0544606	0.704881	-3.83587	GB50149	LOW_SIMILARITY	NA		NA	NA	NA
Mrot12170	Mrot12170	0.793731	1.4958	2.03876	0.0544428	0.704881	-4.02866	GB43306	LOW_SIMILARITY	NA		NA	NA	NA
Mrot05817	Mrot05817	-0.521599	3.70939	-2.04057	0.0542473	0.704881	-4.45315	GB51601	FBpp0070862	wuho-PA		NA	NA	NA
Mrot09991	Mrot09991	-0.196434	5.04886	-2.04241	0.054049	0.704881	-4.80736	GB52619	FBpp0082545	CG5038-PA		NA	NA	NA
Mrot01960	Mrot01960	-0.103859	5.51709	-2.04197	0.0540972	0.704881	-4.91395	GB45358	FBpp0082973	Cbp20-PA		0	1	0
Mrot13243	Mrot13243	-0.113761	6.22119	-2.03814	0.0545099	0.704881	-5.05176	GB44990	FBpp0074926	MED19-PA		0	1	0
Mrot11937	Mrot11937	-0.186749	6.86338	-2.04047	0.0542581	0.704881	-5.1212	GB41035	FBpp0072276	CG30421-PA		NA	NA	NA
Mrot01958	Mrot01958	0.152338	7.14571	2.04116	0.0541839	0.704881	-5.13792	GB51994	FBpp0086400	Prosbeta1-PA		0	1	0
Mrot07068	Mrot07068	0.114225	7.47174	2.03923	0.0543924	0.704881	-5.15232	GB50146	FBpp0293470	ApepP-PB		NA	NA	NA
Mrot10182	Mrot10182	-0.696185	-0.118301	-2.02049	0.0564537	0.706888	-3.86605	GB45548	FBpp0290450	CG8916-PB		NA	NA	NA
Mrot01381	Mrot01381	1.59947	-1.80048	2.027	0.0557293	0.706888	-3.87214	GB48870	FBpp0292076	CG7236-PB		NA	NA	NA
Mrot12780	Mrot12780	0.429231	0.550932	2.0024	0.0585088	0.706888	-3.96052	GB44220	FBpp0292236	Ank2-PL		NA	NA	NA
Mrot05438	Mrot05438	0.503217	1.40911	2.00258	0.0584877	0.706888	-4.08522	GB52590	FBpp0297101	CG17374-PC		NA	NA	NA
Mrot11806	Mrot11806	1.36185	2.04472	2.01	0.0576377	0.706888	-4.18434	GB53118	FBpp0088171	CG9935-PA		NA	NA	NA
Mrot11557	Mrot11557	1.3326	2.18775	2.0058	0.0581172	0.706888	-4.22033	GB55772	FBpp0307131	CG3104-PC		NA	NA	NA
Mrot10258	Mrot10258	-0.226409	2.75876	-2.00953	0.0576904	0.706888	-4.32102	NA	NA	NA		NA	NA	NA
Mrot07037	Mrot07037	-0.45568	3.60252	-2.01716	0.056827	0.706888	-4.48735	GB50074	FBpp0291979	CG42683-PB		NA	NA	NA
Mrot02336	Mrot02336	-0.242779	4.108	-2.03223	0.0551544	0.706888	-4.59491	GB51729	FBpp0083935	CG6178-PA		1	0	0
Mrot07057	Mrot07057	0.420223	4.31655	2.01065	0.0575631	0.706888	-4.70519	NA	NA	NA		NA	NA	NA
Mrot04944	Mrot04944	0.246354	4.25281	2.00264	0.0584809	0.706888	-4.70677	GB45824	FBpp0076185	aay-PA		0	1	0
Mrot02885	Mrot02885	-0.137711	4.78107	-2.02211	0.0562727	0.706888	-4.78416	GB55530	LOW_SIMILARITY	NA		NA	NA	NA
Mrot09988	Mrot09988	-0.133615	4.84748	-2.01574	0.0569874	0.706888	-4.80148	GB52648	FBpp0076849	membrin-PA		0	1	0
Mrot08280	Mrot08280	-0.198192	5.02417	-2.02865	0.0555476	0.706888	-4.81583	GB55191	LOW_SIMILARITY	NA		NA	NA	NA
Mrot08891	Mrot08891	-0.208717	5.15455	-2.03473	0.0548809	0.706888	-4.84067	GB53663	FBpp0082163	CG7488-PA		NA	NA	NA
Mrot03171	Mrot03171	-0.216412	5.0166	-2.01123	0.0574971	0.706888	-4.85486	GB41224	FBpp0070295	MED18-PA		NA	NA	NA
Mrot11180	Mrot11180	0.202071	4.93247	2.00988	0.0576507	0.706888	-4.85553	GB42252	FBpp0085950	CG5721-PA		0	1	0
Mrot04995	Mrot04995	-0.216189	5.2659	-2.02367	0.056099	0.706888	-4.88309	GB48965	FBpp0078061	CG11309-PA		NA	NA	NA
Mrot07779	Mrot07779	-0.15439	5.28813	-2.02594	0.0558467	0.706888	-4.89193	GB55053	FBpp0081866	CG5276-PA		NA	NA	NA
Mrot08608	Mrot08608	-0.307949	5.18508	-2.00691	0.0579905	0.706888	-4.89212	GB41518	LOW_SIMILARITY	NA		NA	NA	NA
Mrot13307	Mrot13307	0.118407	5.24045	2.02345	0.0561229	0.706888	-4.89563	NA	NA	NA		NA	NA	NA
Mrot09672	Mrot09672	-0.326127	5.30389	-2.01454	0.0571226	0.706888	-4.89899	GB54610	FBpp0081773	CG6574-PA		NA	NA	NA
Mrot05551	Mrot05551	-0.146621	5.46335	-2.03583	0.0547618	0.706888	-4.92056	GB49235	FBpp0084909	CG7609-PB		NA	NA	NA
Mrot01567	Mrot01567	-0.195846	5.33601	-2.00653	0.0580337	0.706888	-4.93243	GB46764	FBpp0304449	Ubc12-PC		0	1	0
Mrot04821	Mrot04821	-0.198401	5.62227	-2.0199	0.0565197	0.706888	-4.97089	GB55918	FBpp0291628	CG33260-PC		NA	NA	NA
Mrot11206	Mrot11206	0.202274	5.76602	2.0136	0.0572289	0.706888	-5.0258	GB45500	FBpp0303738	oc-PE		0	0	1
Mrot01043	Mrot01043	0.188508	5.74138	2.0041	0.0583125	0.706888	-5.04245	GB45008	FBpp0075377	CG5114-PA		NA	NA	NA
Mrot10401	Mrot10401	-0.128437	6.02108	-2.02519	0.0559298	0.706888	-5.04356	GB44612	FBpp0082923	CG7523-PA		NA	NA	NA
Mrot11846	Mrot11846	-0.249619	5.94207	-2.00325	0.0584111	0.706888	-5.05692	NA	NA	NA		NA	NA	NA
Mrot01694	Mrot01694	0.135453	5.95876	2.01053	0.057577	0.706888	-5.06537	GB47552	FBpp0074104	mRpL22-PA		0	1	0
Mrot04340	Mrot04340	-0.304834	6.41407	-2.03114	0.0552736	0.706888	-5.08375	GB44576	FBpp0072531	CG9119-PA		NA	NA	NA
Mrot04662	Mrot04662	-0.149333	6.32288	-2.02372	0.0560932	0.706888	-5.09028	GB41598	FBpp0086115	Bap55-PA		0	1	0
Mrot02340	Mrot02340	0.257383	6.41313	2.0188	0.0566432	0.706888	-5.11492	GB40785	FBpp0081159	CG1105-PA		NA	NA	NA
Mrot00339	Mrot00339	-0.124875	6.68646	-2.01648	0.0569037	0.706888	-5.14689	GB43270	FBpp0075089	CG9715-PA		0	1	0
Mrot13157	Mrot13157	-0.111365	6.99884	-2.01865	0.0566599	0.706888	-5.16863	GB43623	FBpp0305296	CG10077-PD		0	1	0
Mrot04176	Mrot04176	0.107043	8.38024	2.0269	0.0557402	0.706888	-5.17545	GB43855	FBpp0080048	beta'Cop-PA		NA	NA	NA
Mrot03802	Mrot03802	-0.168148	9.54124	-2.01886	0.0566365	0.706888	-5.18633	GB46448	FBpp0078208	slif-PB		NA	NA	NA
Mrot10792	Mrot10792	0.104767	7.77763	2.0217	0.0563181	0.706888	-5.18686	GB46512	FBpp0075012	CG6512-PA		NA	NA	NA
Mrot10535	Mrot10535	-0.131368	9.11696	-2.01855	0.0566708	0.706888	-5.18836	GB44643	FBpp0305273	Trn-PD		0	1	0
Mrot06397	Mrot06397	0.125486	7.22533	2.01387	0.0571977	0.706888	-5.18953	GB48261	FBpp0084626	CG4849-PA		NA	NA	NA
Mrot05544	Mrot05544	-0.132949	7.02393	-2.00582	0.0581148	0.706888	-5.19025	GB49245	FBpp0074150	CG9723-PA		NA	NA	NA
Mrot08808	Mrot08808	-0.106179	7.51776	-2.01543	0.0570215	0.706888	-5.19438	GB47089	LOW_SIMILARITY	NA		NA	NA	NA
Mrot04106	Mrot04106	-0.208674	7.35389	-2.00931	0.057716	0.706888	-5.1997	GB45324	FBpp0077434	CG4270-PA		0	0	1
Mrot06572	Mrot06572	0.227764	7.95068	2.013	0.0572961	0.706888	-5.20164	GB49871	FBpp0076352	ergic53-PB		NA	NA	NA
Mrot04126	Mrot04126	0.614983	8.99439	2.00335	0.0583994	0.706888	-5.21507	GB49826	FBpp0293880	CG8112-PB		NA	NA	NA
Mrot09813	Mrot09813	-0.706816	-0.623039	-1.98106	0.0610197	0.707489	-3.9079	NA	NA	NA		NA	NA	NA
Mrot12530	Mrot12530	-0.897492	-0.25671	-1.96642	0.0627965	0.707489	-3.94024	GB42959	LOW_SIMILARITY	NA		NA	NA	NA
Mrot05069	Mrot05069	1.64243	-3.04215	1.98671	0.0603459	0.707489	-3.96541	GB47779	FBpp0080819	CG10186-PC		NA	NA	NA
Mrot06923	Mrot06923	-0.876588	-1.10239	-1.92645	0.0678838	0.707489	-3.97344	GB45939	FBpp0306432	CG8032-PB		NA	NA	NA
Mrot08381	Mrot08381	-0.569105	0.207966	-1.95135	0.0646738	0.707489	-3.97523	GB46547	FBpp0073986	dpr18-PA		NA	NA	NA
Mrot06490	Mrot06490	0.744518	-0.335121	1.94088	0.0660064	0.707489	-3.97778	GB47995	LOW_SIMILARITY	NA		NA	NA	NA
Mrot10514	Mrot10514	0.970516	-0.44911	1.93268	0.0670676	0.707489	-3.98001	GB46686	FBpp0086663	CG8468-PB		NA	NA	NA
Mrot01857	Mrot01857	-0.796962	-1.22276	-1.91632	0.0692302	0.707489	-3.98573	GB43156	LOW_SIMILARITY	NA		NA	NA	NA
Mrot10743	Mrot10743	-0.516182	0.433359	-1.96281	0.0632417	0.707489	-3.98603	GB42660	FBpp0080264	CG15269-PA		NA	NA	NA
Mrot02379	Mrot02379	-0.929029	1.05158	-1.98855	0.0601276	0.707489	-3.98853	NA	NA	NA		NA	NA	NA
Mrot00078	Mrot00078	0.606431	-0.353065	1.92722	0.0677827	0.707489	-3.98932	GB49937	LOW_SIMILARITY	NA		NA	NA	NA
Mrot03467	Mrot03467	-0.435263	0.0761749	-1.91697	0.069142	0.707489	-4.02408	GB42276	FBpp0075950	CG6216-PB		NA	NA	NA
Mrot04721	Mrot04721	0.355828	1.50162	1.97508	0.06174	0.707489	-4.13895	GB52761	FBpp0300389	RunxA-PB		NA	NA	NA
Mrot08263	Mrot08263	0.598251	1.58129	1.93247	0.067095	0.707489	-4.21022	GB41073	FBpp0292326	Galk-PD		NA	NA	NA
Mrot12592	Mrot12592	-0.505779	2.00541	-1.95287	0.0644821	0.707489	-4.24529	GB45819	FBpp0303015	CG34380-PE		NA	NA	NA
Mrot09067	Mrot09067	1.05895	2.18005	1.97866	0.0613069	0.707489	-4.26943	NA	NA	NA		NA	NA	NA
Mrot10485	Mrot10485	0.311421	2.20358	1.9571	0.0639509	0.707489	-4.30564	NA	NA	NA		NA	NA	NA
Mrot09038	Mrot09038	1.08086	2.05999	1.93078	0.067316	0.707489	-4.32015	GB53043	FBpp0111812	Atet-PD		NA	NA	NA
Mrot01862	Mrot01862	-0.521207	3.01544	-1.98352	0.0607249	0.707489	-4.38469	GB43169	FBpp0289977	CG12077-PB		NA	NA	NA
Mrot07220	Mrot07220	0.244059	3.02313	1.9851	0.0605362	0.707489	-4.44163	GB42715	FBpp0304878	CG17493-PD		NA	NA	NA
Mrot10641	Mrot10641	0.332833	3.22745	1.99485	0.0593868	0.707489	-4.48268	GB41845	FBpp0305422	Mkp3-PD		NA	NA	NA
Mrot04769	Mrot04769	-0.253165	3.30444	-1.98848	0.060136	0.707489	-4.48547	GB50288	LOW_SIMILARITY	NA		NA	NA	NA
Mrot12487	Mrot12487	-0.552657	3.02264	-1.92317	0.0683164	0.707489	-4.51119	GB48156	FBpp0087999	CG30493-PB		NA	NA	NA
Mrot12242	Mrot12242	0.598739	2.92669	1.9114	0.0698918	0.707489	-4.55158	GB53318	FBpp0087499	Jra-PA		NA	NA	NA
Mrot03698	Mrot03698	-0.37724	3.43086	-1.95571	0.0641254	0.707489	-4.55703	GB51241	FBpp0082593	CG6654-PA		NA	NA	NA
Mrot04417	Mrot04417	-0.254928	3.58259	-1.96278	0.0632446	0.707489	-4.58312	GB43246	FBpp0078965	CG17378-PA		NA	NA	NA
Mrot01880	Mrot01880	-0.42246	3.34637	-1.91606	0.0692638	0.707489	-4.60177	GB47207	FBpp0070224	CG3719-PA		NA	NA	NA
Mrot08162	Mrot08162	-0.326164	3.68885	-1.95659	0.0640147	0.707489	-4.61984	GB48824	LOW_SIMILARITY	NA		0	1	0
Mrot07555	Mrot07555	0.234312	4.08234	1.9912	0.0598144	0.707489	-4.67893	GB52288	FBpp0082712	tara-PB		1	0	0
Mrot03349	Mrot03349	0.250593	3.71983	1.94239	0.0658121	0.707489	-4.68357	GB46296	FBpp0303108	trn-PB		1	0	0
Mrot12360	Mrot12360	-0.337135	3.7836	-1.92881	0.0675731	0.707489	-4.70367	GB41751	LOW_SIMILARITY	NA		NA	NA	NA
Mrot08131	Mrot08131	-0.23246	4.24532	-1.98523	0.0605217	0.707489	-4.71311	GB41976	FBpp0082593	CG6654-PA		NA	NA	NA
Mrot11916	Mrot11916	-0.177304	3.77527	-1.91598	0.0692749	0.707489	-4.72736	GB55222	FBpp0111928	CG15387-PB		NA	NA	NA
Mrot06113	Mrot06113	0.160508	3.99122	1.94976	0.0648738	0.707489	-4.73313	NA	NA	NA		NA	NA	NA
Mrot10138	Mrot10138	-0.170087	4.36079	-1.9887	0.0601096	0.707489	-4.73782	GB50950	FBpp0082457	CG33331-PA		NA	NA	NA
Mrot10483	Mrot10483	0.161919	4.04077	1.93393	0.0669048	0.707489	-4.7732	NA	NA	NA		NA	NA	NA
Mrot02638	Mrot02638	0.915413	4.3436	1.96134	0.0634241	0.707489	-4.7794	GB47584	FBpp0087432	CAP-PC		NA	NA	NA
Mrot12798	Mrot12798	-0.150758	4.31538	-1.9533	0.0644273	0.707489	-4.79286	GB55870	FBpp0083713	rumi-PA		NA	NA	NA
Mrot03316	Mrot03316	0.185237	4.1564	1.93465	0.0668118	0.707489	-4.79353	GB43421	FBpp0086597	Spred-PA		NA	NA	NA
Mrot11098	Mrot11098	-0.235699	4.69188	-1.98311	0.0607745	0.707489	-4.82147	GB47458	FBpp0305446	por-PC		0	1	0
Mrot00834	Mrot00834	-0.244982	4.37072	-1.94038	0.0660704	0.707489	-4.82561	GB51836	FBpp0087978	CG2144-PA		NA	NA	NA
Mrot02454	Mrot02454	-0.165187	4.49002	-1.95497	0.0642183	0.707489	-4.83123	GB41866	FBpp0085623	CG11044-PA		NA	NA	NA
Mrot02469	Mrot02469	-0.59935	4.74964	-1.96212	0.0633272	0.707489	-4.8406	GB41917	FBpp0306730	CG31248-PB		NA	NA	NA
Mrot03594	Mrot03594	-0.174132	4.51685	-1.94468	0.0655192	0.707489	-4.84435	GB47344	FBpp0080050	CG9305-PA		0	1	0
Mrot03233	Mrot03233	0.158195	4.68426	1.9646	0.0630208	0.707489	-4.86914	GB45457	FBpp0077151	CG3338-PA		NA	NA	NA
Mrot01267	Mrot01267	-0.194277	5.13297	-1.98981	0.0599789	0.707489	-4.91326	GB53327	FBpp0079787	Gr32a-PA		NA	NA	NA
Mrot05704	Mrot05704	-0.178825	4.79749	-1.9369	0.0665201	0.707489	-4.92512	GB51536	LOW_SIMILARITY	NA		NA	NA	NA
Mrot05221	Mrot05221	-0.207986	4.66333	-1.91836	0.0689565	0.707489	-4.92995	GB41470	FBpp0074598	CG6951-PA		0	1	0
Mrot05522	Mrot05522	-0.1887	4.87834	-1.94941	0.0649185	0.707489	-4.93552	GB51410	FBpp0072426	thoc7-PB		0	1	0
Mrot09401	Mrot09401	0.168702	4.9809	1.96408	0.0630846	0.707489	-4.9432	GB45593	FBpp0087903	CG12769-PB		NA	NA	NA
Mrot12105	Mrot12105	-0.249008	5.07589	-1.9602	0.0635651	0.707489	-4.95389	GB46563	LOW_SIMILARITY	NA		NA	NA	NA
Mrot08760	Mrot08760	-0.248302	5.31274	-1.98658	0.0603603	0.707489	-4.95888	GB50216	FBpp0099380	CG33964-PA		0	1	0
Mrot13049	Mrot13049	0.35658	4.79691	1.93008	0.0674072	0.707489	-4.96341	GB54852	FBpp0089342	Pvr-PE		NA	NA	NA
Mrot08738	Mrot08738	-0.154895	5.05964	-1.9446	0.0655303	0.707489	-4.98132	GB54449	FBpp0293677	CG14614-PB		0	1	0
Mrot11698	Mrot11698	-0.172776	5.28063	-1.96744	0.0626706	0.707489	-4.9827	GB54141	FBpp0110211	Mt2-PC		NA	NA	NA
Mrot09702	Mrot09702	0.153271	5.06586	1.94246	0.0658039	0.707489	-4.99049	GB55071	FBpp0292148	CG5961-PB		0	1	0
Mrot11408	Mrot11408	-0.163631	5.62083	-1.99477	0.0593957	0.707489	-5.01668	GB55840	FBpp0301158	CG15312-PD		NA	NA	NA
Mrot06752	Mrot06752	-0.1342	5.5095	-1.98221	0.0608815	0.707489	-5.02104	GB51739	FBpp0292502	CG4036-PB		0	1	0
Mrot04345	Mrot04345	0.20819	4.97474	1.91582	0.0692971	0.707489	-5.02706	GB45737	FBpp0071303	Lst8-PA		0	1	0
Mrot12899	Mrot12899	-0.272785	5.09124	-1.91319	0.0696502	0.707489	-5.03075	GB42087	FBpp0082851	CG5292-PA		NA	NA	NA
Mrot01265	Mrot01265	-0.128928	5.5434	-1.97996	0.0611508	0.707489	-5.031	GB53328	FBpp0077839	kin17-PA		0	1	0
Mrot12100	Mrot12100	0.206102	5.41998	1.96189	0.0633554	0.707489	-5.04013	GB50986	FBpp0081432	hb-PA		0	0	1
Mrot13108	Mrot13108	0.123773	5.61522	1.96935	0.0624366	0.707489	-5.07292	GB50951	FBpp0082458	CG33332-PA		NA	NA	NA
Mrot03558	Mrot03558	-0.262383	5.75438	-1.97118	0.0622132	0.707489	-5.07302	GB43772	LOW_SIMILARITY	NA		NA	NA	NA
Mrot12205	Mrot12205	-0.135434	5.32998	-1.9254	0.0680219	0.707489	-5.07324	GB51911	FBpp0302582	CG1463-PB		0	1	0
Mrot13113	Mrot13113	-0.21405	5.30158	-1.91266	0.0697217	0.707489	-5.08157	GB48405	FBpp0080871	mRpS18B-PB		0	1	0
Mrot02380	Mrot02380	-0.200735	5.49633	-1.92267	0.0683826	0.707489	-5.11126	GB48201	FBpp0099679	mRpL53-PA		NA	NA	NA
Mrot10028	Mrot10028	-0.112548	6.13129	-1.99649	0.0591952	0.707489	-5.11358	GB55873	FBpp0301844	PI31-PF		NA	NA	NA
Mrot05550	Mrot05550	-0.101799	5.40076	-1.9121	0.0697974	0.707489	-5.11549	GB49242	FBpp0070323	CG4199-PA		NA	NA	NA
Mrot00412	Mrot00412	-0.200057	5.63979	-1.93406	0.066888	0.707489	-5.11926	GB44027	FBpp0079232	CG7810-PA		NA	NA	NA
Mrot10628	Mrot10628	-0.101045	6.23231	-1.99745	0.0590833	0.707489	-5.12723	GB55959	FBpp0086820	cbc-PA		0	1	0
Mrot01090	Mrot01090	-0.140932	5.62907	-1.92903	0.0675452	0.707489	-5.12929	GB42691	FBpp0078857	CG9107-PB		0	1	0
Mrot06627	Mrot06627	-0.139143	6.30948	-1.99642	0.0592034	0.707489	-5.13785	GB51462	FBpp0082677	CG5013-PA		NA	NA	NA
Mrot10094	Mrot10094	-0.214308	6.2477	-1.98776	0.0602209	0.707489	-5.14135	GB54293	LOW_SIMILARITY	NA		NA	NA	NA
Mrot11269	Mrot11269	0.147091	5.74629	1.94269	0.0657741	0.707489	-5.14626	GB48497	FBpp0289626	Fkbp13-PC		1	0	0
Mrot13039	Mrot13039	0.174483	5.98203	1.96551	0.0629076	0.707489	-5.14967	GB44595	FBpp0083717	Dcr-1-PA		0	1	0
Mrot09172	Mrot09172	-0.116383	5.65544	-1.92233	0.0684283	0.707489	-5.15343	GB43483	FBpp0084013	Golgin84-PA		NA	NA	NA
Mrot08838	Mrot08838	-0.103179	5.83307	-1.93923	0.0662186	0.707489	-5.15797	GB53957	FBpp0071553	LSm1-PA		0	1	0
Mrot04817	Mrot04817	-0.202817	6.33079	-1.98369	0.0607045	0.707489	-5.15859	GB49655	LOW_SIMILARITY	NA		NA	NA	NA
Mrot06259	Mrot06259	0.168347	5.62749	1.92092	0.0686162	0.707489	-5.15952	GB55062	FBpp0085121	mRpL32-PA		0	1	0
Mrot05123	Mrot05123	-0.116651	5.91638	-1.94173	0.0658977	0.707489	-5.168	GB42367	FBpp0083968	Slimp-PA		NA	NA	NA
Mrot05702	Mrot05702	-0.36309	6.58988	-1.99106	0.0598315	0.707489	-5.16859	GB51632	LOW_SIMILARITY	NA		NA	NA	NA
Mrot09240	Mrot09240	-0.13597	5.92694	-1.94403	0.0656024	0.707489	-5.16876	GB53944	FBpp0074993	sec3-PA		NA	NA	NA
Mrot07048	Mrot07048	-0.140691	5.97825	-1.94353	0.065667	0.707489	-5.17074	GB43063	FBpp0083396	CG17272-PA		NA	NA	NA
Mrot09071	Mrot09071	-0.108463	6.02923	-1.94291	0.0657467	0.707489	-5.18668	GB40733	FBpp0289929	CG13605-PB		NA	NA	NA
Mrot10940	Mrot10940	0.125217	5.84782	1.92482	0.0680987	0.707489	-5.19292	GB45146	FBpp0075398	CG7011-PA		0	1	0
Mrot13327	Mrot13327	-0.211094	6.03365	-1.93512	0.0667505	0.707489	-5.19837	GB54200	FBpp0070283	O-fut2-PA		NA	NA	NA
Mrot06650	Mrot06650	0.222837	6.38588	1.96596	0.0628533	0.707489	-5.20962	GB55940	FBpp0073672	l(1)dd4-PA		NA	NA	NA
Mrot02107	Mrot02107	-0.159099	5.88788	-1.91486	0.0694258	0.707489	-5.21219	GB44119	FBpp0288518	capu-PG		NA	NA	NA
Mrot06512	Mrot06512	-0.111532	6.66702	-1.9783	0.061351	0.707489	-5.21563	GB53852	FBpp0087002	Sin3A-PD		NA	NA	NA
Mrot04516	Mrot04516	-0.120447	6.70269	-1.97913	0.0612511	0.707489	-5.21779	GB54130	FBpp0292385	Nipped-A-PE		NA	NA	NA
Mrot05631	Mrot05631	-0.204711	6.74877	-1.9761	0.0616158	0.707489	-5.21829	GB49690	LOW_SIMILARITY	NA		0	1	0
Mrot12633	Mrot12633	-0.108932	6.24775	-1.9433	0.0656956	0.707489	-5.21834	GB46061	FBpp0072239	CG4806-PA		NA	NA	NA
Mrot10380	Mrot10380	0.119918	6.60412	1.9724	0.0620646	0.707489	-5.22002	GB44540	FBpp0084955	spn-A-PA		NA	NA	NA
Mrot02494	Mrot02494	-0.0771605	5.92059	-1.9141	0.0695274	0.707489	-5.22034	GB40467	FBpp0302818	CG5823-PB		NA	NA	NA
Mrot01079	Mrot01079	0.193268	6.60101	1.97278	0.0620192	0.707489	-5.22167	GB53389	FBpp0073336	Gtp-bp-PA		NA	NA	NA
Mrot00197	Mrot00197	-0.141366	7.48041	-1.99857	0.0589529	0.707489	-5.22221	GB45255	FBpp0079769	ial-PA		NA	NA	NA
Mrot06179	Mrot06179	0.123085	6.02321	1.91966	0.0687832	0.707489	-5.23479	GB45667	FBpp0073955	Stim-PA		NA	NA	NA
Mrot13320	Mrot13320	0.0988688	7.15973	1.98594	0.0604365	0.707489	-5.23556	GB54095	LOW_SIMILARITY	NA		NA	NA	NA
Mrot05571	Mrot05571	-0.118729	6.03913	-1.91451	0.0694723	0.707489	-5.24169	GB46273	FBpp0087148	CG8290-PA		0	1	0
Mrot08934	Mrot08934	0.316713	6.72246	1.96622	0.0628213	0.707489	-5.24329	GB43786	FBpp0088272	Cals-PB		1	0	1
Mrot11743	Mrot11743	-0.172986	6.90386	-1.97042	0.0623067	0.707489	-5.24418	GB53020	FBpp0077337	GABPI-PA		NA	NA	NA
Mrot07571	Mrot07571	0.0911354	8.79507	1.98696	0.0603158	0.707489	-5.24431	GB44396	FBpp0084037	atl-PB		NA	NA	NA
Mrot02882	Mrot02882	0.212919	7.58034	1.98321	0.0607623	0.707489	-5.25133	GB55528	FBpp0083687	Rpn7-PA		0	1	0
Mrot08904	Mrot08904	-0.149657	7.00997	-1.96831	0.0625645	0.707489	-5.2556	GB46916	FBpp0306266	koko-PE		0	1	0
Mrot11360	Mrot11360	0.248995	8.4219	1.97816	0.0613675	0.707489	-5.26041	GB43548	FBpp0070278	sta-PB		0	0	1
Mrot10735	Mrot10735	-0.112042	7.41787	-1.97218	0.0620921	0.707489	-5.26647	GB42652	FBpp0088557	Glycogenin-PB		NA	NA	NA
Mrot12964	Mrot12964	-0.116819	7.09658	-1.96294	0.0632254	0.707489	-5.26978	GB44960	FBpp0078831	Arpc4-PA		0	1	0
Mrot08996	Mrot08996	-0.124583	6.48687	-1.93245	0.067098	0.707489	-5.27151	GB44144	FBpp0086720	Aats-phe-PA		0	1	0
Mrot02719	Mrot02719	-0.186807	6.32939	-1.91512	0.0693902	0.707489	-5.27909	GB49953	FBpp0081548	Vps45-PA		0	1	0
Mrot07916	Mrot07916	-0.17166	6.64004	-1.93799	0.0663783	0.707489	-5.28017	GB41362	FBpp0071562	CG4038-PA		0	1	0
Mrot00226	Mrot00226	0.143524	9.67546	1.96428	0.0630603	0.707489	-5.2806	GB43203	FBpp0292910	Npc1a-PD		NA	NA	NA
Mrot01644	Mrot01644	0.0999059	8.58451	1.96174	0.0633735	0.707489	-5.28834	GB54368	FBpp0300672	CG16817-PB		0	1	0
Mrot09250	Mrot09250	-0.137095	6.34229	-1.9105	0.0700139	0.707489	-5.28853	GB54974	FBpp0292074	CG4497-PB		0	1	0
Mrot00088	Mrot00088	-0.189693	6.5842	-1.92492	0.0680859	0.707489	-5.29142	GB49324	FBpp0087690	CG8027-PA		NA	NA	NA
Mrot11485	Mrot11485	0.129511	8.96996	1.95821	0.0638124	0.707489	-5.29351	GB47103	FBpp0305165	Ef1beta-PB		0	1	0
Mrot10567	Mrot10567	0.0852587	7.54224	1.95842	0.063787	0.707489	-5.29444	GB44687	FBpp0081756	Mcm5-PA		NA	NA	NA
Mrot01805	Mrot01805	0.125057	9.2883	1.95335	0.0644214	0.707489	-5.30072	GB44994	LOW_SIMILARITY	NA		0	0	1
Mrot02573	Mrot02573	-0.104508	6.4033	-1.90987	0.0700992	0.707489	-5.30166	GB41881	FBpp0084144	CG11920-PA		0	1	0
Mrot07179	Mrot07179	-0.124085	7.37724	-1.95064	0.0647631	0.707489	-5.30254	GB54019	FBpp0305621	Cnb-PB		NA	NA	NA
Mrot07400	Mrot07400	-0.104159	6.45781	-1.91002	0.0700789	0.707489	-5.30832	GB54968	FBpp0087649	Phax-PA		0	1	0
Mrot00860	Mrot00860	0.118392	7.35126	1.94637	0.0653038	0.707489	-5.31107	GB41663	FBpp0300970	CG6852-PC		0	1	0
Mrot08723	Mrot08723	0.211746	6.7574	1.92574	0.0679769	0.707489	-5.3166	GB50204	FBpp0072270	slik-PA		NA	NA	NA
Mrot10040	Mrot10040	-0.123292	6.60948	-1.91085	0.0699663	0.707489	-5.3216	GB48448	LOW_SIMILARITY	NA		NA	NA	NA
Mrot05990	Mrot05990	-0.186767	6.81457	-1.92033	0.0686939	0.707489	-5.32203	GB48193	FBpp0084937	CG9743-PA		NA	NA	NA
Mrot10972	Mrot10972	0.104552	8.20761	1.93392	0.0669062	0.707489	-5.33737	GB45128	FBpp0079454	Mtpalpha-PA		NA	NA	NA
Mrot01462	Mrot01462	-0.12819	6.8939	-1.91659	0.069193	0.707489	-5.33798	GB50344	FBpp0086063	ns2-PA		NA	NA	NA
Mrot00831	Mrot00831	0.111734	7.72567	1.93238	0.0671065	0.707489	-5.34124	GB43742	FBpp0076804	Txl-PA		0	1	0
Mrot07654	Mrot07654	0.111937	7.34505	1.92496	0.0680807	0.707489	-5.34674	GB47540	FBpp0071451	Pros29-PA		NA	NA	NA
Mrot00943	Mrot00943	-0.163853	7.58583	-1.92275	0.068372	0.707489	-5.35473	GB49084	FBpp0082911	ald-PA		NA	NA	NA
Mrot03025	Mrot03025	0.167417	8.73908	1.91886	0.0688903	0.707489	-5.36125	GB55375	FBpp0304765	CG1718-PD		1	0	0
Mrot12859	Mrot12859	-0.10159	8.37862	-1.91949	0.0688056	0.707489	-5.3613	GB52013	FBpp0112203	CG5028-PD		0	1	0
Mrot10918	Mrot10918	-0.214421	8.093	-1.91425	0.0695079	0.707489	-5.37156	GB45077	FBpp0306645	CycB3-PB		0	1	0
Mrot04819	Mrot04819	0.107739	8.75721	1.91144	0.0698869	0.707489	-5.37381	GB55919	FBpp0083684	T-cp1-PA		0	1	0
Mrot03719	Mrot03719	-0.0967001	7.76349	-1.91285	0.069696	0.707489	-5.37426	GB46466	LOW_SIMILARITY	NA		NA	NA	NA
Mrot12232	Mrot12232	0.109377	7.63496	1.90866	0.0702631	0.70828	-5.38068	GB53349	FBpp0089041	Prosalpha7-PA		NA	NA	NA
Mrot01379	Mrot01379	-0.168474	7.14234	-1.90716	0.0704672	0.709473	-5.36496	GB48876	FBpp0081744	CG14683-PA		NA	NA	NA
Mrot01549	Mrot01549	1.63249	-1.42512	1.89667	0.0719069	0.710889	-4.00888	NA	NA	NA		NA	NA	NA
Mrot10766	Mrot10766	1.77243	-1.23748	1.8918	0.0725848	0.710889	-4.01424	GB42675	FBpp0074666	Ac76E-PA		NA	NA	NA
Mrot02485	Mrot02485	0.420691	0.181761	1.90301	0.0710336	0.710889	-4.06146	GB40409	FBpp0111539	CG34386-PC		NA	NA	NA
Mrot07180	Mrot07180	1.46149	-0.330139	1.8777	0.0745789	0.710889	-4.06207	GB54020	FBpp0073402	Karl-PB		NA	NA	NA
Mrot08459	Mrot08459	-1.17653	0.16486	-1.87301	0.075253	0.710889	-4.07344	GB44948	FBpp0288783	DCX-EMAP-PC		NA	NA	NA
Mrot02751	Mrot02751	-0.461199	2.01277	-1.88261	0.0738784	0.710889	-4.37104	GB40219	LOW_SIMILARITY	NA		0	1	0
Mrot12094	Mrot12094	-0.225238	2.341	-1.89134	0.072649	0.710889	-4.42419	GB50144	LOW_SIMILARITY	NA		NA	NA	NA
Mrot07198	Mrot07198	1.00526	2.64641	1.90082	0.0713348	0.710889	-4.49303	GB42760	LOW_SIMILARITY	NA		NA	NA	NA
Mrot00303	Mrot00303	-0.705989	3.09776	-1.88571	0.0734398	0.710889	-4.59022	GB44885	FBpp0088737	CG32206-PB		NA	NA	NA
Mrot03668	Mrot03668	-0.252783	3.17163	-1.90039	0.0713932	0.710889	-4.60073	GB44294	LOW_SIMILARITY	NA		0	1	0
Mrot01552	Mrot01552	1.2685	3.1247	1.87656	0.0747413	0.710889	-4.63991	GB46696	FBpp0086395	Dg-PB		1	0	0
Mrot07495	Mrot07495	-0.132869	3.82437	-1.88621	0.0733699	0.710889	-4.78415	GB43900	FBpp0075763	CG14130-PA		NA	NA	NA
Mrot02773	Mrot02773	0.286528	3.79778	1.88455	0.0736044	0.710889	-4.79014	GB50184	FBpp0290714	Neu3-PD		0	0	1
Mrot09964	Mrot09964	0.217082	4.09283	1.88934	0.072929	0.710889	-4.85098	GB54261	FBpp0077727	CG2794-PA		NA	NA	NA
Mrot02017	Mrot02017	-0.177575	4.11731	-1.8856	0.0734562	0.710889	-4.8597	GB49305	FBpp0078274	jagn-PA		NA	NA	NA
Mrot05960	Mrot05960	0.236182	4.04933	1.87356	0.0751726	0.710889	-4.87852	GB49533	FBpp0089194	coro-PC		NA	NA	NA
Mrot06711	Mrot06711	-0.213308	4.50978	-1.88371	0.073723	0.710889	-4.93822	NA	NA	NA		NA	NA	NA
Mrot10923	Mrot10923	0.210383	4.55089	1.88803	0.0731138	0.710889	-4.97137	GB45013	FBpp0290343	Maf1-PD		0	1	0
Mrot11544	Mrot11544	-0.185491	4.59902	-1.8703	0.0756441	0.710889	-4.99357	GB51918	LOW_SIMILARITY	NA		NA	NA	NA
Mrot00868	Mrot00868	-0.13797	4.93449	-1.87654	0.0747449	0.710889	-5.06832	GB49019	LOW_SIMILARITY	NA		NA	NA	NA
Mrot10818	Mrot10818	-0.151719	5.15296	-1.87326	0.0752157	0.710889	-5.11847	GB44992	LOW_SIMILARITY	NA		0	1	0
Mrot05103	Mrot05103	0.131381	5.23745	1.88307	0.0738142	0.710889	-5.13202	GB46006	FBpp0081507	CG8132-PA		NA	NA	NA
Mrot11371	Mrot11371	-0.358482	5.46327	-1.87394	0.0751188	0.710889	-5.16827	GB51849	FBpp0073293	CG18292-PA		0	1	0
Mrot02071	Mrot02071	-0.0954674	5.47253	-1.87844	0.0744729	0.710889	-5.19044	GB53152	FBpp0083972	4EHP-PA		0	1	0
Mrot10298	Mrot10298	-0.250841	5.73588	-1.89244	0.0724952	0.710889	-5.20944	GB54484	FBpp0077896	CG5498-PB		NA	NA	NA
Mrot10002	Mrot10002	-0.130256	5.7563	-1.89978	0.071477	0.710889	-5.21124	GB54279	FBpp0077676	Clp-PA		0	1	0
Mrot06837	Mrot06837	-0.133922	5.77334	-1.88963	0.0728892	0.710889	-5.22941	GB42173	FBpp0076083	CG6674-PA		NA	NA	NA
Mrot02060	Mrot02060	-0.104896	5.88857	-1.90488	0.0707771	0.710889	-5.23035	GB47591	FBpp0293275	CG14480-PB		NA	NA	NA
Mrot12744	Mrot12744	0.135191	5.74032	1.88893	0.0729874	0.710889	-5.23397	GB50672	FBpp0082840	GckIII-PA		NA	NA	NA
Mrot12941	Mrot12941	-0.121056	5.75603	-1.87571	0.0748636	0.710889	-5.25131	GB53229	LOW_SIMILARITY	NA		0	1	0
Mrot12654	Mrot12654	0.213127	5.73046	1.87008	0.0756758	0.710889	-5.26605	NA	NA	NA		NA	NA	NA
Mrot12659	Mrot12659	0.197653	5.99301	1.89532	0.0720946	0.710889	-5.27449	GB40565	FBpp0305864	S6kII-PB		1	1	0
Mrot06704	Mrot06704	-0.201277	5.8977	-1.87794	0.0745444	0.710889	-5.2759	GB46150	LOW_SIMILARITY	NA		1	0	0
Mrot12541	Mrot12541	0.124193	6.18993	1.90163	0.0712225	0.710889	-5.29185	GB41425	FBpp0289642	syd-PD		NA	NA	NA
Mrot09971	Mrot09971	0.100573	6.05455	1.88012	0.0742336	0.710889	-5.3056	GB54298	FBpp0078450	CG11999-PA		0	1	0
Mrot04040	Mrot04040	-0.0948694	6.60714	-1.90333	0.0709892	0.710889	-5.33474	GB43692	FBpp0072098	CG13567-PB		0	1	0
Mrot09168	Mrot09168	-0.115134	6.64878	-1.90256	0.0710948	0.710889	-5.34095	GB43437	FBpp0077107	CG3225-PA		NA	NA	NA
Mrot10032	Mrot10032	-0.12871	6.55934	-1.89317	0.0723937	0.710889	-5.34524	GB48340	FBpp0070998	CG32732-PA		NA	NA	NA
Mrot02064	Mrot02064	-0.185734	6.83197	-1.90136	0.0712605	0.710889	-5.3578	GB47593	FBpp0081336	stck-PC		0	1	0
Mrot05587	Mrot05587	-0.150273	6.90232	-1.90342	0.0709776	0.710889	-5.36089	GB46253	FBpp0070923	CG14438-PB		0	1	0
Mrot01667	Mrot01667	-0.138165	6.40673	-1.87266	0.0753032	0.710889	-5.36364	GB54385	FBpp0073508	CG2540-PA		NA	NA	NA
Mrot09345	Mrot09345	-0.280432	6.84539	-1.8934	0.0723621	0.710889	-5.37189	GB55020	FBpp0088287	plexA-PA		1	0	0
Mrot08837	Mrot08837	-0.202926	6.98402	-1.89593	0.0720096	0.710889	-5.37606	GB53934	FBpp0302900	RhoGAP54D-PC		0	1	0
Mrot03997	Mrot03997	-0.10902	6.73124	-1.88295	0.0738304	0.710889	-5.38049	GB52422	FBpp0084312	CG5913-PA		NA	NA	NA
Mrot08126	Mrot08126	-0.107574	7.07463	-1.89427	0.0722401	0.710889	-5.38668	GB51699	FBpp0087731	CG30349-PA		0	1	0
Mrot10773	Mrot10773	0.102808	7.04007	1.8896	0.0728929	0.710889	-5.39409	GB42819	FBpp0085184	CG1815-PB		NA	NA	NA
Mrot09975	Mrot09975	0.0930975	7.55463	1.89619	0.0719744	0.710889	-5.40051	GB51042	FBpp0070915	l(1)G0255-PB		0	1	0
Mrot03683	Mrot03683	-0.211849	7.04579	-1.88183	0.0739902	0.710889	-5.40315	GB42458	FBpp0306223	Gem3-PB		NA	NA	NA
Mrot01443	Mrot01443	-0.103616	6.80479	-1.87172	0.0754382	0.710889	-5.40708	GB47667	FBpp0306001	CG40178-PC		NA	NA	NA
Mrot04974	Mrot04974	-0.182832	11.3506	-1.88473	0.0735787	0.710889	-5.41174	GB41413	FBpp0087356	Prx2540-1-PA		1	0	0
Mrot03762	Mrot03762	0.099695	7.82743	1.88794	0.0731258	0.710889	-5.41665	GB48111	FBpp0075119	Pros26-PA		1	0	0
Mrot06660	Mrot06660	-0.0865626	7.00586	-1.87189	0.0754141	0.710889	-5.41943	GB45535	FBpp0307424	CG2246-PP		0	1	0
Mrot05961	Mrot05961	0.103041	7.13794	1.87545	0.0749008	0.710889	-5.42175	GB49596	FBpp0086711	Uba3-PA		0	1	0
Mrot04230	Mrot04230	0.432491	9.37846	1.88043	0.074189	0.710889	-5.42372	GB52829	FBpp0071329	Idgf4-PB		1	0	0
Mrot05813	Mrot05813	-0.0627486	7.53581	-1.87971	0.0742911	0.710889	-5.42788	GB51599	FBpp0076440	cert-PA		NA	NA	NA
Mrot07626	Mrot07626	0.194563	8.68181	1.87527	0.0749276	0.710889	-5.43464	GB50296	FBpp0081846	RpS25-PB		0	0	1
Mrot08528	Mrot08528	0.133124	7.55366	1.875	0.0749654	0.710889	-5.43595	GB41207	FBpp0078664	Rpn11-PA		0	1	0
Mrot11116	Mrot11116	0.116377	8.12124	1.87511	0.0749496	0.710889	-5.43704	GB55293	FBpp0085653	par-1-PH		0	1	0
Mrot00292	Mrot00292	-0.128681	8.21453	-1.87115	0.075521	0.710889	-5.44331	GB45270	FBpp0293575	Gld2-PB		NA	NA	NA
Mrot00723	Mrot00723	1.02955	-0.946871	1.8594	0.0772372	0.711536	-4.05753	GB48343	FBpp0306056	Snmp1-PB		NA	NA	NA
Mrot09467	Mrot09467	1.2541	-0.376435	1.86275	0.0767446	0.711536	-4.07406	GB54508	FBpp0303494	CG31974-PC		NA	NA	NA
Mrot07689	Mrot07689	-0.570839	1.44439	-1.85976	0.0771843	0.711536	-4.27389	GB53602	FBpp0302942	Poxn-PB		0	1	0
Mrot05279	Mrot05279	0.209129	2.82774	1.86038	0.0770932	0.711536	-4.59082	NA	NA	NA		NA	NA	NA
Mrot02070	Mrot02070	-0.321304	4.64917	-1.86781	0.0760056	0.711536	-4.99478	GB53151	FBpp0075968	CG6310-PA		NA	NA	NA
Mrot06688	Mrot06688	-0.237394	4.63006	-1.86861	0.075889	0.711536	-5.00164	GB47186	LOW_SIMILARITY	NA		NA	NA	NA
Mrot04558	Mrot04558	0.858303	4.77872	1.86166	0.0769047	0.711536	-5.07139	GB41659	FBpp0300207	Nep3-PC		NA	NA	NA
Mrot00891	Mrot00891	-0.132541	4.88944	-1.86526	0.0763775	0.711536	-5.07253	GB55800	FBpp0090982	CG33635-PA		NA	NA	NA
Mrot11051	Mrot11051	-0.19382	5.11206	-1.86296	0.076714	0.711536	-5.12285	GB41002	FBpp0082180	timeout-PA		NA	NA	NA
Mrot09130	Mrot09130	-0.120717	5.33408	-1.8664	0.0762104	0.711536	-5.17742	GB49654	FBpp0293261	CG11839-PB		0	1	0
Mrot11145	Mrot11145	-0.119873	5.47572	-1.86257	0.0767712	0.711536	-5.2171	GB50624	FBpp0081497	CG8121-PB		NA	NA	NA
Mrot08244	Mrot08244	-0.126219	5.84897	-1.86535	0.0763633	0.711536	-5.28572	GB41024	FBpp0071288	CG7246-PA		0	1	0
Mrot03464	Mrot03464	-0.119973	5.95957	-1.86103	0.0769971	0.711536	-5.31517	GB42274	FBpp0072788	CG9018-PA		NA	NA	NA
Mrot00544	Mrot00544	-0.263343	6.05192	-1.86117	0.076977	0.711536	-5.31524	GB43378	FBpp0083005	gl-PA		NA	NA	NA
Mrot00661	Mrot00661	-0.140574	6.24731	-1.86683	0.0761475	0.711536	-5.34724	GB54677	FBpp0086096	CG4866-PA		NA	NA	NA
Mrot02220	Mrot02220	-0.189864	6.53257	-1.85903	0.0772922	0.711536	-5.40339	GB55417	LOW_SIMILARITY	NA		NA	NA	NA
Mrot10927	Mrot10927	-0.0976117	8.3691	-1.86141	0.0769414	0.711536	-5.45875	GB45015	FBpp0080867	nesd-PA		NA	NA	NA
Mrot10565	Mrot10565	-0.146084	7.94076	-1.85984	0.0771721	0.711536	-5.46289	GB44688	FBpp0304488	CdGAPr-PD		NA	NA	NA
Mrot10340	Mrot10340	-0.460654	1.09476	-1.85541	0.0778286	0.712848	-4.21275	GB43481	FBpp0289916	CG11041-PB		0	1	0
Mrot04306	Mrot04306	-0.130371	5.08073	-1.85568	0.0777885	0.712848	-5.13463	GB42966	FBpp0074122	CG9104-PA		0	1	0
Mrot03945	Mrot03945	0.287045	6.04475	1.85516	0.0778654	0.712848	-5.34652	GB55658	FBpp0289039	CG42321-PM		NA	NA	NA
Mrot07406	Mrot07406	0.693395	6.35957	1.85649	0.0776686	0.712848	-5.38621	GB40010	FBpp0292449	Msp-300-PG		1	0	0
Mrot06293	Mrot06293	0.122922	7.89307	1.85672	0.0776342	0.712848	-5.46852	GB54747	FBpp0297513	Rpn6-PC		0	1	0
Mrot11013	Mrot11013	-0.209065	6.11198	-1.85236	0.0782816	0.715865	-5.34764	GB50475	LOW_SIMILARITY	NA		NA	NA	NA
Mrot06476	Mrot06476	0.147408	5.05452	1.8502	0.0786053	0.717581	-5.14732	GB48220	FBpp0070116	CG13367-PA		NA	NA	NA
Mrot04778	Mrot04778	0.15481	6.30971	1.84995	0.0786425	0.717581	-5.39194	GB49027	FBpp0073082	CG14997-PA		NA	NA	NA
Mrot05085	Mrot05085	-0.0895954	9.08638	-1.84894	0.0787938	0.718169	-5.47744	GB47768	FBpp0086767	tum-PA		NA	NA	NA
Mrot09736	Mrot09736	-0.836854	-1.18507	-1.84441	0.0794775	0.718323	-4.06903	GB51385	FBpp0292351	CG14372-PC		NA	NA	NA
Mrot03864	Mrot03864	1.32132	-1.55039	1.8337	0.0811117	0.718323	-4.08067	GB49809	FBpp0070176	CG11638-PA		NA	NA	NA
Mrot01159	Mrot01159	1.44544	-3.3154	1.83326	0.0811792	0.718323	-4.10847	GB42582	FBpp0305097	Cpr62Bb-PC		NA	NA	NA
Mrot12467	Mrot12467	-0.462092	-0.23787	-1.83869	0.0803455	0.718323	-4.11015	GB44339	FBpp0091115	His2B:CG33870-PA		0	1	0
Mrot07792	Mrot07792	0.309761	1.42302	1.83458	0.0809759	0.718323	-4.34325	GB42323	FBpp0072205	CG13579-PA		NA	NA	NA
Mrot12307	Mrot12307	0.3299	1.91765	1.84761	0.0789947	0.718323	-4.42331	GB54325	FBpp0306195	sff-PB		NA	NA	NA
Mrot05457	Mrot05457	0.650767	1.97089	1.84168	0.0798907	0.718323	-4.44707	GB46277	FBpp0304595	CG3009-PD		NA	NA	NA
Mrot10642	Mrot10642	0.404899	2.07026	1.84503	0.0793837	0.718323	-4.46466	GB41844	FBpp0084099	CG31121-PB		NA	NA	NA
Mrot13007	Mrot13007	0.638097	2.1337	1.83826	0.0804117	0.718323	-4.48676	GB51479	FBpp0290091	CG13124-PH		NA	NA	NA
Mrot01671	Mrot01671	-0.329139	3.50666	-1.83755	0.0805206	0.718323	-4.7608	GB54327	LOW_SIMILARITY	NA		NA	NA	NA
Mrot12926	Mrot12926	-0.124043	4.08659	-1.84017	0.0801199	0.718323	-4.9179	GB47576	FBpp0303475	CG8067-PB		NA	NA	NA
Mrot04901	Mrot04901	0.410634	3.99306	1.83666	0.080657	0.718323	-4.92395	GB44771	FBpp0099791	CG3164-PD		NA	NA	NA
Mrot04131	Mrot04131	-0.134134	4.46888	-1.83719	0.0805758	0.718323	-5.01971	GB49827	FBpp0291400	Hsepi-PB		NA	NA	NA
Mrot10730	Mrot10730	-0.29932	4.57238	-1.83273	0.0812612	0.718323	-5.03907	GB42650	FBpp0072199	CG3419-PB		NA	NA	NA
Mrot00099	Mrot00099	-0.591994	4.83047	-1.8412	0.0799633	0.718323	-5.05128	NA	NA	NA		NA	NA	NA
Mrot11897	Mrot11897	-0.262696	4.70157	-1.83377	0.0811004	0.718323	-5.07053	GB46832	FBpp0077354	alpha4GT1-PA		0	1	0
Mrot08175	Mrot08175	-0.397702	5.6625	-1.83244	0.0813053	0.718323	-5.28104	GB46663	FBpp0291253	CG9395-PC		1	0	0
Mrot12116	Mrot12116	0.120485	5.61247	1.84086	0.0800161	0.718323	-5.28535	GB43104	FBpp0086520	Pms2-PA		NA	NA	NA
Mrot04971	Mrot04971	-0.206993	5.62655	-1.83292	0.0812314	0.718323	-5.28773	GB41391	FBpp0077132	CG15436-PA		NA	NA	NA
Mrot03804	Mrot03804	-0.138617	5.7989	-1.83742	0.0805402	0.718323	-5.32495	GB46449	FBpp0087437	CG12909-PA		0	1	0
Mrot06277	Mrot06277	0.139914	6.03347	1.84542	0.0793247	0.718323	-5.36054	GB49970	FBpp0086158	Sply-PA		NA	NA	NA
Mrot09554	Mrot09554	0.115369	6.24018	1.8404	0.0800848	0.718323	-5.40001	GB48163	FBpp0073949	CG9172-PA		0	0	1
Mrot05517	Mrot05517	-0.255367	6.37402	-1.84123	0.0799586	0.718323	-5.40912	GB53793	LOW_SIMILARITY	NA		NA	NA	NA
Mrot06884	Mrot06884	0.197671	6.77285	1.84152	0.0799144	0.718323	-5.45746	GB40744	FBpp0111789	Rnp4F-PD		0	1	0
Mrot12270	Mrot12270	-0.171754	6.81352	-1.8323	0.0813278	0.718323	-5.46842	GB50347	FBpp0078330	CG12162-PB		0	1	0
Mrot12164	Mrot12164	0.079977	6.85313	1.83689	0.0806217	0.718323	-5.47017	GB49494	FBpp0300790	wds-PB		NA	NA	NA
Mrot07263	Mrot07263	0.0793522	8.21575	1.84661	0.0791445	0.718323	-5.4838	GB49337	FBpp0083861	Rpn9-PA		NA	NA	NA
Mrot07280	Mrot07280	-0.154759	7.74322	-1.83706	0.0805959	0.718323	-5.50026	GB52010	FBpp0070114	l(1)1Bi-PA		0	1	0
Mrot12064	Mrot12064	-0.185178	7.91756	-1.83527	0.0808698	0.718323	-5.50373	GB50550	LOW_SIMILARITY	NA		NA	NA	NA
Mrot08840	Mrot08840	-0.239752	7.7954	-1.83162	0.081432	0.718477	-5.50895	GB43487	FBpp0080675	tos-PA		NA	NA	NA
Mrot08751	Mrot08751	-0.129551	5.98508	-1.83019	0.081654	0.718902	-5.36775	GB50209	FBpp0082737	CG17565-PA		0	1	0
Mrot04338	Mrot04338	0.123095	6.02761	1.83064	0.0815842	0.718902	-5.38396	GB44575	LOW_SIMILARITY	NA		0	1	0
Mrot08100	Mrot08100	2.54373	-1.96946	1.81047	0.0847574	0.719507	-4.10751	GB50526	FBpp0290419	CG7720-PE		1	0	0
Mrot02493	Mrot02493	-0.705196	-0.606504	-1.81911	0.0833853	0.719507	-4.11244	GB40416	FBpp0099476	twi-PB		NA	NA	NA
Mrot13106	Mrot13106	-0.403832	1.6794	-1.82805	0.0819855	0.719507	-4.34371	GB50973	FBpp0302746	CG14168-PD		NA	NA	NA
Mrot12462	Mrot12462	-0.496376	2.68553	-1.81837	0.0835025	0.719507	-4.60026	NA	NA	NA		NA	NA	NA
Mrot09418	Mrot09418	0.338467	3.00231	1.82164	0.0829871	0.719507	-4.71053	GB40928	FBpp0113114	abba-PC		NA	NA	NA
Mrot12529	Mrot12529	-0.205873	3.17698	-1.81761	0.0836211	0.719507	-4.72674	NA	NA	NA		NA	NA	NA
Mrot12359	Mrot12359	-0.343716	3.29332	-1.82006	0.0832347	0.719507	-4.73811	GB52854	FBpp0078794	obst-E-PA		NA	NA	NA
Mrot08469	Mrot08469	-0.414684	3.44172	-1.82704	0.082143	0.719507	-4.75794	GB44942	FBpp0306667	Dms-PB		0	1	0
Mrot02013	Mrot02013	-0.345601	3.38554	-1.81815	0.083536	0.719507	-4.77273	GB49414	FBpp0085453	CG3271-PB		NA	NA	NA
Mrot10058	Mrot10058	-0.56283	3.74072	-1.82898	0.0818413	0.719507	-4.81832	GB48780	LOW_SIMILARITY	NA		0	1	0
Mrot07662	Mrot07662	-0.331899	4.28612	-1.82285	0.0827975	0.719507	-4.98196	GB54572	LOW_SIMILARITY	NA		NA	NA	NA
Mrot09500	Mrot09500	-0.188223	4.1918	-1.81321	0.0843206	0.719507	-4.98336	GB54838	FBpp0074464	CG7990-PA		NA	NA	NA
Mrot02614	Mrot02614	-0.312305	4.32507	-1.81701	0.0837164	0.719507	-4.99763	GB48770	FBpp0290353	Tfb5-PB		0	1	0
Mrot03551	Mrot03551	-0.194719	4.40734	-1.8252	0.0824294	0.719507	-5.01566	GB48488	FBpp0305325	CG5989-PC		NA	NA	NA
Mrot04067	Mrot04067	-0.12782	4.39557	-1.81042	0.0847655	0.719507	-5.03742	GB42191	LOW_SIMILARITY	NA		0	1	0
Mrot04235	Mrot04235	-0.114611	5.05303	-1.8167	0.0837662	0.719507	-5.19231	GB40717	FBpp0071293	BCL7-like-PA		0	1	0
Mrot01728	Mrot01728	-0.122298	5.45711	-1.82855	0.0819069	0.719507	-5.26823	GB51307	FBpp0112618	Tim17b-PA		NA	NA	NA
Mrot01286	Mrot01286	0.244589	5.28327	1.81053	0.0847479	0.719507	-5.26978	GB42614	FBpp0291652	lft-PB		NA	NA	NA
Mrot09855	Mrot09855	-0.0823919	5.90631	-1.82487	0.082481	0.719507	-5.36507	GB48413	FBpp0077945	CG10585-PA		NA	NA	NA
Mrot03760	Mrot03760	-0.150377	6.14033	-1.81597	0.083882	0.719507	-5.41994	GB48112	FBpp0073085	CG1309-PA		NA	NA	NA
Mrot03598	Mrot03598	-0.0950849	6.41133	-1.82468	0.0825108	0.719507	-5.44332	GB40364	FBpp0079833	CG6488-PA		NA	NA	NA
Mrot13175	Mrot13175	-0.146652	6.32684	-1.81532	0.0839839	0.719507	-5.44405	GB45703	FBpp0072227	CG3608-PA		NA	NA	NA
Mrot03576	Mrot03576	0.169539	6.39061	1.81164	0.0845708	0.719507	-5.4683	GB48825	FBpp0082601	CG5205-PA		NA	NA	NA
Mrot07469	Mrot07469	-0.202838	6.64259	-1.81319	0.0843225	0.719507	-5.4847	GB41164	FBpp0071937	CG3530-PB		NA	NA	NA
Mrot06215	Mrot06215	0.0892099	6.7963	1.82014	0.0832224	0.719507	-5.49435	GB52541	FBpp0079815	CG6230-PA		NA	NA	NA
Mrot01563	Mrot01563	0.0773259	6.86614	1.81451	0.0841133	0.719507	-5.50765	GB46766	FBpp0071461	cpa-PA		0	1	0
Mrot12465	Mrot12465	-0.107383	7.02751	-1.81842	0.083494	0.719507	-5.50962	GB40559	FBpp0071478	CG30291-PA		NA	NA	NA
Mrot10129	Mrot10129	0.106413	10.2223	1.8257	0.0823518	0.719507	-5.51178	GB50942	FBpp0305137	14-3-3zeta-PL		0	1	0
Mrot03620	Mrot03620	0.105841	8.63057	1.82594	0.0823139	0.719507	-5.51629	GB42152	FBpp0072583	Psa-PC		1	0	0
Mrot01874	Mrot01874	-0.106854	6.97817	-1.81173	0.0845554	0.719507	-5.51769	GB47305	FBpp0088561	tra2-PE		0	1	0
Mrot02874	Mrot02874	-0.246058	7.45274	-1.82271	0.0828195	0.719507	-5.51952	GB55490	FBpp0292877	CG15828-PC		NA	NA	NA
Mrot10648	Mrot10648	0.0997201	7.52335	1.82235	0.0828747	0.719507	-5.52209	GB41836	FBpp0078605	aux-PB		NA	NA	NA
Mrot01882	Mrot01882	-0.148448	8.71659	-1.81141	0.0846066	0.719507	-5.53991	GB47309	FBpp0300648	mud-PJ		NA	NA	NA
Mrot08018	Mrot08018	-0.256297	7.71455	-1.81234	0.0844584	0.719507	-5.54051	GB48082	FBpp0085693	CG7137-PA		NA	NA	NA
Mrot03204	Mrot03204	0.123145	7.56432	1.81086	0.0846958	0.719507	-5.54195	GB45370	FBpp0077714	RpI135-PA		0	1	0
Mrot01057	Mrot01057	0.106768	7.88861	1.80951	0.0849107	0.720001	-5.54613	GB45047	FBpp0075382	Prosbeta2-PA		0	1	0
Mrot12835	Mrot12835	0.140912	4.98119	1.80808	0.08514	0.720519	-5.20079	NA	NA	NA		NA	NA	NA
Mrot08122	Mrot08122	-0.130796	6.11908	-1.80805	0.0851459	0.720519	-5.42987	GB45794	FBpp0083043	CG7218-PA		NA	NA	NA
Mrot00939	Mrot00939	-0.231079	3.05664	-1.80658	0.0853821	0.721696	-4.73197	GB49086	FBpp0073488	CG2543-PA		NA	NA	NA
Mrot10268	Mrot10268	-0.401946	4.8658	-1.80556	0.0855466	0.721696	-5.147	GB47726	FBpp0291544	CG40498-PF		NA	NA	NA
Mrot01271	Mrot01271	0.116376	6.57138	1.80562	0.0855355	0.721696	-5.49606	GB53421	FBpp0301157	CG14232-PB		NA	NA	NA
Mrot11532	Mrot11532	0.137492	5.39382	1.80434	0.0857433	0.722619	-5.29675	GB46544	FBpp0082591	Rpb7-PA		0	1	0
Mrot12224	Mrot12224	-0.612085	-0.897605	-1.78307	0.0892395	0.723832	-4.14668	GB42861	FBpp0078337	Snm1-PA		NA	NA	NA
Mrot03730	Mrot03730	-0.47617	-0.369434	-1.79053	0.0879993	0.723832	-4.14706	NA	NA	NA		NA	NA	NA
Mrot06637	Mrot06637	-0.447419	-0.0930801	-1.78625	0.0887089	0.723832	-4.17615	NA	NA	NA		NA	NA	NA
Mrot06263	Mrot06263	0.582517	0.0431366	1.79869	0.0866607	0.723832	-4.18946	NA	NA	NA		NA	NA	NA
Mrot05176	Mrot05176	-0.327081	1.79862	-1.78518	0.088887	0.723832	-4.46899	GB46051	LOW_SIMILARITY	NA		NA	NA	NA
Mrot04927	Mrot04927	1.23064	1.8911	1.80067	0.0863375	0.723832	-4.47633	GB45836	LOW_SIMILARITY	NA		NA	NA	NA
Mrot10602	Mrot10602	-0.326707	2.13444	-1.80026	0.0864039	0.723832	-4.53043	GB40356	FBpp0087006	CG17739-PA		NA	NA	NA
Mrot09005	Mrot09005	0.632039	2.2299	1.79506	0.0872534	0.723832	-4.56476	GB44072	FBpp0293057	Trim9-PB		NA	NA	NA
Mrot08214	Mrot08214	-0.200034	3.67075	-1.80206	0.0861127	0.723832	-4.88295	GB48017	FBpp0084165	CG31111-PA		NA	NA	NA
Mrot08759	Mrot08759	-0.317163	3.79901	-1.7831	0.0892352	0.723832	-4.92476	GB50215	LOW_SIMILARITY	NA		0	1	0
Mrot11855	Mrot11855	-0.467643	3.92681	-1.79128	0.087876	0.723832	-4.93287	GB55233	FBpp0082912	CG7655-PA		NA	NA	NA
Mrot00613	Mrot00613	0.160904	3.80178	1.79056	0.0879943	0.723832	-4.94104	GB46215	FBpp0289181	Rab21-PC		NA	NA	NA
Mrot12028	Mrot12028	-0.340548	4.16093	-1.78399	0.0890862	0.723832	-5.00419	GB50103	FBpp0087317	mms4-PA		NA	NA	NA
Mrot13125	Mrot13125	-0.190366	4.31422	-1.79333	0.0875386	0.723832	-5.04335	GB52646	LOW_SIMILARITY	NA		0	1	0
Mrot08128	Mrot08128	-0.302408	4.37577	-1.79334	0.0875356	0.723832	-5.058	GB51718	FBpp0074446	CG7889-PA		NA	NA	NA
Mrot01408	Mrot01408	-0.143472	4.35151	-1.79043	0.0880165	0.723832	-5.07048	GB41747	FBpp0110132	wge-PC		NA	NA	NA
Mrot04918	Mrot04918	-0.650701	4.72386	-1.79876	0.0866484	0.723832	-5.11212	GB48162	FBpp0089099	CG15270-PB		NA	NA	NA
Mrot06864	Mrot06864	-0.188867	4.63967	-1.79454	0.0873394	0.723832	-5.12798	GB42452	FBpp0078361	MED27-PA		0	1	0
Mrot09200	Mrot09200	-0.313267	4.87781	-1.79999	0.0864488	0.723832	-5.16131	GB50343	FBpp0076478	CG8038-PA		NA	NA	NA
Mrot00178	Mrot00178	-0.210108	5.08219	-1.7822	0.0893858	0.723832	-5.2449	GB43218	LOW_SIMILARITY	NA		NA	NA	NA
Mrot12777	Mrot12777	0.121424	5.03604	1.78264	0.089312	0.723832	-5.25196	GB49911	FBpp0305604	chico-PC		NA	NA	NA
Mrot13294	Mrot13294	-0.161318	5.25718	-1.79716	0.08691	0.723832	-5.2675	GB53648	FBpp0110275	CG34140-PA		NA	NA	NA
Mrot12480	Mrot12480	-0.224863	5.20216	-1.78504	0.0889117	0.723832	-5.27028	GB44287	FBpp0082468	CG7265-PA		0	1	0
Mrot01568	Mrot01568	-0.188499	5.50351	-1.78428	0.0890384	0.723832	-5.33638	GB46706	FBpp0075390	CG13458-PA		NA	NA	NA
Mrot09437	Mrot09437	-0.119906	5.67614	-1.78602	0.0887479	0.723832	-5.3781	GB55818	FBpp0305089	AlCR2-PE		NA	NA	NA
Mrot00171	Mrot00171	-0.139178	5.79306	-1.78956	0.0881605	0.723832	-5.39527	GB43215	FBpp0073983	Arp6-PA		NA	NA	NA
Mrot10339	Mrot10339	-0.134963	6.04275	-1.79275	0.0876332	0.723832	-5.44188	GB43480	FBpp0089163	Cpsf160-PA		0	1	0
Mrot12031	Mrot12031	-0.0972229	6.15309	-1.79226	0.0877149	0.723832	-5.45642	GB46210	FBpp0082011	Spt3-PA		NA	NA	NA
Mrot02869	Mrot02869	0.131692	6.19595	1.79851	0.0866889	0.723832	-5.46299	GB55493	FBpp0071123	CG11190-PA		NA	NA	NA
Mrot04429	Mrot04429	-0.0985669	6.26893	-1.78593	0.0887628	0.723832	-5.48563	GB53910	FBpp0076879	Gen-PA		0	1	0
Mrot06390	Mrot06390	0.137418	6.37999	1.79656	0.0870078	0.723832	-5.48981	GB48259	FBpp0304831	mRpL16-PB		NA	NA	NA
Mrot01879	Mrot01879	0.187474	6.71954	1.78327	0.0892068	0.723832	-5.54495	GB47308	FBpp0304655	pcx-PC		NA	NA	NA
Mrot01843	Mrot01843	0.126597	7.46649	1.80143	0.0862149	0.723832	-5.55549	GB45284	FBpp0086848	Aats-val-PA		0	1	0
Mrot06056	Mrot06056	0.0749992	7.66509	1.79629	0.0870527	0.723832	-5.56688	GB53812	FBpp0079637	CG5355-PA		NA	NA	NA
Mrot08835	Mrot08835	-0.0955457	8.33643	-1.79345	0.0875178	0.723832	-5.57014	GB53954	FBpp0083625	Nop56-PA		0	1	0
Mrot10130	Mrot10130	0.165147	7.56758	1.79342	0.0875232	0.723832	-5.57032	GB50943	FBpp0087508	Pfk-PB		NA	NA	NA
Mrot09357	Mrot09357	0.114864	7.65121	1.79378	0.0874633	0.723832	-5.5708	GB54940	FBpp0081078	CG1287-PA		0	1	0
Mrot05580	Mrot05580	-0.194895	7.259	-1.78514	0.0888948	0.723832	-5.57195	GB46267	LOW_SIMILARITY	NA		NA	NA	NA
Mrot10563	Mrot10563	-0.0823695	7.43758	-1.78857	0.0883239	0.723832	-5.57502	GB44690	FBpp0113096	flfl-PD		NA	NA	NA
Mrot03013	Mrot03013	-0.202748	7.38914	-1.78587	0.0887728	0.723832	-5.57637	GB55631	FBpp0305694	CG14814-PC		NA	NA	NA
Mrot04267	Mrot04267	0.595041	1.58402	1.77785	0.0901169	0.725027	-4.45553	GB46604	FBpp0073869	CG8128-PA		NA	NA	NA
Mrot00340	Mrot00340	-0.130468	4.05447	-1.77849	0.0900089	0.725027	-5.01087	GB43316	FBpp0083952	twin-PB		NA	NA	NA
Mrot04123	Mrot04123	-0.333149	4.99449	-1.7785	0.0900071	0.725027	-5.24208	GB43519	FBpp0084470	NepYr-PA		0	1	0
Mrot07515	Mrot07515	-0.142693	6.29272	-1.78045	0.0896794	0.725027	-5.49788	GB43844	FBpp0289201	CG14464-PC		NA	NA	NA
Mrot11065	Mrot11065	-0.151506	6.28598	-1.77767	0.0901465	0.725027	-5.50026	GB47632	FBpp0305727	CG9576-PC		NA	NA	NA
Mrot06773	Mrot06773	-0.151489	6.42014	-1.77921	0.0898871	0.725027	-5.51178	GB47827	FBpp0074129	Rrp45-PA		NA	NA	NA
Mrot03255	Mrot03255	0.0865319	9.01889	1.7792	0.0898901	0.725027	-5.59117	GB48536	FBpp0071226	CG7033-PA		0	1	0
Mrot00402	Mrot00402	0.133165	5.97016	1.7759	0.090446	0.725321	-5.46291	GB44021	FBpp0071743	CG4752-PA		1	0	0
Mrot11514	Mrot11514	0.18038	6.9333	1.77637	0.0903673	0.725321	-5.57102	GB56005	FBpp0088841	Pten-PC		NA	NA	NA
Mrot06699	Mrot06699	-0.166935	7.38838	-1.77603	0.090425	0.725321	-5.59262	GB44010	FBpp0075533	Meics-PA		NA	NA	NA
Mrot00559	Mrot00559	0.366252	0.564036	1.77336	0.0908777	0.727201	-4.2896	GB48914	FBpp0301711	Rbp6-PE		NA	NA	NA
Mrot12546	Mrot12546	0.334453	3.45698	1.77297	0.090944	0.727201	-4.88932	GB48052	FBpp0300395	DOR-PH		0	1	0
Mrot05775	Mrot05775	0.0798184	8.26755	1.77396	0.0907748	0.727201	-5.60173	GB47391	FBpp0079710	Nup107-PA		NA	NA	NA
Mrot08496	Mrot08496	-0.207997	4.36183	-1.77053	0.0913591	0.728007	-5.09637	GB40727	FBpp0073874	Pis-PA		0	1	0
Mrot07293	Mrot07293	-0.23972	5.46826	-1.77105	0.0912704	0.728007	-5.35803	GB40655	FBpp0077867	CG5104-PB		NA	NA	NA
Mrot08453	Mrot08453	-0.101484	6.17596	-1.77046	0.0913707	0.728007	-5.50041	GB45202	LOW_SIMILARITY	NA		0	1	0
Mrot00233	Mrot00233	0.117224	6.24001	1.76979	0.0914847	0.728007	-5.51409	GB43110	FBpp0078481	Cdep-PC		NA	NA	NA
Mrot03423	Mrot03423	-0.209969	6.45687	-1.77029	0.0914007	0.728007	-5.5358	GB46757	FBpp0293747	chn-PI		1	0	0
Mrot00864	Mrot00864	-0.165485	5.15549	-1.76741	0.0918931	0.728455	-5.28943	GB43630	LOW_SIMILARITY	NA		NA	NA	NA
Mrot07936	Mrot07936	-0.194718	6.35195	-1.76844	0.0917163	0.728455	-5.52309	GB54042	FBpp0300173	CG16838-PE		NA	NA	NA
Mrot11232	Mrot11232	-0.128281	6.96719	-1.76766	0.0918507	0.728455	-5.58726	GB47409	FBpp0071642	CG9304-PA		0	1	0
Mrot10132	Mrot10132	0.111229	7.14724	1.76824	0.0917506	0.728455	-5.59819	GB50945	LOW_SIMILARITY	NA		NA	NA	NA
Mrot03038	Mrot03038	0.617139	-0.487493	1.76233	0.0927681	0.729978	-4.19706	GB43375	FBpp0088146	Ephrin-PC		NA	NA	NA
Mrot10183	Mrot10183	-1.94688	0.642398	-1.76169	0.0928795	0.729978	-4.26536	GB45542	FBpp0089263	Lcch3-PC		0	1	0
Mrot12739	Mrot12739	1.12487	1.93405	1.76109	0.0929835	0.729978	-4.52852	GB54775	FBpp0298283	CG1632-PB		NA	NA	NA
Mrot03085	Mrot03085	-0.239963	3.33681	-1.76067	0.0930555	0.729978	-4.86112	GB46123	FBpp0087120	EndoG-PA		NA	NA	NA
Mrot11427	Mrot11427	-0.310623	4.7167	-1.76363	0.0925431	0.729978	-5.18543	GB49420	FBpp0085670	isopeptidase-T-3-PB		NA	NA	NA
Mrot00134	Mrot00134	-0.142112	4.80806	-1.76314	0.0926281	0.729978	-5.21887	NA	NA	NA		NA	NA	NA
Mrot13220	Mrot13220	-0.245614	5.41635	-1.76375	0.0925227	0.729978	-5.35172	GB42655	FBpp0084926	CG7943-PA		0	1	0
Mrot08449	Mrot08449	-0.174958	5.50422	-1.76512	0.0922863	0.729978	-5.37793	GB44964	FBpp0079433	CG3838-PB		NA	NA	NA
Mrot07603	Mrot07603	0.165516	5.64597	1.76556	0.0922111	0.729978	-5.42029	GB49146	FBpp0302752	Rop-PB		NA	NA	NA
Mrot06713	Mrot06713	-0.136754	5.7271	-1.76404	0.092472	0.729978	-5.42255	GB50641	FBpp0088047	CG11125-PA		NA	NA	NA
Mrot10779	Mrot10779	0.0875625	7.47587	1.76168	0.0928806	0.729978	-5.61948	GB53302	FBpp0078978	CG3430-PA		NA	NA	NA
Mrot00112	Mrot00112	0.177062	3.06232	1.75952	0.0932544	0.730846	-4.81179	NA	NA	NA		NA	NA	NA
Mrot12459	Mrot12459	-0.703775	-0.141484	-1.74362	0.0960528	0.731001	-4.23087	GB48474	FBpp0072985	Cht7-PA		NA	NA	NA
Mrot10997	Mrot10997	0.871145	0.0538112	1.74754	0.0953561	0.731001	-4.24562	GB43181	FBpp0300613	CG4702-PD		NA	NA	NA
Mrot08965	Mrot08965	-0.576316	0.354708	-1.74977	0.094963	0.731001	-4.28422	GB51494	FBpp0085878	CG10924-PA		NA	NA	NA
Mrot04252	Mrot04252	-0.294586	1.93492	-1.74695	0.0954611	0.731001	-4.54632	GB45902	FBpp0301887	SKIP-PH		NA	NA	NA
Mrot00781	Mrot00781	0.195179	2.94582	1.74101	0.0965192	0.731001	-4.80945	GB46388	LOW_SIMILARITY	NA		NA	NA	NA
Mrot08665	Mrot08665	2.13913	3.61928	1.74051	0.0966087	0.731001	-4.85182	GB48557	FBpp0087826	Mal-A2-PA		NA	NA	NA
Mrot03666	Mrot03666	-0.16878	3.91793	-1.73793	0.0970722	0.731001	-5.04245	GB42436	FBpp0113056	Art7-PB		NA	NA	NA
Mrot00458	Mrot00458	-0.270642	3.94778	-1.73813	0.0970354	0.731001	-5.05163	GB52982	FBpp0079978	spict-PA		NA	NA	NA
Mrot00524	Mrot00524	-0.250613	4.23703	-1.75876	0.0933865	0.731001	-5.08168	GB44514	FBpp0070840	Efr-PB		NA	NA	NA
Mrot02281	Mrot02281	-0.207572	4.29689	-1.74791	0.095292	0.731001	-5.12639	GB52462	LOW_SIMILARITY	NA		NA	NA	NA
Mrot01801	Mrot01801	-0.179164	4.47236	-1.75391	0.0942345	0.731001	-5.14385	GB44929	LOW_SIMILARITY	NA		NA	NA	NA
Mrot12016	Mrot12016	0.360014	4.69764	1.75681	0.0937265	0.731001	-5.19953	GB50124	LOW_SIMILARITY	NA		NA	NA	NA
Mrot03809	Mrot03809	0.17763	4.57055	1.73804	0.0970525	0.731001	-5.21246	GB46453	LOW_SIMILARITY	NA		NA	NA	NA
Mrot01870	Mrot01870	0.481174	5.14065	1.74515	0.0957818	0.731001	-5.33857	GB47302	FBpp0110111	CG15661-PB		NA	NA	NA
Mrot05853	Mrot05853	-0.187942	5.46937	-1.75151	0.0946568	0.731001	-5.38306	GB54919	LOW_SIMILARITY	NA		0	1	0
Mrot02586	Mrot02586	-0.0976261	5.58745	-1.74587	0.0956523	0.731001	-5.42382	GB41876	FBpp0111808	Rfx-PB		NA	NA	NA
Mrot01852	Mrot01852	-0.182788	5.70278	-1.75687	0.0937163	0.731001	-5.42905	GB44901	FBpp0082568	ldlCp-PA		NA	NA	NA
Mrot13190	Mrot13190	-0.109071	5.62496	-1.74625	0.0955864	0.731001	-5.43418	GB44572	FBpp0075846	Bmcp-PB		NA	NA	NA
Mrot11117	Mrot11117	0.254456	5.7468	1.7398	0.0967366	0.731001	-5.48333	GB55283	FBpp0302959	Socs36E-PC		NA	NA	NA
Mrot12826	Mrot12826	0.077502	5.805	1.7411	0.096504	0.731001	-5.48513	GB49622	FBpp0072745	HBS1-PA		NA	NA	NA
Mrot01385	Mrot01385	-0.107023	5.96061	-1.74779	0.0953133	0.731001	-5.49566	GB48882	LOW_SIMILARITY	NA		NA	NA	NA
Mrot08531	Mrot08531	-0.12351	5.93386	-1.7419	0.0963605	0.731001	-5.49894	GB41206	FBpp0288501	CG31812-PB		NA	NA	NA
Mrot05175	Mrot05175	-0.11427	6.04195	-1.75369	0.0942733	0.731001	-5.49982	GB46022	FBpp0081347	Coq2-PA		NA	NA	NA
Mrot12221	Mrot12221	-0.215753	6.013	-1.74443	0.0959086	0.731001	-5.50733	GB44931	FBpp0078296	ECSIT-PA		NA	NA	NA
Mrot11419	Mrot11419	-0.154215	6.09102	-1.75158	0.0946438	0.731001	-5.51027	GB54033	FBpp0112104	CG9853-PB		0	1	0
Mrot08424	Mrot08424	-0.183378	6.04386	-1.74174	0.0963887	0.731001	-5.51672	GB42172	LOW_SIMILARITY	NA		NA	NA	NA
Mrot01285	Mrot01285	-0.187785	6.13436	-1.74492	0.0958221	0.731001	-5.52676	GB42872	FBpp0080335	CycE-PB		NA	NA	NA
Mrot13070	Mrot13070	-0.154041	6.05238	-1.73921	0.0968419	0.731001	-5.52707	GB54603	LOW_SIMILARITY	NA		NA	NA	NA
Mrot01731	Mrot01731	-0.158292	6.0857	-1.73803	0.0970545	0.731001	-5.53209	GB47548	LOW_SIMILARITY	NA		NA	NA	NA
Mrot03718	Mrot03718	-0.0893884	6.60652	-1.74273	0.0962125	0.731001	-5.59487	GB46459	FBpp0293952	CG10566-PB		NA	NA	NA
Mrot11722	Mrot11722	0.114707	6.85356	1.75195	0.0945791	0.731001	-5.6073	GB49606	FBpp0073964	sun-PB		0	0	1
Mrot13274	Mrot13274	-0.092848	6.74441	-1.74531	0.0957517	0.731001	-5.60742	GB47427	FBpp0071688	ari-2-PA		NA	NA	NA
Mrot10396	Mrot10396	-0.0962411	7.14882	-1.75814	0.0934955	0.731001	-5.61266	GB44509	LOW_SIMILARITY	NA		NA	NA	NA
Mrot11513	Mrot11513	0.0927226	6.93445	1.74433	0.0959261	0.731001	-5.62523	GB56004	FBpp0079654	nmd-PA		NA	NA	NA
Mrot10168	Mrot10168	-0.15055	7.01369	-1.74381	0.0960202	0.731001	-5.62524	GB54234	FBpp0076868	CG4611-PA		NA	NA	NA
Mrot07965	Mrot07965	0.0924513	6.91615	1.74147	0.0964365	0.731001	-5.62859	GB42036	FBpp0083801	sec13-PA		0	1	0
Mrot01614	Mrot01614	-0.120776	7.26668	-1.74964	0.0949854	0.731001	-5.63166	GB40312	FBpp0085276	CG2201-PC		NA	NA	NA
Mrot07462	Mrot07462	0.106204	7.19391	1.74369	0.0960414	0.731001	-5.6387	GB41151	LOW_SIMILARITY	NA		0	1	0
Mrot00251	Mrot00251	0.102678	7.19331	1.7408	0.0965568	0.731001	-5.64369	GB43226	FBpp0075349	CG7739-PA		NA	NA	NA
Mrot02330	Mrot02330	0.110915	9.94385	1.74215	0.0963151	0.731001	-5.64695	GB51734	FBpp0291729	zip-PF		NA	NA	NA
Mrot01572	Mrot01572	-0.118827	7.57533	-1.74165	0.0964049	0.731001	-5.65221	GB46762	FBpp0079399	Cks30A-PA		0	1	0
Mrot07239	Mrot07239	0.157839	8.91771	1.74104	0.0965148	0.731001	-5.65222	GB51683	FBpp0088986	AnnIX-PC		1	0	0
Mrot12653	Mrot12653	0.23426	7.45349	1.73837	0.0969926	0.731001	-5.65551	GB41119	FBpp0301727	Vps13-PB		NA	NA	NA
Mrot09491	Mrot09491	0.38707	1.65992	1.73694	0.09725	0.731009	-4.53472	GB54844	FBpp0289355	CG14693-PC		NA	NA	NA
Mrot02059	Mrot02059	0.150039	8.86695	1.73723	0.0971982	0.731009	-5.65831	GB47590	FBpp0088440	RpS7-PC		0	0	1
Mrot02655	Mrot02655	-0.413758	-0.0482542	-1.73422	0.0977419	0.731446	-4.25215	GB52026	LOW_SIMILARITY	NA		NA	NA	NA
Mrot00608	Mrot00608	-0.259718	2.39997	-1.73399	0.0977836	0.731446	-4.679	GB46177	FBpp0086335	CG15706-PA		NA	NA	NA
Mrot07388	Mrot07388	0.406103	2.76532	1.73368	0.0978384	0.731446	-4.77142	GB46952	FBpp0306504	Traf4-PE		0	1	0
Mrot04113	Mrot04113	-0.179088	3.72117	-1.735	0.0975999	0.731446	-4.99974	GB53505	FBpp0292534	CG31381-PD		NA	NA	NA
Mrot08726	Mrot08726	-0.20053	5.917	-1.73518	0.0975681	0.731446	-5.50064	GB50030	FBpp0083507	CG3353-PA		0	1	0
Mrot12583	Mrot12583	-0.18316	7.97444	-1.7347	0.097655	0.731446	-5.66553	GB45395	FBpp0070432	Klp3A-PA		NA	NA	NA
Mrot01935	Mrot01935	0.752677	1.06506	1.73217	0.0981126	0.731814	-4.42695	GB40705	FBpp0073627	CG1764-PA		0	1	0
Mrot05478	Mrot05478	0.268701	3.61443	1.73206	0.0981319	0.731814	-4.99883	GB54556	FBpp0303735	CG3711-PD		NA	NA	NA
Mrot03660	Mrot03660	-0.185716	7.87944	-1.73195	0.0981529	0.731814	-5.67	GB44315	FBpp0291376	CG3409-PB		0	1	0
Mrot03909	Mrot03909	-0.166215	4.58712	-1.73032	0.0984487	0.732406	-5.21242	GB49787	LOW_SIMILARITY	NA		NA	NA	NA
Mrot10778	Mrot10778	0.124152	6.75176	1.73057	0.0984027	0.732406	-5.6345	GB53376	FBpp0292155	CG8270-PB		NA	NA	NA
Mrot12741	Mrot12741	-0.0907148	7.19629	-1.73005	0.0984978	0.732406	-5.65903	GB50658	FBpp0077899	DNApol-alpha60-PA		NA	NA	NA
Mrot03561	Mrot03561	0.429267	2.5022	1.72868	0.0987484	0.732542	-4.72602	GB43791	FBpp0084355	HLHmbeta-PA		NA	NA	NA
Mrot12345	Mrot12345	-0.188646	5.02948	-1.72753	0.0989587	0.732542	-5.32175	GB40796	FBpp0292462	CG8552-PC		NA	NA	NA
Mrot03201	Mrot03201	-0.288764	5.67613	-1.72773	0.0989213	0.732542	-5.46256	GB45366	LOW_SIMILARITY	NA		NA	NA	NA
Mrot03451	Mrot03451	0.152831	5.804	1.72792	0.0988873	0.732542	-5.51112	GB40907	FBpp0086349	CG8399-PA		1	0	0
Mrot03948	Mrot03948	0.129799	6.53497	1.72834	0.0988104	0.732542	-5.61508	GB55411	FBpp0304171	hipk-PC		0	0	1
Mrot01203	Mrot01203	-0.965906	-0.922066	-1.72343	0.0997093	0.734042	-4.21205	GB53427	FBpp0303720	nAcRalpha-30D-PH		NA	NA	NA
Mrot01663	Mrot01663	-0.765816	-0.654081	-1.71895	0.100537	0.734042	-4.22301	GB54332	FBpp0072673	dlt-PA		NA	NA	NA
Mrot03865	Mrot03865	0.195496	2.98922	1.71589	0.101106	0.734042	-4.83323	GB49808	LOW_SIMILARITY	NA		NA	NA	NA
Mrot07255	Mrot07255	-0.319866	3.32268	-1.72121	0.100119	0.734042	-4.89921	GB49371	FBpp0074465	CG7914-PA		NA	NA	NA
Mrot04178	Mrot04178	-0.215214	3.38577	-1.72257	0.0998691	0.734042	-4.93461	NA	NA	NA		NA	NA	NA
Mrot09968	Mrot09968	-0.288273	4.08388	-1.71821	0.100675	0.734042	-5.1124	GB54267	FBpp0081662	CG6254-PA		NA	NA	NA
Mrot07213	Mrot07213	-0.409034	4.52412	-1.72371	0.0996586	0.734042	-5.18267	GB42745	LOW_SIMILARITY	NA		NA	NA	NA
Mrot12041	Mrot12041	-0.171687	4.63946	-1.71732	0.100841	0.734042	-5.25171	GB46220	LOW_SIMILARITY	NA		NA	NA	NA
Mrot08937	Mrot08937	-0.321197	5.01472	-1.72052	0.100247	0.734042	-5.31877	GB46897	FBpp0077617	ast-PA		NA	NA	NA
Mrot08748	Mrot08748	0.121086	5.5143	1.72342	0.0997117	0.734042	-5.45658	GB50031	FBpp0306957	uex-PG		NA	NA	NA
Mrot06913	Mrot06913	-0.164696	5.79697	-1.71728	0.100848	0.734042	-5.51094	GB40766	LOW_SIMILARITY	NA		0	1	0
Mrot06669	Mrot06669	-0.191769	5.84872	-1.72233	0.099913	0.734042	-5.51166	GB51693	FBpp0077502	CG7261-PA		NA	NA	NA
Mrot02377	Mrot02377	0.1451	5.76477	1.71585	0.101113	0.734042	-5.52151	GB40251	FBpp0303470	shn-PF		NA	NA	NA
Mrot12036	Mrot12036	-0.115864	5.99069	-1.71996	0.10035	0.734042	-5.54863	GB46206	FBpp0082329	Orc2-PA		0	1	0
Mrot02297	Mrot02297	-0.11969	6.01949	-1.71658	0.100978	0.734042	-5.55546	GB45058	FBpp0075999	CG7949-PA		0	1	0
Mrot04024	Mrot04024	0.13548	6.19692	1.72203	0.099967	0.734042	-5.57588	GB52141	FBpp0078652	qtc-PB		NA	NA	NA
Mrot11981	Mrot11981	-0.0906562	6.26457	-1.72031	0.100286	0.734042	-5.591	GB50603	FBpp0291066	Rpi-PB		0	1	0
Mrot07867	Mrot07867	-0.101637	6.41074	-1.72176	0.100018	0.734042	-5.6087	GB41359	FBpp0074554	mRpS14-PA		0	1	0
Mrot01008	Mrot01008	-0.0837925	6.56935	-1.72451	0.099511	0.734042	-5.62208	GB55753	FBpp0084910	CG7601-PA		NA	NA	NA
Mrot08133	Mrot08133	-0.273603	7.01773	-1.71784	0.100743	0.734042	-5.66478	GB41977	FBpp0078327	CG2091-PA		0	1	0
Mrot13200	Mrot13200	-0.0930113	7.23438	-1.7168	0.100937	0.734042	-5.68184	GB44526	FBpp0080753	Pax-PB		NA	NA	NA
Mrot02711	Mrot02711	-0.0893317	7.43186	-1.71596	0.101092	0.734042	-5.68999	GB49346	FBpp0307217	CG2747-PF		NA	NA	NA
Mrot03122	Mrot03122	-0.457515	2.017	-1.71515	0.101244	0.734352	-4.6213	GB45911	FBpp0072009	l(2)efl-PA		NA	NA	NA
Mrot11752	Mrot11752	-0.549284	-0.518667	-1.70995	0.102218	0.734769	-4.23711	GB44167	LOW_SIMILARITY	NA		NA	NA	NA
Mrot12335	Mrot12335	1.4167	-0.0886347	1.71142	0.101942	0.734769	-4.28602	GB44120	FBpp0087875	CG30375-PA		NA	NA	NA
Mrot00923	Mrot00923	-0.544238	0.265478	-1.71131	0.101963	0.734769	-4.30434	NA	NA	NA		NA	NA	NA
Mrot01980	Mrot01980	-0.228536	3.2736	-1.70998	0.102211	0.734769	-4.91771	GB47319	FBpp0080215	noc-PA		NA	NA	NA
Mrot08850	Mrot08850	-0.445093	4.96703	-1.71133	0.101959	0.734769	-5.30732	GB53931	FBpp0291875	wb-PF		NA	NA	NA
Mrot00729	Mrot00729	-0.174603	5.00704	-1.71093	0.102032	0.734769	-5.33708	GB48433	LOW_SIMILARITY	NA		0	1	0
Mrot02597	Mrot02597	-0.240366	5.22027	-1.71195	0.101842	0.734769	-5.39149	GB41153	FBpp0077936	Pex16-PA		NA	NA	NA
Mrot06537	Mrot06537	-0.160161	5.81964	-1.71311	0.101625	0.734769	-5.51918	GB40107	LOW_SIMILARITY	NA		NA	NA	NA
Mrot04872	Mrot04872	-0.117759	5.77328	-1.70963	0.102278	0.734769	-5.52415	GB45404	FBpp0306903	ogre-PF		NA	NA	NA
Mrot11556	Mrot11556	0.200839	7.06433	1.70978	0.102249	0.734769	-5.68696	GB55827	FBpp0077308	RpS21-PD		0	0	1
Mrot05969	Mrot05969	0.124157	9.97362	1.71131	0.101961	0.734769	-5.6953	GB53147	FBpp0083769	cdc16-PA		0	1	0
Mrot03807	Mrot03807	-0.265863	2.3377	-1.70714	0.102747	0.73508	-4.69488	GB46475	FBpp0073607	CG1662-PA		NA	NA	NA
Mrot09987	Mrot09987	0.156252	3.62402	1.7061	0.102943	0.73508	-5.03136	GB52649	FBpp0289256	CG42376-PC		NA	NA	NA
Mrot09163	Mrot09163	0.154936	4.32445	1.70771	0.10264	0.73508	-5.19819	GB43440	LOW_SIMILARITY	NA		NA	NA	NA
Mrot00116	Mrot00116	-0.109503	5.78513	-1.70844	0.102501	0.73508	-5.52697	GB50978	FBpp0075839	TfIIEalpha-PA		NA	NA	NA
Mrot07691	Mrot07691	-0.12847	6.27485	-1.70656	0.102857	0.73508	-5.6083	GB53604	FBpp0072164	spag-PA		NA	NA	NA
Mrot05217	Mrot05217	0.115707	9.91102	1.70683	0.102806	0.73508	-5.70251	GB46035	FBpp0306828	NAT1-PD		NA	NA	NA
Mrot12841	Mrot12841	-0.10869	7.63843	-1.70763	0.102654	0.73508	-5.70686	GB42719	FBpp0301283	CG4080-PB		NA	NA	NA
Mrot07224	Mrot07224	0.106222	7.8185	1.70523	0.103108	0.735622	-5.71211	NA	NA	NA		NA	NA	NA
Mrot04781	Mrot04781	0.133012	9.30191	1.7042	0.103302	0.736372	-5.70869	GB49031	FBpp0085586	RpS18-PA		0	1	0
Mrot05819	Mrot05819	-0.305641	4.8232	-1.7036	0.103416	0.73655	-5.29231	GB54955	LOW_SIMILARITY	NA		NA	NA	NA
Mrot13043	Mrot13043	-0.29736	2.38096	-1.70275	0.103579	0.737077	-4.71613	GB55810	FBpp0305428	CG9967-PC		NA	NA	NA
Mrot10832	Mrot10832	1.00301	-0.653635	1.70194	0.103732	0.737477	-4.25751	GB44976	FBpp0078705	vri-PC		NA	NA	NA
Mrot12802	Mrot12802	-0.131046	4.23558	-1.69853	0.104383	0.737477	-5.17579	GB50993	FBpp0074902	CG5147-PA		0	1	0
Mrot10212	Mrot10212	-0.184801	4.32836	-1.69854	0.104381	0.737477	-5.20364	GB55944	FBpp0082570	CG6196-PA		NA	NA	NA
Mrot10149	Mrot10149	-0.0896515	5.05625	-1.69989	0.104124	0.737477	-5.38063	GB50960	FBpp0076187	MTF-1-PA		0	1	0
Mrot11843	Mrot11843	0.21403	5.96338	1.69825	0.104437	0.737477	-5.58471	GB55228	LOW_SIMILARITY	NA		NA	NA	NA
Mrot05711	Mrot05711	-0.297714	6.18014	-1.69886	0.10432	0.737477	-5.60068	GB51637	LOW_SIMILARITY	NA		NA	NA	NA
Mrot11010	Mrot11010	-0.150328	6.56935	-1.70093	0.103926	0.737477	-5.65568	GB43151	LOW_SIMILARITY	NA		0	1	0
Mrot11356	Mrot11356	-0.143623	6.58732	-1.70026	0.104052	0.737477	-5.65632	GB55752	LOW_SIMILARITY	NA		0	1	0
Mrot12017	Mrot12017	-0.213015	6.72458	-1.69962	0.104175	0.737477	-5.67264	GB50125	FBpp0099393	CG33981-PB		NA	NA	NA
Mrot02470	Mrot02470	-0.344886	0.420456	-1.69681	0.104712	0.737529	-4.36224	GB41915	FBpp0080882	CG10659-PA		NA	NA	NA
Mrot12585	Mrot12585	-0.389571	1.66359	-1.6974	0.1046	0.737529	-4.57852	GB48125	FBpp0297395	CG18304-PB		NA	NA	NA
Mrot09506	Mrot09506	-0.0898933	7.76173	-1.69697	0.104683	0.737529	-5.72424	GB50360	LOW_SIMILARITY	NA		NA	NA	NA
Mrot03965	Mrot03965	-0.118068	9.01206	-1.69609	0.104851	0.737883	-5.72237	GB55610	FBpp0087562	CG1665-PA		NA	NA	NA
Mrot08955	Mrot08955	-0.153281	6.44503	-1.69545	0.104974	0.738121	-5.65335	GB51484	FBpp0071497	mago-PA		0	1	0
Mrot02747	Mrot02747	-0.58382	-0.343877	-1.6941	0.105234	0.738574	-4.27075	GB40228	LOW_SIMILARITY	NA		NA	NA	NA
Mrot04919	Mrot04919	-0.267716	3.29096	-1.6928	0.105485	0.738574	-4.94493	GB48161	FBpp0085795	CG15080-PA		NA	NA	NA
Mrot01193	Mrot01193	0.156658	3.72563	1.69314	0.105419	0.738574	-5.07945	NA	NA	NA		NA	NA	NA
Mrot03033	Mrot03033	-0.128444	5.66914	-1.69454	0.10515	0.738574	-5.51786	GB55372	FBpp0301227	Rab30-PD		NA	NA	NA
Mrot08823	Mrot08823	-0.0868779	6.40722	-1.69329	0.10539	0.738574	-5.65021	GB49934	FBpp0306788	Csp-PE		0	1	0
Mrot09432	Mrot09432	0.513613	5.66536	1.69224	0.105592	0.738697	-5.54321	GB55822	FBpp0291485	CG42637-PC		NA	NA	NA
Mrot07331	Mrot07331	-0.236376	5.14643	-1.69155	0.105726	0.739012	-5.39719	GB54697	LOW_SIMILARITY	NA		0	1	0
Mrot13005	Mrot13005	-0.110907	4.88418	-1.69009	0.106009	0.740362	-5.35398	GB43782	FBpp0087755	CG8230-PA		NA	NA	NA
Mrot00120	Mrot00120	-0.25765	4.24782	-1.6895	0.106123	0.740537	-5.17702	GB50981	FBpp0072484	CG13890-PA		NA	NA	NA
Mrot13295	Mrot13295	-0.287168	3.69321	-1.68868	0.106282	0.740667	-5.05468	GB53649	FBpp0110276	Mkp-PB		NA	NA	NA
Mrot04241	Mrot04241	-0.103523	6.78626	-1.68848	0.106321	0.740667	-5.69947	GB40858	FBpp0080997	CG9253-PA		0	1	0
Mrot13028	Mrot13028	1.20656	-0.246555	1.6872	0.106572	0.741193	-4.30527	GB40021	LOW_SIMILARITY	NA		NA	NA	NA
Mrot10636	Mrot10636	-0.105567	5.80583	-1.68717	0.106576	0.741193	-5.56302	NA	NA	NA		NA	NA	NA
Mrot06873	Mrot06873	-0.398039	3.18349	-1.68594	0.106816	0.74197	-4.91599	NA	NA	NA		NA	NA	NA
Mrot07611	Mrot07611	0.166142	4.45633	1.68568	0.106867	0.74197	-5.26671	GB49149	FBpp0293201	N-PB		NA	NA	NA
Mrot13155	Mrot13155	-0.256247	2.52584	-1.68461	0.107076	0.742799	-4.77629	GB45546	FBpp0289414	CG4558-PB		NA	NA	NA
Mrot08123	Mrot08123	0.588795	-0.79469	1.68347	0.1073	0.742907	-4.26309	GB51696	FBpp0088363	Lsp2-PA		NA	NA	NA
Mrot09068	Mrot09068	0.899838	1.58529	1.68269	0.107452	0.742907	-4.60104	GB53016	FBpp0111524	Pvf3-PA		NA	NA	NA
Mrot01315	Mrot01315	0.251687	1.87894	1.68301	0.107389	0.742907	-4.65553	GB40644	LOW_SIMILARITY	NA		1	0	0
Mrot04514	Mrot04514	0.432615	4.50182	1.68397	0.107202	0.742907	-5.28807	GB54131	FBpp0089339	CrebA-PB		1	0	1
Mrot12961	Mrot12961	-0.193571	4.68537	-1.68224	0.10754	0.742907	-5.31605	GB44967	FBpp0081807	Adk3-PA		NA	NA	NA
Mrot01916	Mrot01916	-0.756639	1.95275	-1.68119	0.107747	0.742936	-4.65391	GB40624	FBpp0289196	laccase2-PA		0	1	0
Mrot00261	Mrot00261	0.10441	8.96685	1.68097	0.10779	0.742936	-5.74583	GB43088	FBpp0290603	EfTuM-PB		0	1	0
Mrot06172	Mrot06172	-0.0821245	8.09674	-1.68085	0.107814	0.742936	-5.74904	GB45690	FBpp0078852	ade2-PC		NA	NA	NA
Mrot08657	Mrot08657	-0.508934	1.34437	-1.67674	0.108624	0.743226	-4.51603	GB48579	FBpp0071893	CG9890-PA		NA	NA	NA
Mrot13364	Mrot13364	-0.255448	1.69864	-1.67634	0.108703	0.743226	-4.61393	NA	NA	NA		NA	NA	NA
Mrot02467	Mrot02467	-0.252164	3.35463	-1.67667	0.108638	0.743226	-5.01129	GB52819	FBpp0111426	CG34316-PA		NA	NA	NA
Mrot11300	Mrot11300	-0.172404	4.36098	-1.67214	0.109538	0.743226	-5.25546	GB53627	FBpp0088200	CG2177-PA		0	0	1
Mrot10261	Mrot10261	0.474166	5.44121	1.67202	0.109562	0.743226	-5.52373	GB45967	FBpp0292875	tai-PE		NA	NA	NA
Mrot00850	Mrot00850	0.132513	5.53614	1.6721	0.109547	0.743226	-5.54116	GB52673	FBpp0075793	Grip163-PA		NA	NA	NA
Mrot04658	Mrot04658	-0.251579	5.96551	-1.67369	0.10923	0.743226	-5.6009	GB41744	FBpp0070297	CG14803-PA		NA	NA	NA
Mrot09417	Mrot09417	0.176857	5.97505	1.67674	0.108626	0.743226	-5.61971	GB40929	LOW_SIMILARITY	NA		NA	NA	NA
Mrot11905	Mrot11905	0.0944198	6.06099	1.67316	0.109336	0.743226	-5.63522	GB43016	FBpp0083174	CG5316-PB		NA	NA	NA
Mrot10422	Mrot10422	0.376641	6.15649	1.67682	0.10861	0.743226	-5.64797	GB45717	FBpp0080283	ck-PB		NA	NA	NA
Mrot03317	Mrot03317	-0.177111	6.32062	-1.6766	0.108653	0.743226	-5.65849	GB43479	FBpp0082469	CycC-PA		0	1	0
Mrot10405	Mrot10405	-0.106924	6.75297	-1.67371	0.109227	0.743226	-5.71964	GB45698	FBpp0112092	Sgf11-PB		0	1	0
Mrot05206	Mrot05206	-0.09707	6.73856	-1.67204	0.109558	0.743226	-5.72016	GB46042	FBpp0077621	CG4552-PA		NA	NA	NA
Mrot07990	Mrot07990	-0.104636	6.83077	-1.67537	0.108896	0.743226	-5.72244	GB41430	LOW_SIMILARITY	NA		NA	NA	NA
Mrot09860	Mrot09860	-0.137078	6.84759	-1.67498	0.108974	0.743226	-5.72278	GB48417	FBpp0291679	CG33144-PB		0	1	0
Mrot05816	Mrot05816	0.0767683	8.04963	1.68005	0.107972	0.743226	-5.75044	GB51586	FBpp0293948	Rpt4-PB		0	1	0
Mrot06273	Mrot06273	0.104183	8.38435	1.67801	0.108373	0.743226	-5.75199	GB55102	FBpp0293465	CG11866-PB		NA	NA	NA
Mrot02627	Mrot02627	0.152442	7.69446	1.6778	0.108415	0.743226	-5.75335	GB52115	FBpp0297133	CREG-PD		NA	NA	NA
Mrot11854	Mrot11854	0.0920097	8.06836	1.67339	0.109289	0.743226	-5.76051	GB55145	FBpp0072383	mri-PA		NA	NA	NA
Mrot01085	Mrot01085	0.0832707	8.61133	1.67147	0.109672	0.74336	-5.76125	GB42814	FBpp0112349	SPoCk-PD		NA	NA	NA
Mrot13201	Mrot13201	-0.139228	5.29373	-1.66994	0.109978	0.743393	-5.47931	GB44524	FBpp0086323	CG7747-PA		0	1	0
Mrot12661	Mrot12661	-0.117977	5.86298	-1.67017	0.109932	0.743393	-5.59833	GB49222	FBpp0293514	Dcp2-PE		0	1	0
Mrot06262	Mrot06262	0.115285	6.29929	1.66996	0.109973	0.743393	-5.67631	GB55063	FBpp0081843	CG6693-PA		NA	NA	NA
Mrot05705	Mrot05705	-0.0980751	6.36704	-1.66965	0.110036	0.743393	-5.68079	GB51634	FBpp0087711	Pmm45A-PA		0	1	0
Mrot05117	Mrot05117	-0.25326	4.27341	-1.66858	0.110251	0.744239	-5.23328	GB45314	FBpp0292262	Pde11-PE		NA	NA	NA
Mrot04450	Mrot04450	-0.401643	2.46855	-1.6677	0.110426	0.744289	-4.79332	GB53908	FBpp0303353	CG43394-PC		NA	NA	NA
Mrot03722	Mrot03722	-0.0772459	7.22407	-1.66764	0.110438	0.744289	-5.75664	GB46462	FBpp0073235	CG17333-PA		0	1	0
Mrot00949	Mrot00949	0.851897	-0.245932	1.66576	0.110816	0.745994	-4.32784	GB49080	FBpp0073556	CG32645-PB		NA	NA	NA
Mrot05766	Mrot05766	0.109181	9.26079	1.66549	0.110872	0.745994	-5.76851	GB47396	FBpp0306756	Nlp-PB		0	1	0
Mrot09309	Mrot09309	1.0649	0.522538	1.66424	0.111123	0.747079	-4.42716	GB47372	FBpp0111543	cv-c-PA		NA	NA	NA
Mrot08286	Mrot08286	-0.155917	5.16116	-1.66233	0.111508	0.748622	-5.46276	GB55185	FBpp0076201	CG3434-PA		NA	NA	NA
Mrot00634	Mrot00634	-0.0801625	7.13446	-1.66221	0.111533	0.748622	-5.7612	GB49489	FBpp0288666	CG1597-PB		NA	NA	NA
Mrot05378	Mrot05378	-0.362016	3.19566	-1.65465	0.113073	0.748918	-4.97756	GB51427	FBpp0291542	tub-PC		0	1	0
Mrot00294	Mrot00294	-0.421207	3.3644	-1.65632	0.112732	0.748918	-5.00016	GB44889	FBpp0079519	bib-PA		0	1	0
Mrot11548	Mrot11548	-0.247404	4.07016	-1.65468	0.113067	0.748918	-5.20762	NA	NA	NA		NA	NA	NA
Mrot06886	Mrot06886	-0.176507	4.40866	-1.65674	0.112646	0.748918	-5.27973	GB40828	LOW_SIMILARITY	NA		1	0	1
Mrot02023	Mrot02023	-0.178295	4.7955	-1.65919	0.112147	0.748918	-5.37163	GB49408	LOW_SIMILARITY	NA		NA	NA	NA
Mrot13092	Mrot13092	-0.19335	4.81509	-1.65613	0.112771	0.748918	-5.38201	NA	NA	NA		NA	NA	NA
Mrot09494	Mrot09494	-0.218687	4.87575	-1.65577	0.112844	0.748918	-5.38801	GB54845	FBpp0071136	Traf6-PA		NA	NA	NA
Mrot08020	Mrot08020	-0.150405	4.82979	-1.65655	0.112685	0.748918	-5.3884	GB48083	LOW_SIMILARITY	NA		NA	NA	NA
Mrot02727	Mrot02727	-0.260717	4.89934	-1.65736	0.11252	0.748918	-5.39706	GB40239	FBpp0291543	CG14646-PB		NA	NA	NA
Mrot08842	Mrot08842	-0.176838	5.04508	-1.65783	0.112423	0.748918	-5.42404	GB53956	LOW_SIMILARITY	NA		NA	NA	NA
Mrot03052	Mrot03052	-0.189032	5.26891	-1.65513	0.112974	0.748918	-5.4892	GB46589	FBpp0071543	Sgf29-PA		0	0	1
Mrot06677	Mrot06677	-0.20136	5.3292	-1.6581	0.112369	0.748918	-5.49636	NA	NA	NA		NA	NA	NA
Mrot02794	Mrot02794	-0.120468	6.32836	-1.65444	0.113116	0.748918	-5.69974	GB46213	FBpp0084778	Slbp-PA		NA	NA	NA
Mrot12987	Mrot12987	0.104787	7.07542	1.65592	0.112813	0.748918	-5.76938	GB50235	LOW_SIMILARITY	NA		0	1	0
Mrot01277	Mrot01277	0.140231	7.35138	1.65748	0.112495	0.748918	-5.77885	GB42608	FBpp0087979	Cyt-b5-PB		NA	NA	NA
Mrot03868	Mrot03868	-0.139282	8.33895	-1.65863	0.11226	0.748918	-5.78187	GB49758	LOW_SIMILARITY	NA		NA	NA	NA
Mrot01650	Mrot01650	0.123771	8.37477	1.65546	0.112908	0.748918	-5.78656	GB54343	FBpp0075609	CG11267-PA		1	0	0
Mrot04894	Mrot04894	0.260889	3.22879	1.65256	0.113501	0.750866	-5.00686	GB46467	FBpp0080660	CG17321-PA		NA	NA	NA
Mrot09531	Mrot09531	1.1795	-2.09174	1.6502	0.113988	0.752595	-4.26782	GB44739	FBpp0306958	CG42596-PC		NA	NA	NA
Mrot06780	Mrot06780	-0.386593	4.36388	-1.64997	0.114035	0.752595	-5.2656	GB45426	LOW_SIMILARITY	NA		NA	NA	NA
Mrot13127	Mrot13127	0.185123	5.51289	1.65066	0.113893	0.752595	-5.56831	GB52621	FBpp0083800	DNApol-epsilon-PA		NA	NA	NA
Mrot07888	Mrot07888	0.155373	3.81265	1.64952	0.114128	0.752611	-5.1706	GB51348	FBpp0293091	Rootletin-PD		NA	NA	NA
Mrot03953	Mrot03953	0.2308	2.71844	1.64802	0.114438	0.753486	-4.90456	GB55605	LOW_SIMILARITY	NA		0	0	1
Mrot08626	Mrot08626	-0.185255	7.08948	-1.64799	0.114443	0.753486	-5.77912	GB41451	FBpp0081088	Sas-4-PA		NA	NA	NA
Mrot11215	Mrot11215	0.441998	2.82127	1.64739	0.114569	0.753618	-4.93407	GB45525	FBpp0301171	CG43462-PB		NA	NA	NA
Mrot10519	Mrot10519	-0.185407	4.28357	-1.64702	0.114645	0.753618	-5.27544	GB46681	FBpp0085296	CycK-PB		NA	NA	NA
Mrot02531	Mrot02531	0.92188	1.28585	1.64306	0.115467	0.75487	-4.58678	GB41891	LOW_SIMILARITY	NA		NA	NA	NA
Mrot07229	Mrot07229	-0.159302	3.10176	-1.64216	0.115657	0.75487	-4.99461	GB42785	FBpp0084899	Vps16B-PA		NA	NA	NA
Mrot11233	Mrot11233	-0.170336	4.96885	-1.64288	0.115505	0.75487	-5.42672	GB47481	FBpp0082189	CG17327-PA		NA	NA	NA
Mrot13140	Mrot13140	0.114725	5.76454	1.64235	0.115616	0.75487	-5.62998	NA	NA	NA		NA	NA	NA
Mrot12024	Mrot12024	-0.244751	5.93581	-1.64341	0.115395	0.75487	-5.64934	GB50130	FBpp0081117	CG1234-PA		NA	NA	NA
Mrot11790	Mrot11790	0.114619	6.16375	1.6447	0.115127	0.75487	-5.69743	GB53070	FBpp0076580	SMSr-PA		NA	NA	NA
Mrot03687	Mrot03687	-0.0901999	7.18604	-1.64544	0.114973	0.75487	-5.78898	GB42450	FBpp0291733	mim-PE		NA	NA	NA
Mrot12836	Mrot12836	0.0984006	8.82675	1.64327	0.115424	0.75487	-5.80373	GB44829	FBpp0292531	CG11089-PE		NA	NA	NA
Mrot01641	Mrot01641	-0.0862595	9.05252	-1.64225	0.115637	0.75487	-5.8047	GB54365	FBpp0112147	Rrp6-PB		NA	NA	NA
Mrot03004	Mrot03004	-0.6019	-1.02007	-1.63194	0.117806	0.755263	-4.30786	GB55363	FBpp0292247	Ptp99A-PF		NA	NA	NA
Mrot13313	Mrot13313	0.554235	0.521563	1.63232	0.117725	0.755263	-4.47335	GB43035	FBpp0070178	CG3690-PA		NA	NA	NA
Mrot10476	Mrot10476	0.362733	0.483567	1.61582	0.121265	0.755263	-4.48761	GB55298	LOW_SIMILARITY	NA		NA	NA	NA
Mrot00474	Mrot00474	1.2259	0.611075	1.61785	0.120825	0.755263	-4.5017	GB48746	FBpp0307367	CG5397-PB		NA	NA	NA
Mrot06274	Mrot06274	0.405399	0.974475	1.62395	0.119511	0.755263	-4.55674	GB55070	FBpp0075733	CAH2-PA		0	0	1
Mrot01636	Mrot01636	0.344054	1.28273	1.63051	0.118109	0.755263	-4.59771	GB54350	FBpp0074794	CG14079-PA		NA	NA	NA
Mrot12279	Mrot12279	-0.257744	1.60825	-1.61912	0.120552	0.755263	-4.66789	NA	NA	NA		NA	NA	NA
Mrot04750	Mrot04750	0.242401	1.62142	1.62614	0.119041	0.755263	-4.68196	GB43643	FBpp0076497	Pdp1-PC		NA	NA	NA
Mrot03457	Mrot03457	-0.573912	2.24649	-1.61625	0.121173	0.755263	-4.79479	GB40903	FBpp0088048	CG11127-PA		NA	NA	NA
Mrot02628	Mrot02628	-0.404079	2.41541	-1.63936	0.116242	0.755263	-4.82327	GB52114	FBpp0293064	trh-PB		NA	NA	NA
Mrot09412	Mrot09412	0.351346	2.4778	1.62311	0.11969	0.755263	-4.8675	GB42429	FBpp0290647	CG31122-PB		NA	NA	NA
Mrot13342	Mrot13342	-0.416665	2.82203	-1.63825	0.116474	0.755263	-4.90647	GB52514	FBpp0073084	CG1265-PB		NA	NA	NA
Mrot11708	Mrot11708	0.558812	2.76536	1.64046	0.116012	0.755263	-4.90923	GB54175	LOW_SIMILARITY	NA		0	0	1
Mrot12043	Mrot12043	-0.182226	2.89781	-1.62046	0.120262	0.755263	-4.96479	GB46170	FBpp0076383	CG6983-PA		NA	NA	NA
Mrot03539	Mrot03539	0.388852	3.39191	1.64007	0.116093	0.755263	-5.06635	GB45538	FBpp0080853	fbp-PA		NA	NA	NA
Mrot11204	Mrot11204	-0.453624	3.53494	-1.63648	0.116847	0.755263	-5.08164	GB45503	FBpp0087135	otk-PA		NA	NA	NA
Mrot05185	Mrot05185	-0.238915	3.72809	-1.62157	0.120022	0.755263	-5.1567	GB46015	FBpp0086937	Cyp301a1-PA		NA	NA	NA
Mrot04010	Mrot04010	0.176657	3.82352	1.62753	0.118743	0.755263	-5.18772	GB48690	FBpp0099472	CG16778-PD		NA	NA	NA
Mrot10067	Mrot10067	-0.34719	4.0399	-1.63385	0.117402	0.755263	-5.20972	GB47332	FBpp0077983	CG10584-PA		NA	NA	NA
Mrot00163	Mrot00163	-0.18943	4.36079	-1.62703	0.11885	0.755263	-5.31923	GB42999	FBpp0071283	fh-PA		0	1	0
Mrot09986	Mrot09986	-0.303669	4.59864	-1.61632	0.121157	0.755263	-5.37921	GB52650	FBpp0084533	CG3368-PA		NA	NA	NA
Mrot10034	Mrot10034	-0.113182	4.51247	-1.61735	0.120933	0.755263	-5.38117	GB48444	FBpp0070325	CG4281-PA		NA	NA	NA
Mrot03791	Mrot03791	-0.240544	4.58958	-1.61577	0.121277	0.755263	-5.39539	GB46443	FBpp0112180	CG6982-PC		NA	NA	NA
Mrot12343	Mrot12343	0.139286	4.67663	1.62245	0.119833	0.755263	-5.41974	GB50498	LOW_SIMILARITY	NA		NA	NA	NA
Mrot10601	Mrot10601	-0.261185	4.94053	-1.62296	0.119723	0.755263	-5.45476	GB40546	LOW_SIMILARITY	NA		NA	NA	NA
Mrot03588	Mrot03588	-0.236657	4.95719	-1.62127	0.120086	0.755263	-5.46095	GB47324	FBpp0304061	Lrr47-PB		NA	NA	NA
Mrot07476	Mrot07476	-0.229237	4.94416	-1.61985	0.120394	0.755263	-5.46204	GB41142	FBpp0070931	CG4542-PA		NA	NA	NA
Mrot11143	Mrot11143	1.68317	5.29219	1.63923	0.116268	0.755263	-5.4677	GB50627	FBpp0084714	CG1443-PA		0	0	1
Mrot01798	Mrot01798	0.179733	4.96671	1.62256	0.119809	0.755263	-5.48821	GB44926	FBpp0073720	CG1434-PA		0	1	0
Mrot08859	Mrot08859	-0.320824	5.28451	-1.63186	0.117823	0.755263	-5.51892	GB53966	LOW_SIMILARITY	NA		NA	NA	NA
Mrot11648	Mrot11648	0.0955928	5.36602	1.62844	0.11855	0.755263	-5.56647	NA	NA	NA		NA	NA	NA
Mrot00193	Mrot00193	-0.127684	5.53635	-1.63376	0.11742	0.755263	-5.58701	GB45254	FBpp0070078	CG3156-PA		0	1	0
Mrot05940	Mrot05940	-0.139814	5.53689	-1.63269	0.117647	0.755263	-5.58784	GB49522	FBpp0086076	robl-PA		0	1	0
Mrot03274	Mrot03274	-0.150616	5.47684	-1.61638	0.121143	0.755263	-5.59904	GB45352	FBpp0113051	Dredd-PD		NA	NA	NA
Mrot01786	Mrot01786	-0.214827	5.83208	-1.63452	0.117261	0.755263	-5.63973	GB44914	FBpp0077925	fng-PA		1	0	0
Mrot02588	Mrot02588	-0.114345	6.06711	-1.63446	0.117272	0.755263	-5.68965	GB41875	FBpp0081737	CG6325-PA		0	1	0
Mrot01471	Mrot01471	0.134956	6.05025	1.63641	0.116862	0.755263	-5.69239	GB41589	LOW_SIMILARITY	NA		0	1	0
Mrot02486	Mrot02486	-0.121083	6.0815	-1.6256	0.119158	0.755263	-5.70857	GB40479	FBpp0080828	CG10463-PA		NA	NA	NA
Mrot12919	Mrot12919	-0.0873171	6.04605	-1.61802	0.120789	0.755263	-5.71268	GB48031	FBpp0079409	scat-PA		NA	NA	NA
Mrot07199	Mrot07199	0.113288	6.03502	1.61574	0.121284	0.755263	-5.71902	GB42736	FBpp0071535	CG10795-PA		0	0	1
Mrot05426	Mrot05426	0.446167	6.24462	1.62136	0.120068	0.755263	-5.74446	GB42567	FBpp0305257	ome-PH		1	0	0
Mrot04765	Mrot04765	0.124642	6.30226	1.62534	0.119213	0.755263	-5.74899	GB51036	FBpp0290447	mon2-PB		NA	NA	NA
Mrot06803	Mrot06803	-0.0938417	6.52096	-1.63443	0.117279	0.755263	-5.75522	GB50872	FBpp0081786	TfIIFbeta-PA		0	1	0
Mrot09879	Mrot09879	0.125417	6.45238	1.62831	0.118577	0.755263	-5.75805	GB56035	FBpp0297079	nudC-PB		0	1	0
Mrot11625	Mrot11625	-0.0719472	6.7365	-1.63369	0.117435	0.755263	-5.77965	GB54089	FBpp0081982	Tango9-PA		NA	NA	NA
Mrot08790	Mrot08790	-0.17689	6.6158	-1.61938	0.120495	0.755263	-5.78543	GB50233	LOW_SIMILARITY	NA		NA	NA	NA
Mrot13013	Mrot13013	0.218827	6.87727	1.63259	0.117668	0.755263	-5.79106	GB52973	FBpp0071748	dnr1-PA		1	0	0
Mrot12976	Mrot12976	-0.160019	6.71322	-1.62149	0.120039	0.755263	-5.79193	GB40843	FBpp0084021	CG5706-PA		NA	NA	NA
Mrot05347	Mrot05347	-0.114838	9.34507	-1.64105	0.115888	0.755263	-5.80547	GB41172	FBpp0071825	CycB-PC		NA	NA	NA
Mrot13302	Mrot13302	0.0872856	6.94005	1.62671	0.118919	0.755263	-5.80642	GB52255	FBpp0087958	CG8728-PA		NA	NA	NA
Mrot03159	Mrot03159	-0.181855	6.88377	-1.61725	0.120955	0.755263	-5.80764	GB41220	FBpp0298033	IP3K1-PB		NA	NA	NA
Mrot03194	Mrot03194	0.084602	10.6111	1.63607	0.116933	0.755263	-5.8091	GB55847	FBpp0087583	Uba1-PA		0	1	0
Mrot07513	Mrot07513	0.119921	8.26042	1.63702	0.116734	0.755263	-5.8148	GB43839	FBpp0070156	CG13366-PA		NA	NA	NA
Mrot00623	Mrot00623	0.117327	7.48256	1.63477	0.117207	0.755263	-5.81622	GB49448	FBpp0306760	CG7920-PC		0	1	0
Mrot12121	Mrot12121	-0.573055	7.65522	-1.63326	0.117527	0.755263	-5.81796	GB43126	FBpp0112035	CG12004-PC		0	1	0
Mrot13199	Mrot13199	0.169444	7.28075	1.63	0.118217	0.755263	-5.81834	GB44532	FBpp0113089	sima-PB		NA	NA	NA
Mrot07719	Mrot07719	-0.0992653	7.4151	-1.62606	0.119059	0.755263	-5.82673	GB42077	FBpp0297163	CG12582-PC		NA	NA	NA
Mrot08422	Mrot08422	-0.0940901	7.25637	-1.62051	0.120252	0.755263	-5.82944	GB42159	FBpp0076686	CG8368-PA		0	1	0
Mrot01817	Mrot01817	-0.168155	8.14509	-1.62389	0.119523	0.755263	-5.83541	GB45300	FBpp0292890	boi-PF		NA	NA	NA
Mrot04606	Mrot04606	0.0886607	8.08918	1.62233	0.119858	0.755263	-5.83778	GB41633	FBpp0083142	ATPsyn-d-PA		0	1	0
Mrot13219	Mrot13219	0.105748	9.05929	1.61766	0.120867	0.755263	-5.84151	GB42835	FBpp0099923	GlyP-PB		NA	NA	NA
Mrot04125	Mrot04125	0.68194	2.1931	1.61259	0.12197	0.755602	-4.80253	GB49845	FBpp0290640	kkv-PD		NA	NA	NA
Mrot01024	Mrot01024	-0.229502	4.35804	-1.61337	0.121799	0.755602	-5.34019	GB45228	FBpp0297743	CG43313-PA		NA	NA	NA
Mrot12694	Mrot12694	-0.2507	5.36196	-1.61429	0.121599	0.755602	-5.56549	GB51534	FBpp0086348	Rrp42-PA		0	1	0
Mrot06702	Mrot06702	-0.248317	5.50989	-1.6141	0.121639	0.755602	-5.60433	GB46113	FBpp0071769	CG33143-PC		1	0	0
Mrot04731	Mrot04731	-0.199833	5.52258	-1.61314	0.121848	0.755602	-5.61138	GB52755	FBpp0087091	CG8378-PA		NA	NA	NA
Mrot04344	Mrot04344	0.085744	6.38375	1.61354	0.121763	0.755602	-5.77567	GB45638	FBpp0071298	Gga-PB		NA	NA	NA
Mrot04736	Mrot04736	-0.0939032	6.87163	-1.61231	0.12203	0.755602	-5.81977	GB52753	FBpp0307208	SdhC-PB		NA	NA	NA
Mrot03927	Mrot03927	0.25432	7.0169	1.61214	0.122069	0.755602	-5.83373	GB55668	FBpp0075499	CG32137-PA		NA	NA	NA
Mrot11136	Mrot11136	0.299508	5.67045	1.61139	0.122231	0.756039	-5.64552	GB48321	FBpp0070844	vanin-like-PA		NA	NA	NA
Mrot10080	Mrot10080	-0.305371	2.90314	-1.60991	0.122556	0.756353	-4.97863	GB48373	FBpp0080720	Ttc19-PA		NA	NA	NA
Mrot02568	Mrot02568	-0.238361	3.11443	-1.61001	0.122534	0.756353	-5.0284	GB41780	LOW_SIMILARITY	NA		0	1	0
Mrot01458	Mrot01458	-0.144729	5.37098	-1.6106	0.122405	0.756353	-5.58604	GB50371	FBpp0112463	MED21-PA		NA	NA	NA
Mrot11226	Mrot11226	0.221702	6.22762	1.60941	0.122666	0.756468	-5.75255	GB47402	FBpp0077068	CG3355-PA		NA	NA	NA
Mrot03969	Mrot03969	1.48507	-2.16532	1.58229	0.128736	0.756689	-4.3299	GB55615	LOW_SIMILARITY	NA		NA	NA	NA
Mrot07675	Mrot07675	-0.781864	-0.687577	-1.59797	0.125197	0.756689	-4.34859	NA	NA	NA		NA	NA	NA
Mrot05192	Mrot05192	0.778727	-0.45954	1.59395	0.126097	0.756689	-4.39637	GB46068	FBpp0072323	pain-PA		NA	NA	NA
Mrot04244	Mrot04244	-0.694004	-0.0113935	-1.59219	0.126491	0.756689	-4.42405	GB42318	FBpp0082770	CG14880-PA		NA	NA	NA
Mrot08951	Mrot08951	0.47194	0.466418	1.58707	0.127648	0.756689	-4.49898	NA	NA	NA		NA	NA	NA
Mrot12911	Mrot12911	-0.707155	0.802144	-1.58553	0.127999	0.756689	-4.53916	GB47970	FBpp0079118	LKR-PA		NA	NA	NA
Mrot07533	Mrot07533	0.250758	1.00985	1.58273	0.128636	0.756689	-4.59216	GB40493	FBpp0073039	CG32263-PA		NA	NA	NA
Mrot11203	Mrot11203	0.282815	1.47252	1.58413	0.128316	0.756689	-4.69234	NA	NA	NA		NA	NA	NA
Mrot08432	Mrot08432	0.625578	1.59984	1.5825	0.128689	0.756689	-4.73529	GB47023	LOW_SIMILARITY	NA		NA	NA	NA
Mrot07254	Mrot07254	-0.347415	2.00984	-1.60386	0.123889	0.756689	-4.773	GB49338	FBpp0081681	Fancl-PA		NA	NA	NA
Mrot00259	Mrot00259	0.264509	1.82639	1.58581	0.127935	0.756689	-4.78269	GB43087	FBpp0076399	CG17352-PC		NA	NA	NA
Mrot00128	Mrot00128	0.313828	2.14075	1.58515	0.128085	0.756689	-4.85575	GB50987	LOW_SIMILARITY	NA		NA	NA	NA
Mrot12469	Mrot12469	-0.626516	2.50474	-1.58411	0.128322	0.756689	-4.87611	GB48097	FBpp0070276	Nmdar2-PC		NA	NA	NA
Mrot03839	Mrot03839	-0.625288	2.40505	-1.58414	0.128314	0.756689	-4.88534	GB50729	FBpp0289126	Sytbeta-PC		NA	NA	NA
Mrot05198	Mrot05198	-0.335336	2.56392	-1.58661	0.127753	0.756689	-4.92642	GB45318	FBpp0077054	Cda4-PA		0	1	0
Mrot10965	Mrot10965	1.14722	2.73954	1.60726	0.123139	0.756689	-4.96518	GB45131	FBpp0077723	ush-PA		NA	NA	NA
Mrot11392	Mrot11392	0.379175	3.01573	1.59972	0.124806	0.756689	-5.01364	GB53732	FBpp0304346	CG9259-PC		NA	NA	NA
Mrot04590	Mrot04590	0.367344	3.56373	1.59519	0.125818	0.756689	-5.18666	GB41642	LOW_SIMILARITY	NA		1	0	0
Mrot13272	Mrot13272	0.762061	3.72279	1.59651	0.125521	0.756689	-5.23027	GB47423	LOW_SIMILARITY	NA		NA	NA	NA
Mrot05882	Mrot05882	0.189514	3.89765	1.59858	0.125059	0.756689	-5.26321	GB55003	FBpp0303837	MYPT-75D-PB		NA	NA	NA
Mrot13050	Mrot13050	-0.322643	4.20556	-1.60151	0.124409	0.756689	-5.28509	GB54851	FBpp0077879	CG5130-PB		0	0	1
Mrot00157	Mrot00157	-0.240766	4.47135	-1.58687	0.127693	0.756689	-5.39713	NA	NA	NA		NA	NA	NA
Mrot12793	Mrot12793	-0.22536	4.65086	-1.59075	0.126817	0.756689	-5.44398	GB51761	LOW_SIMILARITY	NA		NA	NA	NA
Mrot08846	Mrot08846	-0.114382	4.78383	-1.58494	0.128131	0.756689	-5.48483	GB53959	FBpp0303566	CG42533-PC		0	1	0
Mrot01440	Mrot01440	-0.124611	4.81824	-1.58507	0.128102	0.756689	-5.49923	GB47748	LOW_SIMILARITY	NA		NA	NA	NA
Mrot09383	Mrot09383	-0.399773	5.01521	-1.60322	0.124029	0.756689	-5.50166	GB40800	FBpp0293581	Spase22-23-PB		0	1	0
Mrot12631	Mrot12631	0.114206	4.90582	1.59568	0.125709	0.756689	-5.50621	GB46059	FBpp0081350	tex-PA		0	1	0
Mrot01580	Mrot01580	-0.173311	5.09812	-1.58912	0.127183	0.756689	-5.54993	GB40884	LOW_SIMILARITY	NA		NA	NA	NA
Mrot10090	Mrot10090	0.259965	5.32393	1.6026	0.124166	0.756689	-5.59727	GB50974	FBpp0302944	Zasp52-PP		NA	NA	NA
Mrot09165	Mrot09165	-0.0996401	5.46212	-1.60698	0.123199	0.756689	-5.61634	GB43439	FBpp0306888	Uvrag-PB		NA	NA	NA
Mrot00361	Mrot00361	-0.133691	5.3914	-1.58617	0.127852	0.756689	-5.62091	GB53244	LOW_SIMILARITY	NA		0	1	0
Mrot06302	Mrot06302	-0.11512	5.57718	-1.58939	0.127122	0.756689	-5.66809	GB54741	LOW_SIMILARITY	NA		NA	NA	NA
Mrot08997	Mrot08997	0.0851479	5.75227	1.60635	0.123338	0.756689	-5.67819	GB44068	FBpp0070415	bcn92-PA		NA	NA	NA
Mrot08439	Mrot08439	-0.117675	5.79347	-1.60738	0.123112	0.756689	-5.68131	GB45194	FBpp0086841	Nrk-PA		NA	NA	NA
Mrot02582	Mrot02582	-0.0988514	5.77993	-1.60126	0.124463	0.756689	-5.69019	GB41793	FBpp0307185	Cchl-PB		0	1	0
Mrot02306	Mrot02306	-0.116454	5.89623	-1.59946	0.124864	0.756689	-5.71207	GB43521	FBpp0087481	CG12128-PA		NA	NA	NA
Mrot09648	Mrot09648	-0.0745505	5.94022	-1.59814	0.125159	0.756689	-5.72579	GB51570	FBpp0293218	CG7741-PB		NA	NA	NA
Mrot11301	Mrot11301	-0.127036	6.08196	-1.59661	0.125499	0.756689	-5.7485	GB53628	FBpp0290703	lkb1-PJ		NA	NA	NA
Mrot12023	Mrot12023	-0.126531	6.32803	-1.59556	0.125736	0.756689	-5.78542	GB50105	FBpp0084619	CG5508-PC		0	1	0
Mrot03586	Mrot03586	-0.109089	6.35872	-1.5887	0.127279	0.756689	-5.8015	GB47349	FBpp0075699	nst-PA		NA	NA	NA
Mrot11123	Mrot11123	-0.0981991	6.33373	-1.58641	0.127798	0.756689	-5.80309	GB55278	FBpp0307448	crol-PF		NA	NA	NA
Mrot01231	Mrot01231	-0.0867981	6.48298	-1.58708	0.127646	0.756689	-5.82014	GB42649	FBpp0297568	CG3358-PD		0	1	0
Mrot08052	Mrot08052	0.141248	6.89133	1.60072	0.124584	0.756689	-5.84175	GB43572	FBpp0081074	alpha-Est7-PA		NA	NA	NA
Mrot02004	Mrot02004	0.10721	8.52334	1.60772	0.123036	0.756689	-5.85768	GB51962	FBpp0300575	kis-PF		NA	NA	NA
Mrot10321	Mrot10321	-0.0816564	7.21465	-1.60053	0.124625	0.756689	-5.85854	GB52153	FBpp0070382	CG3071-PA		0	1	0
Mrot09113	Mrot09113	-0.141831	7.72994	-1.6061	0.123393	0.756689	-5.86142	GB49650	FBpp0304297	CG30497-PD		NA	NA	NA
Mrot03140	Mrot03140	-0.187109	7.43085	-1.60032	0.124672	0.756689	-5.86268	GB41208	FBpp0070175	CDC45L-PA		NA	NA	NA
Mrot09299	Mrot09299	-0.120768	7.34085	-1.60033	0.124671	0.756689	-5.86352	GB49732	FBpp0293550	CG43102-PE		NA	NA	NA
Mrot11780	Mrot11780	0.0965898	7.18413	1.59698	0.125417	0.756689	-5.86361	GB44172	FBpp0303118	btz-PD		NA	NA	NA
Mrot13218	Mrot13218	0.122244	8.52863	1.60371	0.123921	0.756689	-5.86365	GB42834	FBpp0078678	Rtnl1-PA		0	1	0
Mrot10008	Mrot10008	-0.120625	9.12566	-1.60273	0.124137	0.756689	-5.8637	GB54282	LOW_SIMILARITY	NA		NA	NA	NA
Mrot07501	Mrot07501	0.0783415	8.86484	1.602	0.1243	0.756689	-5.86549	GB43836	FBpp0099837	Pink1-PH		NA	NA	NA
Mrot04315	Mrot04315	0.101516	6.93057	1.58556	0.12799	0.756689	-5.86599	GB51749	FBpp0110413	Gprk1-PA		NA	NA	NA
Mrot11486	Mrot11486	0.118335	7.4021	1.59826	0.125131	0.756689	-5.86942	GB47106	FBpp0071129	ND75-PB		NA	NA	NA
Mrot09984	Mrot09984	-0.0694192	7.12166	-1.58518	0.128078	0.756689	-5.87679	GB52651	FBpp0073444	CG1578-PA		0	1	0
Mrot00981	Mrot00981	-0.137079	8.29876	-1.59381	0.126128	0.756689	-5.87934	GB51897	FBpp0298320	cac-PD		NA	NA	NA
Mrot10140	Mrot10140	0.155269	9.34085	1.59051	0.12687	0.756689	-5.88071	GB50955	FBpp0304266	AGO2-PE		NA	NA	NA
Mrot10739	Mrot10739	0.0965798	8.21489	1.59251	0.12642	0.756689	-5.88156	GB42659	FBpp0289758	Pka-R1-PQ		NA	NA	NA
Mrot02591	Mrot02591	-0.0745249	7.47878	-1.5902	0.12694	0.756689	-5.88203	GB41796	FBpp0305672	Tpr2-PE		NA	NA	NA
Mrot02063	Mrot02063	0.0906329	7.81242	1.59214	0.126502	0.756689	-5.88362	GB47610	FBpp0078918	CoVb-PA		0	0	1
Mrot08460	Mrot08460	-0.118506	9.5879	-1.58781	0.12748	0.756689	-5.88404	GB44946	FBpp0289234	CG42358-PA		0	1	0
Mrot13078	Mrot13078	-0.163818	8.4092	-1.5902	0.12694	0.756689	-5.88437	GB41547	FBpp0288784	DCX-EMAP-PD		NA	NA	NA
Mrot07401	Mrot07401	0.107218	7.95234	1.59042	0.12689	0.756689	-5.88594	GB40014	FBpp0079278	emb-PA		NA	NA	NA
Mrot05417	Mrot05417	-0.162989	8.22098	-1.58654	0.12777	0.756689	-5.8906	GB40340	LOW_SIMILARITY	NA		NA	NA	NA
Mrot12618	Mrot12618	-0.0945186	8.66505	-1.58384	0.128383	0.756689	-5.89283	GB49919	FBpp0290601	mars-PB		NA	NA	NA
Mrot05937	Mrot05937	0.153265	7.93364	1.58265	0.128654	0.756689	-5.89742	GB53143	FBpp0099733	Ance-3-PB		NA	NA	NA
Mrot04504	Mrot04504	1.33902	-1.76121	1.56007	0.133894	0.757673	-4.36151	GB48062	LOW_SIMILARITY	NA		0	0	1
Mrot11917	Mrot11917	-0.752555	-0.131308	-1.5757	0.130249	0.757673	-4.42677	NA	NA	NA		NA	NA	NA
Mrot12543	Mrot12543	-0.539751	1.23939	-1.57442	0.130543	0.757673	-4.64666	GB42296	FBpp0082883	CG5873-PA		NA	NA	NA
Mrot03266	Mrot03266	0.621144	1.76505	1.57426	0.130581	0.757673	-4.78641	GB51181	FBpp0088403	dpr9-PA		NA	NA	NA
Mrot08750	Mrot08750	-0.226781	2.13306	-1.56076	0.133734	0.757673	-4.86605	NA	NA	NA		NA	NA	NA
Mrot06089	Mrot06089	0.225801	2.28523	1.57095	0.131348	0.757673	-4.90348	GB53743	FBpp0112342	CG32264-PE		NA	NA	NA
Mrot09202	Mrot09202	-0.309166	2.74917	-1.57855	0.129594	0.757673	-4.97655	NA	NA	NA		NA	NA	NA
Mrot05111	Mrot05111	0.353515	2.61016	1.56014	0.133878	0.757673	-5.00501	GB43407	FBpp0301986	disco-r-PD		NA	NA	NA
Mrot00620	Mrot00620	0.252647	2.82718	1.56372	0.133036	0.757673	-5.05202	GB49445	LOW_SIMILARITY	NA		NA	NA	NA
Mrot00651	Mrot00651	-0.278356	3.30691	-1.5716	0.131197	0.757673	-5.13875	GB54655	FBpp0081352	Gfr-PA		NA	NA	NA
Mrot03144	Mrot03144	-0.192485	3.43177	-1.56469	0.13281	0.757673	-5.18467	GB41263	FBpp0081840	CG17184-PA		NA	NA	NA
Mrot02901	Mrot02901	-0.485172	3.86324	-1.56308	0.133187	0.757673	-5.2569	GB55541	LOW_SIMILARITY	NA		NA	NA	NA
Mrot08257	Mrot08257	-0.317318	3.98214	-1.56674	0.132329	0.757673	-5.29162	GB41078	LOW_SIMILARITY	NA		NA	NA	NA
Mrot05634	Mrot05634	-0.165162	3.95555	-1.56078	0.133727	0.757673	-5.32063	GB40363	FBpp0305725	frtz-PD		NA	NA	NA
Mrot07210	Mrot07210	-0.136981	4.35603	-1.57534	0.130331	0.757673	-5.39559	GB44826	FBpp0081434	CG9773-PA		NA	NA	NA
Mrot12215	Mrot12215	1.5351	4.424	1.56303	0.133197	0.757673	-5.41202	GB45220	FBpp0297365	GlcAT-P-PE		NA	NA	NA
Mrot04823	Mrot04823	-0.162104	4.66871	-1.56976	0.131624	0.757673	-5.47277	GB55934	FBpp0084633	CG4884-PA		NA	NA	NA
Mrot08708	Mrot08708	-0.131224	4.72036	-1.5736	0.130733	0.757673	-5.48042	GB50033	FBpp0083028	CG7168-PA		NA	NA	NA
Mrot09995	Mrot09995	0.344778	4.80172	1.5685	0.131918	0.757673	-5.48736	GB52643	FBpp0073243	CG2145-PA		NA	NA	NA
Mrot03943	Mrot03943	-0.512242	4.7242	-1.55953	0.134024	0.757673	-5.5005	GB55356	FBpp0293885	CG5921-PC		NA	NA	NA
Mrot02906	Mrot02906	-0.103559	4.79342	-1.56169	0.133513	0.757673	-5.51065	GB55421	FBpp0081451	Ada-PA		NA	NA	NA
Mrot00521	Mrot00521	-0.258624	5.07512	-1.57872	0.129554	0.757673	-5.56104	GB44513	FBpp0085074	Cyp4c3-PA		NA	NA	NA
Mrot07917	Mrot07917	-0.115699	5.25633	-1.56495	0.132749	0.757673	-5.62592	GB41295	FBpp0303723	Tango14-PB		0	1	0
Mrot05584	Mrot05584	-0.208542	5.45597	-1.57515	0.130376	0.757673	-5.6529	GB46265	FBpp0307574	CG7183-PB		NA	NA	NA
Mrot07672	Mrot07672	-0.220294	5.58162	-1.58063	0.129115	0.757673	-5.6796	GB55112	FBpp0070113	CG17829-PB		NA	NA	NA
Mrot03951	Mrot03951	-0.219143	5.61456	-1.57565	0.130259	0.757673	-5.6885	GB55603	LOW_SIMILARITY	NA		NA	NA	NA
Mrot08440	Mrot08440	-0.101631	5.57161	-1.56722	0.132217	0.757673	-5.69245	GB44970	FBpp0070180	CG3703-PA		NA	NA	NA
Mrot03337	Mrot03337	-0.101554	5.64068	-1.57067	0.131414	0.757673	-5.7015	GB42930	FBpp0081867	CG5281-PA		NA	NA	NA
Mrot02178	Mrot02178	-0.128642	5.63101	-1.56609	0.132481	0.757673	-5.70382	GB50811	FBpp0075595	CG10222-PA		NA	NA	NA
Mrot09627	Mrot09627	-0.102331	5.68662	-1.5595	0.13403	0.757673	-5.73099	GB51541	FBpp0080722	hk-PA		NA	NA	NA
Mrot10265	Mrot10265	0.354745	5.80689	1.56337	0.133118	0.757673	-5.75125	GB45955	FBpp0081961	Ect3-PA		NA	NA	NA
Mrot10256	Mrot10256	0.115494	5.84376	1.56528	0.132671	0.757673	-5.76173	GB45944	FBpp0080199	Rab14-PA		0	1	0
Mrot10821	Mrot10821	0.579611	5.91937	1.57393	0.130657	0.757673	-5.76454	GB45177	FBpp0305122	CG42666-PK		NA	NA	NA
Mrot09164	Mrot09164	-0.149062	5.97023	-1.56126	0.133615	0.757673	-5.7786	GB43466	FBpp0087995	CG2070-PA		NA	NA	NA
Mrot10148	Mrot10148	-0.165598	6.25586	-1.57766	0.129797	0.757673	-5.80237	GB51087	FBpp0111673	CG34455-PC		NA	NA	NA
Mrot01069	Mrot01069	-0.195564	6.28621	-1.57342	0.130775	0.757673	-5.80954	GB44913	FBpp0077925	fng-PA		1	0	0
Mrot02431	Mrot02431	-0.0901462	6.13991	-1.5604	0.133818	0.757673	-5.81093	GB41850	FBpp0075495	Hml-PA		NA	NA	NA
Mrot01439	Mrot01439	-0.208861	6.35934	-1.56784	0.132071	0.757673	-5.83059	GB47666	FBpp0305315	CG33671-PB		NA	NA	NA
Mrot12917	Mrot12917	-0.10663	6.50762	-1.57718	0.129908	0.757673	-5.83937	GB48034	FBpp0303726	numb-PC		NA	NA	NA
Mrot05497	Mrot05497	-0.147641	6.37197	-1.56184	0.133479	0.757673	-5.84236	GB47884	LOW_SIMILARITY	NA		0	1	0
Mrot12731	Mrot12731	-0.125153	6.57345	-1.57531	0.130338	0.757673	-5.84579	GB53671	FBpp0289956	CG11727-PC		NA	NA	NA
Mrot07264	Mrot07264	-0.14904	6.47733	-1.56574	0.132563	0.757673	-5.8545	GB49372	LOW_SIMILARITY	NA		NA	NA	NA
Mrot11081	Mrot11081	-0.146259	6.57828	-1.56913	0.131772	0.757673	-5.85766	GB41280	FBpp0085012	PH4alphaEFB-PA		NA	NA	NA
Mrot09985	Mrot09985	-0.110154	6.65292	-1.56306	0.13319	0.757673	-5.87539	GB52614	FBpp0292001	CoRest-PC		NA	NA	NA
Mrot03587	Mrot03587	0.171531	6.65851	1.56458	0.132834	0.757673	-5.87739	GB47348	LOW_SIMILARITY	NA		NA	NA	NA
Mrot11636	Mrot11636	-0.119235	6.76851	-1.56582	0.132544	0.757673	-5.88275	GB54209	FBpp0084974	Acph-1-PA		NA	NA	NA
Mrot02050	Mrot02050	-0.0861846	7.13998	-1.57932	0.129416	0.757673	-5.88607	GB44556	FBpp0077147	morgue-PA		NA	NA	NA
Mrot03030	Mrot03030	-0.115964	7.0476	-1.57487	0.130441	0.757673	-5.88728	GB55373	FBpp0291422	Kr-h2-PB		NA	NA	NA
Mrot00380	Mrot00380	0.138268	7.02385	1.57107	0.131319	0.757673	-5.89342	GB53133	FBpp0111587	CG34408-PB		0	1	0
Mrot03933	Mrot03933	0.111438	7.15039	1.57196	0.131115	0.757673	-5.89826	GB55353	LOW_SIMILARITY	NA		NA	NA	NA
Mrot04569	Mrot04569	0.105843	9.63359	1.57499	0.130411	0.757673	-5.90253	GB41651	FBpp0088990	Gdh-PF		0	1	0
Mrot12755	Mrot12755	-0.128218	6.98971	-1.56127	0.133613	0.757673	-5.90334	GB50679	LOW_SIMILARITY	NA		0	1	0
Mrot04328	Mrot04328	0.105537	7.07326	1.56333	0.133128	0.757673	-5.90706	GB53256	FBpp0073906	mRpL3-PA		0	1	0
Mrot06857	Mrot06857	0.160634	10.7115	1.5693	0.131732	0.757673	-5.90793	NA	NA	NA		NA	NA	NA
Mrot07314	Mrot07314	-0.126688	9.25622	-1.56918	0.131759	0.757673	-5.91263	GB52058	FBpp0291019	HP1b-PB		0	1	0
Mrot00749	Mrot00749	0.0714571	7.68409	1.56191	0.133462	0.757673	-5.9274	GB42941	FBpp0086068	l(2)k01209-PA		NA	NA	NA
Mrot03126	Mrot03126	1.27301	-3.02418	1.55879	0.134198	0.757857	-4.34673	GB41225	FBpp0087236	CG7777-PA		NA	NA	NA
Mrot09422	Mrot09422	0.568348	2.7392	1.55748	0.134508	0.757857	-5.00729	GB40923	FBpp0084061	nAcRbeta-96A-PA		NA	NA	NA
Mrot11477	Mrot11477	0.246681	3.49578	1.55665	0.134704	0.757857	-5.22336	NA	NA	NA		NA	NA	NA
Mrot01569	Mrot01569	-0.161289	4.34747	-1.55706	0.134608	0.757857	-5.41791	GB46707	FBpp0087774	Vps25-PA		0	1	0
Mrot10430	Mrot10430	-0.188393	4.76582	-1.55748	0.134507	0.757857	-5.50926	GB45726	FBpp0289771	CG8116-PC		NA	NA	NA
Mrot02809	Mrot02809	-0.115779	5.52086	-1.55807	0.134369	0.757857	-5.69638	GB52918	FBpp0303078	HtrA2-PB		NA	NA	NA
Mrot00195	Mrot00195	-0.11491	6.88927	-1.55697	0.134628	0.757857	-5.90235	GB44904	FBpp0089154	PPP4R2r-PC		0	1	0
Mrot07063	Mrot07063	-0.571461	-0.979381	-1.55472	0.135162	0.759472	-4.38567	GB50151	LOW_SIMILARITY	NA		1	1	0
Mrot07724	Mrot07724	-0.135782	4.40505	-1.55467	0.135174	0.759472	-5.42227	GB51644	FBpp0086706	CG8257-PA		NA	NA	NA
Mrot12665	Mrot12665	0.318589	1.66643	1.55145	0.135942	0.759948	-4.7965	GB46254	FBpp0070817	Sirt4-PC		NA	NA	NA
Mrot05556	Mrot05556	0.901593	2.46692	1.55182	0.135853	0.759948	-4.96052	GB53805	FBpp0303846	CG7381-PF		NA	NA	NA
Mrot07644	Mrot07644	-0.361569	4.25431	-1.55203	0.135803	0.759948	-5.38255	GB48678	FBpp0084180	CG13654-PA		NA	NA	NA
Mrot10526	Mrot10526	-0.0951096	5.59036	-1.55265	0.135656	0.759948	-5.71751	GB46790	FBpp0086486	CG8195-PA		NA	NA	NA
Mrot08477	Mrot08477	-0.132153	5.5875	-1.55124	0.135994	0.759948	-5.72136	GB40955	FBpp0306672	Gclm-PB		NA	NA	NA
Mrot03327	Mrot03327	-0.0882763	5.79497	-1.55294	0.135587	0.759948	-5.76042	GB42925	FBpp0074555	CG32533-PA		NA	NA	NA
Mrot10729	Mrot10729	-0.241655	6.03515	-1.55319	0.135528	0.759948	-5.79935	GB42661	FBpp0288679	CG31759-PD		NA	NA	NA
Mrot07396	Mrot07396	-0.0706316	8.18825	-1.55277	0.135626	0.759948	-5.93985	GB54958	FBpp0087515	cdc2rk-PA		0	1	0
Mrot08016	Mrot08016	1.16192	-2.32619	1.54792	0.136788	0.760736	-4.35986	GB48078	FBpp0293957	CG3253-PB		NA	NA	NA
Mrot08576	Mrot08576	-0.310973	1.50397	-1.54795	0.13678	0.760736	-4.72857	GB52169	LOW_SIMILARITY	NA		NA	NA	NA
Mrot12914	Mrot12914	-0.321041	1.46804	-1.54998	0.136294	0.760736	-4.73883	NA	NA	NA		NA	NA	NA
Mrot02832	Mrot02832	-0.226554	3.25064	-1.54974	0.136351	0.760736	-5.13754	NA	NA	NA		NA	NA	NA
Mrot00676	Mrot00676	-0.306519	4.29769	-1.54917	0.136488	0.760736	-5.40449	GB54420	FBpp0306441	CG13617-PB		NA	NA	NA
Mrot09350	Mrot09350	-0.246543	4.50832	-1.54681	0.137054	0.760736	-5.47311	NA	NA	NA		NA	NA	NA
Mrot06862	Mrot06862	-0.115226	5.03728	-1.54796	0.136779	0.760736	-5.5981	GB40980	FBpp0305693	Glut1-PX		1	0	0
Mrot13212	Mrot13212	-0.0987033	5.82255	-1.54688	0.137038	0.760736	-5.77599	GB40358	FBpp0070216	CG11448-PA		0	1	0
Mrot11119	Mrot11119	0.579261	9.32205	1.54701	0.137006	0.760736	-5.94407	GB55299	FBpp0074060	mbt-PA		NA	NA	NA
Mrot12210	Mrot12210	0.0761834	7.79752	1.54804	0.13676	0.760736	-5.94789	GB49083	FBpp0300330	CkIIbeta-PH		0	1	0
Mrot05537	Mrot05537	0.109174	7.33281	1.54575	0.13731	0.761326	-5.94311	GB49226	FBpp0082765	CG14894-PA		0	1	0
Mrot04914	Mrot04914	0.0678106	9.20081	1.54561	0.137344	0.761326	-5.94686	GB44743	FBpp0072743	dre4-PA		0	1	0
Mrot03262	Mrot03262	1.31685	0.886075	1.54348	0.137858	0.761864	-4.62996	GB46347	LOW_SIMILARITY	NA		NA	NA	NA
Mrot05595	Mrot05595	0.400246	0.865041	1.54328	0.137907	0.761864	-4.63518	GB44271	FBpp0072195	CG10339-PA		1	0	0
Mrot06789	Mrot06789	-0.152382	6.61426	-1.54271	0.138045	0.761864	-5.89991	GB46398	LOW_SIMILARITY	NA		0	1	0
Mrot05370	Mrot05370	0.194599	6.59664	1.54254	0.138086	0.761864	-5.90501	GB51399	FBpp0075730	Nrx-IV-PA		NA	NA	NA
Mrot07320	Mrot07320	0.0902755	6.98768	1.54429	0.137664	0.761864	-5.92963	GB44557	FBpp0083248	CG10889-PA		0	1	0
Mrot07907	Mrot07907	-0.110885	7.07131	-1.54285	0.138009	0.761864	-5.93502	GB41291	FBpp0070691	CG6903-PA		NA	NA	NA
Mrot03747	Mrot03747	0.117467	7.26465	1.54433	0.137653	0.761864	-5.94372	GB44803	FBpp0076348	GstO3-PA		NA	NA	NA
Mrot13321	Mrot13321	0.244291	4.6437	1.5415	0.138338	0.762242	-5.53348	NA	NA	NA		NA	NA	NA
Mrot10074	Mrot10074	0.121427	8.32127	1.54186	0.13825	0.762242	-5.9549	GB40592	FBpp0099391	capt-PB		0	1	0
Mrot05210	Mrot05210	-0.196646	6.09454	-1.54099	0.138461	0.762376	-5.82672	GB46028	FBpp0071688	ari-2-PA		NA	NA	NA
Mrot04877	Mrot04877	-0.12626	7.07688	-1.54064	0.138547	0.762376	-5.93697	GB45397	FBpp0078890	DLP-PA		NA	NA	NA
Mrot05596	Mrot05596	-0.1639	9.02461	-1.5399	0.138727	0.762859	-5.95578	GB44247	FBpp0301756	GEFmeso-PF		NA	NA	NA
Mrot09990	Mrot09990	-0.154682	6.711	-1.53924	0.138887	0.763231	-5.91316	GB52618	FBpp0300986	CG4733-PD		NA	NA	NA
Mrot12726	Mrot12726	0.0966353	6.89628	1.53838	0.139097	0.763878	-5.9329	GB53737	FBpp0112097	CG11247-PC		NA	NA	NA
Mrot04063	Mrot04063	-0.138558	4.56706	-1.53726	0.139368	0.764319	-5.50483	GB42420	FBpp0112323	CG31638-PB		0	1	0
Mrot05199	Mrot05199	-0.146113	6.07715	-1.53691	0.139454	0.764319	-5.82988	GB46048	LOW_SIMILARITY	NA		NA	NA	NA
Mrot07109	Mrot07109	0.156074	6.08003	1.5371	0.139407	0.764319	-5.84474	NA	NA	NA		NA	NA	NA
Mrot08270	Mrot08270	1.26649	-1.55905	1.53431	0.14009	0.765367	-4.39349	GB55196	FBpp0289778	ara-PB		NA	NA	NA
Mrot04983	Mrot04983	-0.651738	-1.36176	-1.52136	0.143292	0.765367	-4.4066	GB47148	FBpp0304346	CG9259-PC		NA	NA	NA
Mrot05488	Mrot05488	0.539835	-0.200628	1.52146	0.143268	0.765367	-4.5079	NA	NA	NA		NA	NA	NA
Mrot05462	Mrot05462	1.51257	0.424707	1.53394	0.14018	0.765367	-4.57201	GB40335	FBpp0303775	CDase-PF		1	0	0
Mrot10953	Mrot10953	0.314612	0.980522	1.52095	0.143396	0.765367	-4.68176	GB45034	FBpp0080542	CG6870-PA		NA	NA	NA
Mrot06061	Mrot06061	-0.239741	3.17614	-1.5252	0.142337	0.765367	-5.1618	GB53818	FBpp0085624	CG11099-PA		NA	NA	NA
Mrot05689	Mrot05689	0.199325	3.12078	1.52488	0.142417	0.765367	-5.16598	GB46976	FBpp0303941	ect-PE		NA	NA	NA
Mrot07547	Mrot07547	-0.297136	3.702	-1.52351	0.142756	0.765367	-5.29254	GB52284	FBpp0082061	CG5245-PA		NA	NA	NA
Mrot06137	Mrot06137	0.228791	3.83095	1.53099	0.140905	0.765367	-5.34551	GB47059	FBpp0292319	ttk-PG		NA	NA	NA
Mrot03149	Mrot03149	-0.170762	4.00274	-1.52905	0.141384	0.765367	-5.36468	GB41213	FBpp0289150	CG30441-PB		NA	NA	NA
Mrot02879	Mrot02879	-0.198267	4.22354	-1.53325	0.140349	0.765367	-5.41635	GB55485	LOW_SIMILARITY	NA		1	0	0
Mrot12690	Mrot12690	0.150657	4.26878	1.53196	0.140667	0.765367	-5.45044	GB54920	FBpp0085925	CG10915-PA		0	1	0
Mrot04150	Mrot04150	-0.241366	4.52566	-1.5258	0.142188	0.765367	-5.49369	GB47237	FBpp0304895	nkd-PB		NA	NA	NA
Mrot10035	Mrot10035	-0.149707	4.54273	-1.52771	0.141715	0.765367	-5.50516	GB48338	FBpp0073606	Tim9a-PA		NA	NA	NA
Mrot08747	Mrot08747	0.132809	4.50306	1.52278	0.142938	0.765367	-5.5101	NA	NA	NA		NA	NA	NA
Mrot01835	Mrot01835	0.232966	4.74369	1.53292	0.14043	0.765367	-5.56885	GB44876	LOW_SIMILARITY	NA		NA	NA	NA
Mrot02824	Mrot02824	-0.130557	5.01459	-1.52272	0.142954	0.765367	-5.62672	GB52911	FBpp0079813	Csl4-PA		0	1	0
Mrot01427	Mrot01427	-0.189649	5.16037	-1.52409	0.142613	0.765367	-5.65331	NA	NA	NA		NA	NA	NA
Mrot09592	Mrot09592	0.129253	5.24486	1.53467	0.140003	0.765367	-5.67791	GB45340	FBpp0089009	asparagine-synthetase-PA		NA	NA	NA
Mrot07471	Mrot07471	-0.133964	5.57997	-1.53043	0.141042	0.765367	-5.74608	GB41146	FBpp0071252	ric8a-PA		0	1	0
Mrot00547	Mrot00547	-0.116524	5.69867	-1.52458	0.14249	0.765367	-5.77902	GB43388	FBpp0083912	TfIIA-S-PA		0	1	0
Mrot03034	Mrot03034	0.117561	5.8801	1.52682	0.141934	0.765367	-5.82361	GB52472	FBpp0072194	gek-PA		0	1	0
Mrot04691	Mrot04691	-0.0826795	6.02023	-1.53376	0.140224	0.765367	-5.82819	GB52692	FBpp0070306	CG11596-PA		0	1	0
Mrot03622	Mrot03622	-0.108254	6.0833	-1.53207	0.140639	0.765367	-5.83945	GB44298	FBpp0304781	CG4598-PB		NA	NA	NA
Mrot09110	Mrot09110	-0.0716887	6.05701	-1.52748	0.14177	0.765367	-5.84805	GB48300	FBpp0083955	twin-PD		NA	NA	NA
Mrot05549	Mrot05549	-0.142977	6.57698	-1.53235	0.14057	0.765367	-5.90939	GB49234	FBpp0070349	CG14817-PA		0	0	1
Mrot11815	Mrot11815	-0.191046	6.67861	-1.52238	0.143038	0.765367	-5.93074	GB49558	LOW_SIMILARITY	NA		NA	NA	NA
Mrot04692	Mrot04692	-0.0734793	6.75007	-1.52886	0.141431	0.765367	-5.93261	GB52801	FBpp0099993	CG17471-PB		NA	NA	NA
Mrot11096	Mrot11096	-0.247083	7.24358	-1.53006	0.141134	0.765367	-5.95827	GB47459	FBpp0074178	xmas-2-PA		NA	NA	NA
Mrot06002	Mrot06002	-0.0943636	7.28615	-1.52816	0.141604	0.765367	-5.9658	GB46894	FBpp0086749	CG6197-PA		NA	NA	NA
Mrot11706	Mrot11706	-0.116436	7.32725	-1.52749	0.141768	0.765367	-5.96827	GB54174	FBpp0084614	Sce-PA		1	0	0
Mrot04932	Mrot04932	-0.128243	8.11637	-1.532	0.140658	0.765367	-5.97012	GB45830	FBpp0306018	Klp67A-PB		0	1	0
Mrot12445	Mrot12445	-0.10041	8.31152	-1.52831	0.141567	0.765367	-5.9746	GB46304	FBpp0076660	velo-PB		NA	NA	NA
Mrot12647	Mrot12647	0.0839444	7.46338	1.52595	0.14215	0.765367	-5.97564	GB42977	FBpp0075277	DNApol-delta-PA		NA	NA	NA
Mrot00602	Mrot00602	0.100561	7.42584	1.52436	0.142545	0.765367	-5.97632	GB41198	FBpp0084774	CG1458-PA		0	1	0
Mrot11739	Mrot11739	0.119015	7.88207	1.52816	0.141604	0.765367	-5.97654	NA	NA	NA		NA	NA	NA
Mrot02515	Mrot02515	0.113081	9.67273	1.52323	0.142826	0.765367	-5.97724	GB40389	FBpp0301152	chic-PF		1	0	0
Mrot00300	Mrot00300	-0.172298	9.70598	-1.52078	0.143437	0.765367	-5.98091	GB45275	FBpp0099722	polo-PB		NA	NA	NA
Mrot10852	Mrot10852	0.112455	8.44925	1.52276	0.142943	0.765367	-5.98167	GB52557	FBpp0303000	gho-PC		NA	NA	NA
Mrot06114	Mrot06114	0.104863	7.57575	1.52149	0.143259	0.765367	-5.98432	GB53708	FBpp0075677	Atg1-PA		0	0	1
Mrot10426	Mrot10426	0.0772639	7.74997	1.52182	0.143178	0.765367	-5.98547	GB45720	FBpp0073989	Pros28.1-PA		0	1	0
Mrot02510	Mrot02510	-0.612089	1.2973	-1.52038	0.143537	0.765407	-4.7087	GB40382	FBpp0088086	Gr43a-PA		NA	NA	NA
Mrot05096	Mrot05096	0.750201	0.633712	1.5197	0.143708	0.765828	-4.59049	GB42378	FBpp0075167	dsx-c73A-PB		NA	NA	NA
Mrot00877	Mrot00877	-0.103821	5.5644	-1.5193	0.143806	0.765856	-5.7665	GB55788	FBpp0290742	Rad51C-PB		NA	NA	NA
Mrot08876	Mrot08876	-0.0765801	6.36961	-1.51886	0.143918	0.765959	-5.90631	GB42298	FBpp0077106	CG2976-PA		0	1	0
Mrot07930	Mrot07930	-0.224982	3.6299	-1.51771	0.144205	0.766992	-5.28886	GB47574	FBpp0071406	Gip-PA		NA	NA	NA
Mrot04591	Mrot04591	0.7251	-0.0618964	1.51348	0.14527	0.767319	-4.53868	GB41700	FBpp0078933	CG11221-PA		NA	NA	NA
Mrot09256	Mrot09256	-0.185683	3.37407	-1.51699	0.144387	0.767319	-5.23891	GB40030	FBpp0305606	CG13090-PC		NA	NA	NA
Mrot06768	Mrot06768	-0.309471	3.4934	-1.5147	0.144963	0.767319	-5.24841	GB45933	FBpp0302832	CG4042-PB		NA	NA	NA
Mrot06982	Mrot06982	-0.155239	4.52099	-1.51377	0.145197	0.767319	-5.51663	GB42419	FBpp0111291	CG34183-PA		0	1	0
Mrot11848	Mrot11848	0.121102	5.28009	1.51305	0.145378	0.767319	-5.71658	GB55149	LOW_SIMILARITY	NA		0	1	0
Mrot10646	Mrot10646	-0.103211	5.46942	-1.51305	0.145379	0.767319	-5.75589	GB41841	FBpp0112197	CG9996-PB		NA	NA	NA
Mrot10412	Mrot10412	-0.100198	5.69598	-1.51391	0.145162	0.767319	-5.79914	GB45709	FBpp0070791	CG12236-PB		0	1	0
Mrot10503	Mrot10503	0.118479	6.71914	1.51328	0.14532	0.767319	-5.95717	GB46735	FBpp0292339	CG7414-PE		0	1	0
Mrot08393	Mrot08393	-0.0607828	7.21746	-1.51451	0.14501	0.767319	-5.9833	GB51207	LOW_SIMILARITY	NA		NA	NA	NA
Mrot02732	Mrot02732	-0.147264	7.41666	-1.51394	0.145155	0.767319	-5.98976	GB40237	FBpp0271781	Ide-PB		0	1	0
Mrot00425	Mrot00425	-0.0646638	7.44719	-1.51506	0.144872	0.767319	-5.9904	GB53093	FBpp0306198	CG8001-PC		NA	NA	NA
Mrot10640	Mrot10640	0.0550602	8.23269	1.51668	0.144465	0.767319	-5.99129	GB41825	FBpp0293253	Plap-PB		NA	NA	NA
Mrot03021	Mrot03021	0.711782	-1.43649	1.50168	0.148275	0.767578	-4.43141	NA	NA	NA		NA	NA	NA
Mrot05355	Mrot05355	0.800498	-1.25574	1.50004	0.148695	0.767578	-4.43732	GB41178	FBpp0082777	CG14892-PA		NA	NA	NA
Mrot01270	Mrot01270	-0.847537	-0.261492	-1.50057	0.148559	0.767578	-4.48014	GB53420	LOW_SIMILARITY	NA		NA	NA	NA
Mrot05680	Mrot05680	-1.06415	0.0099993	-1.50481	0.147472	0.767578	-4.53524	GB40531	FBpp0304785	B4-PC		NA	NA	NA
Mrot03340	Mrot03340	-0.406515	0.345016	-1.4981	0.149196	0.767578	-4.59438	GB43416	FBpp0079502	nAcRalpha-30D-PE		NA	NA	NA
Mrot08072	Mrot08072	-0.584942	0.921097	-1.50056	0.148563	0.767578	-4.68588	GB43719	FBpp0072057	alpha-catenin-related-PA		NA	NA	NA
Mrot08296	Mrot08296	2.0619	1.93391	1.50054	0.148567	0.767578	-4.69666	NA	NA	NA		NA	NA	NA
Mrot08932	Mrot08932	0.291218	1.29551	1.5117	0.145719	0.767578	-4.75998	GB43787	FBpp0084813	CG1907-PA		0	1	0
Mrot10703	Mrot10703	-0.387665	1.97411	-1.49273	0.150586	0.767578	-4.90389	GB53411	FBpp0305029	CG16789-PB		NA	NA	NA
Mrot06460	Mrot06460	0.342384	2.79553	1.50512	0.147393	0.767578	-5.10859	GB48275	FBpp0293503	Cam-PD		NA	NA	NA
Mrot10586	Mrot10586	-0.287148	3.05168	-1.49577	0.149797	0.767578	-5.1496	GB40270	LOW_SIMILARITY	NA		NA	NA	NA
Mrot02119	Mrot02119	0.254929	3.01067	1.50214	0.148156	0.767578	-5.17021	GB44123	FBpp0079944	Patsas-PA		0	1	0
Mrot01795	Mrot01795	-0.17481	3.29451	-1.50717	0.146871	0.767578	-5.22564	GB44925	FBpp0083687	Rpn7-PA		NA	NA	NA
Mrot08581	Mrot08581	-0.299233	3.57226	-1.49748	0.149356	0.767578	-5.29831	GB52171	FBpp0305359	CG43921-PC		1	0	0
Mrot03307	Mrot03307	-0.145961	3.72339	-1.50654	0.147032	0.767578	-5.33632	GB42476	FBpp0271946	CG9760-PC		NA	NA	NA
Mrot00277	Mrot00277	-0.324776	3.98384	-1.50925	0.146342	0.767578	-5.39362	GB43239	FBpp0307443	CG4587-PG		NA	NA	NA
Mrot09361	Mrot09361	-0.123054	4.27113	-1.49568	0.149822	0.767578	-5.48304	GB54993	FBpp0292883	CG18661-PB		0	1	0
Mrot05398	Mrot05398	0.130653	4.35698	1.50528	0.147353	0.767578	-5.50183	GB43818	FBpp0074046	CG4239-PB		NA	NA	NA
Mrot05122	Mrot05122	-0.103696	4.43183	-1.49384	0.150299	0.767578	-5.52574	GB42366	FBpp0070952	CG3224-PA		0	1	0
Mrot10698	Mrot10698	0.393521	4.47038	1.50116	0.148407	0.767578	-5.54708	GB53401	FBpp0303417	Atf3-PB		1	0	0
Mrot11245	Mrot11245	-0.137261	4.59289	-1.49753	0.149343	0.767578	-5.56485	GB47472	FBpp0305857	dysb-PB		NA	NA	NA
Mrot06835	Mrot06835	0.332083	4.50861	1.49524	0.149935	0.767578	-5.56826	GB42156	FBpp0289144	p130CAS-PF		1	0	0
Mrot11546	Mrot11546	-0.157114	4.63289	-1.49923	0.148905	0.767578	-5.57155	GB51917	FBpp0305378	CG3812-PC		NA	NA	NA
Mrot05777	Mrot05777	-0.116307	4.76719	-1.50401	0.147676	0.767578	-5.5991	GB47390	FBpp0079573	Mob3-PA		0	1	0
Mrot07233	Mrot07233	-0.228579	4.90644	-1.50435	0.14759	0.767578	-5.61649	NA	NA	NA		NA	NA	NA
Mrot02177	Mrot02177	-0.142995	4.92954	-1.49715	0.14944	0.767578	-5.64596	GB50747	FBpp0079574	CG4953-PA		NA	NA	NA
Mrot08834	Mrot08834	-0.071069	5.11517	-1.50281	0.147985	0.767578	-5.6834	GB53939	FBpp0084831	Bub3-PA		0	1	0
Mrot08129	Mrot08129	-0.137576	5.23232	-1.50948	0.146282	0.767578	-5.69886	GB51701	FBpp0292251	CG12024-PC		NA	NA	NA
Mrot00289	Mrot00289	0.127511	5.23767	1.49759	0.149326	0.767578	-5.72191	GB45266	LOW_SIMILARITY	NA		0	1	0
Mrot13111	Mrot13111	-0.103024	5.2772	-1.50042	0.148598	0.767578	-5.72618	GB54271	FBpp0085763	botv-PA		NA	NA	NA
Mrot06136	Mrot06136	0.19194	5.29409	1.50402	0.147675	0.767578	-5.73701	GB47057	FBpp0292320	ttk-PH		NA	NA	NA
Mrot02594	Mrot02594	-0.0923133	5.45224	-1.49613	0.149704	0.767578	-5.77031	GB41157	LOW_SIMILARITY	NA		0	1	0
Mrot05713	Mrot05713	0.133025	5.521	1.50349	0.147811	0.767578	-5.78102	GB48956	LOW_SIMILARITY	NA		0	1	0
Mrot11724	Mrot11724	-0.105008	5.58974	-1.50684	0.146953	0.767578	-5.78891	GB49423	FBpp0077636	Tgt-PA		NA	NA	NA
Mrot06284	Mrot06284	0.0975102	5.62139	1.50907	0.146386	0.767578	-5.79271	GB49975	FBpp0081322	mRpL1-PA		0	1	0
Mrot10025	Mrot10025	0.167589	5.62692	1.49279	0.150571	0.767578	-5.8243	GB55881	FBpp0079425	Oatp30B-PC		NA	NA	NA
Mrot05178	Mrot05178	-0.0945664	5.83325	-1.50629	0.147094	0.767578	-5.83446	GB46050	FBpp0088556	king-tubby-PA		0	1	0
Mrot08894	Mrot08894	0.109536	5.73384	1.49917	0.14892	0.767578	-5.83448	GB53713	FBpp0290929	Hel89B-PB		NA	NA	NA
Mrot09155	Mrot09155	0.181202	5.86047	1.5004	0.148603	0.767578	-5.85865	GB43462	FBpp0306421	cic-PH		NA	NA	NA
Mrot02787	Mrot02787	0.0944962	6.21463	1.50497	0.147431	0.767578	-5.90892	GB50136	FBpp0077874	CG5059-PA		0	1	0
Mrot01116	Mrot01116	0.105327	6.16172	1.49436	0.150164	0.767578	-5.91362	GB42859	FBpp0110178	muted-PA		NA	NA	NA
Mrot10411	Mrot10411	-0.109961	6.22171	-1.49273	0.150587	0.767578	-5.92297	GB45662	FBpp0079628	CG7456-PA		NA	NA	NA
Mrot11003	Mrot11003	-0.198953	6.50827	-1.50281	0.147984	0.767578	-5.94251	NA	NA	NA		NA	NA	NA
Mrot02557	Mrot02557	-0.0681528	6.50746	-1.50013	0.148674	0.767578	-5.95225	GB41755	FBpp0307123	mod(r)-PF		NA	NA	NA
Mrot13031	Mrot13031	-0.110184	6.68569	-1.50614	0.147133	0.767578	-5.96152	GB49284	FBpp0074720	trpml-PA		NA	NA	NA
Mrot00682	Mrot00682	0.0764088	6.48705	1.49259	0.150622	0.767578	-5.96176	GB50555	FBpp0073595	Jafrac1-PA		NA	NA	NA
Mrot10045	Mrot10045	-0.13634	6.68094	-1.49929	0.148889	0.767578	-5.96726	GB51119	FBpp0070795	CG3033-PA		NA	NA	NA
Mrot00280	Mrot00280	0.0569333	6.74376	1.50132	0.148367	0.767578	-5.97492	NA	NA	NA		NA	NA	NA
Mrot11474	Mrot11474	-0.0981097	7.24657	-1.51233	0.14556	0.767578	-5.98688	GB52259	FBpp0070025	CG9581-PA		0	1	0
Mrot10866	Mrot10866	-0.0618988	6.92789	-1.49298	0.150522	0.767578	-5.99827	GB54044	FBpp0083213	CG6195-PA		0	1	0
Mrot03130	Mrot03130	-0.149732	8.62289	-1.50934	0.146318	0.767578	-6.00047	GB50767	FBpp0071677	a-PA		NA	NA	NA
Mrot02893	Mrot02893	-0.105932	10.2067	-1.50065	0.148539	0.767578	-6.00769	GB55537	FBpp0081371	CG8036-PC		NA	NA	NA
Mrot00512	Mrot00512	0.12686	7.54188	1.50059	0.148553	0.767578	-6.0128	GB47720	FBpp0300858	scrib-PR		NA	NA	NA
Mrot11103	Mrot11103	0.110797	10.2953	1.49359	0.150363	0.767578	-6.01735	GB47452	FBpp0304991	Dhc64C-PI		NA	NA	NA
Mrot07360	Mrot07360	0.0564959	7.49595	1.49526	0.14993	0.767578	-6.02014	GB50470	FBpp0081262	CG2943-PA		NA	NA	NA
Mrot03260	Mrot03260	0.109142	7.59451	1.49591	0.149762	0.767578	-6.02077	GB51226	FBpp0289776	Csk-PK		0	1	0
Mrot08586	Mrot08586	1.04727	-1.71424	1.48842	0.151711	0.767667	-4.43191	GB46091	FBpp0086238	Sema-2a-PA		1	0	0
Mrot05619	Mrot05619	-0.469946	-0.508923	-1.48845	0.151703	0.767667	-4.49299	GB42544	FBpp0307452	CG17260-PB		NA	NA	NA
Mrot00208	Mrot00208	0.147641	4.00779	1.49081	0.151087	0.767667	-5.43516	GB47199	FBpp0081476	Nmdmc-PB		NA	NA	NA
Mrot08138	Mrot08138	-0.271654	4.54784	-1.48995	0.151311	0.767667	-5.56543	GB51709	FBpp0079387	CG31886-PA		NA	NA	NA
Mrot12596	Mrot12596	-0.145231	4.86507	-1.48834	0.151733	0.767667	-5.64127	GB47138	FBpp0306411	slo-PX		NA	NA	NA
Mrot00568	Mrot00568	-0.131548	4.87782	-1.49049	0.151171	0.767667	-5.64336	NA	NA	NA		NA	NA	NA
Mrot04174	Mrot04174	-0.0728918	6.41613	-1.49093	0.151054	0.767667	-5.95368	GB43856	FBpp0086667	CG8531-PA		0	1	0
Mrot12358	Mrot12358	-0.106634	6.51393	-1.48871	0.151635	0.767667	-5.96505	GB41873	FBpp0079481	CG4658-PA		0	1	0
Mrot11320	Mrot11320	-0.125282	6.80511	-1.48797	0.151827	0.767667	-5.99226	GB45848	LOW_SIMILARITY	NA		NA	NA	NA
Mrot12757	Mrot12757	0.095967	6.77332	1.49035	0.151206	0.767667	-5.99243	NA	NA	NA		NA	NA	NA
Mrot10725	Mrot10725	0.0818549	7.60758	1.49129	0.150962	0.767667	-6.0272	GB42663	FBpp0300889	CoVIb-PD		1	0	0
Mrot10077	Mrot10077	-0.062273	7.4746	-1.48917	0.151513	0.767667	-6.0279	GB40577	FBpp0089361	Gclc-PB		NA	NA	NA
Mrot07527	Mrot07527	0.633997	8.16058	1.48791	0.151845	0.767667	-6.02961	GB40498	FBpp0291363	mgl-PA		NA	NA	NA
Mrot09064	Mrot09064	1.66845	-1.52935	1.47901	0.154189	0.768019	-4.44365	GB53013	FBpp0077115	CG16857-PA		NA	NA	NA
Mrot00542	Mrot00542	-1.30016	-0.501954	-1.48273	0.153205	0.768019	-4.50144	NA	NA	NA		NA	NA	NA
Mrot02163	Mrot02163	0.84969	0.421604	1.47801	0.154455	0.768019	-4.64374	GB50800	FBpp0289179	CG42343-PF		NA	NA	NA
Mrot04268	Mrot04268	0.337164	0.590492	1.47967	0.154013	0.768019	-4.65901	GB46603	FBpp0304215	FucTA-PB		NA	NA	NA
Mrot06053	Mrot06053	0.468442	1.94791	1.47753	0.154581	0.768019	-4.95553	GB53833	FBpp0113073	Glut4EF-PC		NA	NA	NA
Mrot10917	Mrot10917	0.173678	3.09135	1.47757	0.154572	0.768019	-5.23536	GB45107	FBpp0075519	Pex1-PA		1	0	0
Mrot01438	Mrot01438	-0.15281	5.0127	-1.48004	0.153914	0.768019	-5.68708	NA	NA	NA		NA	NA	NA
Mrot02786	Mrot02786	0.152606	5.12912	1.48253	0.153258	0.768019	-5.7239	GB50137	FBpp0084581	Klp98A-PA		NA	NA	NA
Mrot04685	Mrot04685	-0.101787	5.17195	-1.47744	0.154606	0.768019	-5.72999	GB52793	FBpp0070946	CG3168-PB		NA	NA	NA
Mrot05142	Mrot05142	-0.193173	5.44063	-1.48409	0.152846	0.768019	-5.78646	GB42384	FBpp0084191	CG11859-PA		0	1	0
Mrot08681	Mrot08681	-0.0856953	5.59561	-1.47899	0.154195	0.768019	-5.82582	GB41499	LOW_SIMILARITY	NA		NA	NA	NA
Mrot08903	Mrot08903	-0.154139	5.72402	-1.48578	0.152402	0.768019	-5.84031	GB46917	LOW_SIMILARITY	NA		NA	NA	NA
Mrot09191	Mrot09191	-0.192531	5.79396	-1.47976	0.15399	0.768019	-5.85769	GB55722	FBpp0305856	Thd1-PB		NA	NA	NA
Mrot09652	Mrot09652	0.183863	6.04381	1.48011	0.153896	0.768019	-5.91376	NA	NA	NA		NA	NA	NA
Mrot09958	Mrot09958	-0.154768	6.21603	-1.4853	0.152527	0.768019	-5.92492	GB54252	FBpp0087915	phr-PB		NA	NA	NA
Mrot08199	Mrot08199	-0.117619	6.29027	-1.48007	0.153909	0.768019	-5.94774	GB44862	FBpp0302955	qin-PB		NA	NA	NA
Mrot12412	Mrot12412	0.0705005	6.35762	1.47803	0.154448	0.768019	-5.96325	GB55459	FBpp0294063	Tfb1-PD		0	1	0
Mrot02367	Mrot02367	-0.13403	6.57338	-1.4832	0.153081	0.768019	-5.98129	GB50919	LOW_SIMILARITY	NA		NA	NA	NA
Mrot05437	Mrot05437	-0.100882	6.93989	-1.4819	0.153424	0.768019	-6.01297	GB52591	LOW_SIMILARITY	NA		0	1	0
Mrot13304	Mrot13304	0.237559	9.43804	1.48674	0.152149	0.768019	-6.02938	GB47100	FBpp0075103	CG9674-PD		0	1	0
Mrot05434	Mrot05434	0.111199	7.18135	1.47883	0.154237	0.768019	-6.03346	GB42559	FBpp0084176	Osbp-PA		0	1	0
Mrot04673	Mrot04673	0.102495	7.41407	1.48391	0.152893	0.768019	-6.03377	GB52782	FBpp0081488	Prosbeta3-PA		0	1	0
Mrot12676	Mrot12676	0.175304	7.98102	1.4869	0.15211	0.768019	-6.03435	GB51406	FBpp0073898	CG8184-PB		NA	NA	NA
Mrot11067	Mrot11067	0.0916199	8.10771	1.48614	0.152308	0.768019	-6.03484	GB47572	FBpp0083898	Aats-glupro-PA		NA	NA	NA
Mrot09132	Mrot09132	0.0804785	8.31836	1.48494	0.152623	0.768019	-6.03558	GB55931	FBpp0112469	vtd-PA		NA	NA	NA
Mrot04381	Mrot04381	0.0764444	7.76703	1.48604	0.152334	0.768019	-6.03599	GB44449	FBpp0110438	mRpS5-PA		0	1	0
Mrot00532	Mrot00532	-0.126336	7.83286	-1.48183	0.153443	0.768019	-6.04161	GB44517	FBpp0289914	CG11023-PC		NA	NA	NA
Mrot04137	Mrot04137	0.12434	8.61185	1.47976	0.15399	0.768019	-6.04188	GB47227	FBpp0084959	RpL32-PC		0	0	1
Mrot11626	Mrot11626	0.214361	8.12906	1.47837	0.154359	0.768019	-6.04537	GB54216	FBpp0289825	ATPCL-PF		0	1	0
Mrot03805	Mrot03805	-0.108416	6.40815	-1.47606	0.154972	0.769374	-5.97387	GB46477	FBpp0305522	CG15743-PB		NA	NA	NA
Mrot11992	Mrot11992	0.839418	-0.0449407	1.47541	0.155145	0.769647	-4.5759	GB50505	FBpp0099733	Ance-3-PB		NA	NA	NA
Mrot09934	Mrot09934	0.0730154	12.276	1.47481	0.155306	0.769647	-6.0401	GB54590	FBpp0085917	pAbp-PA		NA	NA	NA
Mrot07712	Mrot07712	0.128183	7.98261	1.47501	0.155251	0.769647	-6.05084	GB42019	FBpp0083503	Rab1-PA		NA	NA	NA
Mrot07458	Mrot07458	-0.212462	4.05885	-1.47344	0.155671	0.770073	-5.44978	GB51630	FBpp0086751	fas-PA		NA	NA	NA
Mrot12997	Mrot12997	-0.2393	5.905	-1.47378	0.155581	0.770073	-5.88289	GB53955	FBpp0304603	CG10158-PB		0	1	0
Mrot06216	Mrot06216	0.139245	6.84217	1.47358	0.155634	0.770073	-6.02075	GB52543	FBpp0079253	CG8451-PA		NA	NA	NA
Mrot08178	Mrot08178	0.606617	0.207734	1.47179	0.156111	0.77133	-4.61763	GB43935	FBpp0080619	CG10211-PA		0	0	1
Mrot05976	Mrot05976	0.0745226	7.86374	1.47188	0.156087	0.77133	-6.05583	GB49632	FBpp0292215	Scsalpha-PB		0	1	0
Mrot08786	Mrot08786	0.598062	2.08987	1.47069	0.156407	0.771869	-4.99018	GB50232	FBpp0306759	Mgat2-PC		1	0	0
Mrot04245	Mrot04245	-0.164752	6.55684	-1.47078	0.156384	0.771869	-5.99306	GB42321	FBpp0072781	ecd-PA		NA	NA	NA
Mrot07919	Mrot07919	1.71437	-1.88491	1.46912	0.156828	0.771946	-4.44088	GB41361	FBpp0075245	CG5157-PA		NA	NA	NA
Mrot12539	Mrot12539	-0.127546	5.64394	-1.46989	0.156621	0.771946	-5.84761	GB50375	FBpp0082462	CG3817-PA		0	1	0
Mrot10939	Mrot10939	-0.129359	5.8892	-1.46855	0.156982	0.771946	-5.89495	GB45025	FBpp0077873	mTerf3-PA		NA	NA	NA
Mrot07535	Mrot07535	-0.152836	6.12493	-1.46923	0.1568	0.771946	-5.938	GB40397	FBpp0078961	CG9596-PB		NA	NA	NA
Mrot12516	Mrot12516	-0.114855	6.49792	-1.46876	0.156924	0.771946	-5.99275	GB40437	FBpp0084720	Apc-PA		NA	NA	NA
Mrot01086	Mrot01086	-0.141029	6.61611	-1.46979	0.156647	0.771946	-6.00025	GB42689	FBpp0303025	CG14962-PB		NA	NA	NA
Mrot13147	Mrot13147	1.55262	-0.0825051	1.4675	0.157263	0.772194	-4.56555	GB51090	FBpp0088532	Zasp66-PG		NA	NA	NA
Mrot13245	Mrot13245	0.321768	5.30017	1.46732	0.157313	0.772194	-5.7866	NA	NA	NA		NA	NA	NA
Mrot00841	Mrot00841	0.0980043	6.69356	1.46754	0.157252	0.772194	-6.01564	GB41669	FBpp0082849	Det-PA		NA	NA	NA
Mrot12827	Mrot12827	-0.0939147	5.58658	-1.46594	0.157685	0.773563	-5.83726	NA	NA	NA		NA	NA	NA
Mrot12936	Mrot12936	-0.121674	6.47424	-1.46547	0.15781	0.773719	-5.99043	GB41980	LOW_SIMILARITY	NA		0	1	0
Mrot10996	Mrot10996	1.15819	-0.714009	1.46476	0.158003	0.773744	-4.51763	GB43145	FBpp0070866	CG15894-PA		NA	NA	NA
Mrot01256	Mrot01256	-0.349755	1.52271	-1.46407	0.158189	0.773744	-4.85137	GB53336	FBpp0304359	Ent3-PB		NA	NA	NA
Mrot08864	Mrot08864	-0.231346	2.51334	-1.46476	0.158003	0.773744	-5.08496	GB53917	LOW_SIMILARITY	NA		NA	NA	NA
Mrot06088	Mrot06088	-0.112026	4.43347	-1.46431	0.158124	0.773744	-5.57113	GB53742	LOW_SIMILARITY	NA		NA	NA	NA
Mrot04134	Mrot04134	-0.0857675	5.55218	-1.46293	0.158498	0.774675	-5.84157	GB47226	FBpp0085719	CG7744-PA		NA	NA	NA
Mrot02464	Mrot02464	-0.105128	5.72156	-1.46233	0.158661	0.774675	-5.87199	GB41797	FBpp0089194	coro-PC		NA	NA	NA
Mrot08944	Mrot08944	-0.520711	5.98227	-1.46264	0.158576	0.774675	-5.91422	GB46902	FBpp0072461	CG13893-PA		NA	NA	NA
Mrot06406	Mrot06406	-0.170896	5.52585	-1.46153	0.158879	0.775039	-5.83628	GB48267	FBpp0085137	CG15561-PA		0	1	0
Mrot03439	Mrot03439	0.0955634	7.2472	1.46119	0.158971	0.775039	-6.06034	GB46751	FBpp0290493	Clbn-PC		NA	NA	NA
Mrot11062	Mrot11062	0.120052	8.62887	1.46102	0.159016	0.775039	-6.06781	GB52537	FBpp0071526	CG9485-PB		NA	NA	NA
Mrot03352	Mrot03352	1.01638	-0.8856	1.45988	0.159327	0.775361	-4.50841	GB46297	FBpp0077994	Cpr78Cc-PA		NA	NA	NA
Mrot03685	Mrot03685	-0.785148	0.207986	-1.45989	0.159326	0.775361	-4.60252	GB48096	LOW_SIMILARITY	NA		1	0	0
Mrot01992	Mrot01992	-0.101934	7.51851	-1.45975	0.159363	0.775361	-6.0692	GB47841	FBpp0078566	CG14650-PA		NA	NA	NA
Mrot02923	Mrot02923	-0.121489	4.16948	-1.45842	0.159725	0.775762	-5.51313	GB55588	FBpp0305099	JTBR-PC		NA	NA	NA
Mrot13211	Mrot13211	-0.196863	5.69736	-1.45841	0.159727	0.775762	-5.86447	GB40360	FBpp0074075	eIF-2alpha-PA		0	1	0
Mrot06915	Mrot06915	-0.155453	6.22193	-1.4587	0.159648	0.775762	-5.96628	GB45935	FBpp0079723	Fatp-PB		NA	NA	NA
Mrot13329	Mrot13329	-0.0876321	7.91781	-1.45807	0.159822	0.775769	-6.07485	GB54193	FBpp0073083	pav-PA		NA	NA	NA
Mrot09882	Mrot09882	0.422759	4.61451	1.45754	0.159964	0.776006	-5.64259	GB56025	FBpp0304892	CG10660-PC		NA	NA	NA
Mrot11600	Mrot11600	-0.536621	1.66312	-1.457	0.160113	0.776271	-4.86665	GB54032	FBpp0072129	CG5339-PA		0	1	0
Mrot11844	Mrot11844	-0.701802	-1.41409	-1.45065	0.161856	0.776928	-4.47211	GB55231	LOW_SIMILARITY	NA		NA	NA	NA
Mrot02532	Mrot02532	0.837524	-0.875558	1.45507	0.160642	0.776928	-4.51099	GB41893	FBpp0088755	CG32809-PB		1	0	0
Mrot12078	Mrot12078	-0.662325	-0.795941	-1.45326	0.161137	0.776928	-4.515	GB49505	FBpp0303191	RhoBTB-PC		NA	NA	NA
Mrot07503	Mrot07503	0.595002	-0.758112	1.45169	0.16157	0.776928	-4.5203	GB43837	LOW_SIMILARITY	NA		NA	NA	NA
Mrot09335	Mrot09335	1.15519	-0.65098	1.44905	0.162298	0.776928	-4.53438	GB49275	FBpp0307023	CG5621-PC		NA	NA	NA
Mrot05092	Mrot05092	0.816791	0.513078	1.45521	0.160603	0.776928	-4.67505	GB42373	FBpp0293284	Dhc36C-PB		NA	NA	NA
Mrot08911	Mrot08911	-0.443814	1.40663	-1.4439	0.163727	0.776928	-4.84785	GB45983	FBpp0305981	CG9449-PH		NA	NA	NA
Mrot01435	Mrot01435	0.623774	2.53428	1.44288	0.164009	0.776928	-5.13453	GB47749	LOW_SIMILARITY	NA		NA	NA	NA
Mrot12518	Mrot12518	1.50398	3.07442	1.44758	0.162706	0.776928	-5.21081	GB54802	FBpp0304349	CG9171-PG		NA	NA	NA
Mrot10706	Mrot10706	-0.541911	3.21492	-1.44353	0.163829	0.776928	-5.25193	NA	NA	NA		NA	NA	NA
Mrot12817	Mrot12817	-0.154915	4.02321	-1.45157	0.161604	0.776928	-5.4811	NA	NA	NA		NA	NA	NA
Mrot12099	Mrot12099	0.387669	4.42381	1.45536	0.160563	0.776928	-5.59773	GB50985	FBpp0288697	yki-PF		NA	NA	NA
Mrot03240	Mrot03240	0.123199	4.49326	1.44515	0.163378	0.776928	-5.62386	GB51213	LOW_SIMILARITY	NA		NA	NA	NA
Mrot01336	Mrot01336	-0.112043	4.55451	-1.44731	0.16278	0.776928	-5.62432	GB40634	FBpp0301043	Usf-PC		NA	NA	NA
Mrot06320	Mrot06320	-0.448863	4.8226	-1.45481	0.160711	0.776928	-5.68075	GB54728	FBpp0303734	CG3711-PC		NA	NA	NA
Mrot10144	Mrot10144	-0.147535	4.98709	-1.44769	0.162674	0.776928	-5.71844	GB51092	LOW_SIMILARITY	NA		NA	NA	NA
Mrot05577	Mrot05577	0.198017	4.86908	1.44492	0.163443	0.776928	-5.72093	GB46270	FBpp0300616	plexB-PB		0	1	0
Mrot06176	Mrot06176	0.147498	4.93789	1.44881	0.162365	0.776928	-5.72946	GB45670	FBpp0084340	vps2-PA		0	1	0
Mrot12092	Mrot12092	-0.166352	5.30713	-1.44728	0.162788	0.776928	-5.80654	GB50188	FBpp0302966	Scgalpha-PB		NA	NA	NA
Mrot01455	Mrot01455	-0.16359	5.37154	-1.44597	0.163151	0.776928	-5.81398	GB50336	LOW_SIMILARITY	NA		0	1	0
Mrot08647	Mrot08647	-0.112008	5.42014	-1.44305	0.163964	0.776928	-5.83125	GB48544	FBpp0079375	CG9586-PB		0	1	0
Mrot06199	Mrot06199	0.222061	5.45028	1.4498	0.16209	0.776928	-5.85037	GB48314	FBpp0072969	CG32276-PB		0	1	0
Mrot10052	Mrot10052	-0.191554	5.64734	-1.44939	0.162204	0.776928	-5.87376	GB51124	FBpp0077654	mtRNApol-PA		NA	NA	NA
Mrot00322	Mrot00322	0.143729	5.67359	1.45188	0.161517	0.776928	-5.88969	GB47236	LOW_SIMILARITY	NA		0	1	0
Mrot13197	Mrot13197	-0.161237	5.78938	-1.44578	0.163202	0.776928	-5.90471	GB45653	FBpp0080679	CG15168-PA		0	0	1
Mrot01607	Mrot01607	-0.0883783	5.8035	-1.44504	0.163407	0.776928	-5.91522	GB40935	FBpp0084739	CG11877-PA		NA	NA	NA
Mrot06378	Mrot06378	0.158134	5.92401	1.45155	0.161607	0.776928	-5.93529	GB48255	FBpp0085150	CG11333-PA		NA	NA	NA
Mrot02001	Mrot02001	-0.120513	6.02619	-1.44514	0.163382	0.776928	-5.95485	GB51964	FBpp0073740	Fbxl4-PA		NA	NA	NA
Mrot04144	Mrot04144	0.355414	5.98423	1.44703	0.162856	0.776928	-5.9563	GB47273	FBpp0079682	Lip4-PA		NA	NA	NA
Mrot00191	Mrot00191	-0.162185	6.20781	-1.45301	0.161206	0.776928	-5.96657	GB45046	FBpp0076371	Cdc6-PA		NA	NA	NA
Mrot11791	Mrot11791	-0.121189	6.55489	-1.45393	0.160954	0.776928	-6.01456	GB53171	FBpp0083354	Elongin-B-PA		0	1	0
Mrot11596	Mrot11596	-0.0904112	6.75533	-1.44257	0.164097	0.776928	-6.0522	GB49303	FBpp0082876	lute-PA		NA	NA	NA
Mrot09537	Mrot09537	0.0759428	7.00826	1.44618	0.163092	0.776928	-6.06954	GB44789	FBpp0086294	Nup62-PA		NA	NA	NA
Mrot03834	Mrot03834	0.0778106	7.25006	1.45411	0.160905	0.776928	-6.06965	GB42141	FBpp0076520	CG12262-PA		NA	NA	NA
Mrot13246	Mrot13246	-0.0712896	7.0746	-1.44653	0.162995	0.776928	-6.07163	GB45179	FBpp0073739	mRNA-cap-PA		0	1	0
Mrot07595	Mrot07595	0.217793	7.34414	1.45276	0.161274	0.776928	-6.07532	GB47036	FBpp0291976	CG42684-PD		NA	NA	NA
Mrot11306	Mrot11306	-0.204634	7.30803	-1.44536	0.163319	0.776928	-6.08023	NA	NA	NA		NA	NA	NA
Mrot10230	Mrot10230	-0.120736	8.15454	-1.45028	0.161958	0.776928	-6.08426	GB43564	LOW_SIMILARITY	NA		NA	NA	NA
Mrot04253	Mrot04253	0.454111	8.09594	1.44805	0.162575	0.776928	-6.08604	GB52266	FBpp0074041	Fur2-PF		1	0	0
Mrot13086	Mrot13086	0.102093	7.99255	1.444	0.163697	0.776928	-6.09387	GB46579	FBpp0074517	Zw-PA		NA	NA	NA
Mrot07473	Mrot07473	-0.13357	8.03545	-1.44306	0.16396	0.776928	-6.09487	GB41168	FBpp0307046	CG1504-PE		NA	NA	NA
Mrot10399	Mrot10399	-0.417541	1.21907	-1.44175	0.164326	0.777568	-4.81578	GB44506	LOW_SIMILARITY	NA		NA	NA	NA
Mrot01314	Mrot01314	0.334855	4.56458	1.44124	0.164467	0.777788	-5.65385	GB40647	FBpp0073340	dlg1-PF		NA	NA	NA
Mrot08017	Mrot08017	-0.708796	-1.81412	-1.44018	0.164763	0.777855	-4.46417	GB48076	LOW_SIMILARITY	NA		0	1	0
Mrot08246	Mrot08246	-0.0878588	9.60791	-1.44033	0.164722	0.777855	-6.09318	GB41025	LOW_SIMILARITY	NA		NA	NA	NA
Mrot08836	Mrot08836	-0.0734379	7.77625	-1.44058	0.164652	0.777855	-6.09878	GB53937	FBpp0288789	lqfR-PC		NA	NA	NA
Mrot03165	Mrot03165	1.22214	-2.19367	1.42621	0.168709	0.77856	-4.46704	GB41246	FBpp0076125	CG16711-PB		NA	NA	NA
Mrot05765	Mrot05765	-0.868521	-1.67535	-1.42776	0.168268	0.77856	-4.4785	GB47398	LOW_SIMILARITY	NA		NA	NA	NA
Mrot11674	Mrot11674	-0.624363	-0.650603	-1.42361	0.169451	0.77856	-4.55094	GB52802	LOW_SIMILARITY	NA		NA	NA	NA
Mrot12463	Mrot12463	-0.550744	-0.442052	-1.42431	0.169251	0.77856	-4.56198	GB48464	FBpp0083005	gl-PA		NA	NA	NA
Mrot03957	Mrot03957	1.79126	-0.457622	1.42073	0.170277	0.77856	-4.58009	NA	NA	NA		NA	NA	NA
Mrot07790	Mrot07790	0.45174	0.0231312	1.43185	0.167108	0.77856	-4.63992	NA	NA	NA		NA	NA	NA
Mrot12267	Mrot12267	0.356098	1.76675	1.42419	0.169285	0.77856	-4.96894	GB50354	FBpp0304575	Rph-PD		NA	NA	NA
Mrot12013	Mrot12013	0.669554	2.11828	1.42248	0.169776	0.77856	-5.06137	GB50112	FBpp0086858	Mp20-PA		NA	NA	NA
Mrot05926	Mrot05926	-0.181343	2.89051	-1.42853	0.168048	0.77856	-5.22237	GB50435	FBpp0302740	CG12071-PC		NA	NA	NA
Mrot00545	Mrot00545	-0.213654	3.10092	-1.43742	0.165539	0.77856	-5.26971	GB43389	FBpp0081886	CG10898-PA		NA	NA	NA
Mrot05718	Mrot05718	-0.258904	3.12319	-1.42054	0.170332	0.77856	-5.29931	GB48953	LOW_SIMILARITY	NA		NA	NA	NA
Mrot04152	Mrot04152	-0.195309	3.5044	-1.43233	0.166971	0.77856	-5.37381	GB47266	FBpp0306940	CG6000-PC		NA	NA	NA
Mrot00617	Mrot00617	0.148655	3.74601	1.42118	0.170149	0.77856	-5.46299	GB49441	FBpp0111746	snk-PB		NA	NA	NA
Mrot01431	Mrot01431	-0.214399	4.09822	-1.43126	0.167274	0.77856	-5.52368	GB50350	FBpp0071188	CG12123-PA		0	1	0
Mrot00290	Mrot00290	-0.153323	4.26916	-1.42188	0.169946	0.77856	-5.58017	GB44891	FBpp0084050	Syx18-PA		NA	NA	NA
Mrot11913	Mrot11913	-0.17781	4.65795	-1.43541	0.166102	0.77856	-5.66282	GB49001	LOW_SIMILARITY	NA		NA	NA	NA
Mrot09457	Mrot09457	-0.110735	4.9438	-1.4199	0.170515	0.77856	-5.75215	GB47877	LOW_SIMILARITY	NA		NA	NA	NA
Mrot06186	Mrot06186	-0.0715538	5.02205	-1.41871	0.170859	0.77856	-5.77408	GB45678	FBpp0087913	CG1882-PB		NA	NA	NA
Mrot02436	Mrot02436	1.19928	5.28182	1.42769	0.168287	0.77856	-5.80032	GB41855	FBpp0298836	Ptr-PC		NA	NA	NA
Mrot04391	Mrot04391	-0.210713	5.36721	-1.43074	0.167421	0.77856	-5.83117	GB44416	FBpp0081863	CG5270-PB		NA	NA	NA
Mrot11641	Mrot11641	0.34999	5.25647	1.4299	0.167659	0.77856	-5.83595	GB54204	FBpp0111705	aub-PC		1	0	0
Mrot00354	Mrot00354	-0.119867	5.38873	-1.42557	0.168892	0.77856	-5.8509	GB53250	FBpp0070864	CG3815-PA		NA	NA	NA
Mrot10754	Mrot10754	0.117024	5.47869	1.43231	0.166978	0.77856	-5.87509	GB53298	FBpp0085978	olf186-M-PA		NA	NA	NA
Mrot07023	Mrot07023	-0.14779	5.60584	-1.4301	0.167603	0.77856	-5.88627	GB50063	FBpp0084724	CG1523-PA		1	0	0
Mrot06709	Mrot06709	-0.108141	5.6672	-1.43326	0.16671	0.77856	-5.90001	GB50633	FBpp0291258	Nca-PB		NA	NA	NA
Mrot10443	Mrot10443	0.137296	5.60092	1.43253	0.166914	0.77856	-5.90225	GB45639	FBpp0072067	Sox14-PB		0	0	1
Mrot02188	Mrot02188	-0.100438	5.61787	-1.41874	0.170851	0.77856	-5.90839	GB43392	FBpp0078625	DhpD-PA		NA	NA	NA
Mrot12598	Mrot12598	-0.144123	5.70817	-1.42924	0.167847	0.77856	-5.9166	GB47139	FBpp0290796	slo-PR		NA	NA	NA
Mrot00934	Mrot00934	0.110584	5.63622	1.41954	0.170618	0.77856	-5.91684	GB49089	FBpp0071178	IntS4-PA		NA	NA	NA
Mrot07937	Mrot07937	-0.189432	5.94035	-1.43345	0.166655	0.77856	-5.9507	GB54050	FBpp0082947	CG18012-PA		NA	NA	NA
Mrot12350	Mrot12350	-0.1947	6.00378	-1.4236	0.169456	0.77856	-5.97492	GB51143	FBpp0078445	hd-PA		NA	NA	NA
Mrot07651	Mrot07651	0.0724311	5.92245	1.42167	0.170009	0.77856	-5.97583	GB46761	LOW_SIMILARITY	NA		NA	NA	NA
Mrot09563	Mrot09563	-0.104473	6.06405	-1.4245	0.169198	0.77856	-5.98975	GB46496	LOW_SIMILARITY	NA		NA	NA	NA
Mrot04835	Mrot04835	0.0915738	6.11994	1.41845	0.170933	0.77856	-6.01245	GB53139	FBpp0291233	CG13830-PD		1	0	0
Mrot02720	Mrot02720	-0.139181	6.19875	-1.41928	0.170694	0.77856	-6.01282	GB50270	FBpp0081591	CG9393-PA		0	1	0
Mrot12536	Mrot12536	-0.0941235	6.35079	-1.43785	0.165416	0.77856	-6.01333	GB45635	FBpp0302563	mRpL17-PB		0	1	0
Mrot03088	Mrot03088	0.445269	6.18248	1.41987	0.170524	0.77856	-6.01766	GB46130	FBpp0302885	sick-PE		1	0	0
Mrot11591	Mrot11591	-0.0878023	6.41446	-1.42787	0.168237	0.77856	-6.0387	GB49389	FBpp0087044	Lac-PA		0	1	0
Mrot09413	Mrot09413	-0.0938476	6.47276	-1.42141	0.170081	0.77856	-6.05448	GB42480	FBpp0305964	CG7685-PB		NA	NA	NA
Mrot11817	Mrot11817	-0.0797824	6.58698	-1.42298	0.169631	0.77856	-6.06488	GB49572	FBpp0291705	CG5516-PB		0	1	0
Mrot10982	Mrot10982	0.0673622	6.77352	1.4314	0.167233	0.77856	-6.07422	GB43186	FBpp0078372	Sym-PA		NA	NA	NA
Mrot08572	Mrot08572	-0.108294	6.67307	-1.42055	0.170329	0.77856	-6.07661	GB52164	FBpp0070723	Cdk7-PA		NA	NA	NA
Mrot05152	Mrot05152	0.0721145	6.75485	1.42511	0.169022	0.77856	-6.07915	GB53580	FBpp0080939	ns4-PA		NA	NA	NA
Mrot12289	Mrot12289	-0.0700817	6.90867	-1.4322	0.167008	0.77856	-6.08113	GB54379	FBpp0085224	CstF-50-PA		NA	NA	NA
Mrot12568	Mrot12568	0.0880469	7.07023	1.43546	0.166089	0.77856	-6.08708	GB51015	LOW_SIMILARITY	NA		0	1	0
Mrot12223	Mrot12223	0.105854	6.98808	1.43021	0.167572	0.77856	-6.0908	GB45247	LOW_SIMILARITY	NA		NA	NA	NA
Mrot04934	Mrot04934	0.0716758	7.25238	1.43725	0.165586	0.77856	-6.09298	GB45829	FBpp0074278	Vps4-PA		0	1	0
Mrot13085	Mrot13085	-0.117274	7.23699	-1.43135	0.167248	0.77856	-6.09733	GB46580	FBpp0075948	wls-PB		NA	NA	NA
Mrot10973	Mrot10973	0.210537	7.3127	1.43535	0.166119	0.77856	-6.09791	GB43225	FBpp0086261	Picot-PB		0	0	1
Mrot03110	Mrot03110	-0.0709378	7.28498	-1.43343	0.166662	0.77856	-6.09907	GB41553	FBpp0100141	l(2)s5379-PE		NA	NA	NA
Mrot04961	Mrot04961	-0.0925341	8.60984	-1.43826	0.1653	0.77856	-6.09913	GB45814	FBpp0080532	CG15141-PA		0	1	0
Mrot12535	Mrot12535	-0.0960729	6.95554	-1.41895	0.17079	0.77856	-6.10031	GB45634	FBpp0086919	CG17019-PA		0	1	0
Mrot07891	Mrot07891	-0.0968713	9.00342	-1.43422	0.166438	0.77856	-6.10369	GB51272	LOW_SIMILARITY	NA		NA	NA	NA
Mrot00170	Mrot00170	-0.0824599	7.65982	-1.43561	0.166047	0.77856	-6.10407	GB45082	FBpp0076186	Shc-PA		NA	NA	NA
Mrot07460	Mrot07460	-0.0583034	7.07396	-1.42153	0.170049	0.77856	-6.10509	GB41152	FBpp0074202	CG5445-PD		1	0	1
Mrot10723	Mrot10723	-0.147549	7.1881	-1.42182	0.169965	0.77856	-6.10924	GB42837	FBpp0099670	eco-PB		NA	NA	NA
Mrot12196	Mrot12196	0.185022	7.51395	1.42977	0.167698	0.77856	-6.10926	GB52671	FBpp0082183	CG7966-PA		0	1	0
Mrot04001	Mrot04001	0.0882492	7.69805	1.43181	0.167117	0.77856	-6.11028	GB52468	FBpp0305844	CG7580-PD		0	0	1
Mrot01230	Mrot01230	-0.0986429	8.58456	-1.42825	0.168127	0.77856	-6.1128	GB42848	FBpp0079758	CG33129-PE		NA	NA	NA
Mrot02548	Mrot02548	-0.0780611	7.25979	-1.42065	0.1703	0.77856	-6.11445	GB41904	FBpp0074279	CG6847-PA		NA	NA	NA
Mrot09547	Mrot09547	0.252489	8.16007	1.42726	0.168411	0.77856	-6.11552	GB44726	FBpp0079188	Bsg-PB		NA	NA	NA
Mrot06171	Mrot06171	0.0804976	7.27584	1.41853	0.170911	0.77856	-6.11947	GB45689	FBpp0083234	MED25-PA		0	1	0
Mrot10592	Mrot10592	-0.122154	8.09784	-1.42087	0.170237	0.77856	-6.12485	GB40361	FBpp0297204	pds5-PB		0	1	0
Mrot03798	Mrot03798	0.0742957	8.37311	1.41933	0.170681	0.77856	-6.12529	NA	NA	NA		NA	NA	NA
Mrot07382	Mrot07382	0.489763	2.36659	1.41659	0.171471	0.780524	-5.12005	GB46944	FBpp0072596	stet-PB		NA	NA	NA
Mrot06756	Mrot06756	-0.149721	3.43335	-1.41613	0.171602	0.780524	-5.37247	GB51668	LOW_SIMILARITY	NA		1	0	0
Mrot04122	Mrot04122	-0.103591	4.93189	-1.41517	0.17188	0.780524	-5.75905	GB49828	LOW_SIMILARITY	NA		NA	NA	NA
Mrot11828	Mrot11828	0.105469	5.79492	1.41435	0.172119	0.780524	-5.95806	NA	NA	NA		NA	NA	NA
Mrot13202	Mrot13202	-0.138248	6.18029	-1.41457	0.172054	0.780524	-6.01748	GB46689	FBpp0304032	Klp31E-PE		NA	NA	NA
Mrot01647	Mrot01647	0.153912	8.3168	1.41557	0.171764	0.780524	-6.13059	GB54369	FBpp0084950	Tpi-PC		NA	NA	NA
Mrot02643	Mrot02643	0.0876564	8.20964	1.41476	0.172001	0.780524	-6.13221	GB52086	LOW_SIMILARITY	NA		NA	NA	NA
Mrot03094	Mrot03094	-0.103589	8.01327	-1.41544	0.171801	0.780524	-6.13246	GB41232	FBpp0080862	lok-PC		NA	NA	NA
Mrot10305	Mrot10305	-0.187219	3.55964	-1.41265	0.172611	0.781635	-5.41961	GB52163	LOW_SIMILARITY	NA		NA	NA	NA
Mrot10432	Mrot10432	-0.142342	6.59434	-1.41253	0.172647	0.781635	-6.07447	GB45727	FBpp0302815	dnk-PB		0	1	0
Mrot11465	Mrot11465	-0.113421	6.78331	-1.413	0.172509	0.781635	-6.09808	NA	NA	NA		NA	NA	NA
Mrot06374	Mrot06374	0.337622	0.614763	1.40924	0.173603	0.782049	-4.74539	GB48243	FBpp0086251	Cdk4-PB		NA	NA	NA
Mrot02179	Mrot02179	-0.48758	2.80454	-1.4087	0.173762	0.782049	-5.19518	GB50810	LOW_SIMILARITY	NA		NA	NA	NA
Mrot09180	Mrot09180	-0.176935	4.14646	-1.40848	0.173827	0.782049	-5.56985	GB46122	FBpp0111830	Rad9-PB		NA	NA	NA
Mrot12785	Mrot12785	-0.202566	4.67085	-1.40956	0.17351	0.782049	-5.70469	GB55913	FBpp0074254	IntS2-PA		0	1	0
Mrot08724	Mrot08724	-0.138677	4.84701	-1.40342	0.175309	0.782049	-5.74623	GB50029	FBpp0297828	CG43346-PB		NA	NA	NA
Mrot04036	Mrot04036	-0.264757	4.92463	-1.40488	0.174881	0.782049	-5.75617	GB52245	FBpp0081155	CG1091-PA		NA	NA	NA
Mrot00735	Mrot00735	-0.106752	5.11572	-1.40349	0.175287	0.782049	-5.81718	GB48431	FBpp0076881	CG10671-PA		NA	NA	NA
Mrot12420	Mrot12420	0.13876	5.37581	1.41043	0.173258	0.782049	-5.88376	GB55635	FBpp0088678	CG18619-PB		1	0	0
Mrot05424	Mrot05424	-0.119263	5.45671	-1.40935	0.173573	0.782049	-5.88653	GB42568	FBpp0086875	Fsn-PA		NA	NA	NA
Mrot02873	Mrot02873	0.225623	5.44063	1.40631	0.174459	0.782049	-5.90538	GB55521	FBpp0083411	CG5745-PA		NA	NA	NA
Mrot06185	Mrot06185	-0.123109	5.56291	-1.40252	0.175574	0.782049	-5.91875	NA	NA	NA		NA	NA	NA
Mrot07893	Mrot07893	0.172052	5.5976	1.40386	0.17518	0.782049	-5.94064	GB51344	FBpp0078775	bchs-PA		NA	NA	NA
Mrot01561	Mrot01561	-0.115011	5.85691	-1.40974	0.173457	0.782049	-5.97065	GB46767	FBpp0071542	CG9752-PA		NA	NA	NA
Mrot10346	Mrot10346	-0.136619	6.13148	-1.40567	0.174648	0.782049	-6.02787	GB50704	FBpp0084912	sas-6-PA		NA	NA	NA
Mrot07450	Mrot07450	0.0763003	6.28461	1.40314	0.17539	0.782049	-6.05403	GB51539	FBpp0072184	mRpS17-PA		0	1	0
Mrot07442	Mrot07442	-0.0916672	6.51239	-1.40733	0.174161	0.782049	-6.07574	GB54999	FBpp0087714	CG8080-PA		NA	NA	NA
Mrot07225	Mrot07225	0.10209	6.45833	1.40774	0.174041	0.782049	-6.07615	GB42781	FBpp0303258	BicD-PC		NA	NA	NA
Mrot02851	Mrot02851	0.095251	6.60299	1.40835	0.173863	0.782049	-6.08737	GB55504	FBpp0077132	CG15436-PA		0	1	0
Mrot01642	Mrot01642	-0.261953	6.60507	-1.40282	0.175486	0.782049	-6.09407	GB54347	FBpp0289278	CG42388-PF		NA	NA	NA
Mrot09186	Mrot09186	-0.147494	6.95773	-1.40463	0.174953	0.782049	-6.11734	GB46144	FBpp0111956	CG10492-PB		NA	NA	NA
Mrot09029	Mrot09029	-0.081707	6.93257	-1.40506	0.174826	0.782049	-6.11851	GB44103	FBpp0087340	CG7686-PA		0	1	0
Mrot11675	Mrot11675	-0.0863396	6.93281	-1.4042	0.17508	0.782049	-6.11988	GB52812	FBpp0288698	not-PB		0	1	0
Mrot01867	Mrot01867	0.0653553	10.2497	1.40974	0.173458	0.782049	-6.13244	GB47300	LOW_SIMILARITY	NA		1	0	0
Mrot08143	Mrot08143	0.125311	9.06549	1.41059	0.173211	0.782049	-6.13524	GB51716	FBpp0072687	RpL23A-PA		0	1	0
Mrot05552	Mrot05552	-0.120957	9.95923	-1.40682	0.174311	0.782049	-6.13729	GB49240	FBpp0304847	Aldh-PB		NA	NA	NA
Mrot11231	Mrot11231	-0.179816	8.30854	-1.4089	0.173703	0.782049	-6.13967	GB47506	FBpp0091101	His1:CG33855-PA		1	0	0
Mrot07159	Mrot07159	0.0818269	7.38751	1.4042	0.17508	0.782049	-6.14242	GB42751	FBpp0290882	rad50-PD		NA	NA	NA
Mrot12885	Mrot12885	0.107297	7.79255	1.40735	0.174156	0.782049	-6.14372	GB40492	FBpp0303429	RpL37a-PB		0	0	1
Mrot02478	Mrot02478	0.247259	8.17407	1.40286	0.175475	0.782049	-6.14816	GB40461	FBpp0306685	Crc-PB		0	1	0
Mrot01766	Mrot01766	0.227048	7.89863	1.40294	0.175449	0.782049	-6.14819	GB51247	FBpp0307411	CG31523-PF		NA	NA	NA
Mrot02852	Mrot02852	0.165892	4.5983	1.40129	0.175935	0.782382	-5.71012	GB55507	FBpp0076595	RhoGEF4-PA		NA	NA	NA
Mrot13006	Mrot13006	-0.0974344	4.68637	-1.40066	0.176121	0.782382	-5.7198	NA	NA	NA		NA	NA	NA
Mrot03763	Mrot03763	-0.0742755	5.71643	-1.40092	0.176044	0.782382	-5.95432	GB48172	FBpp0078685	Gmd-PA		NA	NA	NA
Mrot03207	Mrot03207	-0.302573	5.97968	-1.40091	0.176047	0.782382	-5.98658	GB45416	LOW_SIMILARITY	NA		NA	NA	NA
Mrot05808	Mrot05808	-0.0963344	6.55737	-1.40187	0.175764	0.782382	-6.08885	GB51597	FBpp0070638	Xpac-PA		NA	NA	NA
Mrot08159	Mrot08159	1.06665	-2.21379	1.39841	0.176786	0.783234	-4.49404	NA	NA	NA		NA	NA	NA
Mrot10732	Mrot10732	-0.137081	5.10123	-1.39868	0.176707	0.783234	-5.82465	GB42651	FBpp0085393	CG7791-PA		NA	NA	NA
Mrot02097	Mrot02097	-0.0958056	5.61948	-1.39952	0.176458	0.783234	-5.93924	GB44115	LOW_SIMILARITY	NA		NA	NA	NA
Mrot11958	Mrot11958	-0.134208	5.98633	-1.39857	0.17674	0.783234	-6.00714	GB49987	FBpp0305495	CG9921-PC		NA	NA	NA
Mrot02526	Mrot02526	0.111292	9.11981	1.39916	0.176564	0.783234	-6.15026	GB40503	FBpp0079809	CG6287-PA		NA	NA	NA
Mrot04884	Mrot04884	-0.170964	4.05343	-1.39798	0.176913	0.783376	-5.55961	GB53197	LOW_SIMILARITY	NA		NA	NA	NA
Mrot00845	Mrot00845	0.397157	0.208684	1.39737	0.177095	0.783765	-4.69337	NA	NA	NA		NA	NA	NA
Mrot11568	Mrot11568	1.28974	-1.0077	1.39609	0.177476	0.784038	-4.55324	GB55781	FBpp0304631	dp-PZ		NA	NA	NA
Mrot01274	Mrot01274	1.84353	-0.964364	1.39201	0.178689	0.784038	-4.56245	GB53320	FBpp0290517	Dhc98D-PB		NA	NA	NA
Mrot11251	Mrot11251	0.736698	0.74393	1.39469	0.177892	0.784038	-4.78784	GB47468	FBpp0086501	scb-PB		NA	NA	NA
Mrot00812	Mrot00812	-0.316745	0.935266	-1.3921	0.178664	0.784038	-4.82179	GB48459	FBpp0304343	porin-PE		NA	NA	NA
Mrot03829	Mrot03829	0.220932	3.40749	1.39435	0.177992	0.784038	-5.42074	GB42194	FBpp0077250	CG3213-PA		NA	NA	NA
Mrot01348	Mrot01348	0.43549	4.44126	1.39332	0.178298	0.784038	-5.68352	GB52039	FBpp0081723	cwo-PA		1	0	0
Mrot02038	Mrot02038	0.402649	4.93109	1.39562	0.177615	0.784038	-5.79536	GB48789	FBpp0079832	CG6509-PA		1	1	0
Mrot12728	Mrot12728	-0.12232	5.02862	-1.39248	0.178548	0.784038	-5.80928	GB47054	FBpp0289873	LSm3-PB		NA	NA	NA
Mrot09793	Mrot09793	0.0790377	5.54823	1.39336	0.178288	0.784038	-5.93928	GB52351	FBpp0072572	l(3)02640-PA		NA	NA	NA
Mrot01912	Mrot01912	-0.0988055	5.68111	-1.39684	0.177253	0.784038	-5.95447	GB49352	LOW_SIMILARITY	NA		0	1	0
Mrot03312	Mrot03312	0.210029	5.62292	1.39519	0.177742	0.784038	-5.9591	GB43476	FBpp0302963	Sema-1a-PH		NA	NA	NA
Mrot12872	Mrot12872	0.0698468	5.93186	1.39175	0.178767	0.784038	-6.01754	GB40015	FBpp0088806	Start1-PB		0	1	0
Mrot09370	Mrot09370	-0.0950817	6.16536	-1.39498	0.177805	0.784038	-6.04677	GB54816	FBpp0079707	CG17124-PB		0	1	0
Mrot06350	Mrot06350	-0.11977	6.28813	-1.39264	0.178502	0.784038	-6.06714	GB50686	FBpp0075490	Sox21a-PA		0	1	0
Mrot07910	Mrot07910	-0.0917489	6.69939	-1.39425	0.178023	0.784038	-6.11489	GB41293	FBpp0070794	mof-PA		0	1	0
Mrot04184	Mrot04184	-0.0861749	7.15877	-1.39379	0.178158	0.784038	-6.14665	GB40427	FBpp0074523	Mer-PA		0	1	0
Mrot02943	Mrot02943	-0.0538507	7.72368	-1.3947	0.177887	0.784038	-6.16014	GB55438	FBpp0300875	Hmt4-20-PB		NA	NA	NA
Mrot13273	Mrot13273	0.769742	2.81741	1.39112	0.178956	0.784447	-5.28371	NA	NA	NA		NA	NA	NA
Mrot02299	Mrot02299	-0.0978532	7.43029	-1.39056	0.179122	0.78476	-6.15987	GB45099	FBpp0086226	Sod2-PA		0	1	0
Mrot00967	Mrot00967	1.51559	2.94694	1.39011	0.179258	0.784836	-5.29589	GB49067	FBpp0304310	sug-PB		NA	NA	NA
Mrot07249	Mrot07249	0.122764	8.41626	1.38987	0.179329	0.784836	-6.1645	GB52102	FBpp0303872	RpS26-PD		0	1	0
Mrot06007	Mrot06007	-0.692446	-1.25618	-1.3895	0.179441	0.78491	-4.53192	GB49175	FBpp0077883	CG11796-PA		NA	NA	NA
Mrot10155	Mrot10155	-0.33627	3.02691	-1.38881	0.179646	0.785184	-5.32638	GB50962	FBpp0076653	vvl-PA		NA	NA	NA
Mrot10362	Mrot10362	-0.136784	5.78298	-1.38866	0.179693	0.785184	-5.97789	GB40810	FBpp0076533	CG7506-PA		0	1	0
Mrot08058	Mrot08058	0.846926	-0.45696	1.38751	0.180038	0.786277	-4.62954	NA	NA	NA		NA	NA	NA
Mrot06153	Mrot06153	-0.118431	5.20296	-1.38687	0.18023	0.7867	-5.86204	GB52889	FBpp0082731	Bin1-PA		NA	NA	NA
Mrot10557	Mrot10557	0.611305	-1.21131	1.38594	0.180509	0.787501	-4.55596	GB44451	LOW_SIMILARITY	NA		NA	NA	NA
Mrot05290	Mrot05290	0.36781	1.3497	1.38534	0.180689	0.787553	-4.93745	GB41468	FBpp0110292	rg-PC		1	0	0
Mrot13139	Mrot13139	0.112376	5.33945	1.38524	0.18072	0.787553	-5.90377	GB47112	FBpp0307481	koi-PB		NA	NA	NA
Mrot07477	Mrot07477	-0.0795845	6.97794	-1.38495	0.180806	0.787553	-6.14666	GB41141	FBpp0289662	CG14411-PD		0	1	0
Mrot05425	Mrot05425	0.114318	5.08222	1.38447	0.180953	0.78778	-5.84631	GB42520	FBpp0083564	RpI12-PA		0	1	0
Mrot03656	Mrot03656	-0.18233	2.74662	-1.38365	0.1812	0.787858	-5.23257	GB44346	FBpp0081910	Blm-PA		NA	NA	NA
Mrot00326	Mrot00326	-0.311796	4.28609	-1.38314	0.181352	0.787858	-5.63759	GB47243	FBpp0110338	sns-PB		NA	NA	NA
Mrot07368	Mrot07368	-0.0959569	4.99456	-1.38354	0.181232	0.787858	-5.80866	GB50414	FBpp0083884	AP-1sigma-PA		0	1	0
Mrot05692	Mrot05692	0.0768404	6.31729	1.3834	0.181275	0.787858	-6.08685	GB40267	FBpp0083665	mRpL45-PA		0	1	0
Mrot03537	Mrot03537	0.628789	0.676144	1.38091	0.182028	0.78914	-4.80152	GB45551	FBpp0074145	Sep4-PG		0	1	0
Mrot09792	Mrot09792	-0.0839218	6.8856	-1.38092	0.182025	0.78914	-6.14662	GB52497	FBpp0304965	Tom20-PB		0	1	0
Mrot00622	Mrot00622	0.178256	9.40439	1.38141	0.181876	0.78914	-6.17266	GB49497	FBpp0290875	Vha55-PC		NA	NA	NA
Mrot01954	Mrot01954	0.0841578	9.36467	1.38105	0.181986	0.78914	-6.17348	GB52073	FBpp0070872	kdn-PA		NA	NA	NA
Mrot04214	Mrot04214	0.0944126	6.61784	1.38029	0.182216	0.78954	-6.12826	GB52827	LOW_SIMILARITY	NA		NA	NA	NA
Mrot12287	Mrot12287	0.852325	-1.98702	1.37432	0.184033	0.79041	-4.52004	GB40304	FBpp0289724	Ank-PE		0	0	1
Mrot10252	Mrot10252	1.2884	-1.70845	1.3734	0.184316	0.79041	-4.53417	NA	NA	NA		NA	NA	NA
Mrot06876	Mrot06876	1.28013	-1.25084	1.37439	0.184013	0.79041	-4.56189	GB46640	LOW_SIMILARITY	NA		NA	NA	NA
Mrot12691	Mrot12691	0.368817	-0.244808	1.37623	0.18345	0.79041	-4.66022	GB54921	FBpp0292311	CG14608-PC		NA	NA	NA
Mrot04119	Mrot04119	0.538907	1.12486	1.37636	0.18341	0.79041	-4.86723	GB49838	FBpp0076279	CG5280-PA		NA	NA	NA
Mrot01174	Mrot01174	1.37736	1.59837	1.37585	0.183567	0.79041	-4.97678	GB42886	FBpp0290297	CG34139-PC		NA	NA	NA
Mrot09247	Mrot09247	-0.27353	2.86658	-1.37634	0.183416	0.79041	-5.27672	GB54960	FBpp0083854	CG10214-PA		NA	NA	NA
Mrot12427	Mrot12427	-0.17182	3.47172	-1.37409	0.184103	0.79041	-5.43537	GB41252	FBpp0082433	Rad17-PA		NA	NA	NA
Mrot04256	Mrot04256	0.433807	3.89279	1.37632	0.183424	0.79041	-5.572	GB53211	LOW_SIMILARITY	NA		1	0	0
Mrot00202	Mrot00202	-0.122791	3.96458	-1.37576	0.183595	0.79041	-5.57288	GB47311	FBpp0077043	CG14618-PA		NA	NA	NA
Mrot03270	Mrot03270	-0.319453	4.40704	-1.3747	0.183919	0.79041	-5.66189	GB48085	FBpp0300843	eas-PH		NA	NA	NA
Mrot09411	Mrot09411	-0.123919	4.89222	-1.37536	0.183716	0.79041	-5.80412	GB42481	LOW_SIMILARITY	NA		NA	NA	NA
Mrot06109	Mrot06109	-0.174021	5.05849	-1.37731	0.183122	0.79041	-5.82086	GB53706	FBpp0289552	CG7544-PB		NA	NA	NA
Mrot02999	Mrot02999	0.0772357	6.32853	1.37678	0.183282	0.79041	-6.10013	GB55646	FBpp0082719	gish-PE		NA	NA	NA
Mrot05264	Mrot05264	0.0803541	6.5977	1.37817	0.182859	0.79041	-6.13018	GB48524	FBpp0110478	IntS3-PA		NA	NA	NA
Mrot04711	Mrot04711	-0.165516	7.22563	-1.37375	0.184207	0.79041	-6.17158	GB52712	LOW_SIMILARITY	NA		NA	NA	NA
Mrot08788	Mrot08788	0.0876334	10.4288	1.37904	0.182595	0.79041	-6.17273	GB49998	FBpp0306890	stg-PB		1	0	0
Mrot12235	Mrot12235	-0.109059	7.31911	-1.37573	0.183604	0.79041	-6.17555	GB42854	FBpp0082576	CG6236-PA		NA	NA	NA
Mrot11337	Mrot11337	0.138786	7.26482	1.37282	0.184493	0.79041	-6.17996	GB55226	FBpp0070842	sqh-PA		0	1	0
Mrot04271	Mrot04271	0.0673035	9.07284	1.37548	0.183681	0.79041	-6.18178	GB46599	FBpp0306810	CG10254-PC		NA	NA	NA
Mrot08632	Mrot08632	0.0853418	7.51252	1.37274	0.184518	0.79041	-6.18682	GB41446	FBpp0305007	Clc-PD		0	1	0
Mrot12839	Mrot12839	0.0859835	8.31966	1.37297	0.184445	0.79041	-6.18714	GB42746	FBpp0072908	CG17737-PA		NA	NA	NA
Mrot12097	Mrot12097	0.108109	5.09956	1.37241	0.184619	0.790433	-5.86031	GB50093	FBpp0072117	CG3803-PA		NA	NA	NA
Mrot08763	Mrot08763	0.225946	4.78233	1.37186	0.184786	0.790737	-5.79269	GB50218	FBpp0074729	Oat-PA		NA	NA	NA
Mrot03479	Mrot03479	0.944172	-1.03994	1.35959	0.188579	0.791072	-4.58148	GB47707	FBpp0099910	dpr-PA		0	1	0
Mrot04729	Mrot04729	0.851803	-0.65953	1.36354	0.187353	0.791072	-4.63141	GB52756	FBpp0288787	CG42249-PB		NA	NA	NA
Mrot12212	Mrot12212	-0.546498	0.520469	-1.35935	0.188655	0.791072	-4.76731	GB49078	FBpp0073165	CG11353-PB		0	1	0
Mrot05463	Mrot05463	1.27788	0.656225	1.35693	0.189411	0.791072	-4.82107	GB40336	FBpp0303775	CDase-PF		1	0	0
Mrot04204	Mrot04204	0.381557	0.779492	1.36914	0.185622	0.791072	-4.83029	GB40445	FBpp0303564	CG6055-PB		0	1	0
Mrot11769	Mrot11769	-0.279966	1.02804	-1.35622	0.189632	0.791072	-4.86847	GB44191	LOW_SIMILARITY	NA		NA	NA	NA
Mrot04628	Mrot04628	0.835594	1.48674	1.36625	0.186514	0.791072	-4.97698	GB41724	FBpp0085570	qsm-PA		NA	NA	NA
Mrot05724	Mrot05724	-0.284231	2.38103	-1.35968	0.188553	0.791072	-5.16365	GB48948	LOW_SIMILARITY	NA		NA	NA	NA
Mrot00528	Mrot00528	-0.286017	3.92104	-1.37035	0.18525	0.791072	-5.54988	GB44519	FBpp0305239	CG8783-PC		NA	NA	NA
Mrot02712	Mrot02712	-0.173622	3.85211	-1.36048	0.188302	0.791072	-5.56718	GB49344	FBpp0306780	pll-PB		NA	NA	NA
Mrot05477	Mrot05477	0.293683	3.96021	1.35793	0.189099	0.791072	-5.60436	GB54496	FBpp0291853	CG42674-PB		NA	NA	NA
Mrot13017	Mrot13017	0.13136	4.08919	1.37021	0.185294	0.791072	-5.61871	GB44129	LOW_SIMILARITY	NA		1	0	0
Mrot00536	Mrot00536	0.187456	4.23279	1.35868	0.188863	0.791072	-5.66667	GB50474	FBpp0082813	CG3534-PA		NA	NA	NA
Mrot11252	Mrot11252	0.127547	4.43447	1.36317	0.187466	0.791072	-5.70878	GB47467	LOW_SIMILARITY	NA		NA	NA	NA
Mrot04392	Mrot04392	-0.326868	4.70487	-1.36289	0.187555	0.791072	-5.75608	GB44701	LOW_SIMILARITY	NA		NA	NA	NA
Mrot13042	Mrot13042	0.141374	4.75743	1.37067	0.185153	0.791072	-5.77374	GB55811	FBpp0071745	CG4610-PA		NA	NA	NA
Mrot06838	Mrot06838	-0.33478	5.18377	-1.35708	0.189365	0.791072	-5.83889	GB40966	LOW_SIMILARITY	NA		NA	NA	NA
Mrot06518	Mrot06518	0.140408	5.01586	1.36059	0.18827	0.791072	-5.85338	GB53846	FBpp0290816	Smc5-PF		NA	NA	NA
Mrot11468	Mrot11468	-0.123872	5.05541	-1.35545	0.189873	0.791072	-5.86706	GB52262	FBpp0306285	CG3262-PE		NA	NA	NA
Mrot07260	Mrot07260	0.0778708	5.14815	1.35526	0.189933	0.791072	-5.89478	GB49340	FBpp0083923	CG5991-PB		NA	NA	NA
Mrot08216	Mrot08216	-0.0757229	5.30967	-1.36832	0.185876	0.791072	-5.91252	GB48018	LOW_SIMILARITY	NA		NA	NA	NA
Mrot10100	Mrot10100	0.108743	5.2823	1.35554	0.189845	0.791072	-5.92688	GB47093	FBpp0071223	CG32708-PA		0	1	0
Mrot12132	Mrot12132	0.0976197	5.3063	1.3555	0.189858	0.791072	-5.9359	GB53177	FBpp0070181	CG3704-PA		NA	NA	NA
Mrot03202	Mrot03202	-0.0810022	5.41593	-1.36451	0.187051	0.791072	-5.93877	GB45421	FBpp0305945	Trf2-PJ		0	1	0
Mrot04829	Mrot04829	-0.213893	5.54869	-1.35497	0.190025	0.791072	-5.98153	GB49551	LOW_SIMILARITY	NA		NA	NA	NA
Mrot04030	Mrot04030	0.131171	5.72998	1.35999	0.188454	0.791072	-6.01341	GB43684	FBpp0289309	CG4678-PD		NA	NA	NA
Mrot06118	Mrot06118	-0.0785412	5.98358	-1.36938	0.185548	0.791072	-6.04902	GB53666	LOW_SIMILARITY	NA		NA	NA	NA
Mrot01690	Mrot01690	-0.0898629	6.09595	-1.35577	0.189774	0.791072	-6.08691	GB47649	FBpp0081787	MED7-PA		0	1	0
Mrot05833	Mrot05833	0.114268	6.24622	1.36887	0.185704	0.791072	-6.09725	GB54984	FBpp0079798	CG33695-PE		0	0	1
Mrot04484	Mrot04484	-0.0988221	6.35517	-1.37102	0.185044	0.791072	-6.10062	GB48855	FBpp0112427	CG12567-PA		NA	NA	NA
Mrot08542	Mrot08542	-0.0565871	6.24658	-1.36086	0.188184	0.791072	-6.10316	GB51503	FBpp0112426	rl-PC		0	1	0
Mrot08893	Mrot08893	-0.119936	6.31681	-1.36359	0.187335	0.791072	-6.11018	GB53664	FBpp0083248	CG10889-PA		NA	NA	NA
Mrot00118	Mrot00118	-0.0865088	6.44177	-1.3626	0.187644	0.791072	-6.12853	GB51067	FBpp0304976	akirin-PF		NA	NA	NA
Mrot11823	Mrot11823	-0.102371	6.49884	-1.35902	0.188759	0.791072	-6.13887	GB52990	LOW_SIMILARITY	NA		0	1	0
Mrot11280	Mrot11280	0.253525	6.70769	1.3596	0.188577	0.791072	-6.16422	GB54477	FBpp0071571	Egfr-PB		0	0	1
Mrot03462	Mrot03462	0.110286	6.82883	1.36329	0.187431	0.791072	-6.16848	GB42271	FBpp0293242	CG12502-PC		NA	NA	NA
Mrot02459	Mrot02459	0.0898167	6.78366	1.35563	0.189818	0.791072	-6.17411	GB41871	FBpp0078822	CG13993-PA		0	1	0
Mrot02789	Mrot02789	0.0829393	7.07608	1.36827	0.18589	0.791072	-6.17726	GB50135	FBpp0070037	alpha-Cat-PA		NA	NA	NA
Mrot07342	Mrot07342	-0.136267	6.92468	-1.35551	0.189854	0.791072	-6.18017	GB50427	FBpp0083879	CG5857-PA		NA	NA	NA
Mrot07160	Mrot07160	0.357415	6.98427	1.36029	0.188363	0.791072	-6.18112	GB42740	FBpp0306691	CG14869-PC		NA	NA	NA
Mrot13262	Mrot13262	-0.0659768	7.22339	-1.36674	0.186363	0.791072	-6.18454	GB42223	FBpp0079041	ico-PA		NA	NA	NA
Mrot05505	Mrot05505	-0.0894522	6.98632	-1.35635	0.189593	0.791072	-6.18506	GB53782	FBpp0291908	CG42678-PG		1	0	0
Mrot12077	Mrot12077	-0.0868947	7.21416	-1.36448	0.18706	0.791072	-6.18699	GB49433	FBpp0305289	NHP2-PB		0	1	0
Mrot11868	Mrot11868	0.0680599	8.78715	1.36717	0.18623	0.791072	-6.19347	GB55247	FBpp0085420	sxc-PB		NA	NA	NA
Mrot05043	Mrot05043	0.0819274	10.1082	1.3611	0.188109	0.791072	-6.19707	GB50652	FBpp0087095	Cct5-PA		1	0	0
Mrot12522	Mrot12522	0.105771	9.99949	1.35945	0.188625	0.791072	-6.19949	GB40457	FBpp0297347	CG1746-PG		0	0	1
Mrot02919	Mrot02919	0.749941	7.96809	1.36194	0.18785	0.791072	-6.19957	GB55591	FBpp0086659	CG30069-PA		NA	NA	NA
Mrot04903	Mrot04903	0.140886	8.97548	1.36179	0.187896	0.791072	-6.19995	GB44749	FBpp0079753	RpL9-PB		0	0	1
Mrot06039	Mrot06039	0.151365	8.44727	1.36213	0.187789	0.791072	-6.2008	GB49170	FBpp0290052	RpS15Aa-PF		NA	NA	NA
Mrot02456	Mrot02456	0.134022	9.18525	1.36019	0.188392	0.791072	-6.20123	GB41867	FBpp0084623	Gp93-PA		NA	NA	NA
Mrot00192	Mrot00192	0.0820446	7.45527	1.35918	0.188706	0.791072	-6.20323	GB44906	FBpp0290465	CG9934-PB		NA	NA	NA
Mrot10737	Mrot10737	0.125391	7.54545	1.36004	0.188441	0.791072	-6.20396	GB42841	FBpp0289511	CG7461-PB		NA	NA	NA
Mrot09192	Mrot09192	0.108531	7.74779	1.35998	0.18846	0.791072	-6.20594	GB55693	FBpp0073988	Mfe2-PA		NA	NA	NA
Mrot02278	Mrot02278	0.110442	7.89632	1.35956	0.188591	0.791072	-6.20669	GB52436	FBpp0088195	Hcf-PA		0	1	0
Mrot10478	Mrot10478	1.16649	-0.897682	1.35408	0.190305	0.79169	-4.61123	GB48665	FBpp0083404	Calx-PC		NA	NA	NA
Mrot01200	Mrot01200	0.278967	5.05946	1.35388	0.190365	0.79169	-5.88856	GB53315	LOW_SIMILARITY	NA		NA	NA	NA
Mrot11161	Mrot11161	0.0905526	5.70196	1.3529	0.190674	0.792576	-6.02157	GB42207	FBpp0084779	ligatin-PA		0	1	0
Mrot03062	Mrot03062	0.613446	-0.663856	1.35197	0.190966	0.793389	-4.63644	GB46587	FBpp0099409	CG33998-PA		NA	NA	NA
Mrot02228	Mrot02228	0.558742	-0.327512	1.3506	0.191399	0.793515	-4.6695	GB55414	LOW_SIMILARITY	NA		NA	NA	NA
Mrot00080	Mrot00080	0.143362	3.47873	1.35074	0.191353	0.793515	-5.49105	GB53297	FBpp0099426	CG34015-PA		0	1	0
Mrot00631	Mrot00631	0.240727	4.1612	1.35005	0.191572	0.793515	-5.67382	GB49452	FBpp0082655	CG4221-PA		NA	NA	NA
Mrot03275	Mrot03275	0.245399	4.50067	1.34991	0.191617	0.793515	-5.73503	GB47258	FBpp0301686	mp-PR		NA	NA	NA
Mrot05275	Mrot05275	0.158899	6.15713	1.34914	0.191859	0.793515	-6.11394	GB48530	FBpp0074490	CG14200-PA		NA	NA	NA
Mrot00795	Mrot00795	0.0968241	6.81039	1.34974	0.191669	0.793515	-6.18443	GB46375	FBpp0076859	Uev1A-PA		0	1	0
Mrot12421	Mrot12421	0.609299	8.60265	1.35109	0.191242	0.793515	-6.21458	GB55489	FBpp0304696	Treh-PG		1	0	0
[truncated: 6,277 more rows]

## Sheet: oocyte_mRNA_seasonDEG
gene	geneID	logFC	AveExpr	t	P.Value	adj.P.Val	B	amel_gene	dmel_gene	gene_symbol	RefSeq_name	classI	classII	classIII	uniprot_keywords	KEGGpathways	BiologicalProcesses
Mrot11643	Mrot11643	0.777787	7.50271	6.8265	1.02225e-06	0.00643126	5.61824	GB54203	LOW_SIMILARITY	NA		0	1	0
Mrot11369	Mrot11369	0.32187	5.21302	6.6319	1.5542e-06	0.00643126	5.3397	GB51847	FBpp0086939	ClC-b-PA	chloride channel-b	NA	NA	NA	chloride channel activity; defense response to bacterium; integral component of membrane; intracellular membrane-bounded organelle; lysosome; membrane		ion transport; chloride transport; positive regulation of phagocytosis; sensory perception of touch; chloride transmembrane transport
Mrot00709	Mrot00709	0.991147	6.43322	5.78314	1.02177e-05	0.0281874	3.38419	GB51044	FBpp0072163	Dat-PA	arylalkylamine N-acetyltransferase 1	1	0	0	catecholamine metabolic process; cytoplasm; melatonin biosynthetic process	Tryptophan metabolism; Metabolic pathways	catecholamine metabolic process; melatonin biosynthetic process; sleep; dopamine catabolic process; serotonin catabolic process; regulation of circadian sleep/wake cycle, sleep; octopamine catabolic process; developmental pigmentation
Mrot01954	Mrot01954	0.336589	9.36467	5.5235	1.84851e-05	0.0382456	2.71996	GB52073	FBpp0070872	kdn-PA	knockdown	NA	NA	NA	behavior; carbohydrate metabolic process; citrate metabolic process; mitochondrion; tricarboxylic acid cycle	Citrate cycle (TCA cycle); Glyoxylate and dicarboxylate metabolism; Metabolic pathways; Carbon metabolism; 2-Oxocarboxylic acid metabolism; Biosynthesis of amino acids	tricarboxylic acid cycle; citrate metabolic process
Mrot02586	Mrot02586	0.292434	5.58745	5.22968	3.64544e-05	0.0603393	2.19839	GB41876	FBpp0111808	Rfx-PB		NA	NA	NA
Mrot10271	Mrot10271	0.355325	5.77462	5.13852	4.50757e-05	0.0621743	1.96625	GB47725	LOW_SIMILARITY	NA		0	1	0
Mrot10483	Mrot10483	-0.4161	4.04077	-4.96982	6.68847e-05	0.0641926	1.78171	NA	NA	NA		NA	NA	NA
Mrot05516	Mrot05516	-0.473607	5.41489	-5.03318	5.76563e-05	0.0641926	1.75982	GB53778	FBpp0084679	htt-PA		NA	NA	NA
Mrot03865	Mrot03865	0.551209	2.98922	4.83803	9.11651e-05	0.0641926	1.51484	GB49808	LOW_SIMILARITY	NA		NA	NA	NA
Mrot02552	Mrot02552	-0.486225	4.581	-4.80087	9.95047e-05	0.0641926	1.34392	GB41909	FBpp0075523	blue-PA		0	1	0
Mrot11299	Mrot11299	-0.908056	3.37139	-4.61166	0.000155569	0.0641926	1.02643	GB53605	FBpp0292993	Sik3-PA		NA	NA	NA
Mrot02672	Mrot02672	0.459362	4.33308	4.61222	0.000155362	0.0641926	0.956131	GB52046	FBpp0288910	Pde9-PB		NA	NA	NA
Mrot01422	Mrot01422	0.444859	6.78333	4.70244	0.000125517	0.0641926	0.848386	GB49255	FBpp0304515	CG9541-PC		NA	NA	NA
Mrot09058	Mrot09058	-0.465841	4.91832	-4.59272	0.000162698	0.0641926	0.82251	GB53011	FBpp0077133	CG17840-PA		NA	NA	NA
Mrot06383	Mrot06383	-0.380139	3.08405	-4.47439	0.000215357	0.0641926	0.735377	GB48235	FBpp0085884	CG10927-PA		NA	NA	NA
Mrot03281	Mrot03281	0.354178	6.82945	4.64991	0.000142111	0.0641926	0.718308	NA	NA	NA		NA	NA	NA
Mrot07768	Mrot07768	0.352838	7.02211	4.64358	0.000144251	0.0641926	0.694182	GB47965	FBpp0083659	CG6937-PA		0	1	0
Mrot03015	Mrot03015	0.844522	1.49987	4.54994	0.000180047	0.0641926	0.648813	NA	NA	NA		NA	NA	NA
Mrot09529	Mrot09529	-0.353063	4.34411	-4.48092	0.000212045	0.0641926	0.647173	GB44782	FBpp0086590	Ciao1-PA		NA	NA	NA
Mrot12820	Mrot12820	0.470249	4.73078	4.49109	0.000206996	0.0641926	0.630552	GB47736	FBpp0292773	CG10253-PC		NA	NA	NA
Mrot07076	Mrot07076	0.592248	3.39191	4.42053	0.000244713	0.0641926	0.613115	GB42300	LOW_SIMILARITY	NA		1	0	0
Mrot01334	Mrot01334	0.350526	6.99126	4.60476	0.000158126	0.0641926	0.602388	GB40690	FBpp0306083	RhoGEF3-PK		NA	NA	NA
Mrot11088	Mrot11088	0.46344	6.16661	4.51947	0.000193528	0.0641926	0.47657	GB42227	FBpp0077713	al-PA		NA	NA	NA
Mrot07893	Mrot07893	-0.549714	5.5976	-4.48539	0.000209814	0.0641926	0.465001	GB51344	FBpp0078775	bchs-PA		NA	NA	NA
Mrot09458	Mrot09458	-0.603842	5.82807	-4.48642	0.000209298	0.0641926	0.434368	GB47879	FBpp0303977	PI4KIIIalpha-PD		0	1	0
Mrot02051	Mrot02051	-0.629378	3.44142	-4.34152	0.000295199	0.0641926	0.425903	GB44555	FBpp0110093	CG13624-PF		NA	NA	NA
Mrot06835	Mrot06835	-0.97463	4.50861	-4.38838	0.000264119	0.0641926	0.408048	GB42156	FBpp0289144	p130CAS-PF		1	0	0
Mrot01282	Mrot01282	-1.61119	4.97111	-4.39157	0.000262123	0.0641926	0.363668	GB42875	FBpp0304764	CG1718-PC		NA	NA	NA
Mrot02082	Mrot02082	0.674691	5.1338	4.38728	0.000264808	0.0641926	0.33404	GB53162	FBpp0290778	sv-PI		NA	NA	NA
Mrot01955	Mrot01955	0.189406	6.27836	4.4406	0.000233332	0.0641926	0.276972	GB51996	FBpp0076438	CG7197-PA		0	1	0
Mrot02341	Mrot02341	0.460383	4.84588	4.34215	0.000294762	0.0641926	0.270625	GB51854	FBpp0301792	KCNQ-PH		NA	NA	NA
Mrot03965	Mrot03965	0.311061	9.01206	4.46851	0.00021838	0.0641926	0.264694	GB55610	FBpp0087562	CG1665-PA		NA	NA	NA
Mrot10595	Mrot10595	-0.341696	5.86273	-4.41258	0.000249369	0.0641926	0.257078	GB40540	FBpp0086664	CG8494-PA		NA	NA	NA
Mrot07680	Mrot07680	-0.512203	3.96343	-4.26799	0.000351541	0.0641926	0.215731	GB48645	FBpp0297777	CG43320-PA		0	1	0
Mrot02642	Mrot02642	-0.566015	3.10112	-4.20457	0.000408725	0.0641926	0.14581	GB51991	FBpp0071779	RYBP-PA		0	1	0
Mrot01651	Mrot01651	0.322235	10.3268	4.39419	0.000260497	0.0641926	0.0940264	GB54372	FBpp0073291	Hsp60-PB		NA	NA	NA
Mrot12560	Mrot12560	0.374387	4.11419	4.20955	0.000403908	0.0641926	0.0722517	GB41628	FBpp0072445	CG1231-PA		1	0	0
Mrot07048	Mrot07048	0.312236	5.97825	4.31329	0.000315675	0.0641926	0.0232458	GB43063	FBpp0083396	CG17272-PA		NA	NA	NA
Mrot03729	Mrot03729	0.554488	2.23862	4.13026	0.000487659	0.0641926	-0.0227814	GB44766	FBpp0289568	Sema-5c-PB		NA	NA	NA
Mrot09953	Mrot09953	0.407118	3.44519	4.13087	0.000486955	0.0641926	-0.0329848	GB52632	FBpp0290228	CG34161-PC		NA	NA	NA
Mrot13054	Mrot13054	-0.698819	4.24785	-4.15789	0.000456669	0.0641926	-0.0733875	NA	NA	NA		NA	NA	NA
Mrot10913	Mrot10913	0.364947	6.41677	4.29308	0.0003312	0.0641926	-0.0796844	GB45075	FBpp0303148	Sox21b-PB		0	1	0
Mrot06867	Mrot06867	-1.3975	2.00291	-4.10363	0.000519524	0.0641926	-0.0891416	GB46645	FBpp0289181	Rab21-PC		NA	NA	NA
Mrot04345	Mrot04345	-0.456002	4.97474	-4.19626	0.000416875	0.0641926	-0.102804	GB45737	FBpp0071303	Lst8-PA		0	1	0
Mrot04563	Mrot04563	0.3616	3.19137	4.0866	0.000540978	0.0641926	-0.109166	GB41655	LOW_SIMILARITY	NA		NA	NA	NA
Mrot00616	Mrot00616	0.32262	5.57014	4.22975	0.000384983	0.0641926	-0.112072	GB49439	FBpp0075466	CG9238-PA		NA	NA	NA
Mrot11745	Mrot11745	-0.383953	3.71305	-4.10334	0.000519877	0.0641926	-0.128671	GB53021	FBpp0075533	Meics-PA		NA	NA	NA
Mrot01227	Mrot01227	0.24413	5.95012	4.24024	0.000375503	0.0641926	-0.148748	GB53307	FBpp0291063	NKAIN-PH		NA	NA	NA
Mrot03818	Mrot03818	-0.25058	5.64056	-4.21716	0.000396675	0.0641926	-0.162482	GB46627	FBpp0070479	CG2658-PA		NA	NA	NA
Mrot06838	Mrot06838	1.02029	5.18377	4.13589	0.000481182	0.0641926	-0.226118	GB40966	LOW_SIMILARITY	NA		NA	NA	NA
Mrot03619	Mrot03619	-0.726386	7.36851	-4.25586	0.000361821	0.0641926	-0.22936	GB42178	FBpp0072477	emc-PA		0	0	1
Mrot01200	Mrot01200	-0.851945	5.05946	-4.13466	0.000482596	0.0641926	-0.261246	GB53315	LOW_SIMILARITY	NA		NA	NA	NA
Mrot00631	Mrot00631	-0.725476	4.1612	-4.06863	0.000564574	0.0641926	-0.268225	GB49452	FBpp0082655	CG4221-PA		NA	NA	NA
Mrot06226	Mrot06226	0.434923	4.53191	4.07754	0.000552748	0.0641926	-0.283584	GB40662	FBpp0079546	CG5708-PB		0	1	0
Mrot03652	Mrot03652	0.429086	4.8097	4.08317	0.0005454	0.0641926	-0.310112	GB44310	FBpp0297929	l(3)neo38-PJ		NA	NA	NA
Mrot10117	Mrot10117	-0.363853	6.68425	-4.20807	0.000405339	0.0641926	-0.312601	GB51115	FBpp0080045	Tap42-PA		NA	NA	NA
Mrot06671	Mrot06671	0.310572	9.06354	4.222	0.000392137	0.0641926	-0.312894	GB51694	FBpp0290893	sn-PG		0	1	0
Mrot10034	Mrot10034	-0.284239	4.51247	-4.06173	0.000573898	0.0641926	-0.330256	GB48444	FBpp0070325	CG4281-PA		NA	NA	NA
Mrot05573	Mrot05573	-0.231882	6.65896	-4.19533	0.000417795	0.0641926	-0.339443	GB46242	FBpp0111869	pod1-PF		0	1	0
Mrot10544	Mrot10544	-0.536254	4.58375	-4.06096	0.000574949	0.0641926	-0.349009	GB44646	FBpp0075533	Meics-PA		0	1	0
Mrot07040	Mrot07040	0.283821	7.76999	4.2049	0.0004084	0.0641926	-0.355605	GB50164	FBpp0111746	snk-PB		NA	NA	NA
Mrot05996	Mrot05996	0.338797	8.428	4.19876	0.000414406	0.0641926	-0.36886	NA	NA	NA		NA	NA	NA
Mrot00850	Mrot00850	-0.326557	5.53614	-4.12061	0.000498973	0.0641926	-0.369911	GB52673	FBpp0075793	Grip163-PA		NA	NA	NA
Mrot12129	Mrot12129	1.32633	0.653996	4.17668	0.000436726	0.0641926	-0.39904	GB43076	FBpp0075149	st-PA		NA	NA	NA
Mrot12666	Mrot12666	-0.542115	6.54022	-4.15777	0.000456803	0.0641926	-0.416929	GB46255	FBpp0305943	Bx42-PB		0	1	0
Mrot02836	Mrot02836	0.246885	5.5257	4.08242	0.000546367	0.0641926	-0.448043	GB49463	FBpp0084384	CG5447-PA		NA	NA	NA
Mrot08135	Mrot08135	-2.10474	-0.676082	-4.54134	0.000183752	0.0641926	-0.475601	GB51714	FBpp0087563	CG1667-PA		NA	NA	NA
Mrot03555	Mrot03555	0.448116	8.14556	4.15262	0.00046243	0.0641926	-0.477906	GB48462	FBpp0289361	wech-PE		NA	NA	NA
Mrot10256	Mrot10256	-0.302014	5.84376	-4.09318	0.000532577	0.0641926	-0.482442	GB45944	FBpp0080199	Rab14-PA		0	1	0
Mrot05003	Mrot05003	0.287459	8.9111	4.13782	0.000478984	0.0641926	-0.510156	GB48966	FBpp0307151	cad-PC		1	0	0
Mrot09326	Mrot09326	-0.329818	5.65959	-4.05602	0.000581736	0.0641926	-0.540349	GB47515	FBpp0087667	unpg-PA		NA	NA	NA
Mrot11236	Mrot11236	0.27178	6.66174	4.08736	0.000540002	0.0641926	-0.586701	GB47413	FBpp0076341	Cbl-PA		NA	NA	NA
Mrot12730	Mrot12730	0.397601	8.19545	4.06521	0.00056918	0.0641926	-0.681933	GB53672	FBpp0099912	fax-PC		0	1	0
Mrot08066	Mrot08066	-2.89558	-2.64917	-4.70916	0.00012354	0.0641926	-1.38642	NA	NA	NA		NA	NA	NA
Mrot02354	Mrot02354	-2.87641	-2.00382	-4.27405	0.000346518	0.0641926	-1.54839	GB50906	LOW_SIMILARITY	NA		NA	NA	NA
Mrot07271	Mrot07271	-0.632416	3.79391	-4.03519	0.000611247	0.065566	-0.287174	GB51993	FBpp0076884	CG10674-PA		0	0	1
Mrot13361	Mrot13361	-0.558858	3.70123	-4.01025	0.000648551	0.065566	-0.335933	GB50039	FBpp0082356	Aats-met-PA		NA	NA	NA
Mrot02114	Mrot02114	-1.85363	3.72544	-3.91831	0.00080672	0.065566	-0.533408	NA	NA	NA		NA	NA	NA
Mrot06676	Mrot06676	-0.296744	3.93842	-3.92226	0.00079919	0.065566	-0.557882	GB47193	FBpp0080826	Hs2st-PA		NA	NA	NA
Mrot10548	Mrot10548	-0.886934	4.09651	-3.90538	0.000831855	0.065566	-0.627212	GB44656	FBpp0111707	cg-PF		0	1	0
Mrot06129	Mrot06129	0.365908	6.01445	4.02575	0.000625115	0.065566	-0.654582	GB47049	FBpp0305884	CG42748-PJ		NA	NA	NA
Mrot04033	Mrot04033	-0.403403	4.86389	-3.94019	0.000765909	0.065566	-0.670478	GB55892	FBpp0307248	l(2)09851-PB		0	1	0
Mrot03624	Mrot03624	-0.788384	5.01377	-3.94499	0.000757232	0.065566	-0.687235	GB44299	FBpp0303973	CG3529-PD		0	1	0
Mrot08857	Mrot08857	0.370834	6.58387	4.01325	0.000643953	0.065566	-0.748644	GB53965	LOW_SIMILARITY	NA		NA	NA	NA
Mrot11849	Mrot11849	-0.376001	6.9842	-4.0228	0.000629503	0.065566	-0.762249	GB55148	FBpp0304174	CG10289-PB		NA	NA	NA
Mrot13266	Mrot13266	0.256024	6.12057	3.95521	0.000739093	0.065566	-0.829542	GB42238	FBpp0291625	CG6833-PB		NA	NA	NA
Mrot02229	Mrot02229	-0.336394	5.50067	-3.9104	0.000822002	0.065566	-0.849543	GB55413	FBpp0086958	CG8632-PA		NA	NA	NA
Mrot04966	Mrot04966	0.196754	6.79505	3.97494	0.000705274	0.065566	-0.859815	GB41069	FBpp0076892	CG1486-PB		NA	NA	NA
Mrot01650	Mrot01650	0.297705	8.37477	3.98185	0.000693788	0.065566	-0.875415	GB54343	FBpp0075609	CG11267-PA		1	0	0
Mrot04715	Mrot04715	0.23748	5.82718	3.91343	0.000816107	0.065566	-0.886284	GB52762	FBpp0071544	CG30392-PA		0	1	0
Mrot05427	Mrot05427	0.245437	7.87056	3.97395	0.000706922	0.065566	-0.895385	GB42564	FBpp0307570	PP2A-B'-PQ		NA	NA	NA
Mrot12349	Mrot12349	0.320866	6.47947	3.94363	0.000759681	0.065566	-0.901861	GB51144	FBpp0083066	fru-PA		NA	NA	NA
Mrot02618	Mrot02618	-0.50619	6.53131	-3.94597	0.000755472	0.065566	-0.908557	GB48788	FBpp0306872	Rapgap1-PF		NA	NA	NA
Mrot07717	Mrot07717	-0.406835	6.66307	-3.94261	0.000761516	0.065566	-0.928279	GB42022	FBpp0297302	CG5794-PF		0	1	0
Mrot03322	Mrot03322	0.242267	8.12828	3.95295	0.000743068	0.065566	-0.943733	GB40320	FBpp0088954	l(2)tid-PC		0	1	0
Mrot08420	Mrot08420	-3.93822	7.85868	-3.92223	0.000799261	0.065566	-0.960514	GB47669	LOW_SIMILARITY	NA		1	0	0
Mrot11624	Mrot11624	0.230281	9.56649	3.94199	0.000762642	0.065566	-0.964855	GB54217	FBpp0083437	CG7044-PA		0	1	0
Mrot04711	Mrot04711	0.47378	7.22563	3.93228	0.000780429	0.065566	-0.978156	GB52712	LOW_SIMILARITY	NA		NA	NA	NA
Mrot05511	Mrot05511	0.205509	6.86571	3.92115	0.000801306	0.065566	-0.989574	GB53790	FBpp0302643	CG32758-PB		NA	NA	NA
Mrot05128	Mrot05128	0.29046	7.07977	3.9256	0.000792896	0.065566	-0.989645	GB43411	FBpp0305754	Hip14-PC		NA	NA	NA
Mrot07693	Mrot07693	0.262988	7.32883	3.9249	0.000794207	0.065566	-1.00109	GB48189	FBpp0087743	CG13743-PA		NA	NA	NA
Mrot09939	Mrot09939	0.214992	8.35253	3.92462	0.000794728	0.065566	-1.00862	GB54601	FBpp0080395	CaBP1-PA		NA	NA	NA
Mrot03637	Mrot03637	-0.192927	7.21133	-3.90736	0.000827961	0.065566	-1.0405	GB44321	FBpp0290946	wah-PJ		NA	NA	NA
Mrot09531	Mrot09531	-2.83348	-2.09174	-3.96424	0.000723408	0.065566	-1.88645	GB44739	FBpp0306958	CG42596-PC		NA	NA	NA
Mrot08159	Mrot08159	-3.00073	-2.21379	-3.93406	0.000777124	0.065566	-1.93809	NA	NA	NA		NA	NA	NA
Mrot08395	Mrot08395	-1.09296	3.30112	-3.86917	0.00090643	0.0665564	-0.602056	GB40948	FBpp0077312	CG2991-PC		NA	NA	NA
Mrot01597	Mrot01597	-1.3186	3.61946	-3.88418	0.000874738	0.0665564	-0.606176	GB40874	FBpp0085953	Dgp-1-PB		NA	NA	NA
Mrot04659	Mrot04659	-0.385359	3.44758	-3.84886	0.000951141	0.0665564	-0.66442	GB41600	FBpp0071501	CG9418-PA		0	1	0
Mrot05626	Mrot05626	-0.391838	3.09728	-3.822	0.00101363	0.0665564	-0.686598	GB49692	FBpp0288661	CG14647-PB		NA	NA	NA
Mrot02117	Mrot02117	-0.822738	2.19441	-3.77582	0.00113076	0.0665564	-0.75128	GB44084	LOW_SIMILARITY	NA		NA	NA	NA
Mrot06158	Mrot06158	0.466655	4.42269	3.86457	0.000916374	0.0665564	-0.752924	GB41942	LOW_SIMILARITY	NA		1	0	0
Mrot10886	Mrot10886	0.317344	4.23795	3.83704	0.000978161	0.0665564	-0.784707	GB49189	FBpp0070997	CG3040-PA		NA	NA	NA
Mrot01348	Mrot01348	-1.20229	4.44126	-3.84663	0.000956169	0.0665564	-0.811801	GB52039	FBpp0081723	cwo-PA		1	0	0
Mrot02467	Mrot02467	-0.566835	3.35463	-3.76896	0.00114926	0.0665564	-0.827699	GB52819	FBpp0111426	CG34316-PA		NA	NA	NA
Mrot04588	Mrot04588	-1.2424	1.06248	-3.7985	0.00107163	0.0665564	-0.835033	GB41698	FBpp0080525	beat-IIIc-PB		1	0	0
Mrot01991	Mrot01991	0.293043	4.74772	3.84935	0.000950026	0.0665564	-0.84222	GB47822	FBpp0290461	Mes4-PB		0	1	0
Mrot13252	Mrot13252	-0.250769	4.52737	-3.83401	0.000985191	0.0665564	-0.850948	GB45155	FBpp0079661	CYLD-PB		0	1	0
Mrot11251	Mrot11251	-2.0197	0.74393	-3.82362	0.00100975	0.0665564	-0.882689	GB47468	FBpp0086501	scb-PB		NA	NA	NA
Mrot06787	Mrot06787	-0.528321	4.75995	-3.83192	0.000990088	0.0665564	-0.899415	GB48795	FBpp0088523	fab1-PA		NA	NA	NA
Mrot11233	Mrot11233	0.394359	4.96885	3.80357	0.00105886	0.0665564	-0.976634	GB47481	FBpp0082189	CG17327-PA		NA	NA	NA
Mrot13138	Mrot13138	0.223298	5.74645	3.84883	0.000951212	0.0665564	-1.02044	GB51071	FBpp0087038	CG8525-PA		NA	NA	NA
Mrot06590	Mrot06590	0.353141	7.37388	3.86976	0.000905175	0.0665564	-1.12969	GB40282	FBpp0289067	CG42327-PE		1	0	0
Mrot02661	Mrot02661	-3.0984	7.32802	-3.84587	0.00095791	0.0665564	-1.13346	GB52025	FBpp0306050	Nep2-PC		NA	NA	NA
Mrot13182	Mrot13182	-0.505088	8.30524	-3.85568	0.000935888	0.0665564	-1.16862	GB48669	FBpp0303760	CD98hc-PB		NA	NA	NA
Mrot12145	Mrot12145	0.257152	6.29304	3.81767	0.00102407	0.0665564	-1.17315	GB44181	LOW_SIMILARITY	NA		0	1	0
Mrot12223	Mrot12223	-0.284457	6.98808	-3.84333	0.000963689	0.0665564	-1.1797	GB45247	LOW_SIMILARITY	NA		NA	NA	NA
Mrot11230	Mrot11230	-1.31521	8.59189	-3.84231	0.000966018	0.0665564	-1.19878	NA	NA	NA		NA	NA	NA
Mrot05024	Mrot05024	0.440689	5.94042	3.77596	0.00113038	0.0665564	-1.21371	GB40089	FBpp0301964	Ca-beta-PN		1	0	0
Mrot04396	Mrot04396	-0.468688	6.94395	-3.81528	0.00102989	0.0665564	-1.24063	GB44703	LOW_SIMILARITY	NA		0	1	0
Mrot10753	Mrot10753	0.298389	8.72512	3.80939	0.00104437	0.0665564	-1.27495	GB53435	FBpp0297424	CG17233-PG		0	1	0
Mrot01766	Mrot01766	-0.616428	7.89863	-3.80895	0.00104546	0.0665564	-1.27747	GB51247	FBpp0307411	CG31523-PF		NA	NA	NA
Mrot03808	Mrot03808	0.158871	8.62343	3.80546	0.00105412	0.0665564	-1.28419	GB46452	FBpp0086519	dup-PA		NA	NA	NA
Mrot05450	Mrot05450	-0.321937	6.55815	-3.77204	0.00114089	0.0665564	-1.31522	GB49686	FBpp0304672	CG4078-PB		NA	NA	NA
Mrot10194	Mrot10194	-0.283406	7.47258	-3.78984	0.00109384	0.0665564	-1.31957	GB43704	FBpp0083395	CG17273-PA		NA	NA	NA
Mrot02817	Mrot02817	0.201036	8.18823	3.78735	0.00110032	0.0665564	-1.32757	GB54643	FBpp0307186	CG6455-PD		NA	NA	NA
Mrot06883	Mrot06883	0.349197	7.8121	3.78601	0.0011038	0.0665564	-1.33094	GB40831	FBpp0082363	CG9649-PA		0	1	0
Mrot09506	Mrot09506	0.200363	7.76173	3.78237	0.00111336	0.0665564	-1.33961	GB50360	LOW_SIMILARITY	NA		NA	NA	NA
Mrot10735	Mrot10735	0.214634	7.41787	3.778	0.00112494	0.0665564	-1.34425	GB42652	FBpp0088557	Glycogenin-PB		NA	NA	NA
Mrot04329	Mrot04329	0.138527	9.08462	3.77705	0.00112747	0.0665564	-1.34881	GB53180	FBpp0290407	Kap-alpha3-PD		0	1	0
Mrot06184	Mrot06184	0.226533	7.45958	3.76891	0.00114939	0.0665564	-1.36591	GB45665	FBpp0303790	CG3326-PB		NA	NA	NA
Mrot01145	Mrot01145	0.313375	8.30813	3.76868	0.00115002	0.0665564	-1.37039	GB42895	FBpp0073951	CG9170-PA		NA	NA	NA
Mrot03730	Mrot03730	1.01487	-0.369434	3.81618	0.0010277	0.0665564	-1.44329	NA	NA	NA		NA	NA	NA
Mrot01802	Mrot01802	-2.73831	-0.572432	-3.7703	0.0011456	0.0665564	-1.47647	GB45174	FBpp0078699	TpnC25D-PA		1	0	0
Mrot04652	Mrot04652	0.303409	9.54076	3.76489	0.00116036	0.0666886	-1.37551	GB41603	FBpp0297721	ced-6-PE		NA	NA	NA
Mrot06935	Mrot06935	-0.470279	2.50746	-3.76094	0.00117127	0.0668512	-0.783425	GB45682	LOW_SIMILARITY	NA		NA	NA	NA
Mrot09848	Mrot09848	0.215208	7.42428	3.75543	0.00118663	0.0672638	-1.39644	GB48360	FBpp0305563	CG11456-PC		NA	NA	NA
Mrot03663	Mrot03663	-0.480437	5.59025	-3.75115	0.00119869	0.0674854	-1.23311	GB44341	FBpp0081184	Taf1-PA		0	1	0
Mrot02501	Mrot02501	-1.30472	1.58057	-3.73482	0.00124591	0.0675715	-0.87207	GB40483	FBpp0072071	CG11388-PA		NA	NA	NA
Mrot12478	Mrot12478	-0.551521	3.84815	-3.73983	0.00123122	0.0675715	-0.951962	GB44355	FBpp0305004	CG11652-PC		0	1	0
Mrot08421	Mrot08421	0.3237	4.78714	3.72548	0.0012737	0.0675715	-1.1266	GB43365	FBpp0081561	nmdyn-D7-PA		NA	NA	NA
Mrot02404	Mrot02404	-1.09165	6.55901	-3.7443	0.00121828	0.0675715	-1.37072	GB51059	FBpp0291924	Lmpt-PI		NA	NA	NA
Mrot03870	Mrot03870	0.392223	6.71943	3.73854	0.001235	0.0675715	-1.39873	NA	NA	NA		NA	NA	NA
Mrot03896	Mrot03896	-0.803899	7.28705	-3.7264	0.00127095	0.0675715	-1.45775	GB49773	FBpp0099683	ref(2)P-PB		NA	NA	NA
Mrot13244	Mrot13244	-0.153082	8.42526	-3.72833	0.00126516	0.0675715	-1.46269	GB44991	FBpp0307001	caz-PD		0	1	0
Mrot04675	Mrot04675	0.361499	9.32007	3.72718	0.00126859	0.0675715	-1.46325	GB52702	FBpp0072148	CG4797-PB		NA	NA	NA
Mrot10951	Mrot10951	-2.92584	-1.83718	-3.73858	0.00123488	0.0675715	-2.07267	GB45140	FBpp0293020	jp-PE		NA	NA	NA
Mrot13037	Mrot13037	-0.779658	3.64483	-3.7095	0.00132272	0.0684176	-0.998051	GB41968	FBpp0301959	Max-PC		0	1	0
Mrot10922	Mrot10922	0.193852	6.67609	3.71296	0.00131197	0.0684176	-1.45699	GB45156	FBpp0079785	CG4705-PB		NA	NA	NA
Mrot10826	Mrot10826	-2.39682	-0.484439	-3.71661	0.0013007	0.0684176	-1.49771	GB44982	FBpp0080990	betaInt-nu-PA		NA	NA	NA
Mrot09582	Mrot09582	0.20301	7.84988	3.71134	0.00131699	0.0684176	-1.50398	GB42995	LOW_SIMILARITY	NA		0	1	0
Mrot13055	Mrot13055	-0.726967	3.98335	-3.69983	0.00135331	0.0687114	-1.06598	GB49933	FBpp0079896	CG6734-PA		NA	NA	NA
Mrot03141	Mrot03141	0.307699	5.06362	3.7047	0.00133781	0.0687114	-1.22748	GB41265	LOW_SIMILARITY	NA		NA	NA	NA
Mrot09392	Mrot09392	-0.48752	7.88322	-3.69989	0.00135311	0.0687114	-1.5296	GB40777	FBpp0291345	RpL10Ab-PD		0	1	0
Mrot04802	Mrot04802	-0.752571	1.948	-3.63826	0.00156493	0.0690964	-1.03819	GB49574	LOW_SIMILARITY	NA		0	1	0
Mrot07870	Mrot07870	-1.16939	2.21605	-3.63468	0.00157821	0.0690964	-1.04169	GB51258	FBpp0073005	sty-PB		NA	NA	NA
Mrot09960	Mrot09960	-1.9854	2.6735	-3.62624	0.0016099	0.0690964	-1.0708	GB54253	FBpp0085373	kune-PA		NA	NA	NA
Mrot00515	Mrot00515	-1.50925	3.29837	-3.64018	0.00155786	0.0690964	-1.10067	GB44615	FBpp0297166	Esyt2-PC		NA	NA	NA
Mrot13209	Mrot13209	-0.480764	3.37821	-3.63211	0.00158778	0.0690964	-1.12893	NA	NA	NA		NA	NA	NA
Mrot03117	Mrot03117	-0.466886	3.71981	-3.63016	0.00159509	0.0690964	-1.18002	GB45908	FBpp0075854	crim-PA		NA	NA	NA
Mrot01261	Mrot01261	-0.391902	4.23997	-3.64347	0.00154584	0.0690964	-1.23115	GB53418	FBpp0078923	CG11050-PC		0	1	0
Mrot00559	Mrot00559	-0.749306	0.564036	-3.62807	0.00160296	0.0690964	-1.25528	GB48914	FBpp0301711	Rbp6-PE		NA	NA	NA
Mrot10639	Mrot10639	-0.28022	4.9077	-3.67867	0.00142262	0.0690964	-1.27146	GB50284	FBpp0073359	CG11699-PA		0	1	0
Mrot11713	Mrot11713	-2.15417	0.174957	-3.67178	0.00144596	0.0690964	-1.3165	GB48026	FBpp0086146	mbl-PD		NA	NA	NA
Mrot05348	Mrot05348	-0.381059	5.14359	-3.66619	0.00146516	0.0690964	-1.34059	GB41136	FBpp0307425	Elp1-PB		0	1	0
Mrot02906	Mrot02906	0.240381	4.79342	3.625	0.0016146	0.0690964	-1.35406	GB55421	FBpp0081451	Ada-PA		NA	NA	NA
Mrot04751	Mrot04751	-0.599793	4.5574	-3.61337	0.00165949	0.0690964	-1.35953	GB51029	FBpp0112924	yrt-PC		0	1	0
Mrot03840	Mrot03840	0.272757	5.88378	3.68824	0.00139085	0.0690964	-1.41224	GB50841	LOW_SIMILARITY	NA		NA	NA	NA
Mrot08964	Mrot08964	-0.2749	5.53063	-3.66165	0.00148093	0.0690964	-1.42371	GB51508	FBpp0077129	Elp3-PA		0	1	0
Mrot04030	Mrot04030	0.354254	5.72998	3.67294	0.00144199	0.0690964	-1.42589	GB43684	FBpp0289309	CG4678-PD		NA	NA	NA
Mrot03995	Mrot03995	-0.259397	5.89025	-3.68299	0.00140819	0.0690964	-1.43517	GB55641	FBpp0291500	Inr-a-PD		0	1	0
Mrot06450	Mrot06450	0.276546	6.14915	3.69453	0.00137033	0.0690964	-1.43946	GB54718	FBpp0072456	Rev1-PA		NA	NA	NA
Mrot09116	Mrot09116	0.329446	5.41907	3.63064	0.00159328	0.0690964	-1.46226	NA	NA	NA		NA	NA	NA
Mrot10227	Mrot10227	-0.494175	5.88209	-3.67034	0.00145086	0.0690964	-1.4651	GB43562	FBpp0084213	XNP-PB		0	1	0
Mrot08542	Mrot08542	0.152909	6.24658	3.6773	0.00142724	0.0690964	-1.49316	GB51503	FBpp0112426	rl-PC		0	1	0
Mrot11782	Mrot11782	0.243853	6.52092	3.6729	0.00144215	0.0690964	-1.532	GB44045	FBpp0079088	santa-maria-PA		NA	NA	NA
Mrot03714	Mrot03714	-0.230823	5.69435	-3.61287	0.00166145	0.0690964	-1.56114	GB44289	LOW_SIMILARITY	NA		0	1	0
Mrot01895	Mrot01895	0.275769	5.85285	3.6216	0.00162761	0.0690964	-1.5634	GB44841	FBpp0306623	CG11334-PC		0	1	0
Mrot07971	Mrot07971	0.254928	5.91791	3.62384	0.00161902	0.0690964	-1.56767	GB43429	FBpp0086010	icln-PA		1	0	0
Mrot03787	Mrot03787	-0.155404	6.67402	-3.65263	0.00151279	0.0690964	-1.59858	GB46494	FBpp0074664	Grasp65-PA		0	1	0
Mrot11626	Mrot11626	-0.530318	8.12906	-3.6574	0.00149584	0.0690964	-1.62688	GB54216	FBpp0289825	ATPCL-PF		0	1	0
Mrot08211	Mrot08211	0.537618	7.94275	3.64966	0.00152341	0.0690964	-1.64121	NA	NA	NA		NA	NA	NA
Mrot11596	Mrot11596	0.227556	6.75533	3.6308	0.00159269	0.0690964	-1.65018	GB49303	FBpp0082876	lute-PA		NA	NA	NA
Mrot12445	Mrot12445	0.239335	8.31152	3.64285	0.00154807	0.0690964	-1.66001	GB46304	FBpp0076660	velo-PB		NA	NA	NA
Mrot01378	Mrot01378	-0.361123	6.4439	-3.61535	0.00165176	0.0690964	-1.66426	GB48881	FBpp0081743	pug-PC		NA	NA	NA
Mrot06273	Mrot06273	0.224887	8.38435	3.62214	0.00162555	0.0690964	-1.70714	GB55102	FBpp0293465	CG11866-PB		NA	NA	NA
Mrot03119	Mrot03119	0.278382	13.2863	3.61708	0.00164504	0.0690964	-1.71024	NA	NA	NA		NA	NA	NA
Mrot00170	Mrot00170	0.207569	7.65982	3.61372	0.0016581	0.0690964	-1.72698	GB45082	FBpp0076186	Shc-PA		NA	NA	NA
Mrot08063	Mrot08063	-3.08894	-1.31919	-3.63051	0.0015938	0.0690964	-1.98233	NA	NA	NA		NA	NA	NA
Mrot08270	Mrot08270	-2.99157	-1.55905	-3.62419	0.00161769	0.0690964	-2.02833	GB55196	FBpp0289778	ara-PB		NA	NA	NA
Mrot10889	Mrot10889	-0.818166	1.85897	-3.58421	0.00177744	0.0697406	-1.14902	NA	NA	NA		NA	NA	NA
Mrot08745	Mrot08745	0.639621	3.35656	3.60149	0.00170656	0.0697406	-1.16511	NA	NA	NA		NA	NA	NA
Mrot04010	Mrot04010	0.391041	3.82352	3.60264	0.00170194	0.0697406	-1.24831	GB48690	FBpp0099472	CG16778-PD		NA	NA	NA
Mrot07705	Mrot07705	-0.967199	4.61494	-3.59747	0.00172279	0.0697406	-1.39691	GB42085	FBpp0081989	mthl5-PA		NA	NA	NA
Mrot11956	Mrot11956	-0.579945	4.61118	-3.59005	0.00175315	0.0697406	-1.41977	GB50244	FBpp0302877	CG12547-PB		NA	NA	NA
Mrot08173	Mrot08173	-3.12387	5.15999	-3.58752	0.00176363	0.0697406	-1.44701	GB46597	FBpp0293017	Esp-PB		NA	NA	NA
Mrot08842	Mrot08842	0.381845	5.04508	3.57974	0.00179621	0.0697406	-1.49858	GB53956	LOW_SIMILARITY	NA		NA	NA	NA
Mrot05821	Mrot05821	-0.421459	6.19224	-3.58682	0.00176656	0.0697406	-1.69905	GB54953	FBpp0306009	HLH106-PD		NA	NA	NA
Mrot12336	Mrot12336	-1.6573	8.12659	-3.60427	0.00169544	0.0697406	-1.74436	GB44121	FBpp0293405	CG43066-PA		1	0	0
Mrot04076	Mrot04076	0.340714	6.66617	3.58334	0.00178109	0.0697406	-1.74946	GB42408	FBpp0303015	CG34380-PE		1	0	0
Mrot10937	Mrot10937	-2.1843	7.41587	-3.58798	0.00176172	0.0697406	-1.75642	GB45147	FBpp0079090	CG5958-PA		NA	NA	NA
Mrot01746	Mrot01746	0.378177	6.76395	3.57992	0.00179548	0.0697406	-1.76253	GB54313	FBpp0074279	CG6847-PA		NA	NA	NA
Mrot05328	Mrot05328	-0.288806	7.0104	-3.58395	0.00177852	0.0697406	-1.7768	GB48600	FBpp0112099	ArfGAP3-PC		NA	NA	NA
Mrot00689	Mrot00689	0.197826	7.60375	3.57806	0.00180334	0.0697406	-1.80785	GB54048	LOW_SIMILARITY	NA		0	1	0
Mrot02644	Mrot02644	-2.59663	-1.94395	-3.58159	0.00178844	0.0697406	-2.2864	NA	NA	NA		NA	NA	NA
Mrot02733	Mrot02733	-0.383964	5.96368	-3.57495	0.00181657	0.0699254	-1.69404	GB40208	FBpp0293233	Smu1-PC		NA	NA	NA
Mrot10971	Mrot10971	-2.89535	2.79702	-3.55092	0.0019222	0.0705648	-1.22463	GB45040	FBpp0301733	cbt-PC		NA	NA	NA
Mrot11925	Mrot11925	-1.39374	2.9283	-3.55883	0.00188677	0.0705648	-1.23798	GB55163	FBpp0077858	isoQC-PA		NA	NA	NA
Mrot03336	Mrot03336	-0.689688	2.95768	-3.55145	0.0019198	0.0705648	-1.25384	GB42931	FBpp0304111	Tango2-PC		NA	NA	NA
Mrot04916	Mrot04916	-0.602338	3.61582	-3.56023	0.00188059	0.0705648	-1.3199	GB44742	FBpp0088618	sol-PD		NA	NA	NA
Mrot09655	Mrot09655	0.533825	2.67647	3.50181	0.00215719	0.0705648	-1.32945	NA	NA	NA		NA	NA	NA
Mrot03953	Mrot03953	-0.490498	2.71844	-3.50239	0.00215426	0.0705648	-1.34145	GB55605	LOW_SIMILARITY	NA		0	0	1
Mrot06615	Mrot06615	1.15299	1.43183	3.51014	0.00211542	0.0705648	-1.34497	GB44224	LOW_SIMILARITY	NA		NA	NA	NA
Mrot10641	Mrot10641	-0.587853	3.22745	-3.52331	0.00205102	0.0705648	-1.35139	GB41845	FBpp0305422	Mkp3-PD		NA	NA	NA
Mrot13247	Mrot13247	-0.937925	1.03289	-3.51213	0.00210561	0.0705648	-1.3667	NA	NA	NA		NA	NA	NA
Mrot12182	Mrot12182	0.605715	4.43995	3.55568	0.00190081	0.0705648	-1.44238	GB48435	FBpp0081503	CG18473-PA		NA	NA	NA
Mrot11564	Mrot11564	-0.672018	3.83261	-3.5186	0.00207383	0.0705648	-1.44492	GB55824	FBpp0306841	kraken-PB		NA	NA	NA
Mrot00929	Mrot00929	-1.58059	4.23021	-3.5419	0.00196341	0.0705648	-1.44959	GB49105	FBpp0099825	Eip74EF-PD		NA	NA	NA
Mrot05396	Mrot05396	-0.387422	4.2977	-3.54837	0.00193374	0.0705648	-1.45572	GB43914	FBpp0080111	p38b-PA		NA	NA	NA
Mrot06135	Mrot06135	-1.3122	0.0524817	-3.52209	0.00205693	0.0705648	-1.59874	GB47056	LOW_SIMILARITY	NA		NA	NA	NA
Mrot00746	Mrot00746	0.314469	5.90487	3.55639	0.00189763	0.0705648	-1.71824	GB48451	FBpp0073620	Yippee-PA		0	1	0
Mrot08220	Mrot08220	0.346132	5.36557	3.50268	0.00215279	0.0705648	-1.74063	GB53223	FBpp0073366	rho-4-PA		0	1	0
Mrot02545	Mrot02545	-0.576608	5.50927	-3.51041	0.00211411	0.0705648	-1.76784	GB41902	FBpp0077998	CG7338-PA		0	1	0
Mrot00957	Mrot00957	0.201981	6.6234	3.56486	0.0018602	0.0705648	-1.79148	GB49126	FBpp0076332	CG7112-PA		NA	NA	NA
Mrot04461	Mrot04461	-0.225473	5.98203	-3.52505	0.00204267	0.0705648	-1.81011	GB41423	FBpp0085367	mle-PA		0	1	0
Mrot05867	Mrot05867	0.210277	6.60124	3.54895	0.00193113	0.0705648	-1.82581	GB51555	FBpp0302594	Tob-PF		0	1	0
Mrot09113	Mrot09113	0.315023	7.72994	3.56734	0.0018494	0.0705648	-1.83315	GB49650	FBpp0304297	CG30497-PD		NA	NA	NA
Mrot04024	Mrot04024	0.275984	6.19692	3.50792	0.00212651	0.0705648	-1.8716	GB52141	FBpp0078652	qtc-PB		NA	NA	NA
Mrot02220	Mrot02220	-0.359932	6.53257	-3.52423	0.00204661	0.0705648	-1.87743	GB55417	LOW_SIMILARITY	NA		NA	NA	NA
Mrot02496	Mrot02496	0.222575	9.58753	3.54249	0.00196069	0.0705648	-1.8859	GB40466	FBpp0073873	CG9281-PC		NA	NA	NA
Mrot03978	Mrot03978	-3.49458	-0.773886	-3.55174	0.00191851	0.0705648	-1.89414	GB55618	FBpp0307143	trpgamma-PD		NA	NA	NA
Mrot13119	Mrot13119	0.187206	7.06326	3.52871	0.0020252	0.0705648	-1.90205	GB54588	FBpp0071661	Tango11-PB		NA	NA	NA
Mrot12731	Mrot12731	0.279054	6.57345	3.51247	0.0021039	0.0705648	-1.90354	GB53671	FBpp0289956	CG11727-PC		NA	NA	NA
Mrot02913	Mrot02913	0.300979	9.33153	3.53298	0.00200498	0.0705648	-1.90837	GB55426	FBpp0300820	bbg-PK		NA	NA	NA
Mrot04977	Mrot04977	-0.434506	7.17389	-3.52487	0.00204355	0.0705648	-1.91907	GB47134	FBpp0081458	VhaM8.9-PA		0	1	0
Mrot05165	Mrot05165	0.200935	6.89062	3.51513	0.00209079	0.0705648	-1.92466	GB53538	FBpp0301825	CG11807-PC		NA	NA	NA
Mrot08753	Mrot08753	0.333928	9.18892	3.52083	0.00206299	0.0705648	-1.9366	GB50021	FBpp0300531	CG6744-PB		NA	NA	NA
Mrot13112	Mrot13112	0.155678	6.83286	3.50659	0.00213315	0.0705648	-1.94133	GB48406	FBpp0304005	CG10721-PB		NA	NA	NA
Mrot09273	Mrot09273	0.239815	8.46149	3.51827	0.00207546	0.0705648	-1.94422	GB51580	FBpp0080167	bgm-PA		NA	NA	NA
Mrot10547	Mrot10547	-3.25583	-0.904652	-3.50347	0.00214882	0.0705648	-2.01327	GB44460	FBpp0292509	GIIIspla2-PB		NA	NA	NA
Mrot01965	Mrot01965	-1.78805	-1.46402	-3.531	0.00201433	0.0705648	-2.13805	GB45359	LOW_SIMILARITY	NA		NA	NA	NA
Mrot07167	Mrot07167	-1.72434	-1.99844	-3.50398	0.00214626	0.0705648	-2.3458	GB41403	FBpp0078746	CG31646-PA		NA	NA	NA
Mrot12602	Mrot12602	-2.67906	-2.67378	-3.51144	0.00210899	0.0705648	-2.51812	GB49900	FBpp0302852	CG43707-PH		NA	NA	NA
Mrot04006	Mrot04006	-2.84135	-3.05129	-3.52867	0.00202538	0.0705648	-2.58036	GB52467	LOW_SIMILARITY	NA		NA	NA	NA
Mrot09943	Mrot09943	-1.41508	1.82917	-3.49812	0.00217594	0.0707991	-1.32267	GB52627	FBpp0080735	pigeon-PA		NA	NA	NA
Mrot01395	Mrot01395	-1.36923	3.37379	-3.49538	0.00219002	0.0707991	-1.40856	GB52321	FBpp0291866	CG42675-PD		NA	NA	NA
Mrot00928	Mrot00928	-3.39265	-2.14714	-3.49672	0.00218314	0.0707991	-2.37995	NA	NA	NA		NA	NA	NA
Mrot11162	Mrot11162	0.171399	6.22278	3.48878	0.00222413	0.0710691	-1.91965	GB42234	LOW_SIMILARITY	NA		NA	NA	NA
Mrot10778	Mrot10778	-0.250441	6.75176	-3.49094	0.00221294	0.0710691	-1.97434	GB53376	FBpp0292155	CG8270-PB		NA	NA	NA
Mrot04865	Mrot04865	-0.188865	6.91581	-3.48956	0.00222009	0.0710691	-1.98729	GB44000	FBpp0083926	SMC1-PA		NA	NA	NA
Mrot11408	Mrot11408	0.28551	5.62083	3.48056	0.00226743	0.0716231	-1.8384	GB55840	FBpp0301158	CG15312-PD		NA	NA	NA
Mrot03625	Mrot03625	0.198963	6.22119	3.48069	0.00226674	0.0716231	-1.93583	GB44300	FBpp0306210	CG7841-PB		0	1	0
Mrot05865	Mrot05865	-1.61251	-1.49413	-3.48275	0.00225584	0.0716231	-2.18941	GB51558	FBpp0271816	CG30263-PB		NA	NA	NA
Mrot07640	Mrot07640	0.244983	5.0532	3.47539	0.0022951	0.0720652	-1.74653	GB48682	FBpp0084639	CG12259-PA		NA	NA	NA
Mrot08894	Mrot08894	-0.253825	5.73384	-3.474	0.00230255	0.0720652	-1.88517	GB53713	FBpp0290929	Hel89B-PB		NA	NA	NA
Mrot10200	Mrot10200	-0.63515	6.58594	-3.47308	0.00230755	0.0720652	-1.99543	GB43737	FBpp0297096	CG1213-PD		NA	NA	NA
Mrot02671	Mrot02671	0.546224	1.68296	3.46899	0.00232975	0.0724851	-1.39007	NA	NA	NA		NA	NA	NA
Mrot03690	Mrot03690	-1.24452	3.74827	-3.46707	0.00234028	0.0725399	-1.54567	GB42448	FBpp0290508	DIP1-PH		0	1	0
Mrot00192	Mrot00192	-0.209142	7.45527	-3.46473	0.00235312	0.0726658	-2.06449	GB44906	FBpp0290465	CG9934-PB		NA	NA	NA
Mrot11477	Mrot11477	-0.548665	3.49578	-3.4623	0.00236658	0.0727274	-1.51547	NA	NA	NA		NA	NA	NA
Mrot02834	Mrot02834	0.364414	5.4257	3.45805	0.00239027	0.0727274	-1.8462	GB49462	LOW_SIMILARITY	NA		NA	NA	NA
Mrot07234	Mrot07234	0.346962	9.70532	3.45945	0.00238244	0.0727274	-2.07439	GB46118	FBpp0080931	Cen-PB		1	0	0
Mrot04648	Mrot04648	0.282878	8.08129	3.45986	0.00238012	0.0727274	-2.07852	GB41607	LOW_SIMILARITY	NA		NA	NA	NA
Mrot03718	Mrot03718	0.177273	6.60652	3.45613	0.00240101	0.0727865	-2.03482	GB46459	FBpp0293952	CG10566-PB		NA	NA	NA
Mrot06737	Mrot06737	-0.374411	6.15743	-3.45281	0.00241972	0.0730319	-1.99372	GB51723	FBpp0070409	Nmd3-PA		0	1	0
Mrot11229	Mrot11229	-0.3936	7.38431	-3.45158	0.00242675	0.0730319	-2.09154	NA	NA	NA		NA	NA	NA
Mrot08827	Mrot08827	-1.15947	2.57773	-3.4436	0.00247249	0.0733416	-1.45194	GB53948	FBpp0304240	CG10508-PN		0	1	0
Mrot07846	Mrot07846	-0.920429	3.24285	-3.44782	0.00244819	0.0733416	-1.51403	GB50261	FBpp0076011	CG12362-PA		1	1	0
Mrot00634	Mrot00634	0.166139	7.13446	3.44499	0.00246446	0.0733416	-2.09726	GB49489	FBpp0288666	CG1597-PB		NA	NA	NA
Mrot06592	Mrot06592	-0.627274	7.83089	-3.44476	0.00246578	0.0733416	-2.11181	GB40280	FBpp0290074	CG1516-PM		NA	NA	NA
Mrot04692	Mrot04692	0.165418	6.75007	3.44179	0.00248297	0.0733896	-2.08133	GB52801	FBpp0099993	CG17471-PB		NA	NA	NA
Mrot08419	Mrot08419	-4.0133	5.33316	-3.43412	0.00252795	0.074453	-1.75592	NA	NA	NA		NA	NA	NA
Mrot11656	Mrot11656	-0.561407	1.83858	-3.42584	0.00257737	0.0748223	-1.46633	GB54111	FBpp0291490	Lrt-PB		NA	NA	NA
Mrot12612	Mrot12612	-0.412719	3.27017	-3.42302	0.00259446	0.0748223	-1.56677	GB52574	FBpp0293588	CG14299-PD		NA	NA	NA
Mrot02222	Mrot02222	-3.30082	0.633588	-3.42713	0.00256961	0.0748223	-1.66069	GB55416	FBpp0073576	Fer3HCH-PA		NA	NA	NA
Mrot12315	Mrot12315	-0.498879	4.1592	-3.42767	0.00256637	0.0748223	-1.70072	GB45298	FBpp0301970	CHES-1-like-PC		NA	NA	NA
Mrot00476	Mrot00476	0.361035	6.03076	3.42744	0.00256775	0.0748223	-2.02737	GB48748	FBpp0306684	CG8312-PD		0	1	0
Mrot12923	Mrot12923	0.251492	6.29419	3.42295	0.00259485	0.0748223	-2.07571	GB49961	FBpp0110188	CG34133-PB		NA	NA	NA
Mrot03210	Mrot03210	-0.170862	6.86159	-3.42148	0.00260377	0.0748223	-2.13743	GB41341	FBpp0073640	CG11164-PA		NA	NA	NA
Mrot03374	Mrot03374	-0.227626	3.98192	-3.41821	0.00262376	0.0748765	-1.68274	GB48638	FBpp0083975	Atg6-PA		NA	NA	NA
Mrot01266	Mrot01266	0.253688	6.93173	3.41941	0.00261645	0.0748765	-2.14486	GB47719	FBpp0075756	CG5645-PA		NA	NA	NA
Mrot00679	Mrot00679	-0.748668	0.817098	-3.41634	0.00263525	0.0748851	-1.5752	GB50553	FBpp0083736	CG6688-PA		NA	NA	NA
Mrot06801	Mrot06801	-0.657547	5.40595	-3.41522	0.00264215	0.0748851	-1.96289	GB50871	FBpp0070326	Sik2-PA		NA	NA	NA
Mrot00852	Mrot00852	0.552026	2.3261	3.3901	0.00280186	0.0756866	-1.54254	GB52679	FBpp0304546	CG34370-PH		NA	NA	NA
Mrot03700	Mrot03700	-1.02426	2.62156	-3.39182	0.00279064	0.0756866	-1.56525	GB51246	FBpp0289089	MED23-PB		NA	NA	NA
Mrot13096	Mrot13096	-0.856918	2.25685	-3.36924	0.00294164	0.0756866	-1.58778	GB48410	LOW_SIMILARITY	NA		NA	NA	NA
Mrot02094	Mrot02094	-0.62172	2.23328	-3.36824	0.0029485	0.0756866	-1.58879	GB44098	FBpp0290351	CG7367-PC		NA	NA	NA
Mrot03932	Mrot03932	-0.697179	2.21744	-3.3581	0.003019	0.0756866	-1.6089	GB55664	FBpp0297237	sals-PE		NA	NA	NA
Mrot06756	Mrot06756	0.360219	3.43335	3.40712	0.00269266	0.0756866	-1.61064	GB51668	LOW_SIMILARITY	NA		1	0	0
Mrot11592	Mrot11592	-1.54578	0.805935	-3.37073	0.00293139	0.0756866	-1.65975	GB49321	FBpp0081800	Sodh-2-PA		NA	NA	NA
Mrot12656	Mrot12656	-2.41081	0.308402	-3.38541	0.00283272	0.0756866	-1.76	GB43916	LOW_SIMILARITY	NA		NA	NA	NA
Mrot00557	Mrot00557	-0.455818	4.26043	-3.40062	0.00273389	0.0756866	-1.76337	GB48917	LOW_SIMILARITY	NA		1	0	0
Mrot00638	Mrot00638	-0.409486	3.85776	-3.3732	0.00291461	0.0756866	-1.76598	GB49487	FBpp0302874	CG16890-PC		0	1	0
Mrot13081	Mrot13081	-0.95621	4.21468	-3.39186	0.00279036	0.0756866	-1.78982	GB52341	FBpp0300801	MAPk-Ak2-PF		NA	NA	NA
Mrot11697	Mrot11697	-0.763659	4.077	-3.3788	0.00287672	0.0756866	-1.79645	GB54168	FBpp0085544	maf-S-PA		0	0	1
Mrot01060	Mrot01060	-2.9873	4.45977	-3.36671	0.002959	0.0756866	-1.82737	GB45250	FBpp0290427	CG13868-PB		0	0	1
Mrot05687	Mrot05687	-0.980861	4.44365	-3.38462	0.00283792	0.0756866	-1.84601	GB45307	FBpp0075693	CG10688-PA		NA	NA	NA
Mrot02638	Mrot02638	-1.56797	4.3436	-3.35948	0.00300929	0.0756866	-1.86674	GB47584	FBpp0087432	CAP-PC		NA	NA	NA
Mrot12533	Mrot12533	-1.04885	-0.163561	-3.36808	0.00294955	0.0756866	-1.88358	GB51744	FBpp0298000	CG16854-PC		NA	NA	NA
Mrot09995	Mrot09995	0.738832	4.80172	3.36117	0.0029975	0.0756866	-1.93208	GB52643	FBpp0073243	CG2145-PA		NA	NA	NA
Mrot08482	Mrot08482	0.235644	5.07811	3.37985	0.00286972	0.0756866	-1.96255	GB40938	FBpp0077458	oaf-PC		NA	NA	NA
Mrot02012	Mrot02012	-0.396609	5.05445	-3.36336	0.00298219	0.0756866	-2.00965	GB49298	FBpp0302767	mew-PC		NA	NA	NA
Mrot05275	Mrot05275	-0.400926	6.15713	-3.40408	0.00271187	0.0756866	-2.11025	GB48530	FBpp0074490	CG14200-PA		NA	NA	NA
Mrot08943	Mrot08943	-0.515924	5.68988	-3.36734	0.00295471	0.0756866	-2.11357	GB46906	FBpp0085976	olf186-F-PA		NA	NA	NA
Mrot08628	Mrot08628	-0.243048	6.17983	-3.40206	0.0027247	0.0756866	-2.11636	GB41448	FBpp0089211	Graf-PC		NA	NA	NA
Mrot13292	Mrot13292	0.259558	5.69915	3.35695	0.0030271	0.0756866	-2.12761	GB51850	FBpp0073293	CG18292-PA		NA	NA	NA
Mrot01259	Mrot01259	-0.2461	6.09093	-3.38707	0.00282173	0.0756866	-2.13816	GB53417	FBpp0301043	Usf-PC		NA	NA	NA
Mrot07122	Mrot07122	0.21549	6.54654	3.39976	0.0027394	0.0756866	-2.15529	GB40555	FBpp0075096	CG9951-PA		NA	NA	NA
Mrot09255	Mrot09255	-0.511606	5.86356	-3.36355	0.00298093	0.0756866	-2.15781	GB40019	FBpp0305544	Galt-PB		0	1	0
Mrot10535	Mrot10535	0.221768	9.11696	3.40761	0.0026896	0.0756866	-2.19359	GB44643	FBpp0305273	Trn-PD		0	1	0
Mrot07470	Mrot07470	0.298481	6.2326	3.35848	0.00301636	0.0756866	-2.21095	GB41165	FBpp0305662	mei-P26-PD		NA	NA	NA
Mrot12146	Mrot12146	-0.404513	6.46569	-3.36948	0.00294	0.0756866	-2.22172	GB44606	FBpp0290268	CG32626-PG		NA	NA	NA
Mrot10135	Mrot10135	-0.482172	7.1963	-3.38858	0.00281179	0.0756866	-2.22827	GB51104	FBpp0303266	jbug-PM		NA	NA	NA
Mrot03447	Mrot03447	-0.463059	7.37608	-3.3883	0.00281365	0.0756866	-2.23444	GB46732	FBpp0086320	Vha44-PB		NA	NA	NA
Mrot09137	Mrot09137	0.308696	6.65252	3.36687	0.00295794	0.0756866	-2.24065	GB55929	FBpp0304147	alpha-Man-I-PP		NA	NA	NA
Mrot12964	Mrot12964	0.201092	7.09658	3.37902	0.0028753	0.0756866	-2.24409	GB44960	FBpp0078831	Arpc4-PA		0	1	0
Mrot11211	Mrot11211	0.242556	6.81823	3.37035	0.00293404	0.0756866	-2.24679	GB45492	FBpp0076907	mst-PA		NA	NA	NA
Mrot05437	Mrot05437	0.229624	6.93989	3.37307	0.00291548	0.0756866	-2.24906	GB52591	LOW_SIMILARITY	NA		0	1	0
Mrot10800	Mrot10800	0.195601	6.67033	3.36085	0.0029997	0.0756866	-2.25775	GB46503	FBpp0084067	Rpb10-PA		0	1	0
Mrot00300	Mrot00300	0.382439	9.70598	3.37557	0.00289848	0.0756866	-2.26404	GB45275	FBpp0099722	polo-PB		NA	NA	NA
Mrot00180	Mrot00180	-0.26138	7.07879	-3.36281	0.00298607	0.0756866	-2.28285	GB43099	FBpp0070861	Spt6-PA		NA	NA	NA
Mrot07445	Mrot07445	0.312544	8.30778	3.36267	0.00298702	0.0756866	-2.29719	GB40017	FBpp0079819	Ge-1-PB		NA	NA	NA
Mrot10699	Mrot10699	0.242633	5.08342	3.35426	0.00304615	0.0757056	-2.01805	GB53359	FBpp0089414	AlkB-PA		0	1	0
Mrot00984	Mrot00984	0.182678	8.24529	3.35518	0.00303963	0.0757056	-2.31417	GB51893	FBpp0073367	CG1703-PA		NA	NA	NA
Mrot00643	Mrot00643	-0.856753	2.60481	-3.34893	0.00308419	0.075759	-1.64818	GB54651	FBpp0074919	Prestin-PA		NA	NA	NA
Mrot12147	Mrot12147	-0.432761	3.64915	-3.3482	0.00308946	0.075759	-1.78355	GB44604	LOW_SIMILARITY	NA		NA	NA	NA
Mrot13293	Mrot13293	-0.218276	4.37034	-3.3459	0.0031061	0.075759	-1.91039	GB51851	FBpp0070949	CG3184-PA		0	1	0
Mrot06389	Mrot06389	0.261612	5.53913	3.3457	0.00310752	0.075759	-2.12907	GB48230	FBpp0099694	Atf-2-PC		NA	NA	NA
Mrot05123	Mrot05123	0.200956	5.91638	3.34503	0.00311238	0.075759	-2.19548	GB42367	FBpp0083968	Slimp-PA		NA	NA	NA
Mrot07294	Mrot07294	0.173252	10.87	3.35047	0.00307318	0.075759	-2.31754	GB40656	FBpp0079527	Pen-PA		NA	NA	NA
Mrot08959	Mrot08959	0.232241	9.67419	3.35076	0.00307113	0.075759	-2.31978	GB51487	FBpp0075930	CG7888-PA		1	0	0
Mrot05473	Mrot05473	-0.494134	2.27262	-3.33612	0.00317762	0.0764089	-1.6541	GB52587	LOW_SIMILARITY	NA		NA	NA	NA
Mrot04140	Mrot04140	-0.552694	3.88856	-3.33723	0.00316944	0.0764089	-1.84551	NA	NA	NA		NA	NA	NA
Mrot05577	Mrot05577	-0.457054	4.86908	-3.33509	0.00318524	0.0764089	-2.03798	GB46270	FBpp0300616	plexB-PB		0	1	0
Mrot12324	Mrot12324	-0.282046	5.72406	-3.33601	0.00317846	0.0764089	-2.19487	GB47208	FBpp0292850	slpr-PB		0	1	0
Mrot07473	Mrot07473	0.308892	8.03545	3.33719	0.00316971	0.0764089	-2.35542	GB41168	FBpp0307046	CG1504-PE		NA	NA	NA
Mrot05729	Mrot05729	-0.994884	1.45947	-3.32933	0.00322823	0.0764845	-1.66574	NA	NA	NA		NA	NA	NA
Mrot07243	Mrot07243	-0.330705	5.23602	-3.32848	0.0032346	0.0764845	-2.11873	GB49330	FBpp0297224	nct-PD		NA	NA	NA
Mrot08227	Mrot08227	-2.04357	-0.996184	-3.3305	0.00321946	0.0764845	-2.21716	GB53230	FBpp0304609	GRHR-PD		NA	NA	NA
Mrot07314	Mrot07314	0.269051	9.25622	3.33253	0.00320429	0.0764845	-2.36218	GB52058	FBpp0291019	HP1b-PB		0	1	0
Mrot08675	Mrot08675	-0.471664	7.54349	-3.33082	0.00321708	0.0764845	-2.36706	GB45354	FBpp0070584	VhaAC39-1-PA		NA	NA	NA
Mrot12573	Mrot12573	-2.83971	-0.505332	-3.32632	0.00325095	0.0765011	-2.07487	GB49543	FBpp0075543	CG8745-PA		0	1	0
Mrot11659	Mrot11659	-0.275725	6.1209	-3.32594	0.00325379	0.0765011	-2.27952	GB54188	LOW_SIMILARITY	NA		NA	NA	NA
Mrot08612	Mrot08612	-2.18809	3.04905	-3.31715	0.00332107	0.0768015	-1.74388	GB41520	FBpp0292078	gro-PG		0	0	1
Mrot00216	Mrot00216	0.823821	1.04279	3.30946	0.00338095	0.0768015	-1.79782	GB43123	FBpp0298359	Cht6-PF		NA	NA	NA
Mrot12431	Mrot12431	-2.05246	3.30828	-3.3113	0.00336651	0.0768015	-1.8018	GB45458	FBpp0076647	sgl-PA		NA	NA	NA
Mrot08283	Mrot08283	-0.416174	3.91747	-3.31654	0.00332573	0.0768015	-1.89765	GB55192	FBpp0086045	Snx16-PA		NA	NA	NA
Mrot12259	Mrot12259	-0.387919	4.01153	-3.31884	0.00330802	0.0768015	-1.91123	GB52322	FBpp0081608	CG8412-PA		NA	NA	NA
Mrot06600	Mrot06600	-0.915304	4.59105	-3.32211	0.00328296	0.0768015	-2.01195	GB49515	FBpp0290615	how-PD		NA	NA	NA
Mrot08733	Mrot08733	-0.326616	4.54247	-3.30866	0.00338721	0.0768015	-2.03011	GB54430	FBpp0076031	scramb1-PB		0	1	0
Mrot07236	Mrot07236	-0.3204	5.3305	-3.3177	0.00331677	0.0768015	-2.16031	GB46115	FBpp0075395	Prp31-PA		0	1	0
Mrot08963	Mrot08963	0.26344	6.48795	3.31332	0.00335072	0.0768015	-2.34515	GB51518	FBpp0298306	BtbVII-PE		NA	NA	NA
Mrot04976	Mrot04976	-0.278939	9.1	-3.31745	0.00331874	0.0768015	-2.39629	NA	NA	NA		NA	NA	NA
Mrot12811	Mrot12811	0.20279	9.26224	3.31456	0.00334108	0.0768015	-2.40242	GB50175	FBpp0081671	tws-PH		NA	NA	NA
Mrot06002	Mrot06002	0.204322	7.28615	3.30886	0.00338565	0.0768015	-2.40966	GB46894	FBpp0086749	CG6197-PA		NA	NA	NA
Mrot12296	Mrot12296	-2.84072	-2.72999	-3.31559	0.00333313	0.0768015	-2.71576	GB47550	LOW_SIMILARITY	NA		NA	NA	NA
Mrot09210	Mrot09210	-1.68556	1.96775	-3.28207	0.00360304	0.0768063	-1.75066	GB44560	LOW_SIMILARITY	NA		1	0	0
Mrot08160	Mrot08160	-0.843639	1.37777	-3.28085	0.00361324	0.0768063	-1.76256	NA	NA	NA		NA	NA	NA
Mrot04367	Mrot04367	0.397745	2.48638	3.28681	0.00356367	0.0768063	-1.76616	GB44676	FBpp0110094	lobo-PC		NA	NA	NA
Mrot05555	Mrot05555	-1.08619	1.4019	-3.25665	0.00382189	0.0768063	-1.80939	GB53768	FBpp0084360	CG6142-PA		NA	NA	NA
Mrot06724	Mrot06724	-0.627931	0.906851	-3.27563	0.00365732	0.0768063	-1.81918	GB51764	FBpp0292371	CG42749-PC		NA	NA	NA
Mrot01081	Mrot01081	-0.837038	2.82893	-3.27895	0.00362924	0.0768063	-1.82026	GB42685	FBpp0074817	GNBP1-PA		NA	NA	NA
Mrot06690	Mrot06690	-1.16498	1.88079	-3.24185	0.00395518	0.0768063	-1.82826	NA	NA	NA		NA	NA	NA
Mrot00924	Mrot00924	-2.55362	3.04396	-3.27029	0.00370288	0.0768063	-1.83463	GB49095	FBpp0300818	Ctr1A-PD		0	0	1
Mrot06189	Mrot06189	0.37742	2.41754	3.22724	0.0040912	0.0768063	-1.88009	GB47815	FBpp0079267	CG17294-PA		NA	NA	NA
Mrot04273	Mrot04273	-1.81094	2.71793	-3.24169	0.00395669	0.0768063	-1.88032	GB43285	FBpp0084457	CG6330-PA		NA	NA	NA
Mrot03528	Mrot03528	-1.36523	2.34468	-3.22027	0.00415771	0.0768063	-1.89372	GB50852	FBpp0296980	CG43163-PC		NA	NA	NA
Mrot13176	Mrot13176	-2.2472	2.67495	-3.22331	0.00412858	0.0768063	-1.90218	GB45704	FBpp0072401	CG33229-PA		0	0	1
Mrot04054	Mrot04054	-2.40156	0.216963	-3.30335	0.00342928	0.0768063	-1.91014	GB42487	FBpp0074005	CalpC-PA		NA	NA	NA
Mrot10306	Mrot10306	0.724671	0.484076	3.24801	0.00389913	0.0768063	-1.96305	GB52194	LOW_SIMILARITY	NA		NA	NA	NA
Mrot02668	Mrot02668	0.324088	4.11112	3.24247	0.00394952	0.0768063	-2.07393	GB52043	FBpp0302535	Ada2a-PG		NA	NA	NA
Mrot09467	Mrot09467	-2.2108	-0.376435	-3.28377	0.00358889	0.0768063	-2.08662	GB54508	FBpp0303494	CG31974-PC		NA	NA	NA
Mrot12139	Mrot12139	-1.77223	4.7878	-3.28405	0.0035865	0.0768063	-2.10212	GB44020	FBpp0072176	CG3394-PB		NA	NA	NA
Mrot07879	Mrot07879	-1.96568	-0.229177	-3.25284	0.00385576	0.0768063	-2.11643	GB51355	FBpp0293512	NnaD-PG		NA	NA	NA
Mrot07292	Mrot07292	-0.660252	4.83684	-3.26782	0.0037242	0.0768063	-2.17643	GB40654	FBpp0088972	Rel-PD		NA	NA	NA
Mrot09962	Mrot09962	-0.593812	4.57349	-3.23138	0.00405225	0.0768063	-2.20109	GB54255	FBpp0070246	pck-PC		0	0	1
Mrot11660	Mrot11660	0.301219	5.34556	3.28044	0.0036167	0.0768063	-2.23131	GB54112	FBpp0088438	Aprt-PA		0	1	0
Mrot03170	Mrot03170	-0.616889	4.92521	-3.25118	0.00387062	0.0768063	-2.2357	GB41242	FBpp0079521	Trp1-PA		0	1	0
Mrot09568	Mrot09568	0.266374	4.71905	3.22273	0.00413418	0.0768063	-2.24091	GB46436	FBpp0088212	CG31998-PA		1	0	0
Mrot00534	Mrot00534	-0.513893	4.80685	-3.2333	0.00403425	0.0768063	-2.24439	GB44516	FBpp0099953	Ext2-PB		NA	NA	NA
Mrot08811	Mrot08811	0.271844	5.59305	3.29425	0.00350262	0.0768063	-2.25179	GB47073	LOW_SIMILARITY	NA		0	1	0
Mrot12792	Mrot12792	0.258121	4.90365	3.22599	0.00410304	0.0768063	-2.25466	GB47188	FBpp0088539	CG6867-PA		NA	NA	NA
Mrot11810	Mrot11810	0.386137	5.63359	3.28017	0.00361895	0.0768063	-2.2843	GB49564	LOW_SIMILARITY	NA		NA	NA	NA
Mrot11568	Mrot11568	-3.039	-1.0077	-3.28958	0.00354077	0.0768063	-2.29517	GB55781	FBpp0304631	dp-PZ		NA	NA	NA
Mrot08425	Mrot08425	-2.36565	-0.87457	-3.24179	0.00395578	0.0768063	-2.30779	GB47729	LOW_SIMILARITY	NA		NA	NA	NA
Mrot10783	Mrot10783	-0.353698	5.02217	-3.22282	0.0041333	0.0768063	-2.31054	GB53382	FBpp0080448	CG17904-PA		0	1	0
Mrot04863	Mrot04863	0.466476	6.04715	3.29639	0.0034852	0.0768063	-2.31525	GB44225	FBpp0112997	CG10513-PB		NA	NA	NA
Mrot02096	Mrot02096	0.287012	6.15176	3.29696	0.00348057	0.0768063	-2.33326	GB44114	FBpp0079846	crol-PB		NA	NA	NA
Mrot07972	Mrot07972	0.24217	5.79409	3.27143	0.00369309	0.0768063	-2.34246	GB43427	FBpp0302926	homer-PD		0	1	0
Mrot11492	Mrot11492	0.335244	5.60529	3.2513	0.00386957	0.0768063	-2.34789	GB47109	FBpp0072644	CG13920-PA		0	1	0
Mrot06772	Mrot06772	-0.389177	6.25265	-3.29521	0.0034948	0.0768063	-2.36481	GB47837	FBpp0288398	Dsp1-PF		0	1	0
Mrot00286	Mrot00286	0.589026	5.68377	3.23667	0.0040029	0.0768063	-2.37157	GB44893	FBpp0087293	CG9084-PB		NA	NA	NA
Mrot04507	Mrot04507	0.202471	5.39226	3.22498	0.00411263	0.0768063	-2.37175	GB48059	FBpp0085353	EcR-PC		NA	NA	NA
Mrot08829	Mrot08829	-0.380797	6.49257	-3.30328	0.00342983	0.0768063	-2.3742	GB53949	FBpp0080019	Edem2-PA		NA	NA	NA
Mrot02587	Mrot02587	0.174678	6.48031	3.2948	0.00349809	0.0768063	-2.38687	GB41794	LOW_SIMILARITY	NA		NA	NA	NA
Mrot02131	Mrot02131	0.139628	6.87977	3.29796	0.0034725	0.0768063	-2.41493	GB49553	FBpp0087733	CG8243-PA		NA	NA	NA
Mrot03801	Mrot03801	-0.242034	5.57126	-3.22045	0.00415603	0.0768063	-2.42254	GB46447	FBpp0304361	Ssl1-PB		NA	NA	NA
Mrot04484	Mrot04484	0.235618	6.35517	3.26888	0.00371503	0.0768063	-2.4263	GB48855	FBpp0112427	CG12567-PA		NA	NA	NA
Mrot09600	Mrot09600	-0.190882	6.14188	-3.2593	0.00379849	0.0768063	-2.42916	GB45345	FBpp0087051	CG8569-PA		NA	NA	NA
Mrot12959	Mrot12959	0.294047	7.41863	3.30048	0.00345227	0.0768063	-2.43192	GB51210	FBpp0293587	CG6051-PC		1	0	0
Mrot02882	Mrot02882	-0.354332	7.58034	-3.30038	0.00345303	0.0768063	-2.43588	GB55528	FBpp0083687	Rpn7-PA		0	1	0
Mrot01260	Mrot01260	-0.694547	8.60603	-3.29992	0.00345674	0.0768063	-2.43668	GB53333	FBpp0294002	Vha68-2-PD		NA	NA	NA
Mrot01497	Mrot01497	1.24165	-1.22127	3.26109	0.00378275	0.0768063	-2.44535	GB48981	FBpp0289081	Cpr57A-PB		NA	NA	NA
Mrot05557	Mrot05557	0.253767	9.97145	3.28631	0.0035678	0.0768063	-2.46344	GB53803	LOW_SIMILARITY	NA		NA	NA	NA
Mrot00718	Mrot00718	0.253231	6.37707	3.25153	0.00386753	0.0768063	-2.46973	GB50995	FBpp0291121	CG31650-PF		0	1	0
Mrot03159	Mrot03159	0.367719	6.88377	3.27015	0.00370409	0.0768063	-2.47067	GB41220	FBpp0298033	IP3K1-PB		NA	NA	NA
Mrot01799	Mrot01799	-0.203816	6.57673	-3.25657	0.0038226	0.0768063	-2.48665	GB44927	FBpp0113091	hay-PB		NA	NA	NA
Mrot01826	Mrot01826	-0.228485	6.15465	-3.2338	0.0040296	0.0768063	-2.48903	GB44869	FBpp0074609	Snap-PA		0	1	0
Mrot12216	Mrot12216	0.207619	6.95798	3.2634	0.00376254	0.0768063	-2.49646	GB44997	FBpp0300815	CG34449-PD		NA	NA	NA
Mrot00463	Mrot00463	-0.188983	7.32518	-3.26995	0.00370579	0.0768063	-2.49964	GB53038	FBpp0112168	Syp-PH		0	1	0
Mrot01513	Mrot01513	0.194362	6.81863	3.25629	0.00382508	0.0768063	-2.50323	GB41046	FBpp0290017	CG2924-PB		0	1	0
Mrot06341	Mrot06341	0.185817	6.8255	3.25481	0.00383821	0.0768063	-2.50648	GB40084	LOW_SIMILARITY	NA		NA	NA	NA
Mrot12992	Mrot12992	0.16309	7.84408	3.26881	0.00371565	0.0768063	-2.50889	GB46205	FBpp0293055	Cnot4-PH		NA	NA	NA
Mrot07899	Mrot07899	0.268052	6.46849	3.23899	0.00398151	0.0768063	-2.50987	GB47568	FBpp0075646	Ptp69D-PB		NA	NA	NA
Mrot00205	Mrot00205	0.215713	11.7184	3.26382	0.0037589	0.0768063	-2.51013	GB47313	FBpp0290159	CG10077-PC		0	1	0
Mrot03339	Mrot03339	0.229595	7.15076	3.25711	0.00381782	0.0768063	-2.52021	GB42933	FBpp0292968	Tao-PF		NA	NA	NA
Mrot05116	Mrot05116	-0.215777	7.6807	-3.26143	0.00377977	0.0768063	-2.52485	GB46071	FBpp0074519	Ubqn-PA		0	1	0
Mrot12193	Mrot12193	0.249667	6.25821	3.22038	0.00415671	0.0768063	-2.52583	GB41677	FBpp0075629	CG11255-PA		NA	NA	NA
Mrot12021	Mrot12021	-0.435109	7.14847	-3.25292	0.00385507	0.0768063	-2.52933	GB50106	FBpp0087669	VhaAC45-PA		NA	NA	NA
Mrot11700	Mrot11700	0.139474	8.09439	3.25755	0.00381394	0.0768063	-2.53343	GB54140	FBpp0088692	Hrs-PC		NA	NA	NA
Mrot07548	Mrot07548	0.408012	10.1444	3.25336	0.00385117	0.0768063	-2.53655	GB52285	FBpp0078463	CG12173-PA		0	1	0
Mrot05369	Mrot05369	0.23976	6.71851	3.23735	0.00399664	0.0768063	-2.53726	GB51421	FBpp0075387	CTPsyn-PC		NA	NA	NA
Mrot03303	Mrot03303	0.298891	8.88937	3.25178	0.00386529	0.0768063	-2.54369	GB47955	FBpp0088926	Sam-S-PE		1	1	0
Mrot01587	Mrot01587	-0.552016	7.66447	-3.2508	0.00387409	0.0768063	-2.54688	GB40887	FBpp0078349	Vha26-PB		0	1	0
Mrot09933	Mrot09933	0.207885	8.80898	3.24803	0.00389897	0.0768063	-2.55231	GB54592	FBpp0301192	CG8920-PF		NA	NA	NA
Mrot12419	Mrot12419	0.282637	7.95665	3.24506	0.00392588	0.0768063	-2.5616	GB55632	FBpp0084784	yemalpha-PA		NA	NA	NA
Mrot05854	Mrot05854	-0.180949	7.09997	-3.23726	0.00399743	0.0768063	-2.56436	GB55010	FBpp0075741	CG4300-PA		0	1	0
Mrot02904	Mrot02904	-0.120199	7.00829	-3.23355	0.00403197	0.0768063	-2.56763	GB55475	FBpp0084786	Cul-5-PA		NA	NA	NA
Mrot05350	Mrot05350	0.219983	7.57115	3.24078	0.00396499	0.0768063	-2.56873	GB41135	FBpp0301702	pr-set7-PD		NA	NA	NA
Mrot01379	Mrot01379	0.285119	7.14234	3.22761	0.00408775	0.0768063	-2.5829	GB48876	FBpp0081744	CG14683-PA		NA	NA	NA
Mrot09766	Mrot09766	-0.66062	6.94662	-3.2242	0.00412012	0.0768063	-2.58345	GB47026	FBpp0304561	Pino-PC		0	1	0
Mrot08476	Mrot08476	-0.329263	7.8637	-3.23256	0.00404118	0.0768063	-2.5894	GB40941	FBpp0087939	Odc1-PA		NA	NA	NA
Mrot07561	Mrot07561	-0.415674	7.11097	-3.22486	0.00411377	0.0768063	-2.5924	GB52306	FBpp0087699	Rme-8-PA		NA	NA	NA
Mrot09849	Mrot09849	0.200718	8.01155	3.22788	0.00408518	0.0768063	-2.59982	GB48422	FBpp0289216	tatl-PB		NA	NA	NA
Mrot04317	Mrot04317	0.19945	7.89769	3.22517	0.00411087	0.0768063	-2.60602	GB51748	FBpp0290828	ssh-PD		NA	NA	NA
Mrot06502	Mrot06502	-3.1296	-2.17191	-3.27662	0.00364892	0.0768063	-2.65995	NA	NA	NA		NA	NA	NA
Mrot07131	Mrot07131	-3.10851	-2.06817	-3.24429	0.00393287	0.0768063	-2.66848	NA	NA	NA		NA	NA	NA
Mrot04620	Mrot04620	-3.24572	-2.38926	-3.24166	0.00395691	0.0768063	-2.71946	GB41624	FBpp0289396	CG13675-PC		NA	NA	NA
Mrot01281	Mrot01281	-2.98537	-2.55971	-3.24631	0.00391452	0.0768063	-2.78148	GB42612	FBpp0291859	Cpr47Ef-PD		NA	NA	NA
Mrot07387	Mrot07387	-0.308637	4.56912	-3.21613	0.0041977	0.0772526	-2.23626	GB46870	FBpp0080646	CG10338-PA		NA	NA	NA
Mrot00801	Mrot00801	0.204848	6.67984	3.21584	0.00420054	0.0772526	-2.58269	GB41011	LOW_SIMILARITY	NA		NA	NA	NA
Mrot01729	Mrot01729	-3.04298	0.91007	-3.21126	0.0042452	0.0775568	-1.96011	GB47545	LOW_SIMILARITY	NA		NA	NA	NA
Mrot08965	Mrot08965	-1.05775	0.354708	-3.21147	0.00424317	0.0775568	-2.02867	GB51494	FBpp0085878	CG10924-PA		NA	NA	NA
Mrot05008	Mrot05008	-0.419779	5.09357	-3.21316	0.00422659	0.0775568	-2.35244	GB49884	FBpp0305448	CG17593-PB		NA	NA	NA
Mrot03656	Mrot03656	0.422478	2.74662	3.20605	0.00429662	0.0779494	-1.94616	GB44346	FBpp0081910	Blm-PA		NA	NA	NA
Mrot02372	Mrot02372	0.292307	4.18446	3.20509	0.00430616	0.0779494	-2.17272	GB51129	FBpp0083530	CG6800-PA		NA	NA	NA
Mrot08984	Mrot08984	-0.21692	5.95972	-3.20433	0.00431378	0.0779494	-2.52638	GB44062	FBpp0305490	Fps85D-PE		NA	NA	NA
Mrot05152	Mrot05152	0.16231	6.75485	3.20753	0.00428195	0.0779494	-2.6081	GB53580	FBpp0080939	ns4-PA		NA	NA	NA
Mrot04253	Mrot04253	-1.00569	8.09594	-3.20691	0.0042881	0.0779494	-2.64432	GB52266	FBpp0074041	Fur2-PF		1	0	0
Mrot06889	Mrot06889	-0.431846	4.85091	-3.20329	0.00432416	0.0779668	-2.31627	GB40747	FBpp0071425	ras-PB		NA	NA	NA
Mrot05667	Mrot05667	-0.547998	8.00589	-3.20226	0.00433446	0.0779827	-2.65597	GB49708	FBpp0070178	CG3690-PA		1	0	0
Mrot13106	Mrot13106	0.706937	1.6794	3.20013	0.00435583	0.0780269	-1.91512	GB50973	FBpp0302746	CG14168-PD		NA	NA	NA
Mrot00359	Mrot00359	-0.847646	1.40088	-3.18921	0.00446704	0.0780269	-1.93612	GB53189	FBpp0072106	CG4324-PA		NA	NA	NA
Mrot06151	Mrot06151	0.402562	2.08583	3.18087	0.00455377	0.0780269	-1.95273	NA	NA	NA		NA	NA	NA
Mrot01566	Mrot01566	-1.52342	2.89628	-3.19418	0.0044161	0.0780269	-2.00155	GB46705	FBpp0112375	Unc-89-PC		NA	NA	NA
Mrot04708	Mrot04708	-0.780759	2.92217	-3.19026	0.00445617	0.0780269	-2.01894	GB52768	FBpp0306282	CG16771-PE		NA	NA	NA
Mrot04234	Mrot04234	-0.71258	3.88978	-3.18183	0.00454372	0.0780269	-2.18423	GB40716	LOW_SIMILARITY	NA		NA	NA	NA
Mrot13095	Mrot13095	-0.639356	4.4672	-3.18107	0.00455173	0.0780269	-2.29699	GB48409	FBpp0080105	CG18507-PA		NA	NA	NA
Mrot12519	Mrot12519	-8.93138	7.54936	-3.18506	0.00450996	0.0780269	-2.31594	GB52832	LOW_SIMILARITY	NA		NA	NA	NA
Mrot05454	Mrot05454	-3.14048	-1.1595	-3.18883	0.00447095	0.0780269	-2.47428	NA	NA	NA		NA	NA	NA
Mrot09626	Mrot09626	-0.315273	5.70157	-3.19066	0.00445208	0.0780269	-2.51062	GB54971	FBpp0306532	CG1826-PB		0	1	0
Mrot04822	Mrot04822	0.152951	6.04393	3.19907	0.00436646	0.0780269	-2.54408	GB55933	FBpp0084561	Mtl-PC		0	1	0
Mrot04518	Mrot04518	0.196796	5.98356	3.18548	0.00450563	0.0780269	-2.55759	NA	NA	NA		NA	NA	NA
Mrot01347	Mrot01347	0.225069	6.45988	3.19912	0.00436595	0.0780269	-2.59784	GB52037	FBpp0075048	scaf6-PA		0	1	0
Mrot00657	Mrot00657	-0.308047	6.64496	-3.19132	0.00444537	0.0780269	-2.63755	GB54680	FBpp0070404	Vinc-PA		NA	NA	NA
Mrot13038	Mrot13038	0.176342	7.38349	3.19636	0.00439386	0.0780269	-2.66392	GB40773	FBpp0073618	CG1998-PA		NA	NA	NA
Mrot02954	Mrot02954	-3.46962	9.16064	-3.19099	0.0044487	0.0780269	-2.67151	GB55447	FBpp0071145	Es2-PA		0	1	0
Mrot08991	Mrot08991	-0.297772	8.54745	-3.19434	0.00441444	0.0780269	-2.67195	GB44147	FBpp0300655	RpL15-PI		0	0	1
Mrot04281	Mrot04281	0.298198	8.78863	3.19355	0.00442248	0.0780269	-2.6733	GB55712	FBpp0079847	crol-PC		1	0	0
Mrot04964	Mrot04964	0.200045	6.99218	3.18154	0.00454674	0.0780269	-2.68104	GB41036	FBpp0302934	tty-PC		NA	NA	NA
Mrot10219	Mrot10219	0.192991	7.24772	3.18262	0.00453545	0.0780269	-2.68934	GB43634	FBpp0089377	colt-PD		NA	NA	NA
Mrot09741	Mrot09741	0.199768	8.09607	3.18386	0.00452254	0.0780269	-2.6971	GB50491	FBpp0082061	CG5245-PA		0	1	0
Mrot04679	Mrot04679	-0.376433	7.87416	-3.18244	0.00453737	0.0780269	-2.70034	GB52789	FBpp0070143	RpL22-PA		0	1	0
Mrot11071	Mrot11071	-2.68657	-2.61931	-3.19097	0.00444893	0.0780269	-2.84227	GB41289	FBpp0086762	CG6329-PD		NA	NA	NA
Mrot01755	Mrot01755	-2.40831	-2.303	-3.17772	0.00458705	0.0784347	-2.82489	GB54303	FBpp0080057	Drep-4-PA		NA	NA	NA
Mrot11813	Mrot11813	-0.723656	3.72976	-3.17661	0.00459875	0.0784727	-2.16971	GB49559	FBpp0290395	nompB-PC		NA	NA	NA
Mrot09290	Mrot09290	-0.456886	3.51616	-3.17265	0.00464095	0.0785358	-2.14678	GB51611	FBpp0290577	Cirl-PE		1	0	0
Mrot09831	Mrot09831	-0.413612	6.04325	-3.17093	0.00465939	0.0785358	-2.61134	GB48429	LOW_SIMILARITY	NA		NA	NA	NA
Mrot08472	Mrot08472	-0.274667	6.09117	-3.17174	0.00465071	0.0785358	-2.6151	GB45214	FBpp0071565	Sara-PB		NA	NA	NA
Mrot02129	Mrot02129	0.193376	6.48139	3.17299	0.00463728	0.0785358	-2.65716	GB49573	FBpp0087765	MrgBP-PA		0	1	0
Mrot00252	Mrot00252	0.206163	6.99845	3.17199	0.00464803	0.0785358	-2.70104	GB43092	FBpp0086483	Cdk5-PA		NA	NA	NA
Mrot04342	Mrot04342	0.165039	7.13664	3.17518	0.00461393	0.0785358	-2.70145	GB44535	FBpp0082438	CG7987-PB		NA	NA	NA
Mrot01461	Mrot01461	-0.249821	5.17001	-3.17002	0.00466921	0.0785415	-2.45366	GB50345	FBpp0113087	CG7766-PD		NA	NA	NA
Mrot05946	Mrot05946	-1.59565	2.90017	-3.15589	0.0048237	0.0788252	-2.07684	GB49526	LOW_SIMILARITY	NA		NA	NA	NA
Mrot08293	Mrot08293	-3.76799	0.545201	-3.1544	0.00484025	0.0788252	-2.14207	GB48134	FBpp0304377	ImpL3-PD		NA	NA	NA
Mrot10185	Mrot10185	-0.468216	3.98994	-3.16528	0.00472046	0.0788252	-2.23712	GB45543	FBpp0074261	CG8408-PA		NA	NA	NA
Mrot09335	Mrot09335	-2.51835	-0.65098	-3.15899	0.00478939	0.0788252	-2.35241	GB49275	FBpp0307023	CG5621-PC		NA	NA	NA
Mrot03806	Mrot03806	-0.368634	4.50112	-3.15371	0.004848	0.0788252	-2.35527	GB46450	FBpp0304661	CG2938-PC		NA	NA	NA
Mrot12343	Mrot12343	-0.271584	4.67663	-3.1635	0.00473982	0.0788252	-2.37404	GB50498	LOW_SIMILARITY	NA		NA	NA	NA
Mrot13301	Mrot13301	-0.45629	4.75992	-3.15549	0.00482816	0.0788252	-2.4082	GB55775	FBpp0072906	gry-PB		0	1	0
Mrot09513	Mrot09513	-3.54139	-1.17411	-3.16418	0.00473243	0.0788252	-2.54733	NA	NA	NA		NA	NA	NA
Mrot06177	Mrot06177	-0.269933	5.7989	-3.15412	0.00484337	0.0788252	-2.61087	GB45693	FBpp0070891	Top3beta-PA		0	1	0
Mrot08742	Mrot08742	-0.722286	5.8567	-3.15375	0.00484749	0.0788252	-2.62246	GB54423	FBpp0306437	skap-PH		0	1	0
Mrot11684	Mrot11684	-3.20794	-1.56681	-3.15502	0.00483333	0.0788252	-2.64729	GB54150	FBpp0307576	Ir-PB		NA	NA	NA
Mrot12786	Mrot12786	0.305421	6.57466	3.15705	0.00481083	0.0788252	-2.69976	GB55936	FBpp0288498	CG31678-PB		NA	NA	NA
Mrot06808	Mrot06808	-0.456203	6.84353	-3.15733	0.00480768	0.0788252	-2.72775	GB55888	FBpp0302988	Khc-73-PD		1	0	0
Mrot00436	Mrot00436	-0.651323	7.19148	-3.16303	0.00474502	0.0788252	-2.73094	GB49541	FBpp0305363	CG34401-PB		1	0	0
Mrot02351	Mrot02351	-0.772373	8.71411	-3.15596	0.00482286	0.0788252	-2.75615	GB50902	FBpp0304864	Gapdh2-PC		NA	NA	NA
Mrot02899	Mrot02899	0.181251	8.68443	3.15544	0.0048287	0.0788252	-2.75776	GB55540	FBpp0084548	woc-PA		NA	NA	NA
Mrot02447	Mrot02447	-2.3994	-2.17241	-3.1573	0.004808	0.0788252	-2.77534	GB41861	LOW_SIMILARITY	NA		NA	NA	NA
Mrot06137	Mrot06137	-0.470946	3.83095	-3.15141	0.00487372	0.079088	-2.24055	GB47059	FBpp0292319	ttk-PG		NA	NA	NA
Mrot09923	Mrot09923	0.175346	8.71878	3.14993	0.00489032	0.0792022	-2.76981	GB54269	FBpp0086888	TppII-PA		NA	NA	NA
Mrot07315	Mrot07315	-1.89658	-0.141386	-3.14651	0.00492898	0.0792082	-2.25723	GB47618	LOW_SIMILARITY	NA		NA	NA	NA
Mrot03000	Mrot03000	0.180898	5.84765	3.14885	0.00490246	0.0792082	-2.61995	GB55365	LOW_SIMILARITY	NA		0	1	0
Mrot12659	Mrot12659	-0.328161	5.99301	-3.14678	0.00492588	0.0792082	-2.66009	GB40565	FBpp0305864	S6kII-PB		1	1	0
Mrot09186	Mrot09186	0.330475	6.95773	3.14721	0.00492108	0.0792082	-2.75113	GB46144	FBpp0111956	CG10492-PB		NA	NA	NA
Mrot04059	Mrot04059	-0.544077	5.43228	-3.14197	0.00498069	0.0798841	-2.57261	GB42489	FBpp0290650	fry-PC		NA	NA	NA
Mrot00867	Mrot00867	-1.38416	7.00738	-3.13817	0.00502447	0.0802751	-2.76557	GB43559	FBpp0081822	RpL3-PA		0	0	1
Mrot07159	Mrot07159	-0.182874	7.38751	-3.13823	0.00502374	0.0802751	-2.79341	GB42751	FBpp0290882	rad50-PD		NA	NA	NA
Mrot11812	Mrot11812	0.16661	9.93309	3.1357	0.00505303	0.0805759	-2.79752	GB49562	FBpp0305527	Hex-A-PC		NA	NA	NA
Mrot05279	Mrot05279	0.352248	2.82774	3.13355	0.00507809	0.0805919	-2.11418	NA	NA	NA		NA	NA	NA
Mrot05186	Mrot05186	0.243891	8.36921	3.13426	0.00506977	0.0805919	-2.80532	GB46064	LOW_SIMILARITY	NA		0	1	0
Mrot10057	Mrot10057	0.143522	8.19842	3.13311	0.00508325	0.0805919	-2.80854	GB48776	FBpp0304431	CG6664-PE		0	1	0
Mrot12119	Mrot12119	-0.401903	7.98678	-3.13163	0.00510054	0.0807114	-2.8122	GB45281	FBpp0081568	hyd-PA		0	1	0
Mrot02198	Mrot02198	-1.60516	0.781896	-3.12839	0.00513871	0.0811603	-2.10359	GB50834	FBpp0086405	Pex11-PA		NA	NA	NA
Mrot12067	Mrot12067	-1.37934	1.51552	-3.12647	0.00516139	0.081287	-2.05101	GB50537	FBpp0083724	CG13842-PA		NA	NA	NA
Mrot01689	Mrot01689	0.27347	5.95827	3.12275	0.00520567	0.081287	-2.69424	GB47556	FBpp0111749	Btk29A-PE		1	0	0
Mrot05990	Mrot05990	0.303721	6.81457	3.12285	0.00520454	0.081287	-2.79514	GB48193	FBpp0084937	CG9743-PA		NA	NA	NA
Mrot12199	Mrot12199	-0.184232	6.77297	-3.12313	0.0052012	0.081287	-2.79883	GB43631	FBpp0288801	l(1)G0196-PK		NA	NA	NA
Mrot02462	Mrot02462	0.166216	7.83313	3.12434	0.00518673	0.081287	-2.82888	GB41872	FBpp0074708	CG9330-PA		NA	NA	NA
Mrot01956	Mrot01956	-0.45943	8.09802	-3.12283	0.00520473	0.081287	-2.83118	GB52074	FBpp0303827	Pgd-PB		NA	NA	NA
Mrot06686	Mrot06686	-0.581024	2.72062	-3.11221	0.00533325	0.0814833	-2.15063	GB47187	LOW_SIMILARITY	NA		NA	NA	NA
Mrot05547	Mrot05547	-0.979777	2.9217	-3.10478	0.005425	0.0814833	-2.19365	GB49231	LOW_SIMILARITY	NA		NA	NA	NA
Mrot00926	Mrot00926	0.38301	3.05826	3.10552	0.00541575	0.0814833	-2.19434	GB49093	FBpp0087569	Lsm11-PA		NA	NA	NA
Mrot13206	Mrot13206	-0.284536	3.54315	-3.1104	0.00535544	0.0814833	-2.276	GB44685	FBpp0303765	CG14322-PD		NA	NA	NA
Mrot07123	Mrot07123	-0.617747	4.20359	-3.11171	0.00533941	0.0814833	-2.38822	GB40350	FBpp0072618	CG7852-PA		NA	NA	NA
Mrot00609	Mrot00609	0.271172	4.66881	3.11961	0.00524335	0.0814833	-2.45374	GB46178	FBpp0099839	CG33969-PA		0	1	0
Mrot00872	Mrot00872	-0.442615	4.55102	-3.10718	0.00539514	0.0814833	-2.47417	GB55786	FBpp0302581	Tango13-PE		1	0	0
Mrot11897	Mrot11897	0.445178	4.70157	3.1076	0.00539002	0.0814833	-2.47791	GB46832	FBpp0077354	alpha4GT1-PA		0	1	0
Mrot09542	Mrot09542	0.331476	4.88165	3.11885	0.00525257	0.0814833	-2.49387	GB44731	FBpp0291643	Taz-PD		0	1	0
Mrot01602	Mrot01602	-0.374774	4.95148	-3.10557	0.0054151	0.0814833	-2.5529	GB51642	FBpp0112390	LpR1-PD		NA	NA	NA
Mrot01701	Mrot01701	-1.39646	-1.22421	-3.10582	0.00541207	0.0814833	-2.56721	NA	NA	NA		NA	NA	NA
Mrot09880	Mrot09880	-3.72899	-1.29697	-3.10622	0.00540711	0.0814833	-2.64944	GB56027	FBpp0112080	CG10663-PB		NA	NA	NA
Mrot04989	Mrot04989	-0.380899	6.00383	-3.10878	0.00537536	0.0814833	-2.74028	GB47950	FBpp0087646	CG8777-PA		NA	NA	NA
Mrot11000	Mrot11000	-0.512444	6.24013	-3.11084	0.00535002	0.0814833	-2.77229	GB43180	FBpp0077740	Spp-PA		NA	NA	NA
Mrot09396	Mrot09396	0.134329	6.75846	3.11425	0.00530834	0.0814833	-2.81216	GB40807	FBpp0074437	CG7453-PA		NA	NA	NA
Mrot13228	Mrot13228	-0.309452	6.62292	-3.10861	0.00537755	0.0814833	-2.81542	GB42847	FBpp0298373	HDAC6-PF		NA	NA	NA
Mrot08573	Mrot08573	0.246963	6.93942	3.11067	0.0053522	0.0814833	-2.83187	GB52189	FBpp0297859	CG14741-PD		NA	NA	NA
Mrot09707	Mrot09707	-1.26934	6.94354	-3.10658	0.00540265	0.0814833	-2.83404	GB55096	FBpp0303058	Men-PC		0	0	1
Mrot03186	Mrot03186	0.204781	8.31828	3.11557	0.00529228	0.0814833	-2.84658	GB55853	FBpp0085902	Prp19-PA		0	1	0
Mrot00237	Mrot00237	0.276123	9.22315	3.11203	0.00533549	0.0814833	-2.85185	GB43213	FBpp0086999	muskelin-PA		NA	NA	NA
Mrot04764	Mrot04764	0.144619	8.85381	3.11072	0.00535149	0.0814833	-2.85576	GB51009	FBpp0079992	CG5525-PA		0	1	0
Mrot12808	Mrot12808	0.400952	4.1594	3.10329	0.00544358	0.0816142	-2.38583	GB47146	FBpp0293574	SKIP-PG		NA	NA	NA
Mrot05085	Mrot05085	0.150279	9.08638	3.10125	0.00546908	0.0818483	-2.87597	GB47768	FBpp0086767	tum-PA		NA	NA	NA
Mrot04338	Mrot04338	-0.208473	6.02761	-3.10037	0.00548018	0.0818664	-2.76383	GB44575	LOW_SIMILARITY	NA		0	1	0
Mrot10990	Mrot10990	-0.276351	6.20052	-3.09698	0.00552292	0.0823562	-2.79621	GB43184	FBpp0073262	CG1637-PB		NA	NA	NA
Mrot00927	Mrot00927	-2.32664	1.49441	-3.08824	0.00563469	0.0825609	-2.12563	GB49104	LOW_SIMILARITY	NA		NA	NA	NA
Mrot11589	Mrot11589	-0.652568	1.13554	-3.08365	0.00569419	0.0825609	-2.14353	NA	NA	NA		NA	NA	NA
Mrot09994	Mrot09994	-0.944094	1.9612	-3.08152	0.00572213	0.0825609	-2.14525	GB52642	FBpp0073243	CG2145-PA		NA	NA	NA
Mrot00874	Mrot00874	-1.17131	0.436985	-3.08414	0.0056879	0.0825609	-2.21381	GB47279	FBpp0087117	Cyp6g2-PA		NA	NA	NA
Mrot06006	Mrot06006	-0.332891	3.89436	-3.08245	0.00570998	0.0825609	-2.39584	GB49174	FBpp0086016	HPS4-PB		NA	NA	NA
Mrot09298	Mrot09298	-3.87978	-0.351859	-3.08275	0.00570598	0.0825609	-2.43909	GB49727	FBpp0289512	CG7497-PB		NA	NA	NA
Mrot06560	Mrot06560	0.45693	5.25999	3.08434	0.00568523	0.0825609	-2.63315	GB49912	FBpp0077247	sob-PA		NA	NA	NA
Mrot02276	Mrot02276	0.182627	5.5003	3.09023	0.00560901	0.0825609	-2.68046	GB52439	FBpp0289803	Ric-PB		NA	NA	NA
Mrot11968	Mrot11968	-0.294652	5.58766	-3.0884	0.00563255	0.0825609	-2.71388	GB50237	FBpp0087756	FANCI-PA		NA	NA	NA
Mrot03188	Mrot03188	-0.315604	5.89876	-3.09159	0.0055916	0.0825609	-2.76316	GB55852	FBpp0073974	CG8974-PE		0	1	0
Mrot01621	Mrot01621	0.217696	6.22699	3.09354	0.0055666	0.0825609	-2.80125	GB40303	FBpp0073935	CG8924-PB		NA	NA	NA
Mrot03492	Mrot03492	0.1685	6.4444	3.08752	0.00564396	0.0825609	-2.83784	GB49012	FBpp0072428	Gyk-PA		NA	NA	NA
Mrot13279	Mrot13279	0.29282	8.94255	3.09503	0.00554772	0.0825609	-2.88994	GB42200	FBpp0303635	Pi3K21B-PE		NA	NA	NA
Mrot05544	Mrot05544	0.204236	7.02393	3.08135	0.00572434	0.0825609	-2.90036	GB49245	FBpp0074150	CG9723-PA		NA	NA	NA
Mrot06409	Mrot06409	0.418075	7.88044	3.09113	0.00559751	0.0825609	-2.90096	GB40168	FBpp0298023	Pfrx-PL		NA	NA	NA
Mrot03140	Mrot03140	0.361013	7.43085	3.0877	0.00564165	0.0825609	-2.90126	GB41208	FBpp0070175	CDC45L-PA		NA	NA	NA
Mrot12966	Mrot12966	0.209395	9.11007	3.08797	0.00563821	0.0825609	-2.905	GB44944	FBpp0084900	ncd-PA		NA	NA	NA
Mrot05962	Mrot05962	0.202131	8.85857	3.08501	0.00567659	0.0825609	-2.9121	GB49529	FBpp0076827	CG10576-PA		0	1	0
Mrot10852	Mrot10852	-0.227546	8.44925	-3.08121	0.00572619	0.0825609	-2.92123	GB52557	FBpp0303000	gho-PC		NA	NA	NA
Mrot07100	Mrot07100	0.220256	7.07463	3.07983	0.0057443	0.082678	-2.90813	GB46291	FBpp0296988	CG9391-PC		NA	NA	NA
Mrot05900	Mrot05900	0.310867	5.76316	3.07906	0.00575438	0.0826793	-2.75405	GB43799	LOW_SIMILARITY	NA		NA	NA	NA
Mrot01090	Mrot01090	0.224878	5.62907	3.07804	0.0057679	0.0827299	-2.73014	GB42691	FBpp0078857	CG9107-PB		0	1	0
Mrot12377	Mrot12377	-0.329403	6.46593	-3.0764	0.00578956	0.0827537	-2.87346	GB41808	FBpp0077369	CG31694-PA		NA	NA	NA
Mrot07360	Mrot07360	-0.116264	7.49595	-3.07712	0.00578007	0.0827537	-2.92976	GB50470	FBpp0081262	CG2943-PA		NA	NA	NA
Mrot07888	Mrot07888	-0.289654	3.81265	-3.0751	0.00580679	0.0828173	-2.40008	GB51348	FBpp0293091	Rootletin-PD		NA	NA	NA
Mrot00839	Mrot00839	-2.56983	-1.59606	-3.07381	0.00582403	0.0828173	-2.73368	GB51843	FBpp0289095	CG4984-PB		NA	NA	NA
Mrot01063	Mrot01063	0.223896	7.34716	3.07396	0.00582196	0.0828173	-2.93115	GB44910	FBpp0078371	Madm-PA		NA	NA	NA
Mrot08543	Mrot08543	0.246749	3.12316	3.06631	0.00592482	0.0832492	-2.29077	NA	NA	NA		NA	NA	NA
Mrot02244	Mrot02244	-3.84834	-0.542251	-3.06907	0.0058876	0.0832492	-2.50265	GB52505	LOW_SIMILARITY	NA		NA	NA	NA
Mrot09462	Mrot09462	-3.46441	-0.858487	-3.06677	0.00591861	0.0832492	-2.56461	GB54506	FBpp0077156	Sr-CI-PA		NA	NA	NA
Mrot08339	Mrot08339	-0.468831	5.39592	-3.06959	0.00588055	0.0832492	-2.72364	GB42329	FBpp0297674	cnc-PH		NA	NA	NA
Mrot06325	Mrot06325	0.160702	6.19063	3.06664	0.00592032	0.0832492	-2.85412	GB40073	FBpp0079262	CSN8-PB		0	1	0
Mrot06366	Mrot06366	0.346902	7.99621	3.07026	0.00587148	0.0832492	-2.94706	GB50675	FBpp0085376	vlc-PB		1	0	1
Mrot09126	Mrot09126	0.209777	8.31632	3.068	0.00590191	0.0832492	-2.95075	GB49652	FBpp0289951	CG6905-PB		NA	NA	NA
Mrot03793	Mrot03793	-0.631652	1.12702	-3.04733	0.00618749	0.0837008	-2.21217	NA	NA	NA		NA	NA	NA
Mrot08058	Mrot08058	-1.85848	-0.45696	-3.04472	0.00622453	0.0837008	-2.44204	NA	NA	NA		NA	NA	NA
Mrot04256	Mrot04256	-0.961111	3.89279	-3.04927	0.00616026	0.0837008	-2.47043	GB53211	LOW_SIMILARITY	NA		1	0	0
Mrot03325	Mrot03325	-1.23507	-1.13183	-3.0632	0.00596711	0.0837008	-2.60896	GB51441	LOW_SIMILARITY	NA		NA	NA	NA
Mrot11923	Mrot11923	-1.37035	-1.24307	-3.05093	0.0061369	0.0837008	-2.64652	NA	NA	NA		NA	NA	NA
Mrot06030	Mrot06030	-0.217863	5.59022	-3.05589	0.00606776	0.0837008	-2.78258	GB53699	FBpp0289146	CG17454-PA		0	1	0
Mrot08637	Mrot08637	-0.24732	5.49796	-3.04684	0.00619455	0.0837008	-2.78716	GB41485	FBpp0081907	CG14722-PA		0	1	0
Mrot02972	Mrot02972	0.221415	5.73539	3.05523	0.00607683	0.0837008	-2.805	GB55465	FBpp0087086	Drep-1-PA		0	1	0
Mrot07218	Mrot07218	-0.15345	5.74983	-3.05759	0.00604418	0.0837008	-2.80982	GB42778	FBpp0293054	CG17768-PB		0	1	0
Mrot07212	Mrot07212	-0.262428	5.75925	-3.05338	0.00610258	0.0837008	-2.82187	GB42748	FBpp0075713	Gap69C-PA		NA	NA	NA
Mrot08954	Mrot08954	-0.225251	5.97065	-3.06102	0.00599694	0.0837008	-2.83951	GB51525	LOW_SIMILARITY	NA		0	1	0
Mrot07511	Mrot07511	0.245838	5.95878	3.05539	0.00607463	0.0837008	-2.84312	GB43840	LOW_SIMILARITY	NA		NA	NA	NA
Mrot06000	Mrot06000	0.155531	6.14614	3.05746	0.00604598	0.0837008	-2.86912	GB46893	FBpp0307163	Arpc5-PB		NA	NA	NA
Mrot01743	Mrot01743	-0.305011	5.95383	-3.04455	0.00622703	0.0837008	-2.87471	GB54314	FBpp0082867	ns1-PA		0	1	0
Mrot11463	Mrot11463	0.162799	6.39612	3.05215	0.00611978	0.0837008	-2.91311	GB54035	FBpp0085911	CG5098-PA		NA	NA	NA
Mrot11106	Mrot11106	-0.441439	6.33526	-3.04452	0.00622741	0.0837008	-2.92648	GB47441	FBpp0300391	VhaPPA1-1-PB		0	1	0
Mrot04933	Mrot04933	0.180006	6.67157	3.04972	0.00615383	0.0837008	-2.94627	GB45867	FBpp0298274	Pdp-PB		0	1	0
Mrot00174	Mrot00174	-0.484705	6.6071	-3.04662	0.00619758	0.0837008	-2.95129	GB43103	FBpp0290663	loj-PF		NA	NA	NA
Mrot12361	Mrot12361	0.2568	7.5995	3.06132	0.00599291	0.0837008	-2.96489	GB40411	FBpp0072737	CG5687-PA		NA	NA	NA
Mrot13337	Mrot13337	0.173612	9.98674	3.05482	0.00608257	0.0837008	-2.9745	GB44056	FBpp0077790	Hop-PA		0	1	0
Mrot03636	Mrot03636	0.187102	6.95246	3.04543	0.00621446	0.0837008	-2.97566	GB44337	FBpp0072658	CG12018-PA		0	1	0
Mrot13051	Mrot13051	0.171042	10.5891	3.05218	0.00611943	0.0837008	-2.9788	GB54847	LOW_SIMILARITY	NA		NA	NA	NA
Mrot04023	Mrot04023	-0.443108	8.29812	-3.05439	0.0060885	0.0837008	-2.98034	GB48699	FBpp0085717	RpL11-PA		1	0	0
Mrot11845	Mrot11845	0.235661	7.20805	3.04544	0.00621437	0.0837008	-2.98891	GB55151	FBpp0087336	CG30016-PA		NA	NA	NA
Mrot06365	Mrot06365	0.250487	8.74389	3.04863	0.00616923	0.0837008	-2.99179	GB50678	FBpp0088454	CG31120-PA		NA	NA	NA
Mrot08968	Mrot08968	-0.736514	7.56133	-3.04467	0.00622528	0.0837008	-2.99864	GB51511	FBpp0306964	plx-PF		NA	NA	NA
Mrot01432	Mrot01432	0.141199	7.67044	3.04434	0.00623003	0.0837008	-3.00313	GB47661	FBpp0300182	slgA-PL		NA	NA	NA
Mrot00451	Mrot00451	-0.391977	5.43723	-3.04234	0.00625849	0.0838042	-2.78614	GB49536	FBpp0307126	aph-1-PB		NA	NA	NA
Mrot03773	Mrot03773	0.1975	6.20838	3.04191	0.00626463	0.0838042	-2.91141	GB48127	FBpp0080827	Nf-YB-PA		0	1	0
Mrot05475	Mrot05475	0.2517	6.55326	3.04096	0.00627823	0.0838042	-2.95399	GB52601	LOW_SIMILARITY	NA		NA	NA	NA
Mrot06379	Mrot06379	0.209853	9.13401	3.04147	0.00627087	0.0838042	-3.00634	GB48240	FBpp0079745	dUTPase-PB		NA	NA	NA
Mrot00435	Mrot00435	-0.401329	5.17925	-3.03883	0.00630878	0.0838065	-2.74555	GB44175	FBpp0085694	cora-PC		NA	NA	NA
Mrot12956	Mrot12956	0.290213	7.43881	3.03915	0.00630419	0.0838065	-3.00928	GB41075	FBpp0300536	Mbs-PP		NA	NA	NA
Mrot13285	Mrot13285	0.204126	8.92499	3.03929	0.00630223	0.0838065	-3.01176	GB47488	FBpp0072616	Klp61F-PA		NA	NA	NA
Mrot11771	Mrot11771	-2.79675	-1.52491	-3.03799	0.00632096	0.0838338	-2.74957	GB44192	LOW_SIMILARITY	NA		NA	NA	NA
Mrot01445	Mrot01445	-0.618868	1.87586	-3.03603	0.00634936	0.0839879	-2.23047	GB47668	FBpp0079693	CG31871-PA		NA	NA	NA
Mrot11638	Mrot11638	-2.5144	3.9037	-3.03578	0.00635288	0.0839879	-2.45713	GB54207	FBpp0292052	Oaz-PB		NA	NA	NA
Mrot13024	Mrot13024	0.305377	6.72054	3.03468	0.00636891	0.0840656	-2.98127	GB50787	FBpp0074160	CG5004-PA		NA	NA	NA
Mrot03743	Mrot03743	-3.89482	3.31589	-3.03013	0.00643535	0.0843323	-2.31474	GB44808	FBpp0089216	Pxn-PE		NA	NA	NA
Mrot11215	Mrot11215	-0.813067	2.82127	-3.03041	0.00643119	0.0843323	-2.33501	GB45525	FBpp0301171	CG43462-PB		NA	NA	NA
Mrot09538	Mrot09538	0.343251	3.72613	3.02981	0.00644007	0.0843323	-2.45832	GB44734	FBpp0306925	Hus1-like-PB		NA	NA	NA
Mrot03086	Mrot03086	-2.05892	4.62521	-3.03138	0.00641698	0.0843323	-2.616	GB46140	FBpp0083987	crb-PA		NA	NA	NA
Mrot04048	Mrot04048	0.268472	6.0069	3.03254	0.00640002	0.0843323	-2.89997	GB45390	LOW_SIMILARITY	NA		0	1	0
Mrot09866	Mrot09866	-3.48639	-1.56327	-3.02899	0.00645216	0.0843335	-2.77179	NA	NA	NA		NA	NA	NA
Mrot10032	Mrot10032	0.205891	6.55934	3.02842	0.00646054	0.0843335	-2.98027	GB48340	FBpp0070998	CG32732-PA		NA	NA	NA
Mrot00730	Mrot00730	-0.491083	3.79652	-3.02516	0.00650873	0.0844432	-2.49925	GB48346	FBpp0301215	CG14830-PC		NA	NA	NA
Mrot01747	Mrot01747	-0.837039	4.09702	-3.0245	0.00651845	0.0844432	-2.56276	GB54311	FBpp0083750	CG17119-PA		NA	NA	NA
Mrot02262	Mrot02262	-2.77879	-1.81028	-3.0244	0.00651996	0.0844432	-2.83339	GB52442	LOW_SIMILARITY	NA		NA	NA	NA
Mrot05771	Mrot05771	0.187005	6.60198	3.02642	0.00648997	0.0844432	-2.9907	GB47393	FBpp0307572	CG7985-PB		NA	NA	NA
Mrot09796	Mrot09796	0.191891	8.41583	3.02468	0.0065159	0.0844432	-3.04472	GB50847	FBpp0071235	dalao-PA		NA	NA	NA
Mrot00959	Mrot00959	-1.67368	1.7501	-3.02162	0.00656144	0.0844517	-2.25159	GB49073	FBpp0304821	CG43861-PA		NA	NA	NA
Mrot08982	Mrot08982	-0.707352	3.78051	-3.02185	0.00655804	0.0844517	-2.5027	GB44154	FBpp0083166	Ppcs-PA		0	1	0
Mrot12412	Mrot12412	0.144186	6.35762	3.02283	0.00654335	0.0844517	-2.97326	GB55459	FBpp0294063	Tfb1-PD		0	1	0
Mrot11515	Mrot11515	0.18807	7.35555	3.02235	0.00655051	0.0844517	-3.04423	GB56003	FBpp0079219	CG7818-PA		0	1	0
Mrot01235	Mrot01235	0.241052	7.30441	3.02052	0.00657799	0.0845333	-3.04612	GB42645	FBpp0088087	cos-PA		NA	NA	NA
Mrot01678	Mrot01678	-3.68701	-0.502206	-3.01831	0.00661121	0.0848085	-2.5543	GB54393	FBpp0111934	CG2837-PD		NA	NA	NA
Mrot04431	Mrot04431	0.189288	9.51547	3.01773	0.0066199	0.0848085	-3.05662	GB42297	FBpp0086694	Hsc70-5-PA		NA	NA	NA
Mrot11086	Mrot11086	-0.175273	6.74319	-3.0151	0.00665975	0.0851871	-3.03149	GB42222	FBpp0073135	wit-PA		0	1	0
Mrot08680	Mrot08680	-3.41463	-1.39147	-3.01349	0.00668422	0.0852788	-2.76676	GB41495	FBpp0305395	CG9297-PE		NA	NA	NA
Mrot07154	Mrot07154	-0.427539	6.31558	-3.01327	0.00668752	0.0852788	-2.99326	GB42749	FBpp0086474	Vha14-1-PA		NA	NA	NA
Mrot12335	Mrot12335	-2.49345	-0.0886347	-3.01216	0.00670443	0.0853228	-2.43404	GB44120	FBpp0087875	CG30375-PA		NA	NA	NA
Mrot00818	Mrot00818	-2.38588	-0.37125	-3.01169	0.00671159	0.0853228	-2.50144	GB50874	FBpp0072038	ken-PA		NA	NA	NA
Mrot05548	Mrot05548	-1.75083	2.78763	-3.00927	0.00674866	0.0854521	-2.36419	GB49233	FBpp0303901	orb2-PA		NA	NA	NA
Mrot08732	Mrot08732	0.150248	10.8329	3.00927	0.00674873	0.0854521	-3.07155	GB54446	FBpp0111703	Argk-PE		1	0	0
Mrot02967	Mrot02967	0.229196	10.821	3.00901	0.00675274	0.0854521	-3.07215	GB55463	FBpp0074865	Capr-PA		NA	NA	NA
Mrot08282	Mrot08282	0.229577	7.06361	3.00743	0.00677701	0.0856283	-3.06434	GB55187	FBpp0087676	CG1968-PA		NA	NA	NA
Mrot06205	Mrot06205	0.258602	6.12728	3.00619	0.00679614	0.0857391	-2.97633	GB48311	FBpp0085472	ZIP1-PA		NA	NA	NA
Mrot08431	Mrot08431	-0.716777	4.20784	-3.00529	0.00681011	0.0857845	-2.62311	GB47020	LOW_SIMILARITY	NA		NA	NA	NA
Mrot00658	Mrot00658	-0.643182	1.7135	-3.00009	0.00689129	0.0866148	-2.29339	GB54660	FBpp0083506	CG3337-PA		0	1	0
Mrot01435	Mrot01435	-1.29651	2.53428	-2.99904	0.00690778	0.0866148	-2.35604	GB47749	LOW_SIMILARITY	NA		NA	NA	NA
Mrot00565	Mrot00565	0.220228	5.28407	2.99839	0.00691788	0.0866148	-2.84107	NA	NA	NA		NA	NA	NA
Mrot08934	Mrot08934	-0.483072	6.72246	-2.999	0.00690832	0.0866148	-3.06476	GB43786	FBpp0088272	Cals-PB		1	0	1
Mrot03784	Mrot03784	0.213882	8.03694	2.99753	0.00693141	0.0866531	-3.10531	GB48145	FBpp0072601	Ptp61F-PB		NA	NA	NA
Mrot06114	Mrot06114	-0.206431	7.57575	-2.99517	0.00696885	0.0869897	-3.10922	GB53708	FBpp0075677	Atg1-PA		0	0	1
Mrot12611	Mrot12611	-0.432823	3.17604	-2.99238	0.00701309	0.0874102	-2.45775	GB52575	FBpp0293588	CG14299-PD		0	1	0
Mrot05284	Mrot05284	-0.658816	6.16299	-2.99166	0.00702473	0.0874235	-3.01975	GB41454	FBpp0070080	svr-PB		0	1	0
Mrot10517	Mrot10517	-0.77546	2.46133	-2.98958	0.00705791	0.0877045	-2.36757	GB46784	FBpp0071630	LBR-PC		NA	NA	NA
Mrot08269	Mrot08269	-2.75037	1.77566	-2.98645	0.00710838	0.0879356	-2.31419	GB55198	FBpp0075644	mirr-PB		NA	NA	NA
Mrot12201	Mrot12201	-0.445561	2.79992	-2.98721	0.00709603	0.0879356	-2.41381	NA	NA	NA		NA	NA	NA
Mrot10224	Mrot10224	-0.227595	5.74435	-2.98679	0.00710293	0.0879356	-2.96571	GB43636	FBpp0071561	CG4050-PB		NA	NA	NA
Mrot04175	Mrot04175	-1.78754	5.21952	-2.98419	0.00714504	0.088006	-2.85254	GB43876	FBpp0078049	croc-PA		NA	NA	NA
Mrot06059	Mrot06059	0.219041	5.73126	2.98484	0.00713438	0.088006	-2.95264	GB53826	FBpp0306739	E2f-PD		0	1	0
Mrot13189	Mrot13189	-0.683874	6.99402	-2.98413	0.00714597	0.088006	-3.11102	GB44424	FBpp0072717	Tmhs-PA		0	0	1
Mrot01159	Mrot01159	-2.35176	-3.3154	-2.98275	0.00716843	0.0881514	-3.13735	GB42582	FBpp0305097	Cpr62Bb-PC		NA	NA	NA
Mrot12542	Mrot12542	-1.18544	1.06481	-2.98195	0.00718147	0.0881808	-2.33312	GB41427	FBpp0074825	Cat-PA		NA	NA	NA
Mrot05556	Mrot05556	-1.73083	2.46692	-2.9791	0.00722807	0.0884298	-2.38302	GB53805	FBpp0303846	CG7381-PF		NA	NA	NA
Mrot10365	Mrot10365	-0.869554	2.55749	-2.97358	0.00731929	0.0884298	-2.41204	NA	NA	NA		NA	NA	NA
Mrot12280	Mrot12280	0.342031	2.8062	2.97407	0.00731118	0.0884298	-2.42504	GB47543	LOW_SIMILARITY	NA		NA	NA	NA
Mrot08232	Mrot08232	-0.23618	4.55289	-2.97505	0.00729479	0.0884298	-2.74682	GB45375	FBpp0087151	rho-7-PA		NA	NA	NA
Mrot04319	Mrot04319	0.207907	4.73201	2.97499	0.00729589	0.0884298	-2.77444	NA	NA	NA		NA	NA	NA
Mrot05194	Mrot05194	-0.249737	5.41338	-2.97386	0.00731455	0.0884298	-2.93128	GB46070	FBpp0080139	Smg5-PB		NA	NA	NA
Mrot03558	Mrot03558	0.396243	5.75438	2.97682	0.0072656	0.0884298	-2.96286	GB43772	LOW_SIMILARITY	NA		NA	NA	NA
Mrot12857	Mrot12857	-2.80367	-2.3858	-2.97405	0.0073114	0.0884298	-3.01445	GB49401	FBpp0073246	CG11160-PA		NA	NA	NA
Mrot13316	Mrot13316	-0.179171	6.40188	-2.97672	0.00726725	0.0884298	-3.08158	GB54091	FBpp0071102	CG1575-PA		NA	NA	NA
Mrot10354	Mrot10354	-0.493088	8.07594	-2.97865	0.0072354	0.0884298	-3.14545	GB54622	FBpp0087399	whd-PA		NA	NA	NA
Mrot04462	Mrot04462	0.139277	9.49974	2.97378	0.00731597	0.0884298	-3.15181	GB41422	FBpp0073265	sofe-PA		NA	NA	NA
Mrot00842	Mrot00842	-1.31541	2.49566	-2.97043	0.00737186	0.0889352	-2.41185	GB41670	FBpp0079876	dmGlut-PA		1	0	0
Mrot12758	Mrot12758	-2.27754	-0.275874	-2.96493	0.00746431	0.089128	-2.5313	GB48234	FBpp0111712	Lar-PB		NA	NA	NA
Mrot04685	Mrot04685	0.204236	5.17195	2.96448	0.00747205	0.089128	-2.88903	GB52793	FBpp0070946	CG3168-PB		NA	NA	NA
Mrot11519	Mrot11519	-0.343089	6.35769	-2.96601	0.00744614	0.089128	-3.09998	GB56012	FBpp0290204	bsk-PE		1	0	0
Mrot12723	Mrot12723	0.194776	6.62041	2.9675	0.00742097	0.089128	-3.11954	GB49156	FBpp0077722	MED15-PA		0	1	0
Mrot08723	Mrot08723	-0.326178	6.7574	-2.96646	0.00743849	0.089128	-3.13881	GB50204	FBpp0072270	slik-PA		NA	NA	NA
Mrot03841	Mrot03841	0.166484	9.77363	2.96773	0.00741715	0.089128	-3.16395	GB50730	FBpp0305265	Hsc70Cb-PI		NA	NA	NA
Mrot01816	Mrot01816	0.2466	9.63995	2.96703	0.00742892	0.089128	-3.16593	GB43168	FBpp0111485	IP3K2-PC		NA	NA	NA
Mrot13288	Mrot13288	0.237547	9.40623	2.96436	0.007474	0.089128	-3.17243	GB45853	FBpp0290307	CG4393-PB		NA	NA	NA
Mrot08343	Mrot08343	-0.676568	2.95968	-2.96097	0.00753175	0.0896875	-2.48721	NA	NA	NA		NA	NA	NA
Mrot01359	Mrot01359	-0.709431	1.37781	-2.9469	0.00777581	0.0896894	-2.38655	GB55039	FBpp0301687	b-PB		NA	NA	NA
Mrot09386	Mrot09386	-1.46376	1.29652	-2.94598	0.00779201	0.0896894	-2.38939	GB40778	FBpp0070478	Csat-PA		NA	NA	NA
Mrot04471	Mrot04471	0.5408	2.14143	2.95513	0.00763214	0.0896894	-2.39479	NA	NA	NA		NA	NA	NA
Mrot00348	Mrot00348	-2.52484	0.189178	-2.95517	0.0076314	0.0896894	-2.47684	GB53257	FBpp0079568	Ror-PA		NA	NA	NA
Mrot09355	Mrot09355	-0.747339	3.10376	-2.95873	0.00757001	0.0896894	-2.52223	GB55016	FBpp0088032	CG1600-PB		0	0	1
Mrot05488	Mrot05488	-1.04752	-0.200628	-2.9523	0.00768119	0.0896894	-2.53552	NA	NA	NA		NA	NA	NA
Mrot05793	Mrot05793	-3.4018	-0.478232	-2.94928	0.00773393	0.0896894	-2.64463	GB49287	LOW_SIMILARITY	NA		NA	NA	NA
Mrot06782	Mrot06782	-1.01495	3.72927	-2.94938	0.00773227	0.0896894	-2.6501	GB48797	FBpp0081768	SelR-PB		0	1	0
Mrot05486	Mrot05486	-0.629947	4.17326	-2.95316	0.00766625	0.0896894	-2.72115	GB54551	FBpp0305380	CG42346-PD		NA	NA	NA
Mrot00991	Mrot00991	-1.98109	-1.14898	-2.94659	0.0077812	0.0896894	-2.76083	GB55830	FBpp0085475	Tdc2-PA		NA	NA	NA
Mrot09065	Mrot09065	-2.69041	-1.42151	-2.95354	0.00765967	0.0896894	-2.81795	GB53014	FBpp0079088	santa-maria-PA		1	0	0
Mrot00889	Mrot00889	0.387574	4.77363	2.95218	0.00768324	0.0896894	-2.83469	GB55801	LOW_SIMILARITY	NA		NA	NA	NA
Mrot03969	Mrot03969	-2.77306	-2.16532	-2.95461	0.0076411	0.0896894	-3.00734	GB55615	LOW_SIMILARITY	NA		NA	NA	NA
Mrot11256	Mrot11256	0.360703	6.14124	2.95732	0.00759424	0.0896894	-3.07222	GB47425	FBpp0305963	CG17816-PK		NA	NA	NA
Mrot04238	Mrot04238	-1.94816	-2.38691	-2.94799	0.00775663	0.0896894	-3.07731	GB40719	LOW_SIMILARITY	NA		NA	NA	NA
Mrot10021	Mrot10021	-0.233292	6.21737	-2.95767	0.00758832	0.0896894	-3.10129	GB50967	FBpp0075866	CG11660-PB		0	1	0
Mrot13243	Mrot13243	0.164448	6.22119	2.94625	0.00778718	0.0896894	-3.11649	GB44990	FBpp0074926	MED19-PA		0	1	0
Mrot02357	Mrot02357	0.338465	6.43489	2.94731	0.00776862	0.0896894	-3.13784	GB51148	FBpp0080595	kel-PA		NA	NA	NA
Mrot05652	Mrot05652	0.29024	6.70867	2.95779	0.0075863	0.0896894	-3.14599	GB54530	FBpp0077762	CG11376-PA		NA	NA	NA
Mrot11475	Mrot11475	-0.433895	6.95023	-2.95602	0.00761681	0.0896894	-3.17097	GB52252	FBpp0290558	HERC2-PC		NA	NA	NA
Mrot03446	Mrot03446	-0.210388	6.83345	-2.9478	0.00776	0.0896894	-3.18279	GB46744	FBpp0079699	CG6443-PA		0	1	0
Mrot07712	Mrot07712	-0.256879	7.98261	-2.95593	0.00761822	0.0896894	-3.19495	GB42019	FBpp0083503	Rab1-PA		NA	NA	NA
Mrot12595	Mrot12595	0.24322	8.63128	2.95158	0.00769386	0.0896894	-3.20217	GB45812	FBpp0072540	trio-PC		NA	NA	NA
Mrot00615	Mrot00615	0.159444	7.18112	2.94634	0.00778559	0.0896894	-3.20271	GB49438	FBpp0084264	tankyrase-PA		NA	NA	NA
Mrot04730	Mrot04730	-3.26926	3.65235	-2.94124	0.00787606	0.0902485	-2.58234	GB52724	FBpp0086084	NT5E-2-PA		0	0	1
Mrot08688	Mrot08688	-3.00124	-0.264387	-2.94116	0.00787752	0.0902485	-2.5871	GB50593	FBpp0075785	rols-PB		NA	NA	NA
Mrot03527	Mrot03527	-0.444319	4.032	-2.9415	0.00787139	0.0902485	-2.72174	GB50724	FBpp0290838	CG1307-PC		NA	NA	NA
Mrot01843	Mrot01843	-0.206667	7.46649	-2.94079	0.0078842	0.0902485	-3.22459	GB45284	FBpp0086848	Aats-val-PA		0	1	0
Mrot00659	Mrot00659	-0.637492	2.19761	-2.93754	0.00794232	0.0906299	-2.44194	GB54678	LOW_SIMILARITY	NA		NA	NA	NA
Mrot06109	Mrot06109	0.371071	5.05849	2.93688	0.00795416	0.0906299	-2.90992	GB53706	FBpp0289552	CG7544-PB		NA	NA	NA
Mrot03986	Mrot03986	-0.463927	5.49635	-2.93588	0.00797227	0.0906299	-3.02978	GB55382	FBpp0292905	CG4747-PB		NA	NA	NA
Mrot01927	Mrot01927	-1.853	6.25358	-2.93782	0.00793728	0.0906299	-3.10646	GB40603	FBpp0084248	Cad96Ca-PA		1	0	0
Mrot01767	Mrot01767	-1.33051	7.03173	-2.93641	0.00796261	0.0906299	-3.20403	NA	NA	NA		NA	NA	NA
Mrot06261	Mrot06261	-2.50641	4.8258	-2.93476	0.00799246	0.0906908	-2.84663	GB48303	FBpp0085131	qless-PA		NA	NA	NA
Mrot10374	Mrot10374	-0.358727	5.09055	-2.93437	0.00799955	0.0906908	-2.94406	GB44538	FBpp0288527	rg-PD		NA	NA	NA
Mrot04621	Mrot04621	-1.43223	3.6264	-2.93039	0.0080718	0.0908873	-2.66374	GB41720	FBpp0072952	CG14968-PA		NA	NA	NA
Mrot04419	Mrot04419	-4.68261	-0.707393	-2.93133	0.00805472	0.0908873	-2.77716	GB45463	FBpp0293529	CG32369-PC		NA	NA	NA
Mrot12933	Mrot12933	-3.11429	5.82489	-2.93117	0.00805757	0.0908873	-2.97147	GB43611	FBpp0302016	Myo10A-PC		NA	NA	NA
Mrot03984	Mrot03984	-0.505008	5.49691	-2.93189	0.00804452	0.0908873	-3.03778	GB55383	FBpp0079520	CG4747-PA		NA	NA	NA
Mrot00602	Mrot00602	0.193326	7.42584	2.93056	0.00806882	0.0908873	-3.24478	GB41198	FBpp0084774	CG1458-PA		0	1	0
Mrot03778	Mrot03778	-0.304665	5.91237	-2.9286	0.00810456	0.0911322	-3.11745	GB48150	FBpp0080147	Arpc1-PA		0	1	0
Mrot06024	Mrot06024	-0.314118	3.97699	-2.92551	0.00816144	0.0912062	-2.74256	GB53722	FBpp0081484	CG11985-PA		NA	NA	NA
Mrot11101	Mrot11101	-0.271669	5.0733	-2.92525	0.00816624	0.0912062	-2.96007	GB47454	FBpp0086432	Iap2-PB		NA	NA	NA
Mrot07204	Mrot07204	0.277987	6.24671	2.92738	0.00812701	0.0912062	-3.16203	GB42757	FBpp0305801	Dab-PI		NA	NA	NA
Mrot09469	Mrot09469	0.175525	6.72954	2.9256	0.00815973	0.0912062	-3.22054	GB54510	FBpp0113010	CG2017-PE		NA	NA	NA
Mrot01109	Mrot01109	0.143837	6.79687	2.92546	0.00816235	0.0912062	-3.2253	GB53398	FBpp0306150	CG6769-PB		0	1	0
Mrot07533	Mrot07533	0.463162	1.00985	2.92338	0.00820088	0.0912444	-2.44356	GB40493	FBpp0073039	CG32263-PA		NA	NA	NA
Mrot13344	Mrot13344	-3.12642	0.370408	-2.91972	0.00826889	0.0912444	-2.52404	GB49929	FBpp0076722	LanA-PA		NA	NA	NA
Mrot05023	Mrot05023	-2.52035	-0.510682	-2.9227	0.0082135	0.0912444	-2.65212	GB40126	FBpp0078789	CG8965-PA		1	0	0
Mrot00585	Mrot00585	-2.8046	-2.4009	-2.92373	0.00819431	0.0912444	-3.04842	GB42797	FBpp0297107	CG14661-PB		NA	NA	NA
Mrot03256	Mrot03256	0.204126	5.53727	2.92228	0.00822117	0.0912444	-3.05169	GB51188	FBpp0087520	oys-PA		1	0	0
Mrot09952	Mrot09952	0.358944	6.22839	2.91977	0.00826795	0.0912444	-3.16984	GB52636	LOW_SIMILARITY	NA		0	1	0
Mrot04344	Mrot04344	-0.155162	6.38375	-2.91986	0.00826636	0.0912444	-3.20195	GB45638	FBpp0071298	Gga-PB		NA	NA	NA
Mrot08340	Mrot08340	0.189143	10.362	2.92077	0.00824944	0.0912444	-3.26332	GB42306	FBpp0293394	vas-PA		NA	NA	NA
Mrot01041	Mrot01041	0.318552	8.40923	2.92144	0.00823685	0.0912444	-3.26763	GB45009	FBpp0074026	kat80-PA		NA	NA	NA
Mrot02181	Mrot02181	-0.336969	7.39424	-2.9189	0.00828438	0.0912936	-3.26963	GB50854	FBpp0074558	Bap-PA		0	1	0
Mrot11327	Mrot11327	0.225281	5.64633	2.91749	0.00831072	0.0914621	-3.08365	NA	NA	NA		NA	NA	NA
Mrot02637	Mrot02637	-1.96853	1.9993	-2.91484	0.00836063	0.0918892	-2.46319	NA	NA	NA		NA	NA	NA
Mrot02036	Mrot02036	-3.19681	2.53205	-2.91278	0.00839956	0.0921946	-2.48879	GB52078	FBpp0304590	per-PB		NA	NA	NA
Mrot12209	Mrot12209	0.237656	3.88502	2.91107	0.00843213	0.0923073	-2.74283	GB53685	FBpp0088130	pgant3-PA		NA	NA	NA
Mrot02591	Mrot02591	0.136442	7.47878	2.91137	0.00842643	0.0923073	-3.28704	GB41796	FBpp0305672	Tpr2-PE		NA	NA	NA
Mrot08296	Mrot08296	-3.99521	1.93391	-2.90751	0.00850018	0.0925625	-2.47113	NA	NA	NA		NA	NA	NA
Mrot03716	Mrot03716	-0.595246	0.77841	-2.90873	0.00847686	0.0925625	-2.47939	NA	NA	NA		NA	NA	NA
Mrot06055	Mrot06055	-0.292462	4.7298	-2.9085	0.00848124	0.0925625	-2.9262	GB53832	FBpp0292865	CG8446-PF		NA	NA	NA
Mrot07929	Mrot07929	-0.269455	5.41954	-2.90795	0.00849178	0.0925625	-3.07055	GB47630	FBpp0078810	ifc-PA		NA	NA	NA
Mrot00161	Mrot00161	0.546028	3.89526	2.90398	0.00856815	0.0927725	-2.75695	GB42981	FBpp0074817	GNBP1-PA		0	1	0
Mrot04051	Mrot04051	-0.280933	5.44331	-2.90224	0.00860187	0.0927725	-3.08467	GB45389	FBpp0297356	CG6752-PB		NA	NA	NA
Mrot07081	Mrot07081	-0.336687	5.71931	-2.90223	0.0086021	0.0927725	-3.143	GB47680	FBpp0290929	Hel89B-PB		0	1	0
Mrot02994	Mrot02994	-0.184185	5.90189	-2.90411	0.00856571	0.0927725	-3.16719	GB55367	FBpp0071731	Rtf1-PA		0	1	0
Mrot10624	Mrot10624	0.156743	6.33904	2.90202	0.00860619	0.0927725	-3.22513	GB41580	LOW_SIMILARITY	NA		NA	NA	NA
Mrot09112	Mrot09112	0.209987	6.38085	2.90285	0.00858999	0.0927725	-3.22976	GB49643	FBpp0082063	CG5844-PA		0	1	0
Mrot11514	Mrot11514	0.294724	6.9333	2.90242	0.00859831	0.0927725	-3.28339	GB56005	FBpp0088841	Pten-PC		NA	NA	NA
Mrot13203	Mrot13203	0.209125	8.02868	2.90186	0.00860915	0.0927725	-3.31104	GB44636	FBpp0079111	CG7154-PA		NA	NA	NA
Mrot02192	Mrot02192	0.195858	8.5558	2.90092	0.0086275	0.0928494	-3.31093	GB50830	LOW_SIMILARITY	NA		0	1	0
Mrot02756	Mrot02756	-1.89997	1.67488	-2.89845	0.00867568	0.0928985	-2.47939	GB40225	FBpp0303784	tau-PB		NA	NA	NA
Mrot08295	Mrot08295	-3.5913	2.60422	-2.89218	0.00879924	0.0928985	-2.49979	GB48136	FBpp0076718	Best2-PA		NA	NA	NA
Mrot04372	Mrot04372	-1.0084	0.788821	-2.88817	0.00887901	0.0928985	-2.51144	GB44672	FBpp0081682	CG12811-PA		NA	NA	NA
Mrot01677	Mrot01677	-4.61221	0.820184	-2.89097	0.00882327	0.0928985	-2.5605	GB54319	FBpp0089328	Syt7-PF		NA	NA	NA
Mrot10917	Mrot10917	-0.339541	3.09135	-2.88864	0.00886963	0.0928985	-2.66113	GB45107	FBpp0075519	Pex1-PA		1	0	0
Mrot09794	Mrot09794	-0.452262	3.36739	-2.88839	0.00887466	0.0928985	-2.70448	GB52350	LOW_SIMILARITY	NA		NA	NA	NA
Mrot08624	Mrot08624	-2.19028	3.5272	-2.89151	0.00881245	0.0928985	-2.70619	GB48598	FBpp0071490	insc-PA		0	0	1
Mrot05300	Mrot05300	-3.73146	3.98216	-2.89174	0.00880794	0.0928985	-2.71018	GB52955	FBpp0078265	CG31559-PA		0	0	1
Mrot03010	Mrot03010	-3.25414	-0.627389	-2.89647	0.00871453	0.0928985	-2.73012	GB55650	FBpp0293112	Rya-r44F-PG		NA	NA	NA
Mrot00996	Mrot00996	-3.7481	-0.607961	-2.89501	0.0087433	0.0928985	-2.75525	GB55764	FBpp0288707	Sur-PB		NA	NA	NA
Mrot01581	Mrot01581	-0.851674	3.86849	-2.89574	0.00872897	0.0928985	-2.78218	GB40883	FBpp0087146	CG13188-PB		NA	NA	NA
Mrot01983	Mrot01983	-2.4337	-1.23926	-2.89844	0.00867585	0.0928985	-2.84323	GB45364	FBpp0301722	haf-PD		NA	NA	NA
Mrot08739	Mrot08739	-1.12291	4.37204	-2.89352	0.00877262	0.0928985	-2.89076	GB54426	FBpp0076954	CG32512-PA		NA	NA	NA
Mrot13012	Mrot13012	-2.94233	-2.57318	-2.89174	0.00880787	0.0928985	-3.11803	NA	NA	NA		NA	NA	NA
Mrot12984	Mrot12984	-0.173161	5.63094	-2.89035	0.00883554	0.0928985	-3.14635	GB48567	LOW_SIMILARITY	NA		NA	NA	NA
Mrot12204	Mrot12204	0.241114	5.95896	2.89864	0.00867193	0.0928985	-3.17683	GB51910	FBpp0079480	CG4709-PA		NA	NA	NA
Mrot03239	Mrot03239	-2.10698	-2.86547	-2.88973	0.00884797	0.0928985	-3.18815	GB48540	LOW_SIMILARITY	NA		NA	NA	NA
Mrot05945	Mrot05945	-0.876203	5.98629	-2.89441	0.00875503	0.0928985	-3.19901	GB49525	FBpp0291536	fus-PG		NA	NA	NA
Mrot07389	Mrot07389	0.145279	6.45396	2.89723	0.00869953	0.0928985	-3.25409	GB46853	FBpp0303867	Psf2-PC		0	1	0
Mrot07528	Mrot07528	0.215978	7.16232	2.89147	0.00881339	0.0928985	-3.31879	GB40496	FBpp0271899	Afti-PB		NA	NA	NA
Mrot03828	Mrot03828	0.182319	9.03408	2.89404	0.00876235	0.0928985	-3.32454	GB42138	LOW_SIMILARITY	NA		NA	NA	NA
Mrot00955	Mrot00955	0.182216	7.59652	2.89405	0.00876213	0.0928985	-3.32618	GB49124	FBpp0078854	mtm-PA		NA	NA	NA
Mrot10121	Mrot10121	-1.83308	-0.617696	-2.88525	0.00893774	0.0931596	-2.73077	GB50936	LOW_SIMILARITY	NA		NA	NA	NA
Mrot04716	Mrot04716	0.241019	5.60505	2.88554	0.00893182	0.0931596	-3.14561	GB52718	FBpp0304659	RunxB-PC		NA	NA	NA
Mrot10027	Mrot10027	-0.302962	6.2882	-2.88584	0.00892577	0.0931596	-3.26389	GB55885	FBpp0304635	PRL-1-PD		0	1	0
Mrot10873	Mrot10873	-1.01234	-0.785206	-2.87946	0.00905503	0.0933408	-2.76014	GB53675	LOW_SIMILARITY	NA		NA	NA	NA
Mrot07326	Mrot07326	-2.0244	4.31759	-2.87974	0.00904923	0.0933408	-2.88006	GB48846	FBpp0306893	Orct-PB		NA	NA	NA
Mrot04783	Mrot04783	0.226886	4.8548	2.87835	0.00907761	0.0933408	-3.00194	GB49032	FBpp0083097	CG7718-PA		0	1	0
Mrot03337	Mrot03337	0.186237	5.64068	2.88039	0.00903594	0.0933408	-3.15997	GB42930	FBpp0081867	CG5281-PA		NA	NA	NA
Mrot09437	Mrot09437	0.193346	5.67614	2.87992	0.00904563	0.0933408	-3.16672	GB55818	FBpp0305089	AlCR2-PE		NA	NA	NA
Mrot03317	Mrot03317	0.304568	6.32062	2.88314	0.00898018	0.0933408	-3.25997	GB43479	FBpp0082469	CycC-PA		0	1	0
Mrot00339	Mrot00339	0.178262	6.68646	2.87857	0.00907304	0.0933408	-3.31457	GB43270	FBpp0075089	CG9715-PA		0	1	0
Mrot00695	Mrot00695	0.259671	6.80596	2.87827	0.00907918	0.0933408	-3.32441	GB49419	FBpp0303225	CG9727-PB		NA	NA	NA
Mrot05428	Mrot05428	-0.105976	6.88787	-2.88255	0.00899214	0.0933408	-3.32532	GB42525	FBpp0071277	Zpr1-PA		0	1	0
Mrot05568	Mrot05568	0.148232	8.51	2.88312	0.0089807	0.0933408	-3.34904	GB46275	FBpp0079641	cdc2-PA		0	1	0
Mrot00793	Mrot00793	0.235645	12.5252	2.87844	0.00907573	0.0933408	-3.35042	GB46376	FBpp0304886	tral-PG		NA	NA	NA
Mrot05136	Mrot05136	-3.99223	-0.858603	-2.87598	0.00912612	0.0934749	-2.83902	GB46076	FBpp0073536	CG32647-PA		NA	NA	NA
Mrot12207	Mrot12207	-0.455264	5.37715	-2.87607	0.00912436	0.0934749	-3.13168	GB55797	FBpp0301586	gus-PM		0	0	1
Mrot11964	Mrot11964	0.310185	5.66548	2.87707	0.00910375	0.0934749	-3.15606	GB50239	FBpp0074843	CG3902-PA		NA	NA	NA
Mrot09118	Mrot09118	-1.18778	4.77333	-2.87446	0.00915744	0.09365	-3.01065	GB46672	FBpp0290872	tna-PD		0	1	0
Mrot09460	Mrot09460	-0.322144	8.05428	-2.87405	0.00916585	0.09365	-3.36988	GB47880	FBpp0075958	Sod-PA		1	0	0
Mrot06349	Mrot06349	0.176656	8.49101	2.87341	0.00917907	0.0936696	-3.36975	GB50663	FBpp0080708	l(2)37Cc-PA		0	1	0
Mrot04978	Mrot04978	0.257183	9.14033	2.87203	0.00920756	0.0938446	-3.3711	GB47136	LOW_SIMILARITY	NA		NA	NA	NA
Mrot00560	Mrot00560	-0.626357	0.568477	-2.86998	0.00925026	0.0939859	-2.55861	GB48913	FBpp0301712	Rbp6-PF		1	0	0
Mrot07458	Mrot07458	0.413642	4.05885	2.86864	0.00927821	0.0939859	-2.85288	GB51630	FBpp0086751	fas-PA		NA	NA	NA
Mrot01120	Mrot01120	-0.317288	4.88253	-2.86904	0.00926968	0.0939859	-3.04243	GB42863	FBpp0076723	CG13298-PA		0	1	0
Mrot00212	Mrot00212	-0.499402	4.89592	-2.86881	0.00927448	0.0939859	-3.0438	GB43194	FBpp0075124	Syx8-PA		0	1	0
Mrot04141	Mrot04141	-0.454674	7.21921	-2.87036	0.00924238	0.0939859	-3.36777	GB47274	FBpp0074119	CG4928-PB		0	0	1
Mrot06299	Mrot06299	-0.807314	3.73499	-2.86426	0.00937002	0.0942743	-2.824	GB54743	FBpp0074374	phm-PA		0	0	1
Mrot02885	Mrot02885	-0.195047	4.78107	-2.86402	0.00937503	0.0942743	-3.02152	GB55530	LOW_SIMILARITY	NA		NA	NA	NA
Mrot12340	Mrot12340	0.290961	6.17079	2.8664	0.00932498	0.0942743	-3.27902	GB52456	FBpp0070764	CG3309-PA		NA	NA	NA
Mrot08134	Mrot08134	0.286652	7.03287	2.8652	0.00935012	0.0942743	-3.36616	GB51713	FBpp0302571	CG30389-PD		NA	NA	NA
Mrot05439	Mrot05439	0.291966	8.11173	2.86546	0.00934475	0.0942743	-3.38837	GB52589	FBpp0075702	sti-PA		NA	NA	NA
Mrot01652	Mrot01652	0.116278	7.86701	2.86499	0.00935447	0.0942743	-3.39004	GB54342	FBpp0112438	Dbp80-PB		0	1	0
Mrot06701	Mrot06701	-0.474019	3.09866	-2.85918	0.00947753	0.0945772	-2.72	GB46149	LOW_SIMILARITY	NA		NA	NA	NA
Mrot06048	Mrot06048	-1.06843	3.50873	-2.86108	0.00943717	0.0945772	-2.79198	GB53835	FBpp0293687	Glut4EF-PF		NA	NA	NA
Mrot08262	Mrot08262	-2.33553	-1.34825	-2.85997	0.00946082	0.0945772	-2.91329	GB41074	FBpp0112061	CG13288-PB		NA	NA	NA
Mrot07651	Mrot07651	-0.145652	5.92245	-2.85882	0.00948514	0.0945772	-3.26535	GB46761	LOW_SIMILARITY	NA		NA	NA	NA
Mrot12474	Mrot12474	0.194485	7.1489	2.86195	0.00941868	0.0945772	-3.38124	GB44334	FBpp0304201	eRF1-PH		NA	NA	NA
Mrot10383	Mrot10383	0.188882	7.94452	2.86046	0.00945033	0.0945772	-3.39949	GB44544	FBpp0076447	ERR-PA		NA	NA	NA
Mrot04747	Mrot04747	0.273651	7.59066	2.85912	0.0094788	0.0945772	-3.39975	GB43640	LOW_SIMILARITY	NA		0	1	0
Mrot03894	Mrot03894	-4.15615	-0.398975	-2.85763	0.00951067	0.0947175	-2.79266	GB49793	LOW_SIMILARITY	NA		NA	NA	NA
Mrot13107	Mrot13107	0.724419	1.28218	2.85394	0.00958977	0.0953906	-2.56035	NA	NA	NA		NA	NA	NA
Mrot12579	Mrot12579	-2.49323	-0.291397	-2.85281	0.00961408	0.0955176	-2.70754	GB53064	FBpp0085470	l(2)01289-PB		NA	NA	NA
Mrot07037	Mrot07037	-0.644291	3.60252	-2.85209	0.00962975	0.0955585	-2.79233	GB50074	FBpp0291979	CG42683-PB		NA	NA	NA
Mrot05947	Mrot05947	-2.47581	1.10353	-2.85085	0.00965645	0.0956424	-2.56869	NA	NA	NA		NA	NA	NA
Mrot05788	Mrot05788	-0.664314	1.89497	-2.84576	0.00976735	0.0956424	-2.59664	NA	NA	NA		NA	NA	NA
Mrot04303	Mrot04303	-0.790825	2.81927	-2.84547	0.00977388	0.0956424	-2.70313	GB42968	FBpp0075043	rogdi-PA		NA	NA	NA
Mrot01036	Mrot01036	0.313169	3.57504	2.84178	0.00985505	0.0956424	-2.82472	GB45005	FBpp0293200	Dl-PC		NA	NA	NA
Mrot01952	Mrot01952	0.272729	3.93438	2.84975	0.00968042	0.0956424	-2.87476	GB52071	FBpp0084347	CG14550-PA		NA	NA	NA
Mrot10522	Mrot10522	-3.8417	-1.28094	-2.84113	0.00986933	0.0956424	-2.96698	GB47004	LOW_SIMILARITY	NA		NA	NA	NA
Mrot09651	Mrot09651	-2.8142	4.71481	-2.84404	0.00980512	0.0956424	-3.00347	GB51941	LOW_SIMILARITY	NA		NA	NA	NA
Mrot04990	Mrot04990	-0.530827	4.80516	-2.84141	0.00986315	0.0956424	-3.08217	GB43963	FBpp0084248	Cad96Ca-PA		NA	NA	NA
Mrot11805	Mrot11805	-2.0928	-2.67701	-2.84906	0.00969539	0.0956424	-3.20701	GB53116	LOW_SIMILARITY	NA		NA	NA	NA
Mrot11588	Mrot11588	-0.288006	5.59049	-2.84711	0.0097378	0.0956424	-3.23409	GB49388	FBpp0080118	Sos-PA		NA	NA	NA
Mrot03033	Mrot03033	0.215645	5.66914	2.84496	0.00978498	0.0956424	-3.23667	GB55372	FBpp0301227	Rab30-PD		NA	NA	NA
Mrot08997	Mrot08997	0.150711	5.75227	2.84323	0.00982295	0.0956424	-3.26493	GB44068	FBpp0070415	bcn92-PA		NA	NA	NA
Mrot00385	Mrot00385	-0.305458	5.75774	-2.84214	0.00984717	0.0956424	-3.27613	GB44184	FBpp0292309	Sac1-PB		NA	NA	NA
Mrot05857	Mrot05857	-0.152803	6.10792	-2.84173	0.00985622	0.0956424	-3.33113	GB51561	FBpp0112453	CG17168-PA		0	1	0
Mrot04662	Mrot04662	0.210061	6.32288	2.84669	0.00974706	0.0956424	-3.3408	GB41598	FBpp0086115	Bap55-PA		0	1	0
Mrot10223	Mrot10223	0.268589	7.12697	2.84965	0.00968254	0.0956424	-3.40604	GB43549	FBpp0292987	Nrt-PC		NA	NA	NA
Mrot01631	Mrot01631	0.18032	11.7477	2.84516	0.00978054	0.0956424	-3.42182	GB54354	LOW_SIMILARITY	NA		NA	NA	NA
Mrot09248	Mrot09248	0.125874	7.18892	2.84242	0.00984099	0.0956424	-3.42449	GB54956	FBpp0074822	Aut1-PA		NA	NA	NA
Mrot05951	Mrot05951	0.225218	7.58973	2.84358	0.00981523	0.0956424	-3.43328	GB49535	FBpp0289607	CaMKII-PI		NA	NA	NA
Mrot13128	Mrot13128	0.183555	8.15192	2.84282	0.00983214	0.0956424	-3.4361	GB54244	FBpp0075561	CG10083-PA		NA	NA	NA
Mrot06053	Mrot06053	-0.899776	1.94791	-2.83801	0.00993861	0.0957759	-2.6152	GB53833	FBpp0113073	Glut4EF-PC		NA	NA	NA
Mrot12354	Mrot12354	-3.81837	2.95003	-2.83991	0.00989639	0.0957759	-2.65316	GB43302	FBpp0306424	BM-40-SPARC-PB		1	0	1
Mrot05455	Mrot05455	-4.02444	0.217179	-2.83791	0.00994097	0.0957759	-2.70534	GB52876	FBpp0078602	CG12581-PA		NA	NA	NA
Mrot09384	Mrot09384	-0.265286	4.88838	-2.83848	0.00992831	0.0957759	-3.10195	GB40780	FBpp0084689	Noa36-PA		0	1	0
Mrot04302	Mrot04302	-0.401866	6.08388	-2.83935	0.00990899	0.0957759	-3.32972	GB42969	FBpp0073555	MFS10-PA		NA	NA	NA
Mrot08065	Mrot08065	-4.06501	0.18777	-2.8371	0.00995906	0.0958386	-2.70478	GB43716	FBpp0082070	Cyp9f2-PA		1	0	0
Mrot05527	Mrot05527	0.152265	7.17204	2.83538	0.00999742	0.096096	-3.43875	GB51414	FBpp0071600	Rae1-PA		0	1	0
Mrot05615	Mrot05615	-3.79527	2.27003	-2.83297	0.0100515	0.0963923	-2.60475	GB42534	FBpp0306041	CG17698-PD		NA	NA	NA
Mrot12035	Mrot12035	0.249601	6.10829	2.83336	0.0100427	0.0963923	-3.3407	GB46208	LOW_SIMILARITY	NA		0	1	0
Mrot13313	Mrot13313	-0.961357	0.521563	-2.83137	0.0100877	0.0964037	-2.62377	GB43035	FBpp0070178	CG3690-PA		NA	NA	NA
Mrot07691	Mrot07691	0.21311	6.27485	2.83088	0.0100987	0.0964037	-3.36696	GB53604	FBpp0072164	spag-PA		NA	NA	NA
Mrot05849	Mrot05849	0.141782	8.90475	2.83032	0.0101114	0.0964037	-3.46019	GB55012	FBpp0305354	Dp-PC		NA	NA	NA
Mrot07583	Mrot07583	0.137508	8.75119	2.83017	0.010115	0.0964037	-3.46088	GB47043	FBpp0085737	SdhA-PA		NA	NA	NA
Mrot12782	Mrot12782	0.164281	7.78131	2.83013	0.0101157	0.0964037	-3.46373	GB49859	FBpp0087735	CG8232-PA		0	1	0
Mrot10565	Mrot10565	0.222273	7.94076	2.82983	0.0101226	0.0964037	-3.4641	GB44688	FBpp0304488	CdGAPr-PD		NA	NA	NA
Mrot00178	Mrot00178	0.333343	5.08219	2.82751	0.0101752	0.0967935	-3.15119	GB43218	LOW_SIMILARITY	NA		NA	NA	NA
Mrot05722	Mrot05722	0.207195	9.1084	2.82669	0.010194	0.0968604	-3.46731	GB48949	FBpp0076408	msk-PA		NA	NA	NA
Mrot07509	Mrot07509	0.21422	8.10143	2.82551	0.0102209	0.097005	-3.47297	GB43892	FBpp0081045	CG8665-PA		NA	NA	NA
Mrot11363	Mrot11363	-0.254646	6.70656	-2.82497	0.0102334	0.0970125	-3.43629	GB43638	FBpp0086817	drk-PD		0	1	0
Mrot09105	Mrot09105	-1.12397	0.26694	-2.82367	0.0102633	0.0971384	-2.66304	GB40857	FBpp0306848	Mmp2-PC		0	0	1
Mrot00269	Mrot00269	0.294896	4.38869	2.82312	0.0102759	0.0971384	-3.02084	GB43235	LOW_SIMILARITY	NA		NA	NA	NA
Mrot06359	Mrot06359	-0.349517	4.29639	-2.82286	0.0102819	0.0971384	-3.02233	GB50680	FBpp0078636	CG3792-PA		NA	NA	NA
Mrot05166	Mrot05166	-0.350311	8.19465	-2.82213	0.0102987	0.0971857	-3.47935	GB53550	FBpp0074502	CG14207-PA		NA	NA	NA
Mrot02027	Mrot02027	0.317235	2.95904	2.81975	0.0103537	0.0973794	-2.76329	GB49309	LOW_SIMILARITY	NA		NA	NA	NA
Mrot07690	Mrot07690	0.375408	3.88302	2.81819	0.0103898	0.0973794	-2.90967	GB53603	FBpp0082383	CG3259-PA		NA	NA	NA
Mrot10178	Mrot10178	0.354515	5.84418	2.81881	0.0103755	0.0973794	-3.32563	GB47614	FBpp0288882	CG42268-PF		0	0	1
Mrot11593	Mrot11593	0.276364	6.006	2.81847	0.0103834	0.0973794	-3.35739	GB49390	FBpp0292592	l(1)G0232-PH		NA	NA	NA
Mrot13216	Mrot13216	-0.170803	6.33073	-2.81868	0.0103784	0.0973794	-3.40782	GB53339	FBpp0083022	CG7146-PA		0	1	0
Mrot08458	Mrot08458	0.316921	6.99897	2.81878	0.0103762	0.0973794	-3.46306	GB44949	FBpp0078369	CG1239-PA		NA	NA	NA
Mrot11377	Mrot11377	0.222089	6.93882	2.81621	0.010436	0.0975909	-3.4663	GB54220	FBpp0112072	nudE-PC		NA	NA	NA
Mrot10190	Mrot10190	-0.403412	8.50995	-2.8164	0.0104317	0.0975909	-3.49037	GB41150	FBpp0303531	RpS2-PB		0	0	1
Mrot08852	Mrot08852	-3.23482	-1.4555	-2.81553	0.0104519	0.09763	-3.0123	GB53927	FBpp0304014	CG13282-PB		1	0	0
Mrot10631	Mrot10631	-0.251524	5.66966	-2.81404	0.0104867	0.0978445	-3.31565	GB52568	FBpp0071193	CG1785-PA		NA	NA	NA
Mrot00655	Mrot00655	-0.35217	3.67406	-2.81077	0.0105638	0.0983934	-2.92073	GB54681	FBpp0072674	CG2021-PA		NA	NA	NA
Mrot06316	Mrot06316	-0.381524	5.68141	-2.81053	0.0105693	0.0983934	-3.32509	GB54731	FBpp0076513	CG14838-PA		NA	NA	NA
Mrot07742	Mrot07742	-0.203545	8.05252	-2.80996	0.0105829	0.0984093	-3.50576	GB40808	LOW_SIMILARITY	NA		NA	NA	NA
Mrot06954	Mrot06954	-0.839742	3.33805	-2.80844	0.0106189	0.0984692	-2.85829	GB42180	FBpp0305553	klu-PC		NA	NA	NA
Mrot03165	Mrot03165	-2.40553	-2.19367	-2.8072	0.0106484	0.0984692	-3.16203	GB41246	FBpp0076125	CG16711-PB		NA	NA	NA
Mrot09076	Mrot09076	1.50011	-1.951	2.80499	0.0107012	0.0984692	-3.19111	GB40740	FBpp0300627	cngl-PD		NA	NA	NA
Mrot11742	Mrot11742	-0.425531	5.32086	-2.80369	0.0107321	0.0984692	-3.2724	GB52997	FBpp0293022	CG42863-PB		NA	NA	NA
Mrot05684	Mrot05684	-0.2763	5.56118	-2.80533	0.0106929	0.0984692	-3.3098	GB40365	FBpp0085616	CG9143-PA		NA	NA	NA
Mrot12046	Mrot12046	0.19601	6.03243	2.80467	0.0107089	0.0984692	-3.38879	GB46167	FBpp0075071	l(3)73Ah-PA		0	1	0
Mrot04775	Mrot04775	0.184699	6.08921	2.80691	0.0106554	0.0984692	-3.39496	GB49040	FBpp0307014	dgt1-PB		0	1	0
Mrot00815	Mrot00815	-1.29983	6.31493	-2.80526	0.0106948	0.0984692	-3.42187	NA	NA	NA		NA	NA	NA
Mrot03576	Mrot03576	-0.262883	6.39061	-2.80908	0.0106037	0.0984692	-3.43823	GB48825	FBpp0082601	CG5205-PA		NA	NA	NA
Mrot13088	Mrot13088	0.188216	7.21473	2.80564	0.0106855	0.0984692	-3.50229	GB52507	FBpp0074970	Edc3-PB		NA	NA	NA
Mrot06514	Mrot06514	0.160414	7.32793	2.80766	0.0106374	0.0984692	-3.5033	GB53849	FBpp0073310	dsh-PA		0	1	0
Mrot10145	Mrot10145	-0.291862	8.14948	-2.80381	0.0107293	0.0984692	-3.51819	GB50958	FBpp0305416	Nc73EF-PJ		NA	NA	NA
Mrot01207	Mrot01207	-3.28265	-0.583993	-2.79473	0.0109491	0.0987084	-2.86215	GB42616	FBpp0071192	Hexo2-PA		NA	NA	NA
Mrot05122	Mrot05122	0.194317	4.43183	2.79931	0.0108378	0.0987084	-3.08023	GB42366	FBpp0070952	CG3224-PA		0	1	0
Mrot12102	Mrot12102	-0.843616	4.71517	-2.79499	0.0109428	0.0987084	-3.16389	GB51807	FBpp0089045	PhKgamma-PB		NA	NA	NA
Mrot01440	Mrot01440	-0.220217	4.81824	-2.8012	0.0107921	0.0987084	-3.16462	GB47748	LOW_SIMILARITY	NA		NA	NA	NA
Mrot06673	Mrot06673	0.317477	4.93258	2.79914	0.0108418	0.0987084	-3.1736	GB47177	FBpp0112117	CG7878-PA		NA	NA	NA
Mrot09702	Mrot09702	0.220607	5.06586	2.79583	0.0109222	0.0987084	-3.22574	GB55071	FBpp0292148	CG5961-PB		0	1	0
Mrot12400	Mrot12400	-2.42898	-2.66167	-2.79633	0.0109102	0.0987084	-3.24635	GB40234	FBpp0297718	CG9626-PC		NA	NA	NA
Mrot00900	Mrot00900	0.460333	5.22094	2.79509	0.0109403	0.0987084	-3.25378	GB53688	FBpp0304333	ham-PD		NA	NA	NA
Mrot04022	Mrot04022	-2.10995	-2.90217	-2.79616	0.0109141	0.0987084	-3.28388	GB48698	FBpp0271912	Tsp39D-PB		NA	NA	NA
Mrot04926	Mrot04926	-0.337964	5.36113	-2.79567	0.0109262	0.0987084	-3.29075	GB45865	FBpp0076155	CG3408-PA		NA	NA	NA
Mrot04774	Mrot04774	0.204338	5.48329	2.79909	0.010843	0.0987084	-3.30416	GB49025	FBpp0303835	foi-PC		NA	NA	NA
Mrot06986	Mrot06986	-0.187435	5.74457	-2.7976	0.0108792	0.0987084	-3.36325	GB42417	FBpp0072896	CG32280-PC		NA	NA	NA
Mrot11552	Mrot11552	0.157215	6.82248	2.80068	0.0108047	0.0987084	-3.49152	GB51913	FBpp0303030	CG5757-PB		NA	NA	NA
Mrot04955	Mrot04955	0.233591	7.02973	2.80083	0.010801	0.0987084	-3.50403	GB45881	FBpp0288890	CG42271-PC		NA	NA	NA
Mrot13282	Mrot13282	0.189814	11.1064	2.7965	0.0109059	0.0987084	-3.52553	GB45495	FBpp0305095	Hsp83-PB		NA	NA	NA
Mrot03219	Mrot03219	0.283445	7.60842	2.79878	0.0108506	0.0987084	-3.52627	GB50885	LOW_SIMILARITY	NA		NA	NA	NA
Mrot09064	Mrot09064	-3.15196	-1.52935	-2.79407	0.0109654	0.098748	-3.04157	GB53013	FBpp0077115	CG16857-PA		NA	NA	NA
Mrot03971	Mrot03971	-2.53831	-0.17976	-2.78813	0.0111115	0.0989958	-2.788	GB55395	FBpp0112958	Tsp5D-PB		NA	NA	NA
Mrot03205	Mrot03205	-0.541436	3.8372	-2.78993	0.0110671	0.0989958	-2.98988	GB45417	FBpp0079101	Tep3-PA		NA	NA	NA
Mrot03163	Mrot03163	0.316377	4.43766	2.78856	0.0111009	0.0989958	-3.10331	NA	NA	NA		NA	NA	NA
Mrot09709	Mrot09709	-3.52148	6.20658	-2.79161	0.0110258	0.0989958	-3.31922	GB51781	LOW_SIMILARITY	NA		0	1	0
Mrot08625	Mrot08625	-0.192527	6.45729	-2.79036	0.0110565	0.0989958	-3.4848	GB41450	FBpp0306699	bon-PD		0	1	0
Mrot05732	Mrot05732	0.214269	6.79885	2.78774	0.0111214	0.0989958	-3.51624	GB48933	FBpp0078561	lost-PA		NA	NA	NA
Mrot07477	Mrot07477	0.160194	6.97794	2.78774	0.0111212	0.0989958	-3.52813	GB41141	FBpp0289662	CG14411-PD		0	1	0
Mrot06358	Mrot06358	-0.330026	7.19392	-2.78892	0.0110919	0.0989958	-3.53935	GB50683	FBpp0292061	CG6621-PB		NA	NA	NA
Mrot09550	Mrot09550	0.24982	9.27193	2.79134	0.0110323	0.0989958	-3.54128	GB44802	FBpp0075992	simj-PA		NA	NA	NA
Mrot05510	Mrot05510	0.213174	9.48044	2.78767	0.0111229	0.0989958	-3.54817	GB53788	FBpp0292592	l(1)G0232-PH		NA	NA	NA
Mrot06783	Mrot06783	0.246768	8.13747	2.78761	0.0111245	0.0989958	-3.55274	GB48750	FBpp0077715	ebi-PA		0	1	0
Mrot12362	Mrot12362	0.288747	4.24924	2.78637	0.0111553	0.0991636	-3.07148	GB40412	FBpp0304806	CG31475-PB		NA	NA	NA
Mrot01603	Mrot01603	-0.710526	1.083	-2.78558	0.0111751	0.0992327	-2.67758	NA	NA	NA		NA	NA	NA
Mrot12525	Mrot12525	-4.62081	-1.29402	-2.78448	0.0112024	0.0992627	-3.07052	GB52841	LOW_SIMILARITY	NA		NA	NA	NA
Mrot03755	Mrot03755	-0.165239	7.30928	-2.78488	0.0111923	0.0992627	-3.55168	GB48117	FBpp0076803	Ubp64E-PB		NA	NA	NA
Mrot07488	Mrot07488	-3.31592	-1.06812	-2.77968	0.011323	0.0993322	-2.99301	GB43823	FBpp0072073	PebIII-PA		NA	NA	NA
Mrot05823	Mrot05823	-0.246079	4.17036	-2.77992	0.0113168	0.0993322	-3.0759	GB54978	FBpp0288705	Las-PC		0	1	0
Mrot09039	Mrot09039	-0.532518	4.3846	-2.77891	0.0113423	0.0993322	-3.1333	GB52978	FBpp0304616	CG11490-PC		NA	NA	NA
Mrot11018	Mrot11018	-0.347639	4.43335	-2.77967	0.0113233	0.0993322	-3.13464	GB50815	FBpp0088360	mRpL13-PA		0	1	0
Mrot03135	Mrot03135	-1.65315	5.87458	-2.77913	0.0113368	0.0993322	-3.40034	GB50763	FBpp0306194	Vdup1-PE		NA	NA	NA
Mrot02588	Mrot02588	0.194438	6.06711	2.77932	0.0113319	0.0993322	-3.44831	GB41875	FBpp0081737	CG6325-PA		0	1	0
Mrot07947	Mrot07947	-0.170722	6.75602	-2.77975	0.0113213	0.0993322	-3.53384	GB42032	FBpp0113009	Psn-PC		NA	NA	NA
Mrot01098	Mrot01098	0.181289	7.11764	2.78296	0.0112404	0.0993322	-3.54628	GB42694	FBpp0081592	AP-47-PA		0	1	0
Mrot03687	Mrot03687	0.152415	7.18604	2.78037	0.0113055	0.0993322	-3.5547	GB42450	FBpp0291733	mim-PE		NA	NA	NA
Mrot12091	Mrot12091	0.193793	8.01667	2.78257	0.0112502	0.0993322	-3.56381	GB50190	FBpp0291996	wfs1-PC		NA	NA	NA
Mrot09978	Mrot09978	0.264862	7.77768	2.78052	0.0113018	0.0993322	-3.56781	GB51041	FBpp0304861	CG43867-PA		1	0	0
Mrot05421	Mrot05421	-0.589907	0.888484	-2.77639	0.0114062	0.0993658	-2.70018	GB40339	FBpp0290579	CG6279-PB		NA	NA	NA
Mrot09418	Mrot09418	-0.516101	3.00231	-2.77767	0.0113738	0.0993658	-2.86994	GB40928	FBpp0113114	abba-PC		NA	NA	NA
Mrot10991	Mrot10991	-2.08083	3.79567	-2.77765	0.0113743	0.0993658	-2.98657	GB43138	FBpp0300539	sdt-PK		NA	NA	NA
Mrot09988	Mrot09988	0.184047	4.84748	2.77656	0.0114018	0.0993658	-3.20886	GB52648	FBpp0076849	membrin-PA		0	1	0
Mrot06537	Mrot06537	0.259617	5.81964	2.77691	0.011393	0.0993658	-3.40692	GB40107	LOW_SIMILARITY	NA		NA	NA	NA
Mrot05634	Mrot05634	-0.293723	3.95555	-2.77569	0.0114241	0.0994169	-3.03773	GB40363	FBpp0305725	frtz-PD		NA	NA	NA
Mrot00404	Mrot00404	-2.33564	-0.404253	-2.77414	0.0114634	0.09955	-2.84036	GB44198	FBpp0087438	Ndg-PA		NA	NA	NA
Mrot08440	Mrot08440	0.17992	5.57161	2.77448	0.0114548	0.09955	-3.36949	GB44970	FBpp0070180	CG3703-PA		NA	NA	NA
Mrot06843	Mrot06843	0.118651	5.67557	2.77323	0.0114867	0.099648	-3.39011	GB40984	FBpp0073090	TfIIEbeta-PA		NA	NA	NA
Mrot13332	Mrot13332	-2.70862	0.131926	-2.77243	0.0115074	0.0997226	-2.78273	NA	NA	NA		NA	NA	NA
Mrot04312	Mrot04312	-0.217695	6.59573	-2.77185	0.0115222	0.0997463	-3.53612	GB46332	FBpp0111743	skd-PE		NA	NA	NA
Mrot01774	Mrot01774	-0.203757	5.79249	-2.77016	0.0115656	0.100017	-3.43286	GB51360	FBpp0072077	IntS1-PA		NA	NA	NA
Mrot10338	Mrot10338	-0.293548	3.38491	-2.76759	0.011632	0.100455	-2.946	GB51433	FBpp0070565	CG14270-PA		NA	NA	NA
Mrot09030	Mrot09030	-0.373826	7.90753	-2.76726	0.0116405	0.100455	-3.59565	GB44104	FBpp0083214	Vha13-PA		NA	NA	NA
Mrot10343	Mrot10343	-2.25936	2.25254	-2.76641	0.0116626	0.100541	-2.76709	GB50700	FBpp0088211	CG31999-PA		NA	NA	NA
Mrot04524	Mrot04524	-0.71195	0.025448	-2.76493	0.011701	0.100663	-2.78726	GB54127	FBpp0072079	sei-PB		NA	NA	NA
Mrot01863	Mrot01863	0.249101	6.67828	2.76538	0.0116893	0.100663	-3.552	GB43159	FBpp0073100	CG15011-PA		NA	NA	NA
Mrot02112	Mrot02112	-0.59616	1.34504	-2.76407	0.0117235	0.100751	-2.7184	GB44086	FBpp0086454	CG8214-PA		0	1	0
Mrot08109	Mrot08109	-3.1473	0.584916	-2.76326	0.0117447	0.100827	-2.75483	GB50525	FBpp0293258	CG6040-PB		NA	NA	NA
Mrot02522	Mrot02522	0.224034	9.09391	2.7628	0.0117566	0.100827	-3.60165	GB40386	FBpp0291071	Indy-PD		NA	NA	NA
Mrot11331	Mrot11331	0.185404	4.90836	2.76022	0.0118243	0.101093	-3.26355	GB40870	LOW_SIMILARITY	NA		NA	NA	NA
Mrot07023	Mrot07023	0.285303	5.60584	2.76075	0.0118102	0.101093	-3.39956	GB50063	FBpp0084724	CG1523-PA		1	0	0
Mrot02678	Mrot02678	0.320927	6.87915	2.76059	0.0118146	0.101093	-3.57829	GB52047	FBpp0074577	vfl-PA		0	1	0
Mrot06169	Mrot06169	-0.337362	7.25328	-2.75928	0.0118491	0.101096	-3.60361	GB48204	FBpp0079165	Mcr-PA		NA	NA	NA
Mrot11858	Mrot11858	0.28579	8.40798	2.7593	0.0118484	0.101096	-3.6109	GB55142	FBpp0076452	RecQ4-PA		NA	NA	NA
Mrot05027	Mrot05027	0.378296	2.99268	2.75792	0.0118848	0.101296	-2.88699	GB40087	LOW_SIMILARITY	NA		NA	NA	NA
Mrot12874	Mrot12874	-3.93921	2.08862	-2.75646	0.0119235	0.101313	-2.7393	GB40007	FBpp0292447	Msp-300-PD		NA	NA	NA
Mrot12655	Mrot12655	-1.26781	0.65806	-2.75712	0.011906	0.101313	-2.74072	GB43915	LOW_SIMILARITY	NA		0	1	0
Mrot06535	Mrot06535	0.250309	6.90807	2.75675	0.0119158	0.101313	-3.58925	GB40106	FBpp0077447	Eogt-PA		NA	NA	NA
Mrot12879	Mrot12879	0.209109	6.77211	2.756	0.0119357	0.101313	-3.58195	GB43828	FBpp0088569	TBPH-PA		NA	NA	NA
Mrot06879	Mrot06879	-2.24887	-2.03117	-2.75477	0.0119685	0.101315	-3.19929	NA	NA	NA		NA	NA	NA
Mrot01831	Mrot01831	0.207285	8.10245	2.75541	0.0119513	0.101315	-3.62023	GB44873	FBpp0079093	CG5149-PA		NA	NA	NA
Mrot11214	Mrot11214	0.213969	7.99434	2.75461	0.0119727	0.101315	-3.62237	GB45490	FBpp0076784	Bj1-PC		NA	NA	NA
Mrot02237	Mrot02237	0.405272	2.90864	2.75088	0.0120723	0.102053	-2.882	GB52348	FBpp0071505	Pu-PB		NA	NA	NA
Mrot09242	Mrot09242	-0.195498	4.97213	-2.75034	0.0120868	0.102071	-3.30544	GB53945	FBpp0078343	Rheb-PB		0	1	0
Mrot04576	Mrot04576	-2.82944	0.856812	-2.74818	0.012145	0.102229	-2.75354	GB41695	FBpp0085097	Sox100B-PA		NA	NA	NA
Mrot01084	Mrot01084	-2.21418	-1.56894	-2.74756	0.0121617	0.102229	-3.10114	GB42688	FBpp0110110	CG34115-PA		NA	NA	NA
Mrot11267	Mrot11267	-0.424406	4.32025	-2.74746	0.0121645	0.102229	-3.1696	GB50745	FBpp0072854	Sk2-PA		NA	NA	NA
Mrot02537	Mrot02537	0.224503	5.86254	2.74854	0.0121351	0.102229	-3.47708	GB41896	LOW_SIMILARITY	NA		NA	NA	NA
Mrot05576	Mrot05576	0.150517	6.55304	2.74736	0.0121672	0.102229	-3.57902	GB46245	LOW_SIMILARITY	NA		0	1	0
Mrot08284	Mrot08284	-4.08547	3.40767	-2.74597	0.0122048	0.102419	-2.88667	GB55186	FBpp0073760	CG9413-PA		1	0	0
Mrot06115	Mrot06115	-0.945346	-0.939697	-2.74561	0.0122145	0.102419	-2.96273	GB53668	FBpp0077726	CG2789-PA		NA	NA	NA
Mrot03835	Mrot03835	-0.474418	5.03477	-2.74378	0.0122641	0.10242	-3.34179	GB42142	FBpp0293169	ftz-f1-PC		NA	NA	NA
Mrot10381	Mrot10381	-0.610874	5.14117	-2.74423	0.0122519	0.10242	-3.36019	GB44541	FBpp0081330	DppIII-PB		NA	NA	NA
Mrot06356	Mrot06356	0.186662	8.68739	2.74426	0.012251	0.10242	-3.64137	GB50668	LOW_SIMILARITY	NA		NA	NA	NA
Mrot00187	Mrot00187	0.175257	8.17354	2.74442	0.0122468	0.10242	-3.64289	GB45044	FBpp0304755	CG2950-PG		NA	NA	NA
Mrot07215	Mrot07215	-0.353402	4.29527	-2.74256	0.0122975	0.102445	-3.18145	GB42722	FBpp0079327	CG13390-PA		NA	NA	NA
Mrot04789	Mrot04789	0.206722	6.86752	2.74223	0.0123065	0.102445	-3.61663	GB49020	FBpp0077946	Sin-PA		NA	NA	NA
Mrot10555	Mrot10555	0.230499	8.64864	2.74198	0.0123133	0.102445	-3.64625	GB44661	FBpp0288915	corn-PB		NA	NA	NA
Mrot10927	Mrot10927	0.143758	8.3691	2.7414	0.012329	0.102445	-3.64826	GB45015	FBpp0080867	nesd-PA		NA	NA	NA
Mrot11634	Mrot11634	0.151206	7.81576	2.74153	0.0123257	0.102445	-3.64984	GB54210	FBpp0301616	Zyx-PH		NA	NA	NA
Mrot10942	Mrot10942	-3.24831	1.86974	-2.74016	0.0123632	0.102625	-2.76675	GB45145	FBpp0088884	vari-PD		1	0	0
Mrot05791	Mrot05791	-0.677751	3.6793	-2.73954	0.0123802	0.102656	-3.0655	NA	NA	NA		NA	NA	NA
Mrot10353	Mrot10353	-0.299147	5.57959	-2.73912	0.0123916	0.102656	-3.45792	GB42918	FBpp0074034	Nipsnap-PC		0	1	0
Mrot07395	Mrot07395	0.256766	4.93781	2.73766	0.0124319	0.102886	-3.32064	GB51517	FBpp0293524	CG11357-PD		NA	NA	NA
Mrot13222	Mrot13222	-0.484038	2.67872	-2.73543	0.0124936	0.102985	-2.90152	GB42676	FBpp0086984	CG8768-PA		NA	NA	NA
Mrot05456	Mrot05456	-3.99612	-0.700045	-2.73625	0.0124709	0.102985	-2.99168	GB52875	FBpp0307041	CG12075-PE		NA	NA	NA
Mrot11969	Mrot11969	-0.246887	5.42861	-2.73544	0.0124931	0.102985	-3.42932	GB50594	FBpp0079949	CG6388-PA		NA	NA	NA
Mrot02861	Mrot02861	0.21181	9.10236	2.73558	0.0124892	0.102985	-3.65842	GB55496	FBpp0084738	CG11876-PD		NA	NA	NA
Mrot05968	Mrot05968	-0.484654	2.2536	-2.73266	0.0125705	0.103049	-2.84543	GB53082	FBpp0083768	CG13827-PA		NA	NA	NA
Mrot08345	Mrot08345	-3.16097	2.91494	-2.73049	0.0126312	0.103049	-2.88665	GB42326	FBpp0082210	CG32473-PA		NA	NA	NA
Mrot11132	Mrot11132	-2.35329	-0.512446	-2.73244	0.0125766	0.103049	-2.91296	GB55264	LOW_SIMILARITY	NA		NA	NA	NA
Mrot12599	Mrot12599	-0.449711	2.90832	-2.73122	0.0126107	0.103049	-2.93633	GB48996	FBpp0113056	Art7-PB		0	1	0
Mrot07229	Mrot07229	-0.265209	3.10176	-2.73388	0.0125365	0.103049	-2.96429	GB42785	FBpp0084899	Vps16B-PA		NA	NA	NA
Mrot01629	Mrot01629	-1.4331	-1.0378	-2.7313	0.0126085	0.103049	-3.00155	GB54358	LOW_SIMILARITY	NA		0	0	1
Mrot02492	Mrot02492	1.21237	-1.14463	2.72983	0.0126495	0.103049	-3.09751	GB40472	LOW_SIMILARITY	NA		NA	NA	NA
Mrot01627	Mrot01627	-1.74098	-1.87784	-2.72965	0.0126546	0.103049	-3.18408	GB54361	FBpp0087835	mtt-PC		NA	NA	NA
Mrot13129	Mrot13129	-0.82714	4.34962	-2.72635	0.0127476	0.103049	-3.23423	GB54243	FBpp0085612	CG11200-PA		NA	NA	NA
Mrot06228	Mrot06228	-2.89777	-2.33478	-2.72912	0.0126695	0.103049	-3.25991	GB40666	LOW_SIMILARITY	NA		0	1	0
Mrot06288	Mrot06288	-0.468756	4.74974	-2.73249	0.0125752	0.103049	-3.29631	GB54758	FBpp0303326	CG7568-PD		NA	NA	NA
Mrot09378	Mrot09378	-0.418955	4.90639	-2.7318	0.0125944	0.103049	-3.33506	GB41982	FBpp0297150	Scm-PB		NA	NA	NA
Mrot06186	Mrot06186	0.137531	5.02205	2.72685	0.0127334	0.103049	-3.3552	GB45678	FBpp0087913	CG1882-PB		NA	NA	NA
Mrot05799	Mrot05799	-0.60449	5.16693	-2.73082	0.0126219	0.103049	-3.39525	GB49259	FBpp0292605	Ucp4A-PB		NA	NA	NA
Mrot12132	Mrot12132	-0.196743	5.3063	-2.73188	0.0125923	0.103049	-3.41518	GB53177	FBpp0070181	CG3704-PA		NA	NA	NA
Mrot07720	Mrot07720	-0.18642	5.4652	-2.72818	0.012696	0.103049	-3.45266	GB42024	FBpp0084662	CG12413-PA		NA	NA	NA
Mrot07266	Mrot07266	0.347571	5.95434	2.72737	0.0127187	0.103049	-3.53292	GB49373	FBpp0290189	CdGAPr-PC		1	0	0
Mrot12633	Mrot12633	0.152822	6.24775	2.72629	0.0127492	0.103049	-3.58239	GB46061	FBpp0072239	CG4806-PA		NA	NA	NA
Mrot08741	Mrot08741	0.277673	7.28319	2.72625	0.0127503	0.103049	-3.67095	GB54424	LOW_SIMILARITY	NA		0	1	0
Mrot03121	Mrot03121	0.595524	9.22376	2.72769	0.0127097	0.103049	-3.67444	GB45910	FBpp0072009	l(2)efl-PA		0	0	1
Mrot02948	Mrot02948	-0.374289	2.04018	-2.72284	0.012847	0.103125	-2.83921	GB55441	FBpp0086986	CG30053-PA		NA	NA	NA
Mrot05822	Mrot05822	-0.512682	2.11933	-2.72313	0.0128388	0.103125	-2.84479	GB54977	FBpp0111321	CG34213-PA		0	0	1
Mrot12467	Mrot12467	-0.684481	-0.23787	-2.72359	0.0128256	0.103125	-2.89411	GB44339	FBpp0091115	His2B:CG33870-PA		0	1	0
Mrot02716	Mrot02716	-0.288459	3.94406	-2.72439	0.0128031	0.103125	-3.14721	GB52118	FBpp0081735	CG6345-PA		0	1	0
Mrot12197	Mrot12197	0.309988	5.7452	2.72533	0.0127763	0.103125	-3.50319	NA	NA	NA		NA	NA	NA
Mrot02800	Mrot02800	0.21489	5.80226	2.72384	0.0128187	0.103125	-3.51352	GB52904	FBpp0084131	Hr96-PA		NA	NA	NA
Mrot04130	Mrot04130	0.149838	7.11736	2.724	0.0128139	0.103125	-3.67018	GB49841	FBpp0082581	Cp190-PB		0	1	0
Mrot05170	Mrot05170	0.285075	9.20709	2.72208	0.0128686	0.103198	-3.68618	GB46019	FBpp0290399	larp-PE		NA	NA	NA
Mrot08123	Mrot08123	0.951829	-0.79469	2.72144	0.0128868	0.103244	-2.99866	GB51696	FBpp0088363	Lsp2-PA		NA	NA	NA
Mrot03026	Mrot03026	0.273911	6.73838	2.72088	0.012903	0.103274	-3.64922	NA	NA	NA		NA	NA	NA
Mrot11144	Mrot11144	-1.48428	2.05137	-2.71945	0.0129437	0.103312	-2.84464	NA	NA	NA		NA	NA	NA
Mrot10581	Mrot10581	-0.582649	3.16596	-2.71938	0.0129459	0.103312	-3.00612	GB44681	FBpp0083908	CG13601-PA		NA	NA	NA
Mrot08172	Mrot08172	-0.425151	4.72368	-2.71897	0.0129576	0.103312	-3.31425	GB46657	FBpp0292326	Galk-PD		NA	NA	NA
Mrot09150	Mrot09150	-0.81729	7.53804	-2.7194	0.0129454	0.103312	-3.68976	GB43444	LOW_SIMILARITY	NA		0	1	0
Mrot09156	Mrot09156	-0.961974	0.405893	-2.71671	0.0130225	0.103446	-2.82374	NA	NA	NA		NA	NA	NA
Mrot01628	Mrot01628	-3.36666	-0.226854	-2.71036	0.0132069	0.103446	-2.93015	GB54359	LOW_SIMILARITY	NA		0	0	1
Mrot12107	Mrot12107	-3.88621	3.20195	-2.71203	0.0131582	0.103446	-2.9306	NA	NA	NA		NA	NA	NA
Mrot06419	Mrot06419	-4.37788	-0.11362	-2.71599	0.0130432	0.103446	-2.94811	GB40157	FBpp0112997	CG10513-PB		NA	NA	NA
Mrot05926	Mrot05926	0.344085	2.89051	2.71053	0.0132019	0.103446	-2.96452	GB50435	FBpp0302740	CG12071-PC		NA	NA	NA
Mrot06483	Mrot06483	-3.18883	-0.720379	-2.71168	0.0131684	0.103446	-2.99411	GB48007	FBpp0085756	abba-PB		NA	NA	NA
Mrot02774	Mrot02774	0.343569	3.31788	2.71092	0.0131904	0.103446	-3.03833	GB50185	LOW_SIMILARITY	NA		NA	NA	NA
Mrot06150	Mrot06150	0.358071	3.47489	2.70871	0.013255	0.103446	-3.07155	GB44011	FBpp0083719	CG4813-PA		NA	NA	NA
Mrot06063	Mrot06063	-2.53311	-1.30796	-2.70805	0.0132745	0.103446	-3.10049	GB53815	FBpp0303370	Fili-PD		0	0	1
Mrot04311	Mrot04311	-0.909002	4.74607	-2.71151	0.0131733	0.103446	-3.34035	NA	NA	NA		NA	NA	NA
Mrot03570	Mrot03570	0.407738	4.84018	2.71255	0.0131429	0.103446	-3.34407	GB49696	FBpp0293386	Octbeta2R-PE		NA	NA	NA
Mrot11165	Mrot11165	0.177032	5.25733	2.71509	0.0130692	0.103446	-3.42648	GB42205	FBpp0084341	CG14543-PA		0	1	0
Mrot13030	Mrot13030	0.137239	5.55278	2.70827	0.0132679	0.103446	-3.50731	GB49285	FBpp0071250	CG17754-PD		NA	NA	NA
Mrot12555	Mrot12555	0.194665	5.60325	2.70884	0.0132514	0.103446	-3.51597	GB54184	LOW_SIMILARITY	NA		NA	NA	NA
Mrot03670	Mrot03670	-0.20347	6.13075	-2.71096	0.0131893	0.103446	-3.60778	GB44293	LOW_SIMILARITY	NA		NA	NA	NA
Mrot00124	Mrot00124	0.233021	6.1621	2.70883	0.0132515	0.103446	-3.6098	GB51064	FBpp0304253	hpo-PB		0	1	0
Mrot12426	Mrot12426	0.244085	6.2603	2.71122	0.0131818	0.103446	-3.61569	GB55364	FBpp0084791	Ptp99A-PA		NA	NA	NA
Mrot11487	Mrot11487	-0.174541	6.34721	-2.71604	0.0130418	0.103446	-3.62643	GB47102	FBpp0071045	p115-PA		NA	NA	NA
Mrot08331	Mrot08331	0.207795	6.31835	2.70855	0.0132597	0.103446	-3.62726	GB46409	FBpp0087957	CG30380-PA		NA	NA	NA
Mrot00800	Mrot00800	0.227186	6.93743	2.71646	0.0130299	0.103446	-3.67538	NA	NA	NA		NA	NA	NA
Mrot07741	Mrot07741	-1.17079	7.40639	-2.71303	0.0131291	0.103446	-3.69619	GB40771	FBpp0290455	CG8646-PB		NA	NA	NA
Mrot06131	Mrot06131	0.251657	7.38981	2.71242	0.0131469	0.103446	-3.7039	GB47014	FBpp0302982	SCAR-PE		1	0	0
Mrot01641	Mrot01641	0.142417	9.05252	2.7114	0.0131764	0.103446	-3.70883	GB54365	FBpp0112147	Rrp6-PB		NA	NA	NA
Mrot04460	Mrot04460	0.153245	9.26718	2.71068	0.0131975	0.103446	-3.70955	GB45761	FBpp0291566	Cctgamma-PD		0	1	0
Mrot00201	Mrot00201	-0.210389	6.04792	-2.70752	0.0132899	0.103469	-3.60394	GB47310	FBpp0074128	CG9132-PB		0	1	0
Mrot10311	Mrot10311	-1.19915	0.686121	-2.70651	0.0133197	0.103604	-2.82988	NA	NA	NA		NA	NA	NA
Mrot07397	Mrot07397	-3.79214	6.32348	-2.70531	0.0133552	0.103685	-3.49539	GB54970	FBpp0072311	Phk-3-PA		NA	NA	NA
Mrot02358	Mrot02358	-0.713647	5.46314	-2.70561	0.0133463	0.103685	-3.50306	GB50909	FBpp0111456	Pde11-PB		NA	NA	NA
Mrot05216	Mrot05216	-0.306435	9.32037	-2.70449	0.0133795	0.103775	-3.72201	GB46031	FBpp0085484	Vha16-1-PB		NA	NA	NA
Mrot00153	Mrot00153	-1.22868	-1.05594	-2.70342	0.0134109	0.103862	-3.03905	GB42167	FBpp0304546	CG34370-PH		NA	NA	NA
Mrot05950	Mrot05950	-0.145796	7.04906	-2.70326	0.0134157	0.103862	-3.71124	GB49598	FBpp0305603	Rsf1-PB		0	1	0
Mrot00669	Mrot00669	-0.162182	6.55324	-2.70261	0.013435	0.103914	-3.67697	GB54666	FBpp0086818	bbc-PB		NA	NA	NA
Mrot12407	Mrot12407	-3.55536	-0.879885	-2.69918	0.0135372	0.10448	-3.05559	GB55511	FBpp0307150	daw-PC		NA	NA	NA
Mrot11783	Mrot11783	0.171346	6.40916	2.69954	0.0135266	0.10448	-3.66281	GB44044	FBpp0077218	Che-13-PA		NA	NA	NA
Mrot05809	Mrot05809	0.234657	7.00518	2.69888	0.0135461	0.10448	-3.71379	GB51591	FBpp0083842	Hmgcr-PA		NA	NA	NA
Mrot09814	Mrot09814	-0.317576	3.73861	-2.6971	0.0135996	0.104635	-3.15615	GB48404	FBpp0080690	CG10470-PA		NA	NA	NA
Mrot08647	Mrot08647	0.209302	5.42014	2.69653	0.0136168	0.104635	-3.49807	GB48544	FBpp0079375	CG9586-PB		0	1	0
Mrot07309	Mrot07309	0.218849	7.37923	2.69696	0.0136038	0.104635	-3.73575	GB52056	FBpp0293680	Imp-PL		NA	NA	NA
Mrot04362	Mrot04362	0.166478	8.86505	2.69664	0.0136133	0.104635	-3.7399	GB44679	FBpp0078383	MTA1-like-PB		NA	NA	NA
Mrot02099	Mrot02099	0.152452	7.40093	2.6961	0.0136295	0.104636	-3.73817	NA	NA	NA		NA	NA	NA
Mrot06637	Mrot06637	0.674296	-0.0930801	2.69203	0.0137527	0.104893	-2.94177	NA	NA	NA		NA	NA	NA
Mrot12059	Mrot12059	-1.83526	4.57117	-2.69336	0.0137122	0.104893	-3.31805	GB54439	FBpp0297065	Sdc-PG		NA	NA	NA
Mrot11497	Mrot11497	-0.161186	5.61338	-2.69324	0.0137159	0.104893	-3.55531	GB51954	LOW_SIMILARITY	NA		NA	NA	NA
Mrot07320	Mrot07320	0.157428	6.98768	2.69303	0.0137224	0.104893	-3.72815	GB44557	FBpp0083248	CG10889-PA		0	1	0
Mrot03975	Mrot03975	0.159477	7.14093	2.69165	0.0137643	0.104893	-3.73815	GB55390	FBpp0077263	gkt-PA		NA	NA	NA
Mrot03196	Mrot03196	-0.383243	7.34793	-2.69227	0.0137453	0.104893	-3.74337	GB55746	FBpp0072566	Myo61F-PB		NA	NA	NA
Mrot04401	Mrot04401	0.119317	7.73182	2.69195	0.0137551	0.104893	-3.75244	GB44411	FBpp0306742	FBX011-PB		NA	NA	NA
Mrot10792	Mrot10792	-0.139498	7.77763	-2.69193	0.0137558	0.104893	-3.75285	GB46512	FBpp0075012	CG6512-PA		NA	NA	NA
Mrot11496	Mrot11496	0.142035	7.91815	2.69116	0.013779	0.104908	-3.75432	GB55022	FBpp0073304	CG1657-PA		0	1	0
Mrot01491	Mrot01491	-2.30756	0.965821	-2.68659	0.0139188	0.104911	-2.8506	NA	NA	NA		NA	NA	NA
Mrot03641	Mrot03641	-1.18937	0.645276	-2.68923	0.0138378	0.104911	-2.85779	NA	NA	NA		NA	NA	NA
Mrot10389	Mrot10389	-1.06066	0.567662	-2.68336	0.0140181	0.104911	-2.86547	GB44550	FBpp0288437	side-PB		NA	NA	NA
Mrot00828	Mrot00828	-0.726907	1.81278	-2.6874	0.0138939	0.104911	-2.88882	GB43702	FBpp0289481	CG42458-PA		NA	NA	NA
Mrot12047	Mrot12047	-3.69766	0.29557	-2.68711	0.0139028	0.104911	-2.90784	GB46165	FBpp0082972	htl-PC		NA	NA	NA
Mrot05798	Mrot05798	-0.868771	2.06894	-2.6854	0.0139552	0.104911	-2.91461	NA	NA	NA		NA	NA	NA
Mrot08469	Mrot08469	0.608879	3.44172	2.68263	0.0140408	0.104911	-3.09888	GB44942	FBpp0306667	Dms-PB		0	1	0
Mrot13126	Mrot13126	-0.261974	3.86027	-2.68501	0.0139672	0.104911	-3.21564	GB52625	FBpp0088656	pnt-PC		NA	NA	NA
Mrot11689	Mrot11689	-1.53399	4.24938	-2.68438	0.0139868	0.104911	-3.28747	GB54164	FBpp0307565	CG31145-PF		0	0	1
Mrot01560	Mrot01560	-2.64999	5.4749	-2.6829	0.0140324	0.104911	-3.47179	GB46700	LOW_SIMILARITY	NA		NA	NA	NA
Mrot12881	Mrot12881	-0.193113	5.44755	-2.68707	0.013904	0.104911	-3.53457	GB41148	FBpp0086107	Apc10-PA		NA	NA	NA
Mrot04134	Mrot04134	-0.157581	5.55218	-2.68784	0.0138803	0.104911	-3.55006	GB47226	FBpp0085719	CG7744-PA		NA	NA	NA
Mrot11117	Mrot11117	-0.392989	5.7468	-2.68699	0.0139064	0.104911	-3.59857	GB55283	FBpp0302959	Socs36E-PC		NA	NA	NA
Mrot12322	Mrot12322	0.246618	5.94435	2.68942	0.0138322	0.104911	-3.6129	GB47214	FBpp0080076	loqs-PB		NA	NA	NA
Mrot11226	Mrot11226	0.369464	6.22762	2.68206	0.0140583	0.104911	-3.67376	GB47402	FBpp0077068	CG3355-PA		NA	NA	NA
Mrot09251	Mrot09251	-0.217658	6.46963	-2.68535	0.0139568	0.104911	-3.70327	GB54973	FBpp0304685	CG3887-PC		0	0	1
Mrot13079	Mrot13079	0.328191	6.73213	2.68214	0.0140558	0.104911	-3.72715	NA	NA	NA		NA	NA	NA
Mrot10503	Mrot10503	-0.209995	6.71914	-2.68217	0.0140549	0.104911	-3.7347	GB46735	FBpp0292339	CG7414-PE		0	1	0
Mrot05719	Mrot05719	0.133937	7.24398	2.68644	0.0139234	0.104911	-3.7531	GB48925	FBpp0080319	l(2)35Df-PA		0	1	0
Mrot05440	Mrot05440	0.198668	8.13946	2.68786	0.0138796	0.104911	-3.76041	GB49680	FBpp0073493	LIMK1-PC		NA	NA	NA
Mrot13351	Mrot13351	-0.132122	7.80123	-2.68488	0.0139711	0.104911	-3.76744	GB50606	FBpp0088040	CG11107-PA		0	1	0
Mrot13144	Mrot13144	-0.15617	7.87109	-2.683	0.0140293	0.104911	-3.77127	GB51113	FBpp0074831	Ugt-PA		NA	NA	NA
Mrot01889	Mrot01889	0.186881	6.60715	2.68143	0.0140779	0.104963	-3.721	GB44836	FBpp0083066	fru-PA		NA	NA	NA
Mrot06731	Mrot06731	-1.8991	5.14288	-2.68057	0.0141047	0.104973	-3.46078	NA	NA	NA		NA	NA	NA
Mrot00656	Mrot00656	-0.159956	6.11353	-2.68066	0.014102	0.104973	-3.66807	GB54659	FBpp0074288	Taf8-PA		0	1	0
Mrot10141	Mrot10141	-1.5782	1.08193	-2.67891	0.0141563	0.105013	-2.86284	GB51095	FBpp0080935	phr6-4-PB		NA	NA	NA
Mrot11195	Mrot11195	0.158067	7.48414	2.67921	0.014147	0.105013	-3.77519	GB45508	FBpp0292595	br-PL		NA	NA	NA
Mrot12967	Mrot12967	0.17775	9.32418	2.67877	0.0141608	0.105013	-3.7753	GB44941	FBpp0305302	Elf-PB		NA	NA	NA
Mrot07157	Mrot07157	0.137397	7.47444	2.67895	0.014155	0.105013	-3.77567	GB42750	FBpp0077145	CG15439-PA		0	1	0
Mrot07922	Mrot07922	-0.501675	2.47695	-2.6779	0.0141879	0.10512	-2.98315	GB47845	FBpp0289395	nAcRalpha-80B-PC		1	0	0
Mrot07628	Mrot07628	-3.12193	-0.924141	-2.67507	0.0142765	0.105682	-3.07441	GB50295	LOW_SIMILARITY	NA		NA	NA	NA
Mrot06760	Mrot06760	-3.12456	2.21187	-2.67314	0.0143374	0.105841	-2.91969	GB45943	FBpp0078642	Cg25C-PA		NA	NA	NA
Mrot02127	Mrot02127	0.145199	5.89006	2.67277	0.0143491	0.105841	-3.64122	GB52988	FBpp0081282	Pbp95-PA		NA	NA	NA
Mrot03094	Mrot03094	0.195679	8.01327	2.67378	0.0143174	0.105841	-3.78999	GB41232	FBpp0080862	lok-PC		NA	NA	NA
Mrot09470	Mrot09470	0.134774	7.90622	2.67327	0.0143332	0.105841	-3.79131	GB54541	FBpp0079171	Spn28D-PA		NA	NA	NA
Mrot08769	Mrot08769	-2.29581	-1.95653	-2.67217	0.0143681	0.105886	-3.257	GB50013	FBpp0074713	CG9372-PA		NA	NA	NA
Mrot11464	Mrot11464	0.204507	6.73341	2.67171	0.0143826	0.105899	-3.75385	GB46987	FBpp0077434	CG4270-PA		NA	NA	NA
Mrot10085	Mrot10085	-1.19378	2.73387	-2.67003	0.014436	0.106127	-3.02882	GB50971	FBpp0071273	su(r)-PC		NA	NA	NA
Mrot01737	Mrot01737	-2.26788	-2.05955	-2.66926	0.0144604	0.106127	-3.29011	GB47652	FBpp0070691	CG6903-PA		1	0	0
Mrot03722	Mrot03722	0.123642	7.22407	2.66927	0.01446	0.106127	-3.78688	GB46462	FBpp0073235	CG17333-PA		0	1	0
Mrot02059	Mrot02059	-0.230523	8.86695	-2.66912	0.0144649	0.106127	-3.79654	GB47590	FBpp0088440	RpS7-PC		0	0	1
Mrot09785	Mrot09785	0.278164	5.29817	2.66814	0.0144962	0.106243	-3.53076	GB52508	FBpp0099820	Dyrk3-PE		NA	NA	NA
Mrot03871	Mrot03871	0.216727	9.41016	2.66782	0.0145064	0.106243	-3.79756	GB49804	LOW_SIMILARITY	NA		1	0	0
Mrot03640	Mrot03640	-0.391663	4.54835	-2.66619	0.0145583	0.106435	-3.3903	NA	NA	NA		NA	NA	NA
Mrot13068	Mrot13068	0.192324	7.30908	2.66626	0.0145561	0.106435	-3.79685	GB51542	FBpp0083988	BRWD3-PA		0	1	0
Mrot13249	Mrot13249	-0.451254	3.92513	-2.66511	0.0145931	0.106437	-3.26589	GB49187	FBpp0079163	CG7466-PA		NA	NA	NA
Mrot06107	Mrot06107	-2.75784	-2.68757	-2.66535	0.0145855	0.106437	-3.36173	GB48823	FBpp0073109	Cpr64Ab-PA		NA	NA	NA
Mrot10044	Mrot10044	-0.703441	4.40627	-2.66498	0.0145971	0.106437	-3.36347	GB50927	FBpp0294001	PICK1-PC		NA	NA	NA
Mrot00371	Mrot00371	-1.42067	-0.0496484	-2.66317	0.0146555	0.106674	-2.9492	GB44203	FBpp0081159	CG1105-PA		NA	NA	NA
Mrot01593	Mrot01593	-0.183662	5.44624	-2.66322	0.014654	0.106674	-3.58132	GB40891	FBpp0073674	CG9941-PA		NA	NA	NA
Mrot10228	Mrot10228	0.272238	6.06264	2.66267	0.0146715	0.106697	-3.68472	GB43628	FBpp0072939	CG12014-PA		NA	NA	NA
Mrot01349	Mrot01349	-2.07611	-0.64901	-2.65983	0.0147636	0.106862	-3.03123	GB52028	FBpp0304260	Ef1alpha48D-PC		NA	NA	NA
Mrot04322	Mrot04322	-0.195363	5.43566	-2.65982	0.0147639	0.106862	-3.58857	GB51745	FBpp0078116	CG7158-PA		NA	NA	NA
Mrot11390	Mrot11390	0.215577	5.63304	2.65958	0.0147717	0.106862	-3.62183	GB53646	FBpp0078059	Pc-PA		NA	NA	NA
Mrot09012	Mrot09012	0.186966	12.1809	2.65968	0.0147683	0.106862	-3.80843	GB44133	FBpp0085720	betaTub56D-PB		1	0	0
Mrot07232	Mrot07232	0.185784	8.30053	2.66121	0.0147189	0.106862	-3.8145	GB46147	FBpp0074431	CG6961-PA		NA	NA	NA
Mrot11217	Mrot11217	0.182326	7.97736	2.66057	0.0147397	0.106862	-3.81729	GB45487	LOW_SIMILARITY	NA		NA	NA	NA
Mrot08413	Mrot08413	-2.69838	-1.44356	-2.65833	0.0148122	0.106905	-3.18231	GB47675	FBpp0074770	pip-PA		NA	NA	NA
Mrot04900	Mrot04900	-0.252552	5.98882	-2.65821	0.0148163	0.106905	-3.69663	GB44753	FBpp0291264	Kdm4B-PD		0	1	0
Mrot09944	Mrot09944	0.122131	7.78036	2.65867	0.0148012	0.106905	-3.82127	GB52628	FBpp0085961	Hsf-PA		NA	NA	NA
Mrot12646	Mrot12646	-2.19876	1.94394	-2.65766	0.0148341	0.10694	-2.93489	GB42979	FBpp0306094	CG43980-PC		NA	NA	NA
Mrot12955	Mrot12955	0.264459	6.75798	2.65686	0.0148601	0.107034	-3.78411	GB41076	FBpp0075199	Mbs-PE		NA	NA	NA
Mrot01993	Mrot01993	-2.42145	0.513465	-2.65572	0.0148973	0.107083	-2.91928	GB45609	FBpp0085481	Fmo-2-PA		NA	NA	NA
Mrot11202	Mrot11202	0.365086	4.38793	2.65507	0.0149187	0.107083	-3.36744	GB45518	FBpp0292882	Sema-1a-PF		NA	NA	NA
Mrot03214	Mrot03214	0.11045	7.13583	2.65623	0.0148806	0.107083	-3.80956	GB45357	FBpp0077538	CG15356-PA		0	1	0
Mrot07654	Mrot07654	-0.154394	7.34505	-2.65508	0.0149183	0.107083	-3.82173	GB47540	FBpp0071451	Pros29-PA		NA	NA	NA
Mrot13007	Mrot13007	-0.919969	2.1337	-2.65029	0.0150762	0.107797	-2.99019	GB51479	FBpp0290091	CG13124-PH		NA	NA	NA
Mrot07649	Mrot07649	-1.3674	-1.37897	-2.65038	0.0150732	0.107797	-3.18505	GB48621	LOW_SIMILARITY	NA		NA	NA	NA
Mrot08100	Mrot08100	-3.72339	-1.96946	-2.65008	0.0150832	0.107797	-3.27099	GB50526	FBpp0290419	CG7720-PE		1	0	0
Mrot03771	Mrot03771	0.190177	6.76439	2.65097	0.0150537	0.107797	-3.79553	GB48126	FBpp0074247	Socs16D-PA		NA	NA	NA
Mrot04915	Mrot04915	0.237426	6.80035	2.65044	0.0150714	0.107797	-3.80074	GB44779	FBpp0297518	Ptpmeg-PK		NA	NA	NA
Mrot11809	Mrot11809	0.222335	5.6344	2.64926	0.0151104	0.107808	-3.64055	GB49567	FBpp0112027	Sesn-PC		NA	NA	NA
Mrot09546	Mrot09546	-1.05676	6.93225	-2.64896	0.0151203	0.107808	-3.80969	GB44798	FBpp0293335	nahoda-PC		1	0	0
Mrot04570	Mrot04570	0.188064	7.7915	2.64885	0.0151239	0.107808	-3.84107	GB41692	FBpp0072389	CG16940-PA		0	1	0
Mrot02233	Mrot02233	0.241187	6.82497	2.64829	0.0151426	0.107848	-3.80563	GB52473	FBpp0078142	DNApol-eta-PA		NA	NA	NA
Mrot08900	Mrot08900	1.35404	-1.29212	2.64726	0.0151769	0.107869	-3.22179	GB46918	FBpp0087139	Sln-PA		NA	NA	NA
Mrot03987	Mrot03987	-0.224168	6.05376	-2.64703	0.0151845	0.107869	-3.72643	GB55625	FBpp0074972	Ndfip-PA		0	1	0
Mrot01854	Mrot01854	0.195486	6.87095	2.64727	0.0151764	0.107869	-3.81403	GB43153	FBpp0298023	Pfrx-PL		NA	NA	NA
Mrot10879	Mrot10879	-1.59599	3.78229	-2.64565	0.0152307	0.107919	-3.26342	GB53677	FBpp0300885	CG10237-PD		NA	NA	NA
Mrot11302	Mrot11302	-0.323324	5.68926	-2.64567	0.01523	0.107919	-3.66938	GB46102	FBpp0305521	comt-PB		0	1	0
Mrot01898	Mrot01898	0.128932	6.75097	2.64609	0.0152159	0.107919	-3.80777	GB44842	FBpp0297624	tmod-PM		NA	NA	NA
Mrot06691	Mrot06691	-1.11093	1.15868	-2.64239	0.0153398	0.108025	-2.92574	NA	NA	NA		NA	NA	NA
Mrot12971	Mrot12971	-0.877807	1.36554	-2.64261	0.0153325	0.108025	-2.9349	GB54835	FBpp0297250	eya-PC		0	0	1
Mrot12828	Mrot12828	-1.81513	3.27753	-2.64179	0.0153603	0.108025	-3.17568	NA	NA	NA		NA	NA	NA
Mrot00213	Mrot00213	-0.55725	5.078	-2.64215	0.015348	0.108025	-3.55269	GB43195	LOW_SIMILARITY	NA		NA	NA	NA
Mrot12297	Mrot12297	-1.06726	5.25394	-2.64282	0.0153254	0.108025	-3.58009	GB47551	FBpp0306886	CG44085-PO		0	0	1
Mrot11639	Mrot11639	-0.335306	6.04974	-2.64388	0.01529	0.108025	-3.72863	GB54100	FBpp0073016	CG14977-PA		NA	NA	NA
Mrot12940	Mrot12940	-0.156069	6.6268	-2.64171	0.015363	0.108025	-3.80846	GB53228	FBpp0293539	CG1115-PC		0	1	0
Mrot00692	Mrot00692	-0.231543	6.96371	-2.64415	0.0152808	0.108025	-3.82726	GB49428	FBpp0074588	gig-PA		NA	NA	NA
Mrot00318	Mrot00318	0.328512	8.40213	2.6417	0.0153631	0.108025	-3.85435	GB47269	FBpp0086591	SMC2-PA		NA	NA	NA
Mrot11711	Mrot11711	-3.15573	0.148819	-2.63976	0.0154286	0.108118	-2.98571	GB48028	FBpp0076500	Clk-PA		NA	NA	NA
Mrot10095	Mrot10095	-1.10573	-0.13187	-2.64065	0.0153986	0.108118	-2.99788	GB47091	FBpp0307226	CG34357-PD		NA	NA	NA
Mrot12783	Mrot12783	0.358854	3.51398	2.64002	0.0154199	0.108118	-3.20912	NA	NA	NA		NA	NA	NA
Mrot06272	Mrot06272	-0.248766	5.04769	-2.64	0.0154207	0.108118	-3.54872	GB55103	FBpp0084543	bigmax-PA		0	1	0
Mrot13050	Mrot13050	0.531729	4.20556	2.63935	0.0154426	0.108124	-3.33136	GB54851	FBpp0077879	CG5130-PB		0	0	1
Mrot09147	Mrot09147	-2.44818	-3.02519	-2.63684	0.0155278	0.108629	-3.42685	NA	NA	NA		NA	NA	NA
Mrot11536	Mrot11536	-1.83469	5.31148	-2.63579	0.0155635	0.108787	-3.58498	GB46541	FBpp0073760	CG9413-PA		NA	NA	NA
Mrot01996	Mrot01996	-3.50263	1.83827	-2.6342	0.015618	0.1088	-2.95068	GB45612	FBpp0291010	Ptp4E-PF		0	0	1
Mrot00442	Mrot00442	-0.415343	4.6877	-2.635	0.0155905	0.1088	-3.47791	GB49584	FBpp0087192	Egm-PA		NA	NA	NA
Mrot00471	Mrot00471	0.129956	7.14303	2.63427	0.0156155	0.1088	-3.85632	GB48812	FBpp0081552	P58IPK-PA		0	1	0
Mrot01675	Mrot01675	0.193749	8.58978	2.63431	0.0156142	0.1088	-3.86867	GB54391	FBpp0082496	CG6904-PA		NA	NA	NA
Mrot05192	Mrot05192	-1.28566	-0.45954	-2.63158	0.0157079	0.10883	-3.04791	GB46068	FBpp0072323	pain-PA		NA	NA	NA
Mrot12769	Mrot12769	0.416298	2.90325	2.63144	0.0157127	0.10883	-3.11822	GB48001	LOW_SIMILARITY	NA		NA	NA	NA
Mrot05212	Mrot05212	0.244866	5.15139	2.63177	0.0157013	0.10883	-3.57253	GB46029	FBpp0298338	CG43370-PD		NA	NA	NA
Mrot13202	Mrot13202	0.257169	6.18029	2.63139	0.0157144	0.10883	-3.76753	GB46689	FBpp0304032	Klp31E-PE		NA	NA	NA
Mrot10587	Mrot10587	0.143306	6.22483	2.63245	0.0156778	0.10883	-3.77804	GB40265	FBpp0302760	Pur-alpha-PG		NA	NA	NA
Mrot01446	Mrot01446	-0.287334	6.81264	-2.63313	0.0156545	0.10883	-3.84244	GB47743	FBpp0302922	aPKC-PK		NA	NA	NA
Mrot02366	Mrot02366	-0.344034	8.46241	-2.63231	0.0156828	0.10883	-3.87302	GB50917	FBpp0304265	RpLP1-PB		0	0	1
Mrot09170	Mrot09170	-2.06956	-1.51093	-2.63014	0.0157573	0.109031	-3.22949	NA	NA	NA		NA	NA	NA
Mrot05505	Mrot05505	0.173437	6.98632	2.62979	0.0157697	0.109031	-3.85617	GB53782	FBpp0291908	CG42678-PG		1	0	0
Mrot12284	Mrot12284	-1.32753	1.95705	-2.62906	0.015795	0.109115	-3.00246	GB47538	FBpp0072786	CG1275-PD		0	0	1
Mrot05104	Mrot05104	0.232467	7.22948	2.62819	0.0158248	0.109229	-3.87113	GB46005	FBpp0082801	CG10324-PA		0	1	0
Mrot07920	Mrot07920	0.436544	3.27509	2.62772	0.0158411	0.109251	-3.18485	GB47817	LOW_SIMILARITY	NA		NA	NA	NA
Mrot12108	Mrot12108	-2.30285	4.98423	-2.62643	0.0158861	0.109385	-3.51407	GB43216	FBpp0291789	Exn-PA		NA	NA	NA
Mrot07033	Mrot07033	0.145936	6.21248	2.62623	0.0158931	0.109385	-3.78733	GB50168	LOW_SIMILARITY	NA		NA	NA	NA
Mrot10349	Mrot10349	0.226152	6.20601	2.62602	0.0159003	0.109385	-3.78741	GB46321	FBpp0100151	Nf1-PD		NA	NA	NA
Mrot06474	Mrot06474	-2.13494	-1.84453	-2.6256	0.0159148	0.109394	-3.29155	GB48269	LOW_SIMILARITY	NA		NA	NA	NA
Mrot11687	Mrot11687	-0.185377	5.34976	-2.62464	0.0159483	0.109443	-3.64234	GB54162	FBpp0074260	CG8326-PA		NA	NA	NA
Mrot10569	Mrot10569	0.149682	7.72964	2.62486	0.0159408	0.109443	-3.89017	GB44428	LOW_SIMILARITY	NA		0	1	0
Mrot04385	Mrot04385	0.180367	7.90337	2.62288	0.0160101	0.109776	-3.89456	GB44419	FBpp0087870	pnut-PA		NA	NA	NA
Mrot07642	Mrot07642	0.232792	7.15469	2.6222	0.0160337	0.109847	-3.8806	GB48625	FBpp0082637	spn-E-PA		NA	NA	NA
Mrot07818	Mrot07818	-1.33071	-0.492275	-2.62166	0.0160527	0.109886	-3.06411	GB48022	FBpp0099602	Hn-PB		NA	NA	NA
Mrot11371	Mrot11371	0.501422	5.46327	2.62115	0.0160709	0.109919	-3.64157	GB51849	FBpp0073293	CG18292-PA		0	1	0
Mrot04651	Mrot04651	-0.76325	5.79316	-2.62074	0.016085	0.109925	-3.7402	GB41604	FBpp0073666	Clic-PA		0	0	1
Mrot12012	Mrot12012	0.116769	6.42838	2.61988	0.0161154	0.110042	-3.8295	GB50113	FBpp0289484	Pk92B-PC		0	1	0
Mrot02362	Mrot02362	-2.49337	-0.541101	-2.61823	0.0161738	0.110168	-3.08266	GB51141	FBpp0084716	CG14521-PA		NA	NA	NA
Mrot05491	Mrot05491	-2.06157	-2.49905	-2.61833	0.0161702	0.110168	-3.40947	GB54502	FBpp0305380	CG42346-PD		NA	NA	NA
Mrot09977	Mrot09977	0.143787	5.76307	2.61864	0.0161594	0.110168	-3.72823	GB51005	FBpp0304760	CG14222-PD		0	1	0
Mrot10477	Mrot10477	-4.6847	4.77865	-2.61705	0.0162154	0.110208	-3.34642	GB48664	FBpp0085638	Toll-7-PA		NA	NA	NA
Mrot13325	Mrot13325	0.269724	5.22416	2.61694	0.0162195	0.110208	-3.62013	GB54158	FBpp0077738	rempA-PB		0	1	0
Mrot07996	Mrot07996	0.626105	7.4353	2.61765	0.0161942	0.110208	-3.8818	NA	NA	NA		NA	NA	NA
Mrot04272	Mrot04272	0.190395	4.91668	2.61656	0.0162329	0.110208	-3.54941	GB46598	LOW_SIMILARITY	NA		NA	NA	NA
Mrot13265	Mrot13265	-1.02082	4.77231	-2.61451	0.0163059	0.110613	-3.54484	GB47438	FBpp0086435	bdg-PC		NA	NA	NA
Mrot13263	Mrot13263	0.264608	6.43308	2.61401	0.0163236	0.110642	-3.83939	GB42224	FBpp0080521	Lrch-PA		1	0	0
Mrot04741	Mrot04741	-0.802538	0.589672	-2.60914	0.0164983	0.11077	-2.98638	GB52731	FBpp0305981	CG9449-PH		NA	NA	NA
Mrot08004	Mrot08004	-2.92293	-2.73901	-2.60911	0.0164996	0.11077	-3.41207	GB54454	LOW_SIMILARITY	NA		NA	NA	NA
Mrot08949	Mrot08949	-2.49334	-2.4019	-2.61289	0.0163637	0.11077	-3.41739	GB51528	FBpp0304790	mol-PF		0	0	1
Mrot12397	Mrot12397	-2.60912	-2.54982	-2.60941	0.0164885	0.11077	-3.41852	NA	NA	NA		NA	NA	NA
Mrot01068	Mrot01068	0.179887	5.85485	2.60996	0.0164689	0.11077	-3.76377	GB44912	FBpp0084545	l(3)mbt-PB		NA	NA	NA
Mrot12213	Mrot12213	0.216627	5.92263	2.6113	0.0164205	0.11077	-3.77092	GB49076	FBpp0081013	CG8671-PB		1	0	0
Mrot05379	Mrot05379	0.152941	6.61119	2.60991	0.0164705	0.11077	-3.86776	GB51395	FBpp0079203	Rbsn-5-PA		NA	NA	NA
Mrot11549	Mrot11549	0.13782	6.98016	2.60928	0.0164934	0.11077	-3.89784	NA	NA	NA		NA	NA	NA
Mrot11239	Mrot11239	0.170763	8.85881	2.61247	0.0163786	0.11077	-3.91267	GB47414	FBpp0078704	Bub1-PA		NA	NA	NA
Mrot12367	Mrot12367	0.179064	7.83251	2.61204	0.016394	0.11077	-3.91664	GB40507	FBpp0080211	l(2)34Fd-PA		0	1	0
Mrot05585	Mrot05585	0.268805	9.68299	2.60901	0.016503	0.11077	-3.91708	GB46250	LOW_SIMILARITY	NA		NA	NA	NA
Mrot10448	Mrot10448	0.162302	7.61136	2.61028	0.0164574	0.11077	-3.91846	GB44579	FBpp0087353	Git-PA		NA	NA	NA
Mrot10885	Mrot10885	0.14217	6.83725	2.6077	0.0165504	0.110908	-3.89312	GB49190	FBpp0303033	Pcl-PB		NA	NA	NA
Mrot02876	Mrot02876	0.181217	8.13173	2.60802	0.0165387	0.110908	-3.92408	GB55523	FBpp0291294	lbk-PB		0	1	0
Mrot05565	Mrot05565	-2.15458	1.32723	-2.60563	0.0166253	0.111056	-2.99098	GB53798	FBpp0113027	CG4382-PB		1	0	0
Mrot07702	Mrot07702	0.776141	0.331523	2.60513	0.0166435	0.111056	-3.01815	GB42015	FBpp0081758	CG4089-PA		NA	NA	NA
Mrot06025	Mrot06025	-0.304233	5.36103	-2.60457	0.016664	0.111056	-3.68689	GB53723	FBpp0087712	CG8078-PA		0	1	0
Mrot04117	Mrot04117	0.109174	6.00217	2.60522	0.0166401	0.111056	-3.79971	GB49837	FBpp0081440	CG11975-PA		NA	NA	NA
Mrot08686	Mrot08686	0.173534	6.74956	2.60596	0.0166133	0.111056	-3.88903	GB50255	FBpp0307396	CG5515-PC		0	1	0
Mrot09199	Mrot09199	-0.239066	9.0864	-2.60568	0.0166235	0.111056	-3.9257	GB50357	FBpp0111710	Chc-PF		NA	NA	NA
Mrot13304	Mrot13304	-0.416159	9.43804	-2.6045	0.0166664	0.111056	-3.92672	GB47100	FBpp0075103	CG9674-PD		0	1	0
Mrot03172	Mrot03172	0.160932	7.55516	2.60378	0.0166925	0.11114	-3.9308	GB50718	FBpp0081754	Rbp1-PD		0	1	0
Mrot05299	Mrot05299	-3.74382	2.40485	-2.60287	0.0167257	0.111147	-3.04491	NA	NA	NA		NA	NA	NA
Mrot09004	Mrot09004	-0.41758	3.40871	-2.60308	0.0167182	0.111147	-3.28121	GB44138	FBpp0080728	CG10639-PA		NA	NA	NA
Mrot10734	Mrot10734	-0.192274	4.4241	-2.60192	0.0167606	0.111147	-3.4935	GB42844	FBpp0085412	CG30440-PA		NA	NA	NA
Mrot10583	Mrot10583	-0.354397	6.19937	-2.60219	0.0167508	0.111147	-3.84229	GB45623	FBpp0076893	fliI-PA		NA	NA	NA
Mrot02123	Mrot02123	-0.214815	6.51068	-2.60264	0.0167341	0.111147	-3.87811	GB53035	FBpp0080015	Sir2-PA		NA	NA	NA
Mrot13196	Mrot13196	-3.20287	2.39205	-2.60144	0.0167782	0.111174	-3.05257	GB45654	FBpp0111834	CG17636-PA		1	0	0
Mrot00574	Mrot00574	-4.04472	-0.133156	-2.60006	0.0168288	0.11142	-3.08986	GB42793	LOW_SIMILARITY	NA		NA	NA	NA
Mrot08609	Mrot08609	-2.53679	-0.633932	-2.59935	0.0168547	0.111424	-3.11924	GB41417	FBpp0304454	ltl-PB		NA	NA	NA
Mrot07402	Mrot07402	-0.268244	6.29354	-2.59931	0.0168564	0.111424	-3.85604	GB40033	FBpp0079885	rab3-GAP-PA		0	1	0
Mrot11203	Mrot11203	0.463669	1.47252	2.59716	0.0169356	0.11164	-3.01688	NA	NA	NA		NA	NA	NA
Mrot08321	Mrot08321	0.213622	5.32187	2.59659	0.0169564	0.11164	-3.68607	GB46404	FBpp0073149	Syx17-PA		NA	NA	NA
Mrot01220	Mrot01220	0.446149	6.29981	2.59667	0.0169536	0.11164	-3.8514	GB53353	FBpp0288671	InR-PD		NA	NA	NA
Mrot10366	Mrot10366	0.157942	6.2995	2.59699	0.0169418	0.11164	-3.85914	GB40767	FBpp0074927	CG5567-PA		NA	NA	NA
Mrot02687	Mrot02687	0.250712	7.32296	2.59778	0.0169126	0.11164	-3.93699	GB52021	FBpp0292965	pico-PD		NA	NA	NA
Mrot04920	Mrot04920	0.272826	6.48032	2.59366	0.0170652	0.112267	-3.88384	GB48160	FBpp0110271	Mctp-PB		NA	NA	NA
Mrot12100	Mrot12100	0.272396	5.41998	2.59295	0.0170918	0.112353	-3.71721	GB50986	FBpp0081432	hb-PA		0	0	1
Mrot01995	Mrot01995	-2.0151	2.65465	-2.58667	0.0173274	0.11306	-3.16762	GB45617	LOW_SIMILARITY	NA		NA	NA	NA
Mrot09857	Mrot09857	0.168873	4.12224	2.58795	0.0172792	0.11306	-3.44628	GB48369	FBpp0301704	CG12207-PE		NA	NA	NA
Mrot05871	Mrot05871	-0.823167	5.24732	-2.58773	0.0172873	0.11306	-3.68669	GB51565	FBpp0073030	CG10866-PA		NA	NA	NA
Mrot00637	Mrot00637	-0.660023	5.73918	-2.58709	0.0173115	0.11306	-3.79879	GB49456	FBpp0074342	CG32549-PD		NA	NA	NA
Mrot13146	Mrot13146	0.187149	6.23133	2.588	0.0172771	0.11306	-3.86788	GB51106	FBpp0087511	RpLP0-like-PA		NA	NA	NA
Mrot03998	Mrot03998	0.185223	6.23918	2.58871	0.0172505	0.11306	-3.86859	GB52424	FBpp0088627	CRMP-PB		1	0	0
Mrot01086	Mrot01086	0.248407	6.61611	2.58888	0.0172442	0.11306	-3.90843	GB42689	FBpp0303025	CG14962-PB		NA	NA	NA
Mrot03689	Mrot03689	0.156986	6.6307	2.58669	0.0173267	0.11306	-3.91581	GB42457	FBpp0076826	Ppat-Dpck-PA		NA	NA	NA
Mrot13078	Mrot13078	0.266782	8.4092	2.58969	0.0172136	0.11306	-3.96026	GB41547	FBpp0288784	DCX-EMAP-PD		NA	NA	NA
Mrot04593	Mrot04593	-0.18565	8.46205	-2.58644	0.017336	0.11306	-3.9663	GB41701	FBpp0290146	CG30122-PD		NA	NA	NA
Mrot05098	Mrot05098	0.229379	6.36688	2.58592	0.0173555	0.113098	-3.8908	GB42376	LOW_SIMILARITY	NA		NA	NA	NA
Mrot05569	Mrot05569	-0.195573	6.44735	-2.58485	0.017396	0.113272	-3.90723	GB46274	FBpp0073856	CG6340-PB		0	1	0
Mrot08467	Mrot08467	0.157664	5.51071	2.58404	0.0174269	0.113384	-3.75096	GB45212	FBpp0271832	CG6454-PD		0	1	0
Mrot12973	Mrot12973	0.71723	1.38736	2.58245	0.0174872	0.113616	-3.02698	GB40731	FBpp0306785	CG14669-PB		NA	NA	NA
Mrot12736	Mrot12736	-0.194655	5.46252	-2.58238	0.0174899	0.113616	-3.75198	GB53616	FBpp0306941	CG16718-PE		NA	NA	NA
Mrot09338	Mrot09338	-1.86021	1.33102	-2.58188	0.0175088	0.113649	-3.03806	GB49268	FBpp0083391	CG3822-PA		1	0	0
Mrot03454	Mrot03454	-0.401042	5.08132	-2.58117	0.0175362	0.113649	-3.67769	GB40904	FBpp0075761	CG10907-PA		NA	NA	NA
Mrot02297	Mrot02297	0.179976	6.01949	2.58119	0.0175353	0.113649	-3.84747	GB45058	FBpp0075999	CG7949-PA		0	1	0
Mrot13056	Mrot13056	-0.373666	3.24491	-2.57951	0.0175995	0.113728	-3.2927	NA	NA	NA		NA	NA	NA
Mrot07104	Mrot07104	-2.53303	-2.11265	-2.5795	0.0175999	0.113728	-3.39278	GB47944	FBpp0297861	CG14964-PB		NA	NA	NA
Mrot01496	Mrot01496	-1.59402	-2.35705	-2.57905	0.0176171	0.113728	-3.43228	NA	NA	NA		NA	NA	NA
Mrot00171	Mrot00171	0.200676	5.79306	2.5803	0.0175694	0.113728	-3.8073	GB43215	FBpp0073983	Arp6-PA		NA	NA	NA
Mrot02390	Mrot02390	0.227317	8.69845	2.57907	0.0176166	0.113728	-3.98085	NA	NA	NA		NA	NA	NA
Mrot08668	Mrot08668	0.431083	6.43872	2.57866	0.0176321	0.113736	-3.90774	GB48571	FBpp0302878	ex-PB		NA	NA	NA
Mrot12455	Mrot12455	0.170994	7.22151	2.57805	0.0176557	0.1138	-3.97321	GB42281	FBpp0080022	Pect-PD		NA	NA	NA
Mrot04228	Mrot04228	-0.935648	-1.11709	-2.57729	0.0176847	0.113827	-3.22151	GB52844	FBpp0303042	CG43729-PA		NA	NA	NA
Mrot10445	Mrot10445	0.260216	5.0938	2.57722	0.0176875	0.113827	-3.67296	GB45735	FBpp0083537	CG6656-PA		NA	NA	NA
Mrot11931	Mrot11931	-1.45894	2.05765	-2.57605	0.0177325	0.11394	-3.08991	GB55219	FBpp0082774	CG10311-PA		NA	NA	NA
Mrot05468	Mrot05468	0.249023	4.87967	2.57638	0.01772	0.11394	-3.63117	GB52595	FBpp0070823	CG3726-PA		NA	NA	NA
Mrot02664	Mrot02664	-3.40086	-0.99626	-2.57539	0.017758	0.113958	-3.22425	GB52033	FBpp0305578	rgn-PD		NA	NA	NA
Mrot09555	Mrot09555	0.198088	5.42079	2.57527	0.0177628	0.113958	-3.74355	GB46426	LOW_SIMILARITY	NA		NA	NA	NA
Mrot09274	Mrot09274	0.175467	7.09179	2.57438	0.017797	0.114089	-3.97556	NA	NA	NA		NA	NA	NA
Mrot02819	Mrot02819	0.254865	6.09399	2.57352	0.0178305	0.114206	-3.87233	GB54693	FBpp0083584	CG6028-PA		NA	NA	NA
Mrot08110	Mrot08110	-0.156085	6.26654	-2.5732	0.017843	0.114206	-3.90758	GB50524	FBpp0076430	Sbp2-PA		0	1	0
Mrot08399	Mrot08399	-0.447386	7.27603	-2.5721	0.0178857	0.114391	-3.98224	GB40945	FBpp0289628	CG6154-PD		NA	NA	NA
Mrot09385	Mrot09385	-0.338265	8.06571	-2.57136	0.0179143	0.114486	-3.99853	GB40779	FBpp0072050	Tal-PA		NA	NA	NA
Mrot02167	Mrot02167	0.208472	5.34401	2.57028	0.0179563	0.114666	-3.74395	GB50803	FBpp0084049	Wsck-PA		NA	NA	NA
Mrot05596	Mrot05596	0.273512	9.02461	2.56973	0.017978	0.114716	-3.99888	GB44247	FBpp0301756	GEFmeso-PF		NA	NA	NA
Mrot01033	Mrot01033	-0.168622	9.15565	-2.56815	0.0180397	0.115021	-4.00146	GB45167	FBpp0289813	B52-PI		NA	NA	NA
Mrot00338	Mrot00338	-1.91478	0.784719	-2.56617	0.0181177	0.115168	-3.05299	GB46159	LOW_SIMILARITY	NA		NA	NA	NA
Mrot01571	Mrot01571	-2.0139	-0.585431	-2.56701	0.0180847	0.115168	-3.1509	GB46763	FBpp0292879	Eaat1-PD		NA	NA	NA
Mrot03240	Mrot03240	-0.218805	4.49326	-2.56664	0.0180992	0.115168	-3.57774	GB51213	LOW_SIMILARITY	NA		NA	NA	NA
Mrot12385	Mrot12385	0.149207	5.91257	2.566	0.0181242	0.115168	-3.85924	GB41762	FBpp0082758	Der-2-PA		NA	NA	NA
Mrot03736	Mrot03736	0.168866	6.99416	2.56579	0.0181324	0.115168	-3.98743	GB48177	FBpp0086485	Flo-1-PB		0	1	0
Mrot00112	Mrot00112	-0.258085	3.06232	-2.56468	0.0181764	0.115354	-3.28873	NA	NA	NA		NA	NA	NA
Mrot01656	Mrot01656	0.299063	10.2446	2.56435	0.0181895	0.115354	-4.006	GB54377	LOW_SIMILARITY	NA		NA	NA	NA
Mrot01549	Mrot01549	-2.20624	-1.42512	-2.56328	0.0182317	0.115533	-3.28023	NA	NA	NA		NA	NA	NA
Mrot12564	Mrot12564	0.155378	6.54182	2.56277	0.0182518	0.115571	-3.95613	GB52701	FBpp0112303	ClC-a-PF		NA	NA	NA
Mrot08460	Mrot08460	0.191207	9.5879	2.5619	0.0182863	0.115702	-4.01278	GB44946	FBpp0289234	CG42358-PA		0	1	0
Mrot10478	Mrot10478	-2.20582	-0.897682	-2.56053	0.0183408	0.115958	-3.20357	GB48665	FBpp0083404	Calx-PC		NA	NA	NA
Mrot11990	Mrot11990	-3.12003	1.41952	-2.55929	0.0183903	0.116016	-3.0689	GB50508	FBpp0301780	eater-PC		NA	NA	NA
Mrot03928	Mrot03928	-1.47414	1.10792	-2.55784	0.0184482	0.116016	-3.07028	GB55351	FBpp0082802	CG14905-PA		NA	NA	NA
Mrot12186	Mrot12186	-0.408541	3.11462	-2.55837	0.0184271	0.116016	-3.30393	GB51370	LOW_SIMILARITY	NA		NA	NA	NA
Mrot06139	Mrot06139	-0.429078	3.58255	-2.55965	0.018376	0.116016	-3.40369	GB47061	FBpp0075485	fz-PA		NA	NA	NA
Mrot01626	Mrot01626	-0.129057	5.73442	-2.55862	0.0184171	0.116016	-3.85109	GB50867	FBpp0074513	Rcd-1-PA		NA	NA	NA
Mrot01300	Mrot01300	0.190589	7.08935	2.55807	0.0184393	0.116016	-4.00742	GB40674	FBpp0072475	CG32344-PA		0	1	0
Mrot03148	Mrot03148	0.175609	7.41203	2.55922	0.0183929	0.116016	-4.01765	GB41258	FBpp0085430	CG10465-PA		0	1	0
Mrot06598	Mrot06598	0.142686	7.54242	2.5568	0.0184899	0.116162	-4.0259	GB49612	FBpp0078902	retm-PA		NA	NA	NA
Mrot12658	Mrot12658	0.218107	7.56278	2.55656	0.0184995	0.116162	-4.02604	GB43920	FBpp0072105	CG3907-PA		NA	NA	NA
Mrot10841	Mrot10841	-2.53302	0.63037	-2.55547	0.0185433	0.116184	-3.07497	GB51163	LOW_SIMILARITY	NA		NA	NA	NA
Mrot00287	Mrot00287	0.778686	1.77633	2.55552	0.0185414	0.116184	-3.09892	GB45265	FBpp0296933	CG2269-PD		NA	NA	NA
Mrot11973	Mrot11973	0.139852	12.6993	2.55543	0.0185451	0.116184	-4.02016	GB50598	FBpp0075870	CG6084-PA		1	0	0
Mrot05137	Mrot05137	-2.94122	-1.71318	-2.55475	0.0185725	0.116268	-3.35583	NA	NA	NA		NA	NA	NA
Mrot01314	Mrot01314	-0.593202	4.56458	-2.55319	0.0186356	0.116486	-3.62609	GB40647	FBpp0073340	dlg1-PF		NA	NA	NA
Mrot07715	Mrot07715	-0.215422	6.75145	-2.55349	0.0186234	0.116486	-3.9992	GB42021	FBpp0302588	CG34422-PD		NA	NA	NA
Mrot12143	Mrot12143	-0.321061	5.76411	-2.55252	0.0186625	0.116566	-3.87097	GB53146	FBpp0083882	CG5854-PA		NA	NA	NA
Mrot05705	Mrot05705	0.149899	6.36704	2.55192	0.018687	0.116631	-3.95637	GB51634	FBpp0087711	Pmm45A-PA		0	1	0
Mrot03610	Mrot03610	-3.32501	-1.31533	-2.55008	0.0187615	0.116657	-3.29911	GB54538	FBpp0305768	axo-PF		NA	NA	NA
Mrot11610	Mrot11610	0.169821	6.04669	2.55012	0.01876	0.116657	-3.91564	GB50857	FBpp0303467	CG6191-PB		0	1	0
Mrot06015	Mrot06015	0.280892	6.70039	2.55022	0.0187559	0.116657	-3.9927	GB46925	FBpp0297618	CG1718-PB		NA	NA	NA
Mrot02908	Mrot02908	0.170963	8.4811	2.55095	0.0187262	0.116657	-4.03804	GB55422	LOW_SIMILARITY	NA		NA	NA	NA
Mrot02279	Mrot02279	-0.251312	7.6049	-2.55069	0.0187368	0.116657	-4.03958	GB52435	FBpp0072694	alphaCop-PA		NA	NA	NA
Mrot07049	Mrot07049	-1.73332	-0.222763	-2.54904	0.0188039	0.116707	-3.1327	GB50159	FBpp0303720	nAcRalpha-30D-PH		NA	NA	NA
Mrot09633	Mrot09633	-0.356134	4.4362	-2.5485	0.018826	0.116707	-3.60474	GB51545	FBpp0110219	Dys-PH		NA	NA	NA
Mrot06191	Mrot06191	-0.282889	6.38623	-2.54854	0.0188241	0.116707	-3.97517	GB47816	FBpp0082897	SF1-PA		0	1	0
Mrot04171	Mrot04171	0.341242	9.22637	2.54874	0.0188159	0.116707	-4.04049	GB43874	FBpp0074553	pcm-PA		NA	NA	NA
Mrot07055	Mrot07055	0.253144	3.87075	2.54726	0.0188767	0.116934	-3.47285	GB50085	FBpp0070968	CG32736-PB		0	1	0
Mrot08016	Mrot08016	-1.91122	-2.32619	-2.54615	0.018922	0.117094	-3.44395	GB48078	FBpp0293957	CG3253-PB		NA	NA	NA
Mrot06136	Mrot06136	-0.324863	5.29409	-2.54559	0.018945	0.117094	-3.7942	GB47057	FBpp0292320	ttk-PH		NA	NA	NA
Mrot12544	Mrot12544	0.20823	7.71683	2.54564	0.0189429	0.117094	-4.05033	GB42295	FBpp0074660	CG7757-PA		NA	NA	NA
Mrot06723	Mrot06723	-1.98522	2.18787	-2.54372	0.0190218	0.117312	-3.16952	GB51646	FBpp0302026	CG42450-PB		NA	NA	NA
Mrot07102	Mrot07102	-3.46314	2.90931	-2.54301	0.0190512	0.117312	-3.23343	GB47977	FBpp0304922	sls-PR		NA	NA	NA
Mrot11121	Mrot11121	0.405219	4.39934	2.54329	0.0190395	0.117312	-3.58624	GB55280	FBpp0305543	Spn27A-PB		NA	NA	NA
Mrot01809	Mrot01809	0.516043	6.17199	2.54305	0.0190495	0.117312	-3.94153	GB44987	FBpp0085628	CG9864-PA		0	1	0
Mrot10495	Mrot10495	0.211015	9.4841	2.54382	0.0190177	0.117312	-4.04951	GB46774	FBpp0297900	CG5001-PC		NA	NA	NA
Mrot03693	Mrot03693	-1.19477	-0.959258	-2.54151	0.0191133	0.117439	-3.22955	GB44330	FBpp0305560	unc-13-4A-PC		NA	NA	NA
Mrot03964	Mrot03964	-0.222851	5.0326	-2.54151	0.0191131	0.117439	-3.74198	GB55397	FBpp0088416	CG1599-PA		NA	NA	NA
Mrot04470	Mrot04470	0.433201	5.80219	2.54148	0.0191143	0.117439	-3.88167	GB48840	FBpp0289493	heph-PQ		NA	NA	NA
Mrot06259	Mrot06259	-0.22264	5.62749	-2.54043	0.019158	0.117569	-3.86923	GB55062	FBpp0085121	mRpL32-PA		0	1	0
Mrot02452	Mrot02452	0.139684	8.71277	2.54028	0.019164	0.117569	-4.05892	GB41811	FBpp0077042	CG14619-PB		1	0	0
Mrot03245	Mrot03245	-3.25852	0.757684	-2.53799	0.0192595	0.118061	-3.10385	GB51220	LOW_SIMILARITY	NA		NA	NA	NA
Mrot13121	Mrot13121	0.247004	8.68812	2.53767	0.0192726	0.118061	-4.06425	GB52637	FBpp0078388	Spec2-PA		0	1	0
Mrot08940	Mrot08940	-0.648092	6.16691	-2.53528	0.0193727	0.11846	-3.97084	GB46899	FBpp0289716	CG13585-PD		0	0	1
Mrot00579	Mrot00579	0.156084	6.36763	2.53509	0.0193806	0.11846	-3.9935	GB42706	FBpp0306739	E2f-PD		1	0	0
Mrot01679	Mrot01679	-0.267888	6.78689	-2.53559	0.0193596	0.11846	-4.03817	GB51333	FBpp0290505	gammaCop-PC		0	1	0
Mrot05297	Mrot05297	-5.29335	0.633274	-2.53256	0.019487	0.118558	-3.15934	GB52956	FBpp0304523	Syt1-PE		NA	NA	NA
Mrot11541	Mrot11541	-0.703845	2.90045	-2.53159	0.019528	0.118558	-3.29466	GB46537	FBpp0082962	DNaseII-PA		NA	NA	NA
Mrot00546	Mrot00546	-0.442879	3.42098	-2.52961	0.0196116	0.118558	-3.4231	GB43379	FBpp0087169	S2P-PA		0	1	0
Mrot03126	Mrot03126	-2.06683	-3.02418	-2.53081	0.0195609	0.118558	-3.54051	GB41225	FBpp0087236	CG7777-PA		NA	NA	NA
Mrot05972	Mrot05972	0.150621	5.46264	2.53186	0.0195167	0.118558	-3.83748	GB44080	FBpp0078405	Pcmt-PA		NA	NA	NA
Mrot10084	Mrot10084	-0.532817	5.40874	-2.53101	0.0195524	0.118558	-3.84729	GB50970	FBpp0079472	yip2-PA		NA	NA	NA
Mrot01812	Mrot01812	-0.269979	5.62169	-2.53015	0.019589	0.118558	-3.8908	GB43160	FBpp0074835	CG6841-PA		0	1	0
Mrot05582	Mrot05582	-0.332025	5.75606	-2.53219	0.0195025	0.118558	-3.90647	GB46266	FBpp0305826	CaMKI-PI		NA	NA	NA
Mrot01744	Mrot01744	0.241677	6.59591	2.53229	0.0194986	0.118558	-4.02156	GB54395	FBpp0293864	cdi-PB		0	1	0
Mrot12312	Mrot12312	-0.116005	6.934	-2.52997	0.0195965	0.118558	-4.05767	GB43157	FBpp0075450	mop-PA		NA	NA	NA
Mrot13036	Mrot13036	0.159197	7.04853	2.53011	0.0195906	0.118558	-4.0626	GB41969	FBpp0088313	MED26-PB		0	1	0
Mrot03872	Mrot03872	0.143727	7.34977	2.53415	0.0194201	0.118558	-4.06656	GB49762	FBpp0087861	Nup50-PA		NA	NA	NA
Mrot07095	Mrot07095	0.614118	7.5761	2.53298	0.0194692	0.118558	-4.07077	GB46289	FBpp0083935	CG6178-PA		NA	NA	NA
Mrot02384	Mrot02384	0.153219	9.01313	2.53398	0.019427	0.118558	-4.07089	GB40783	FBpp0087762	Pgi-PC		NA	NA	NA
Mrot02878	Mrot02878	0.129116	7.65321	2.52968	0.0196088	0.118558	-4.08209	GB55525	FBpp0086393	CG8414-PA		0	1	0
Mrot04374	Mrot04374	-0.310905	5.16333	-2.52801	0.0196797	0.118778	-3.80012	GB44444	FBpp0084849	CG7789-PA		NA	NA	NA
Mrot05207	Mrot05207	-0.265271	6.22572	-2.52835	0.0196653	0.118778	-3.99274	GB46026	FBpp0079895	Tom70-PC		NA	NA	NA
Mrot03931	Mrot03931	0.149439	6.50773	2.52774	0.0196911	0.118778	-4.02365	GB55352	FBpp0289915	Kdm2-PB		NA	NA	NA
Mrot06870	Mrot06870	-2.55822	1.56656	-2.5252	0.0197994	0.118998	-3.14057	GB46618	FBpp0076111	LanB2-PA		NA	NA	NA
Mrot10251	Mrot10251	-3.76254	-0.68992	-2.52651	0.0197434	0.118998	-3.24846	GB49392	FBpp0302639	CG3630-PD		0	1	0
Mrot02725	Mrot02725	-3.011	2.92135	-2.52556	0.0197841	0.118998	-3.29324	GB40240	FBpp0088688	Mlc2-PA		NA	NA	NA
Mrot10726	Mrot10726	0.165061	6.25688	2.526	0.0197651	0.118998	-3.99443	GB42662	FBpp0304136	CG18809-PD		NA	NA	NA
Mrot04552	Mrot04552	-0.423533	7.59222	-2.52538	0.0197919	0.118998	-4.0892	GB43540	LOW_SIMILARITY	NA		0	1	0
Mrot02383	Mrot02383	-0.540685	3.1394	-2.52383	0.0198581	0.119264	-3.382	GB40784	FBpp0086267	CG8311-PA		NA	NA	NA
Mrot02841	Mrot02841	0.339362	5.20141	2.52341	0.0198762	0.119286	-3.80063	GB49466	FBpp0306622	Gprk2-PB		1	0	0
Mrot13028	Mrot13028	-1.80378	-0.246555	-2.52232	0.0199231	0.119306	-3.17649	GB40021	LOW_SIMILARITY	NA		NA	NA	NA
Mrot03979	Mrot03979	-1.57201	-0.586219	-2.52259	0.0199115	0.119306	-3.20597	GB55389	FBpp0086129	fat-spondin-PA		NA	NA	NA
Mrot12882	Mrot12882	-0.365646	6.26202	-2.52271	0.0199063	0.119306	-4.0113	GB41147	FBpp0306896	Cnx99A-PE		NA	NA	NA
Mrot06650	Mrot06650	-0.285862	6.38588	-2.52199	0.0199372	0.119306	-4.02698	GB55940	FBpp0073672	l(1)dd4-PA		NA	NA	NA
Mrot07627	Mrot07627	0.131184	5.80527	2.52124	0.0199699	0.119415	-3.93156	GB50305	FBpp0081847	CG6672-PA		0	1	0
Mrot04788	Mrot04788	-3.0921	0.263537	-2.52082	0.0199878	0.119436	-3.16384	GB49021	FBpp0086487	CG8192-PA		NA	NA	NA
Mrot04293	Mrot04293	0.18397	6.0208	2.51975	0.020034	0.119626	-3.9743	GB55711	LOW_SIMILARITY	NA		NA	NA	NA
Mrot01957	Mrot01957	0.160185	7.78985	2.51849	0.0200887	0.119866	-4.10539	GB52079	FBpp0074458	rictor-PA		0	1	0
Mrot01605	Mrot01605	-0.518505	2.09941	-2.51742	0.0201352	0.12	-3.22505	NA	NA	NA		NA	NA	NA
Mrot04163	Mrot04163	-1.7846	5.17636	-2.5173	0.0201401	0.12	-3.80549	GB43870	FBpp0300810	trol-PAB		0	0	1
Mrot12013	Mrot12013	-1.18395	2.11828	-2.51531	0.020227	0.120003	-3.23174	GB50112	FBpp0086858	Mp20-PA		NA	NA	NA
Mrot07181	Mrot07181	-0.932462	3.71474	-2.51676	0.0201636	0.120003	-3.51546	GB53996	FBpp0290543	CASK-PG		NA	NA	NA
Mrot05334	Mrot05334	-2.24371	-2.94978	-2.51529	0.0202277	0.120003	-3.55465	NA	NA	NA		NA	NA	NA
Mrot06766	Mrot06766	-0.15802	7.28692	-2.51545	0.0202208	0.120003	-4.10248	GB45934	FBpp0099899	CG3662-PB		0	1	0
Mrot09205	Mrot09205	-0.238227	9.71173	-2.51592	0.0202002	0.120003	-4.10443	GB50274	FBpp0087479	TER94-PA		0	1	0
Mrot07875	Mrot07875	0.150566	7.993	2.51563	0.020213	0.120003	-4.11094	GB51263	LOW_SIMILARITY	NA		NA	NA	NA
Mrot04851	Mrot04851	-2.9119	-1.07713	-2.51393	0.0202871	0.120123	-3.29549	GB54893	FBpp0303631	CG4213-PB		NA	NA	NA
Mrot10189	Mrot10189	0.294021	4.92139	2.51351	0.0203055	0.120123	-3.74442	GB48482	FBpp0071700	CG3045-PA		NA	NA	NA
Mrot11481	Mrot11481	0.14962	7.16664	2.51422	0.0202745	0.120123	-4.09911	GB52254	FBpp0304298	CG1344-PB		NA	NA	NA
Mrot04159	Mrot04159	0.128199	8.90828	2.5135	0.020306	0.120123	-4.11213	GB43867	LOW_SIMILARITY	NA		NA	NA	NA
Mrot13305	Mrot13305	-0.434508	6.15157	-2.51188	0.0203772	0.120349	-4.01822	NA	NA	NA		NA	NA	NA
Mrot04354	Mrot04354	0.211398	7.00978	2.51199	0.0203724	0.120349	-4.09584	GB45632	FBpp0087054	achi-PA		NA	NA	NA
Mrot09154	Mrot09154	0.275812	7.6485	2.51164	0.0203878	0.120349	-4.11723	GB43459	FBpp0082406	trx-PA		NA	NA	NA
Mrot04417	Mrot04417	0.325896	3.58259	2.50919	0.0204957	0.120513	-3.47394	GB43246	FBpp0078965	CG17378-PA		NA	NA	NA
Mrot10854	Mrot10854	-2.2404	4.4716	-2.50903	0.0205029	0.120513	-3.64807	GB48850	FBpp0112116	CG7900-PB		NA	NA	NA
Mrot08019	Mrot08019	0.24526	4.81	2.51012	0.0204547	0.120513	-3.74309	GB48075	FBpp0076412	mus301-PA		NA	NA	NA
Mrot11147	Mrot11147	-0.413724	4.94284	-2.51039	0.0204427	0.120513	-3.79048	GB50629	FBpp0304871	CG12061-PD		NA	NA	NA
Mrot04147	Mrot04147	-0.129034	7.41667	-2.50904	0.0205023	0.120513	-4.11986	GB47231	FBpp0074528	Ranbp21-PA		0	1	0
Mrot02484	Mrot02484	0.113589	7.73702	2.50975	0.0204711	0.120513	-4.12264	GB40480	FBpp0288649	fray-PF		0	1	0
Mrot06634	Mrot06634	-3.79648	1.59941	-2.5084	0.0205305	0.12059	-3.15305	GB49921	FBpp0290568	if-PF		NA	NA	NA
Mrot04481	Mrot04481	-2.41797	0.251595	-2.50769	0.0205621	0.120689	-3.16559	GB48858	FBpp0302610	CG13643-PC		NA	NA	NA
Mrot01672	Mrot01672	0.183226	7.45856	2.50589	0.020642	0.121072	-4.12541	GB54326	LOW_SIMILARITY	NA		NA	NA	NA
Mrot12954	Mrot12954	0.268012	4.21647	2.50366	0.0207414	0.121569	-3.624	GB41083	FBpp0078376	Rab23-PA		0	1	0
Mrot03241	Mrot03241	-1.47623	4.25692	-2.50285	0.0207778	0.12164	-3.65428	GB51214	FBpp0291137	up-PL		NA	NA	NA
Mrot02340	Mrot02340	0.319082	6.41313	2.50273	0.0207829	0.12164	-4.06256	GB40785	FBpp0081159	CG1105-PA		NA	NA	NA
Mrot01535	Mrot01535	0.266011	4.69953	2.50147	0.0208397	0.1218	-3.73572	GB47596	FBpp0080077	CG7099-PA		NA	NA	NA
Mrot11484	Mrot11484	0.138142	6.81192	2.50153	0.0208368	0.1218	-4.10282	GB47105	FBpp0072768	CG9004-PA		NA	NA	NA
Mrot11704	Mrot11704	0.183064	5.58755	2.50061	0.0208781	0.121939	-3.92975	GB54172	FBpp0293017	Esp-PB		NA	NA	NA
Mrot09859	Mrot09859	0.174947	8.2039	2.49999	0.0209061	0.122016	-4.14127	GB48416	FBpp0087348	wde-PA		NA	NA	NA
Mrot08906	Mrot08906	0.261525	4.78708	2.49953	0.0209266	0.12205	-3.7636	NA	NA	NA		NA	NA	NA
Mrot09536	Mrot09536	0.264385	6.42674	2.49771	0.0210087	0.12242	-4.07392	GB44735	FBpp0081813	Ugt86Dc-PA		NA	NA	NA
Mrot00195	Mrot00195	0.184323	6.88927	2.49747	0.0210198	0.12242	-4.11623	GB44904	FBpp0089154	PPP4R2r-PC		0	1	0
Mrot06625	Mrot06625	0.136525	6.36875	2.49534	0.0211164	0.122897	-4.07095	GB51463	FBpp0076924	CG33713-PB		NA	NA	NA
Mrot12540	Mrot12540	-0.3144	4.00551	-2.49432	0.021163	0.123081	-3.61639	GB44418	FBpp0301708	su(Hw)-PC		0	1	0
Mrot12451	Mrot12451	0.160258	5.85173	2.49269	0.0212373	0.123385	-3.99752	GB46745	FBpp0297722	CG8950-PB		0	1	0
Mrot06620	Mrot06620	-0.141885	7.11487	-2.49252	0.0212449	0.123385	-4.14124	GB49608	FBpp0071992	angel-PA		NA	NA	NA
Mrot07914	Mrot07914	-0.180521	7.96022	-2.49216	0.0212611	0.123392	-4.15767	GB41363	FBpp0073292	Rpt3-PA		0	1	0
Mrot00230	Mrot00230	-1.43123	2.49572	-2.49056	0.0213348	0.123538	-3.33457	GB43207	FBpp0291363	mgl-PA		1	0	0
Mrot06773	Mrot06773	0.212053	6.42014	2.49053	0.021336	0.123538	-4.08141	GB47827	FBpp0074129	Rrp45-PA		NA	NA	NA
Mrot07504	Mrot07504	-3.88151	7.92506	-2.49095	0.0213169	0.123538	-4.11031	NA	NA	NA		NA	NA	NA
Mrot07485	Mrot07485	0.169571	9.6741	2.49031	0.021346	0.123538	-4.15575	GB43906	FBpp0306908	lap-PI		1	0	0
Mrot13021	Mrot13021	0.139892	6.64845	2.48874	0.0214183	0.123724	-4.11589	GB43443	FBpp0081842	CG10703-PA		NA	NA	NA
Mrot00218	Mrot00218	0.180307	7.06699	2.48864	0.0214229	0.123724	-4.14298	GB43121	FBpp0081343	CG9601-PA		NA	NA	NA
Mrot09957	Mrot09957	0.251914	8.14772	2.4887	0.0214204	0.123724	-4.16402	GB54263	FBpp0304675	IntS6-PE		NA	NA	NA
Mrot05789	Mrot05789	-0.595176	3.584	-2.48765	0.0214683	0.123759	-3.53578	NA	NA	NA		NA	NA	NA
Mrot00612	Mrot00612	0.210515	3.81732	2.48753	0.021474	0.123759	-3.57401	GB46180	FBpp0084307	CG4743-PA		NA	NA	NA
Mrot00629	Mrot00629	-0.233108	5.69447	-2.48778	0.0214628	0.123759	-3.98526	GB49491	FBpp0073893	shtd-PA		NA	NA	NA
Mrot10648	Mrot10648	0.136079	7.52335	2.4868	0.0215077	0.123867	-4.16574	GB41836	FBpp0078605	aux-PB		NA	NA	NA
Mrot07318	Mrot07318	-3.19085	-0.201329	-2.48581	0.0215537	0.123895	-3.23823	GB42004	FBpp0290306	CG4096-PC		NA	NA	NA
Mrot11611	Mrot11611	-1.65836	-1.00594	-2.48609	0.0215409	0.123895	-3.31109	GB50858	FBpp0076249	Doc1-PA		NA	NA	NA
Mrot00086	Mrot00086	0.149358	8.68987	2.48573	0.0215574	0.123895	-4.16789	GB49325	FBpp0086956	Iswi-PC		NA	NA	NA
Mrot08344	Mrot08344	-3.68185	-1.12184	-2.48466	0.0216069	0.124065	-3.36543	NA	NA	NA		NA	NA	NA
Mrot12938	Mrot12938	-0.900476	9.12418	-2.48445	0.0216169	0.124065	-4.16889	GB51705	FBpp0078881	Cpr-PB		NA	NA	NA
Mrot06500	Mrot06500	-2.17229	-2.97967	-2.48368	0.0216525	0.124183	-3.59407	GB47986	FBpp0077542	Or22b-PA		NA	NA	NA
Mrot00182	Mrot00182	-0.53892	4.27304	-2.48085	0.0217844	0.124853	-3.70161	GB43098	FBpp0074925	CG5535-PB		NA	NA	NA
Mrot06085	Mrot06085	-1.94976	3.71944	-2.47892	0.0218747	0.125264	-3.55738	GB53644	FBpp0290866	Tob-PC		NA	NA	NA
Mrot09976	Mrot09976	0.163251	6.57194	2.47868	0.0218864	0.125264	-4.12714	GB51004	LOW_SIMILARITY	NA		0	1	0
Mrot05586	Mrot05586	0.156202	11.2495	2.47833	0.0219028	0.125271	-4.17576	GB46251	LOW_SIMILARITY	NA		NA	NA	NA
Mrot10182	Mrot10182	0.853287	-0.118301	2.47643	0.0219921	0.125503	-3.25254	GB45548	FBpp0290450	CG8916-PB		NA	NA	NA
Mrot04729	Mrot04729	-1.54661	-0.65953	-2.47576	0.0220237	0.125503	-3.27757	GB52756	FBpp0288787	CG42249-PB		NA	NA	NA
Mrot12111	Mrot12111	-0.440516	3.57884	-2.47458	0.0220799	0.125503	-3.57154	GB45272	FBpp0080328	Gli-PE		NA	NA	NA
Mrot07432	Mrot07432	-1.10708	5.15364	-2.47514	0.0220534	0.125503	-3.9052	GB55326	LOW_SIMILARITY	NA		NA	NA	NA
Mrot02120	Mrot02120	0.234224	6.23721	2.47537	0.0220421	0.125503	-4.0895	GB44082	FBpp0079912	Ced-12-PA		NA	NA	NA
Mrot07450	Mrot07450	0.134569	6.28461	2.47469	0.0220744	0.125503	-4.10206	GB51539	FBpp0072184	mRpS17-PA		0	1	0
Mrot11072	Mrot11072	0.179201	6.78987	2.47582	0.0220209	0.125503	-4.15271	GB41288	FBpp0112097	CG11247-PC		NA	NA	NA
Mrot07657	Mrot07657	-0.190924	6.99567	-2.47513	0.0220534	0.125503	-4.17001	GB53882	FBpp0303094	CG10103-PB		0	1	0
Mrot00453	Mrot00453	-0.271927	7.79021	-2.47538	0.0220417	0.125503	-4.19093	GB53088	FBpp0306838	CG3702-PB		NA	NA	NA
Mrot04213	Mrot04213	-0.273545	6.04113	-2.47422	0.0220968	0.125513	-4.07539	GB52848	LOW_SIMILARITY	NA		0	1	0
Mrot13345	Mrot13345	-2.82727	-0.995881	-2.47022	0.0222869	0.126507	-3.33747	NA	NA	NA		NA	NA	NA
Mrot10446	Mrot10446	-0.222501	7.28139	-2.46965	0.0223144	0.126576	-4.19396	GB45736	FBpp0082124	Past1-PB		NA	NA	NA
Mrot00007	Mrot00007	-4.23364	-1.88346	-2.46843	0.0223729	0.126673	-3.46893	GB48832	FBpp0081187	Ccp84Ag-PA		1	0	0
Mrot04688	Mrot04688	-0.411985	3.46811	-2.46833	0.0223774	0.126673	-3.55541	GB52695	FBpp0070817	Sirt4-PC		NA	NA	NA
Mrot11750	Mrot11750	0.198342	8.58671	2.46874	0.022358	0.126673	-4.20178	GB44169	LOW_SIMILARITY	NA		NA	NA	NA
Mrot09187	Mrot09187	-1.76445	-1.63615	-2.46776	0.0224048	0.126741	-3.42575	GB46145	FBpp0081049	nrv3-PB		NA	NA	NA
Mrot06314	Mrot06314	-1.02452	3.72098	-2.46655	0.022463	0.12681	-3.60697	GB54734	LOW_SIMILARITY	NA		1	0	0
Mrot03763	Mrot03763	0.130803	5.71643	2.46709	0.022437	0.12681	-4.0205	GB48172	FBpp0078685	Gmd-PA		NA	NA	NA
Mrot11924	Mrot11924	-0.843807	6.75438	-2.46679	0.0224514	0.12681	-4.16731	GB55162	FBpp0074236	CG6398-PA		NA	NA	NA
Mrot10229	Mrot10229	0.709277	1.809	2.46398	0.0225872	0.127424	-3.246	GB43563	FBpp0074638	Ir76b-PA		NA	NA	NA
Mrot10467	Mrot10467	-2.74864	0.772749	-2.46364	0.0226035	0.12743	-3.21875	GB44590	LOW_SIMILARITY	NA		1	0	0
Mrot01012	Mrot01012	-0.532003	3.22909	-2.46257	0.0226554	0.127516	-3.5076	GB44939	FBpp0292879	Eaat1-PD		1	0	0
Mrot03997	Mrot03997	0.142549	6.73124	2.46206	0.0226805	0.127516	-4.1748	GB52422	FBpp0084312	CG5913-PA		NA	NA	NA
Mrot05766	Mrot05766	0.161402	9.26079	2.46209	0.0226789	0.127516	-4.21298	GB47396	FBpp0306756	Nlp-PB		0	1	0
Mrot10701	Mrot10701	-0.348649	7.60089	-2.46294	0.0226375	0.127516	-4.21405	NA	NA	NA		NA	NA	NA
Mrot13331	Mrot13331	-2.75393	1.50737	-2.46079	0.0227421	0.127587	-3.24196	GB54151	FBpp0083817	Irk2-PA		NA	NA	NA
Mrot01124	Mrot01124	-3.8543	-0.575415	-2.46097	0.0227332	0.127587	-3.32294	GB42628	FBpp0290950	CG2256-PC		NA	NA	NA
Mrot06380	Mrot06380	-1.11255	2.75932	-2.46053	0.0227548	0.127587	-3.42953	GB48256	LOW_SIMILARITY	NA		1	0	0
Mrot05381	Mrot05381	0.316226	3.54455	2.46062	0.0227502	0.127587	-3.54594	GB41115	FBpp0084282	CG5890-PA		NA	NA	NA
Mrot00489	Mrot00489	-0.266964	5.45154	-2.45987	0.0227869	0.127681	-3.99142	GB45094	FBpp0071945	CG3493-PA		NA	NA	NA
Mrot12428	Mrot12428	0.256268	7.53305	2.45904	0.0228274	0.127821	-4.22002	GB41250	LOW_SIMILARITY	NA		0	1	0
Mrot08908	Mrot08908	0.145851	7.21406	2.45818	0.0228695	0.12797	-4.21152	GB46889	FBpp0078631	Marcal1-PA		NA	NA	NA
Mrot06781	Mrot06781	0.301457	7.07703	2.45631	0.022961	0.128308	-4.20722	GB48749	FBpp0306611	Pak-PJ		NA	NA	NA
Mrot12968	Mrot12968	0.161371	7.68034	2.45656	0.0229488	0.128308	-4.22754	GB44940	FBpp0306666	Dis3-PB		NA	NA	NA
Mrot07956	Mrot07956	-1.88573	-2.78025	-2.45544	0.023004	0.128462	-3.58907	NA	NA	NA		NA	NA	NA
Mrot02886	Mrot02886	-3.06031	2.74845	-2.45506	0.0230226	0.12848	-3.38754	GB55483	FBpp0306553	bt-PI		1	0	0
Mrot10996	Mrot10996	-1.9405	-0.714009	-2.45415	0.0230676	0.128518	-3.31731	GB43145	FBpp0070866	CG15894-PA		NA	NA	NA
Mrot13192	Mrot13192	-2.80887	-0.659642	-2.45398	0.0230761	0.128518	-3.31906	GB44501	LOW_SIMILARITY	NA		NA	NA	NA
Mrot01338	Mrot01338	-0.781377	2.0863	-2.45455	0.0230476	0.128518	-3.33424	GB40594	LOW_SIMILARITY	NA		NA	NA	NA
Mrot10638	Mrot10638	-0.346433	8.08583	-2.45338	0.0231055	0.128595	-4.23378	GB45596	FBpp0075115	Baldspot-PB		NA	NA	NA
Mrot00851	Mrot00851	0.174745	7.97586	2.45301	0.0231236	0.12861	-4.23525	GB52677	FBpp0304900	fd68A-PP		NA	NA	NA
Mrot11228	Mrot11228	-0.235231	7.96486	-2.45241	0.0231535	0.128689	-4.23633	GB44318	FBpp0091150	His4:CG33905-PA		0	1	0
Mrot02258	Mrot02258	-4.87306	-0.443283	-2.45146	0.0232004	0.128777	-3.35511	GB52446	FBpp0074892	gk-PB		NA	NA	NA
Mrot09035	Mrot09035	-2.18294	-1.3731	-2.45168	0.0231898	0.128777	-3.40626	GB53047	FBpp0076469	RNaseX25-PA		NA	NA	NA
Mrot02246	Mrot02246	-3.23253	2.11985	-2.44985	0.0232808	0.128964	-3.30948	GB52343	FBpp0083730	klg-PA		NA	NA	NA
Mrot09389	Mrot09389	0.101189	8.72397	2.4503	0.0232583	0.128964	-4.23784	GB40775	FBpp0077503	AIF-PA		NA	NA	NA
Mrot03437	Mrot03437	0.138017	7.97447	2.45004	0.0232714	0.128964	-4.24119	GB46752	FBpp0303770	gwl-PB		NA	NA	NA
Mrot05588	Mrot05588	0.133141	8.76182	2.44953	0.0232964	0.128964	-4.23927	GB46263	FBpp0073902	Tcp-1zeta-PA		NA	NA	NA
Mrot06895	Mrot06895	0.145357	11.4891	2.44911	0.0233173	0.128993	-4.23304	GB40750	FBpp0079565	me31B-PA		NA	NA	NA
Mrot08145	Mrot08145	0.163017	14.1406	2.4476	0.0233929	0.129325	-4.23592	GB40866	FBpp0082519	Hsc70-4-PB		1	0	0
Mrot04046	Mrot04046	-0.227435	6.32642	-2.44714	0.0234158	0.129365	-4.16693	GB45391	FBpp0082069	Dip-C-PA		NA	NA	NA
Mrot06862	Mrot06862	0.182115	5.03728	2.44655	0.0234456	0.129381	-3.91895	GB40980	FBpp0305693	Glut1-PX		1	0	0
Mrot05560	Mrot05560	0.177405	7.50653	2.44646	0.0234499	0.129381	-4.24478	GB53802	FBpp0306644	CG3744-PG		NA	NA	NA
Mrot10068	Mrot10068	0.217932	6.97806	2.44567	0.0234895	0.129513	-4.22184	GB47341	FBpp0075212	CG5027-PA		NA	NA	NA
Mrot10920	Mrot10920	0.144427	7.47347	2.4452	0.0235132	0.129557	-4.24693	GB45012	FBpp0073847	Ahcy13-PA		NA	NA	NA
Mrot09203	Mrot09203	0.351429	4.68309	2.44432	0.0235574	0.129628	-3.82627	GB50275	FBpp0070979	CG4615-PA		NA	NA	NA
Mrot12871	Mrot12871	0.294043	6.21495	2.44451	0.0235479	0.129628	-4.14693	GB55317	FBpp0087809	CG8735-PA		NA	NA	NA
Mrot03173	Mrot03173	1.50896	-0.202732	2.4435	0.0235985	0.129768	-3.30456	GB43453	FBpp0306633	CG34347-PE		NA	NA	NA
Mrot10673	Mrot10673	-2.09405	-2.84574	-2.4426	0.0236442	0.129922	-3.62927	NA	NA	NA		NA	NA	NA
Mrot09674	Mrot09674	-2.44258	5.22006	-2.44233	0.0236579	0.129922	-3.91531	GB54611	FBpp0082596	Spn5-PB		NA	NA	NA
Mrot11510	Mrot11510	-0.195536	6.43616	-2.44161	0.0236942	0.130035	-4.19039	GB53289	LOW_SIMILARITY	NA		NA	NA	NA
Mrot04765	Mrot04765	-0.187214	6.30226	-2.44129	0.0237104	0.130038	-4.17703	GB51036	FBpp0290447	mon2-PB		NA	NA	NA
Mrot08576	Mrot08576	0.490235	1.50397	2.44028	0.0237616	0.130233	-3.2841	GB52169	LOW_SIMILARITY	NA		NA	NA	NA
Mrot07059	Mrot07059	-0.45589	2.6911	-2.4391	0.0238216	0.130389	-3.46238	GB50087	FBpp0084118	CG5805-PA		NA	NA	NA
Mrot11418	Mrot11418	0.120435	5.83777	2.43921	0.0238157	0.130389	-4.10046	GB54057	FBpp0083321	CG5466-PA		NA	NA	NA
Mrot08643	Mrot08643	-0.912317	0.703399	-2.43736	0.0239101	0.130423	-3.26087	NA	NA	NA		NA	NA	NA
Mrot07182	Mrot07182	-1.08186	2.11339	-2.43761	0.0238973	0.130423	-3.37385	GB53995	FBpp0111786	CASK-PE		NA	NA	NA
Mrot05017	Mrot05017	-1.8723	-2.19267	-2.43809	0.0238729	0.130423	-3.54477	GB49901	FBpp0297872	bowl-PH		1	0	1
Mrot12508	Mrot12508	-0.296226	5.9143	-2.43712	0.0239224	0.130423	-4.12315	GB42398	FBpp0074226	CG5703-PA		0	1	0
Mrot06029	Mrot06029	-0.170043	6.73736	-2.43718	0.0239194	0.130423	-4.22883	GB53654	FBpp0080063	CG9426-PA		0	1	0
Mrot11694	Mrot11694	0.234047	7.41626	2.43794	0.0238804	0.130423	-4.25914	GB54145	FBpp0306027	prominin-like-PE		1	0	1
Mrot01925	Mrot01925	-2.59764	-1.47511	-2.43543	0.0240087	0.130751	-3.46389	GB40605	LOW_SIMILARITY	NA		NA	NA	NA
Mrot00934	Mrot00934	0.189701	5.63622	2.43514	0.0240236	0.130751	-4.07129	GB49089	FBpp0071178	IntS4-PA		NA	NA	NA
Mrot05730	Mrot05730	0.167042	5.83537	2.43501	0.0240301	0.130751	-4.10428	GB48944	FBpp0078315	CG2023-PA		0	1	0
Mrot01782	Mrot01782	-0.849249	0.440043	-2.43336	0.0241151	0.130918	-3.2679	NA	NA	NA		NA	NA	NA
Mrot02157	Mrot02157	1.3947	0.469399	2.43318	0.024124	0.130918	-3.28946	GB50795	FBpp0305655	AP-2-PC		NA	NA	NA
Mrot06876	Mrot06876	-2.26678	-1.25084	-2.43368	0.0240984	0.130918	-3.41129	GB46640	LOW_SIMILARITY	NA		NA	NA	NA
Mrot04869	Mrot04869	-1.66995	-1.49216	-2.43328	0.0241192	0.130918	-3.45134	GB45408	FBpp0073432	pot-PB		NA	NA	NA
Mrot03757	Mrot03757	-0.18528	5.51621	-2.43244	0.0241625	0.130923	-4.05775	GB48115	FBpp0289377	Sug-PE		NA	NA	NA
Mrot00907	Mrot00907	-0.196326	7.58959	-2.43285	0.0241412	0.130923	-4.27353	GB53690	FBpp0087723	sec31-PA		NA	NA	NA
Mrot02627	Mrot02627	0.220989	7.69446	2.43224	0.0241724	0.130923	-4.27528	GB52115	FBpp0297133	CREG-PD		NA	NA	NA
Mrot01568	Mrot01568	0.25692	5.50351	2.43193	0.0241887	0.130926	-4.03781	GB46706	FBpp0075390	CG13458-PA		NA	NA	NA
[truncated: 6,747 more rows]

## Sheet: egg_mRNA_conditionDEG
gene	geneID	logFC	AveExpr	t	P.Value	adj.P.Val	B	amel_gene	dmel_gene	gene_symbol	RefSeq_name	classI	classII	classIII	uniprot_keywords	KEGGpathways	BiologicalProcesses
[truncated: 9,200 more rows]

[truncated: 1 more sheets: egg_mRNA_seasonDEG]
