# Supplementary material for: Maternal body condition and season influence RNA deposition in the oocytes of alfalfa leafcutting bees (Megachile rotundata)
Source: Front Genet. 2023 Jan 4;13:1064332. doi: 10.3389/fgene.2022.1064332 (PMC9845908; doi:10.3389/fgene.2022.1064332)
Supplement: Supplementary file 10 [file DataSheet2.xlsx]

## Sheet: Oocyte_season_DEGs
GO.ID	Term	Annotated	Significant	Expected	raw.p.value	ontology
GO:1902600	proton transmembrane transport	26	6	3.03	2.8e-05	BP
GO:0006468	protein phosphorylation	199	27	23.21	0.00087	BP
GO:0006355	regulation of transcription, DNA-templated	226	36	26.36	0.00136	BP
GO:0051056	regulation of small GTPase mediated signal transduction	14	1	1.63	0.00607	BP
GO:0006470	protein dephosphorylation	33	8	3.85	0.00611	BP
GO:0016485	protein processing	13	3	1.52	0.00907	BP
GO:0046488	phosphatidylinositol metabolic process	34	4	3.97	0.02429	BP
GO:0017121	plasma membrane phospholipid scrambling	2	2	0.23	0.02636	BP
GO:0006821	chloride transport	4	1	0.47	0.02705	BP
GO:0070588	calcium ion transmembrane transport	9	3	1.05	0.03141	BP
GO:0006897	endocytosis	12	1	1.4	0.03442	BP
GO:0010506	regulation of autophagy	2	2	0.23	0.03738	BP
GO:0006874	cellular calcium ion homeostasis	7	3	0.82	0.03857	BP
GO:0042176	regulation of protein catabolic process	5	0	0.58	0.04374	BP
GO:0032469	endoplasmic reticulum calcium ion homeostasis	2	1	0.23	0.04806	BP
GO:0006000	fructose metabolic process	2	1	0.23	0.05207	BP
GO:0006003	fructose 2,6-bisphosphate metabolic process	2	1	0.23	0.05207	BP
GO:0032465	regulation of cytokinesis	5	2	0.58	0.05474	BP
GO:0035556	intracellular signal transduction	119	11	13.88	0.05492	BP
GO:0006098	pentose-phosphate shunt	3	1	0.35	0.05749	BP
GO:0030001	metal ion transport	55	13	6.42	0.06174	BP
GO:0006094	gluconeogenesis	2	1	0.23	0.06211	BP
GO:0009166	nucleotide catabolic process	4	3	0.47	0.06598	BP
GO:0016477	cell migration	4	2	0.47	0.06626	BP
GO:0055085	transmembrane transport	257	36	29.98	0.07242	BP
GO:0006013	mannose metabolic process	3	0	0.35	0.07514	BP
GO:0043087	regulation of GTPase activity	21	2	2.45	0.07762	BP
GO:0006086	acetyl-CoA biosynthetic process from pyruvate	4	0	0.47	0.0785	BP
GO:0007040	lysosome organization	3	1	0.35	0.07863	BP
GO:0010387	COP9 signalosome assembly	2	1	0.23	0.08351	BP
GO:0030036	actin cytoskeleton organization	43	7	5.02	0.0867	BP
GO:0009058	biosynthetic process	773	84	90.17	0.09161	BP
GO:0015031	protein transport	101	11	11.78	0.09609	BP
GO:0006820	anion transport	20	2	2.33	0.09703	BP
GO:0006888	endoplasmic reticulum to Golgi vesicle-mediated transport	16	1	1.87	0.10496	BP
GO:0032008	positive regulation of TOR signaling	6	0	0.7	0.1078	BP
GO:0008610	lipid biosynthetic process	58	7	6.77	0.10824	BP
GO:0042254	ribosome biogenesis	54	1	6.3	0.12314	BP
GO:0032968	positive regulation of transcription elongation from RNA polymerase II promoter	3	1	0.35	0.1282	BP
GO:0030837	negative regulation of actin filament polymerization	7	2	0.82	0.13132	BP
GO:0006886	intracellular protein transport	82	10	9.56	0.13174	BP
GO:0046907	intracellular transport	148	13	17.26	0.13188	BP
GO:0051726	regulation of cell cycle	36	6	4.2	0.13292	BP
GO:0007275	multicellular organism development	31	5	3.62	0.13455	BP
GO:0006635	fatty acid beta-oxidation	2	0	0.23	0.13628	BP
GO:0006275	regulation of DNA replication	4	1	0.47	0.13791	BP
GO:0006338	chromatin remodeling	24	1	2.8	0.13925	BP
GO:0032481	positive regulation of type I interferon production	1	1	0.12	0.13983	BP
GO:0002218	activation of innate immune response	1	1	0.12	0.13983	BP
GO:0006482	protein demethylation	3	1	0.35	0.14001	BP
GO:0023051	regulation of signaling	60	9	7	0.1401	BP
GO:0001678	cellular glucose homeostasis	2	1	0.23	0.14028	BP
GO:0045216	cell-cell junction organization	3	2	0.35	0.1409	BP
GO:1904263	positive regulation of TORC1 signaling	2	0	0.23	0.14231	BP
GO:0008283	cell population proliferation	3	1	0.35	0.14271	BP
GO:0017196	N-terminal peptidyl-methionine acetylation	2	0	0.23	0.14282	BP
GO:0009264	deoxyribonucleotide catabolic process	2	2	0.23	0.14397	BP
GO:0071163	DNA replication preinitiation complex assembly	1	1	0.12	0.14489	BP
GO:0030174	regulation of DNA-dependent DNA replication initiation	1	1	0.12	0.14489	BP
GO:0032222	regulation of synaptic transmission, cholinergic	7	3	0.82	0.14634	BP
GO:1903818	positive regulation of voltage-gated potassium channel activity	7	3	0.82	0.14634	BP
GO:0030431	sleep	7	3	0.82	0.14634	BP
GO:0051321	meiotic cell cycle	3	1	0.35	0.14915	BP
GO:0043085	positive regulation of catalytic activity	22	3	2.57	0.14992	BP
GO:0009056	catabolic process	164	21	19.13	0.15093	BP
GO:0016310	phosphorylation	214	27	24.96	0.15301	BP
GO:0009311	oligosaccharide metabolic process	4	1	0.47	0.15332	BP
GO:0006071	glycerol metabolic process	2	0	0.23	0.15334	BP
GO:0033499	galactose catabolic process via UDP-galactose	1	1	0.12	0.15541	BP
GO:0032264	IMP salvage	1	1	0.12	0.15579	BP
GO:0031087	deadenylation-independent decapping of nuclear-transcribed mRNA	1	1	0.12	0.15715	BP
GO:0000244	spliceosomal tri-snRNP complex assembly	1	1	0.12	0.16008	BP
GO:0006024	glycosaminoglycan biosynthetic process	1	1	0.12	0.16206	BP
GO:1904380	endoplasmic reticulum mannose trimming	1	1	0.12	0.16286	BP
GO:1904382	mannose trimming involved in glycoprotein ERAD pathway	1	1	0.12	0.16286	BP
GO:0006520	cellular amino acid metabolic process	69	4	8.05	0.16323	BP
GO:0006606	protein import into nucleus	8	3	0.93	0.16442	BP
GO:0006221	pyrimidine nucleotide biosynthetic process	2	2	0.23	0.16447	BP
GO:0006556	S-adenosylmethionine biosynthetic process	1	1	0.12	0.16466	BP
GO:0006829	zinc ion transport	3	1	0.35	0.16554	BP
GO:0007032	endosome organization	1	1	0.12	0.16587	BP
GO:2000641	regulation of early endosome to late endosome transport	1	1	0.12	0.16587	BP
GO:0009452	7-methylguanosine RNA capping	5	1	0.58	0.16611	BP
GO:0016559	peroxisome fission	3	1	0.35	0.16847	BP
GO:0006309	apoptotic DNA fragmentation	1	1	0.12	0.16995	BP
GO:0006952	defense response	2	2	0.23	0.17182	BP
GO:0000902	cell morphogenesis	12	3	1.4	0.17257	BP
GO:0030261	chromosome condensation	6	1	0.7	0.17395	BP
GO:0006478	peptidyl-tyrosine sulfation	1	1	0.12	0.1741	BP
GO:0006357	regulation of transcription by RNA polymerase II	71	10	8.28	0.17532	BP
GO:0009165	nucleotide biosynthetic process	48	4	5.6	0.17719	BP
GO:0006367	transcription initiation from RNA polymerase II promoter	10	1	1.17	0.18075	BP
GO:0006562	proline catabolic process	1	1	0.12	0.18088	BP
GO:0046081	dUTP catabolic process	1	1	0.12	0.18175	BP
GO:0006226	dUMP biosynthetic process	1	1	0.12	0.18175	BP
GO:0071230	cellular response to amino acid stimulus	2	0	0.23	0.18364	BP
GO:0016192	vesicle-mediated transport	125	8	14.58	0.18417	BP
GO:0046314	phosphocreatine biosynthetic process	1	1	0.12	0.18435	BP
GO:0000398	mRNA splicing, via spliceosome	50	5	5.83	0.18594	BP
GO:0016126	sterol biosynthetic process	2	1	0.23	0.18633	BP
GO:0001578	microtubule bundle formation	7	1	0.82	0.18775	BP
GO:0006518	peptide metabolic process	210	14	24.5	0.18807	BP
GO:0030091	protein repair	1	1	0.12	0.19007	BP
GO:0061098	positive regulation of protein tyrosine kinase activity	1	1	0.12	0.19052	BP
GO:0046600	negative regulation of centriole replication	1	1	0.12	0.19074	BP
GO:1902979	mitotic DNA replication termination	1	1	0.12	0.19164	BP
GO:0007417	central nervous system development	1	1	0.12	0.19186	BP
GO:0032212	positive regulation of telomere maintenance via telomerase	1	1	0.12	0.19209	BP
GO:0045995	regulation of embryonic development	1	1	0.12	0.19411	BP
GO:0030155	regulation of cell adhesion	1	1	0.12	0.19411	BP
GO:0030334	regulation of cell migration	2	1	0.23	0.19413	BP
GO:0009249	protein lipoylation	1	1	0.12	0.19524	BP
GO:0046928	regulation of neurotransmitter secretion	1	1	0.12	0.19592	BP
GO:0060291	long-term synaptic potentiation	1	1	0.12	0.19592	BP
GO:0006625	protein targeting to peroxisome	4	1	0.47	0.19622	BP
GO:0008356	asymmetric cell division	1	1	0.12	0.19638	BP
GO:1902531	regulation of intracellular signal transduction	28	1	3.27	0.19701	BP
GO:0006997	nucleus organization	2	0	0.23	0.19849	BP
GO:0019722	calcium-mediated signaling	4	0	0.47	0.20381	BP
GO:0006402	mRNA catabolic process	18	1	2.1	0.20495	BP
GO:0002098	tRNA wobble uridine modification	10	1	1.17	0.20693	BP
GO:0009107	lipoate biosynthetic process	1	1	0.12	0.20776	BP
GO:0034314	Arp2/3 complex-mediated actin nucleation	8	3	0.93	0.20826	BP
GO:0007009	plasma membrane organization	4	3	0.47	0.20832	BP
GO:0070830	bicellular tight junction assembly	1	1	0.12	0.20895	BP
GO:0034474	U2 snRNA 3'-end processing	1	0	0.12	0.21014	BP
GO:0007268	chemical synaptic transmission	12	4	1.4	0.2102	BP
GO:0000278	mitotic cell cycle	31	1	3.62	0.21243	BP
GO:0032502	developmental process	51	7	5.95	0.21262	BP
GO:0016266	O-glycan processing	1	0	0.12	0.21616	BP
GO:0032367	intracellular cholesterol transport	1	0	0.12	0.21665	BP
GO:0048280	vesicle fusion with Golgi apparatus	1	0	0.12	0.21738	BP
GO:0016032	viral process	1	0	0.12	0.21738	BP
GO:0000467	exonucleolytic trimming to generate mature 3'-end of 5.8S rRNA from tricistronic rRNA transcript (SSU-rRNA, 5.8S rRNA, L...	1	0	0.12	0.21787	BP
GO:0015936	coenzyme A metabolic process	5	0	0.58	0.21922	BP
GO:0034587	piRNA metabolic process	1	0	0.12	0.21983	BP
GO:0007165	signal transduction	319	37	37.21	0.22036	BP
GO:0007608	sensory perception of smell	10	1	1.17	0.22225	BP
GO:0006210	thymine catabolic process	1	0	0.12	0.22453	BP
GO:0006212	uracil catabolic process	1	0	0.12	0.22453	BP
GO:1901031	regulation of response to reactive oxygen species	1	0	0.12	0.22729	BP
GO:0031929	TOR signaling	12	1	1.4	0.22795	BP
GO:0016573	histone acetylation	9	0	1.05	0.22823	BP
GO:0035494	SNARE complex disassembly	1	0	0.12	0.2288	BP
GO:0007094	mitotic spindle assembly checkpoint signaling	6	0	0.7	0.22892	BP
GO:0051694	pointed-end actin filament capping	1	0	0.12	0.22905	BP
GO:0046034	ATP metabolic process	38	1	4.43	0.22917	BP
GO:0014706	striated muscle tissue development	1	0	0.12	0.22931	BP
GO:0006378	mRNA polyadenylation	6	1	0.7	0.23554	BP
GO:0006537	glutamate biosynthetic process	1	0	0.12	0.23595	BP
GO:0051014	actin filament severing	1	0	0.12	0.2362	BP
GO:0097352	autophagosome maturation	1	0	0.12	0.23698	BP
GO:0097111	endoplasmic reticulum-Golgi intermediate compartment organization	1	0	0.12	0.23698	BP
GO:0040034	regulation of development, heterochronic	1	0	0.12	0.23775	BP
GO:0006646	phosphatidylethanolamine biosynthetic process	1	0	0.12	0.23931	BP
GO:0007154	cell communication	334	41	38.96	0.23973	BP
GO:0006417	regulation of translation	17	3	1.98	0.24398	BP
GO:0000956	nuclear-transcribed mRNA catabolic process	13	1	1.52	0.24427	BP
GO:0035023	regulation of Rho protein signal transduction	2	0	0.23	0.24618	BP
GO:0009190	cyclic nucleotide biosynthetic process	12	0	1.4	0.24618	BP
GO:0006259	DNA metabolic process	100	11	11.66	0.24781	BP
GO:0035025	positive regulation of Rho protein signal transduction	1	0	0.12	0.25013	BP
GO:0090503	RNA phosphodiester bond hydrolysis, exonucleolytic	2	0	0.23	0.25018	BP
GO:0050684	regulation of mRNA processing	5	0	0.58	0.25085	BP
GO:0043048	dolichyl monophosphate biosynthetic process	1	0	0.12	0.25094	BP
GO:0006882	cellular zinc ion homeostasis	1	0	0.12	0.25201	BP
GO:0032147	activation of protein kinase activity	1	0	0.12	0.25309	BP
GO:0060236	regulation of mitotic spindle organization	1	0	0.12	0.25309	BP
GO:0044255	cellular lipid metabolic process	94	10	10.96	0.25325	BP
GO:0006937	regulation of muscle contraction	1	0	0.12	0.25444	BP
GO:0043486	histone exchange	2	0	0.23	0.25474	BP
GO:0006826	iron ion transport	4	1	0.47	0.25498	BP
GO:0032958	inositol phosphate biosynthetic process	4	2	0.47	0.25627	BP
GO:0006909	phagocytosis	1	0	0.12	0.2577	BP
GO:0019673	GDP-mannose metabolic process	3	1	0.35	0.25861	BP
GO:0023052	signaling	337	42	39.31	0.25895	BP
GO:0071786	endoplasmic reticulum tubular network organization	1	0	0.12	0.26154	BP
GO:0050909	sensory perception of taste	4	0	0.47	0.26256	BP
GO:0007160	cell-matrix adhesion	2	1	0.23	0.26365	BP
GO:0019464	glycine decarboxylation via glycine cleavage system	1	0	0.12	0.26374	BP
GO:0009966	regulation of signal transduction	50	4	5.83	0.26613	BP
GO:0033567	DNA replication, Okazaki fragment processing	1	0	0.12	0.2668	BP
GO:0006914	autophagy	23	6	2.68	0.26715	BP
GO:0005975	carbohydrate metabolic process	106	14	12.36	0.27174	BP
GO:0007186	G protein-coupled receptor signaling pathway	65	7	7.58	0.27228	BP
GO:0006102	isocitrate metabolic process	1	0	0.12	0.27298	BP
GO:0006644	phospholipid metabolic process	60	7	7	0.27319	BP
GO:0010457	centriole-centriole cohesion	1	0	0.12	0.27326	BP
GO:0019752	carboxylic acid metabolic process	102	8	11.9	0.27449	BP
GO:0035518	histone H2A monoubiquitination	1	0	0.12	0.27468	BP
GO:0006334	nucleosome assembly	7	0	0.82	0.27598	BP
GO:0060964	regulation of gene silencing by miRNA	1	0	0.12	0.27724	BP
GO:0030512	negative regulation of transforming growth factor beta receptor signaling pathway	3	1	0.35	0.27738	BP
GO:0006499	N-terminal protein myristoylation	1	0	0.12	0.27838	BP
GO:0006658	phosphatidylserine metabolic process	2	0	0.23	0.27872	BP
GO:0006891	intra-Golgi vesicle-mediated transport	3	1	0.35	0.28086	BP
GO:0008154	actin polymerization or depolymerization	20	5	2.33	0.28325	BP
GO:0006813	potassium ion transport	23	5	2.68	0.28401	BP
GO:0061640	cytoskeleton-dependent cytokinesis	4	0	0.47	0.28635	BP
GO:0050808	synapse organization	4	0	0.47	0.28665	BP
GO:0034729	histone H3-K79 methylation	2	0	0.23	0.28902	BP
GO:0006695	cholesterol biosynthetic process	1	0	0.12	0.29056	BP
GO:0006605	protein targeting	27	1	3.15	0.29115	BP
GO:0030042	actin filament depolymerization	5	0	0.58	0.29199	BP
GO:0090305	nucleic acid phosphodiester bond hydrolysis	11	3	1.28	0.29237	BP
GO:0043063	intercellular bridge organization	1	0	0.12	0.29262	BP
GO:0007140	male meiotic nuclear division	1	0	0.12	0.29262	BP
GO:0008608	attachment of spindle microtubules to kinetochore	2	0	0.23	0.29268	BP
GO:0031175	neuron projection development	10	2	1.17	0.29646	BP
GO:0090522	vesicle tethering involved in exocytosis	2	0	0.23	0.29949	BP
GO:0034227	tRNA thio-modification	3	0	0.35	0.3014	BP
GO:0045116	protein neddylation	1	0	0.12	0.30214	BP
GO:0000226	microtubule cytoskeleton organization	31	4	3.62	0.30252	BP
GO:0009968	negative regulation of signal transduction	12	1	1.4	0.30259	BP
GO:0007229	integrin-mediated signaling pathway	1	0	0.12	0.30637	BP
GO:0031110	regulation of microtubule polymerization or depolymerization	1	0	0.12	0.30667	BP
GO:0070509	calcium ion import	2	0	0.23	0.30735	BP
GO:0043666	regulation of phosphoprotein phosphatase activity	4	1	0.47	0.30779	BP
GO:0018279	protein N-linked glycosylation via asparagine	1	0	0.12	0.30788	BP
GO:0006269	DNA replication, synthesis of RNA primer	3	0	0.35	0.30961	BP
GO:0071569	protein ufmylation	2	0	0.23	0.3106	BP
GO:0007219	Notch signaling pathway	5	1	0.58	0.31279	BP
GO:0046416	D-amino acid metabolic process	1	0	0.12	0.31338	BP
GO:0032933	SREBP signaling pathway	2	0	0.23	0.31591	BP
GO:0005977	glycogen metabolic process	6	1	0.7	0.31836	BP
GO:0000338	protein deneddylation	2	1	0.23	0.31886	BP
GO:0006438	valyl-tRNA aminoacylation	2	1	0.23	0.3215	BP
GO:0061780	mitotic cohesin loading	1	0	0.12	0.32328	BP
GO:0009263	deoxyribonucleotide biosynthetic process	2	1	0.23	0.32399	BP
GO:0006423	cysteinyl-tRNA aminoacylation	1	0	0.12	0.32642	BP
GO:0007269	neurotransmitter secretion	4	1	0.47	0.32728	BP
GO:0032784	regulation of DNA-templated transcription, elongation	5	1	0.58	0.32862	BP
GO:0006072	glycerol-3-phosphate metabolic process	4	0	0.47	0.33107	BP
GO:0046777	protein autophosphorylation	1	0	0.12	0.33178	BP
GO:0006657	CDP-choline pathway	1	0	0.12	0.33209	BP
GO:0003323	type B pancreatic cell development	1	0	0.12	0.33591	BP
GO:0070365	hepatocyte differentiation	1	0	0.12	0.33591	BP
GO:0050796	regulation of insulin secretion	1	0	0.12	0.33591	BP
GO:0055088	lipid homeostasis	2	0	0.23	0.33599	BP
GO:2000640	positive regulation of SREBP signaling pathway	1	0	0.12	0.33815	BP
GO:0010038	response to metal ion	2	0	0.23	0.33855	BP
GO:0010738	regulation of protein kinase A signaling	1	0	0.12	0.33879	BP
GO:0009253	peptidoglycan catabolic process	1	0	0.12	0.33943	BP
GO:0000027	ribosomal large subunit assembly	1	0	0.12	0.34426	BP
GO:0000470	maturation of LSU-rRNA	2	0	0.23	0.34434	BP
GO:0006414	translational elongation	10	1	1.17	0.34443	BP
GO:0007015	actin filament organization	27	6	3.15	0.34495	BP
GO:0006139	nucleobase-containing compound metabolic process	758	77	88.42	0.34705	BP
GO:0015693	magnesium ion transport	1	0	0.12	0.35468	BP
GO:0045324	late endosome to vacuole transport	2	0	0.23	0.35543	BP
GO:0016236	macroautophagy	8	0	0.93	0.35565	BP
GO:0045048	protein insertion into ER membrane	3	1	0.35	0.35568	BP
GO:0006979	response to oxidative stress	13	3	1.52	0.35814	BP
GO:0022008	neurogenesis	12	2	1.4	0.36133	BP
GO:0006508	proteolysis	210	29	24.5	0.36216	BP
GO:0006182	cGMP biosynthetic process	4	0	0.47	0.36225	BP
GO:0051276	chromosome organization	74	6	8.63	0.36297	BP
GO:0051315	attachment of mitotic spindle microtubules to kinetochore	1	0	0.12	0.36393	BP
GO:0006915	apoptotic process	18	2	2.1	0.36508	BP
GO:0017157	regulation of exocytosis	1	0	0.12	0.3656	BP
GO:0045893	positive regulation of transcription, DNA-templated	9	2	1.05	0.36573	BP
GO:0006629	lipid metabolic process	126	16	14.7	0.36641	BP
GO:0006836	neurotransmitter transport	5	1	0.58	0.36699	BP
GO:0000122	negative regulation of transcription by RNA polymerase II	4	1	0.47	0.37026	BP
GO:0000725	recombinational repair	8	0	0.93	0.37064	BP
GO:0010923	negative regulation of phosphatase activity	2	0	0.23	0.37071	BP
GO:0097010	eukaryotic translation initiation factor 4F complex assembly	1	0	0.12	0.37129	BP
GO:0006986	response to unfolded protein	4	1	0.47	0.37287	BP
GO:0030071	regulation of mitotic metaphase/anaphase transition	9	0	1.05	0.37453	BP
GO:0007041	lysosomal transport	1	0	0.12	0.37499	BP
GO:0090114	COPII-coated vesicle budding	2	0	0.23	0.37746	BP
GO:0002182	cytoplasmic translational elongation	5	1	0.58	0.38015	BP
GO:0007166	cell surface receptor signaling pathway	46	7	5.37	0.38119	BP
GO:0071539	protein localization to centrosome	1	0	0.12	0.38279	BP
GO:0034454	microtubule anchoring at centrosome	1	0	0.12	0.38279	BP
GO:0006814	sodium ion transport	6	0	0.7	0.38315	BP
GO:0006879	cellular iron ion homeostasis	4	1	0.47	0.3838	BP
GO:0006474	N-terminal protein amino acid acetylation	3	0	0.35	0.38437	BP
GO:0120009	intermembrane lipid transfer	2	1	0.23	0.38534	BP
GO:0007300	ovarian nurse cell to oocyte transport	1	0	0.12	0.38553	BP
GO:0006898	receptor-mediated endocytosis	2	0	0.23	0.38598	BP
GO:1902476	chloride transmembrane transport	1	0	0.12	0.3893	BP
GO:0071477	cellular hypotonic salinity response	1	0	0.12	0.3893	BP
GO:0015886	heme transport	1	0	0.12	0.38999	BP
GO:0032456	endocytic recycling	3	0	0.35	0.39033	BP
GO:0051225	spindle assembly	3	1	0.35	0.39073	BP
GO:0006285	base-excision repair, AP site formation	1	0	0.12	0.39551	BP
GO:0007411	axon guidance	9	2	1.05	0.3963	BP
GO:0030154	cell differentiation	24	2	2.8	0.39726	BP
GO:0007064	mitotic sister chromatid cohesion	5	0	0.58	0.39735	BP
GO:0030513	positive regulation of BMP signaling pathway	1	0	0.12	0.39828	BP
GO:0045880	positive regulation of smoothened signaling pathway	1	0	0.12	0.39828	BP
GO:0006369	termination of RNA polymerase II transcription	2	1	0.23	0.40048	BP
GO:0001510	RNA methylation	20	1	2.33	0.40106	BP
GO:0006096	glycolytic process	8	0	0.93	0.40174	BP
GO:1990456	mitochondrion-endoplasmic reticulum membrane tethering	1	0	0.12	0.40176	BP
GO:0002224	toll-like receptor signaling pathway	2	0	0.23	0.40258	BP
GO:0071918	urea transmembrane transport	1	0	0.12	0.40526	BP
GO:0006665	sphingolipid metabolic process	6	0	0.7	0.40596	BP
GO:1904294	positive regulation of ERAD pathway	1	0	0.12	0.40666	BP
GO:0019991	septate junction assembly	1	0	0.12	0.40701	BP
GO:0006011	UDP-glucose metabolic process	1	0	0.12	0.40736	BP
GO:0090263	positive regulation of canonical Wnt signaling pathway	2	0	0.23	0.40839	BP
GO:0090630	activation of GTPase activity	2	1	0.23	0.40989	BP
GO:0071929	alpha-tubulin acetylation	1	0	0.12	0.41053	BP
GO:0007030	Golgi organization	4	0	0.47	0.41224	BP
GO:0007052	mitotic spindle organization	2	0	0.23	0.41488	BP
GO:0006633	fatty acid biosynthetic process	4	1	0.47	0.41653	BP
GO:0006207	'de novo' pyrimidine nucleobase biosynthetic process	1	0	0.12	0.41653	BP
GO:0007010	cytoskeleton organization	78	11	9.1	0.41762	BP
GO:0006379	mRNA cleavage	4	1	0.47	0.42022	BP
GO:0009298	GDP-mannose biosynthetic process	2	1	0.23	0.4204	BP
GO:0009113	purine nucleobase biosynthetic process	1	0	0.12	0.42044	BP
GO:0007062	sister chromatid cohesion	6	0	0.7	0.42104	BP
GO:0007249	I-kappaB kinase/NF-kappaB signaling	1	0	0.12	0.42186	BP
GO:0009116	nucleoside metabolic process	6	2	0.7	0.42497	BP
GO:0016079	synaptic vesicle exocytosis	2	0	0.23	0.42595	BP
GO:1902017	regulation of cilium assembly	1	0	0.12	0.42614	BP
GO:0043410	positive regulation of MAPK cascade	1	0	0.12	0.42865	BP
GO:0001919	regulation of receptor recycling	1	0	0.12	0.42865	BP
GO:0042632	cholesterol homeostasis	1	0	0.12	0.42865	BP
GO:0016197	endosomal transport	14	0	1.63	0.42921	BP
GO:0006081	cellular aldehyde metabolic process	2	0	0.23	0.43021	BP
GO:0000266	mitochondrial fission	3	0	0.35	0.43486	BP
GO:0051304	chromosome separation	10	0	1.17	0.4352	BP
GO:0035434	copper ion transmembrane transport	2	1	0.23	0.4356	BP
GO:0015937	coenzyme A biosynthetic process	4	0	0.47	0.43586	BP
GO:0006370	7-methylguanosine mRNA capping	3	0	0.35	0.43786	BP
GO:0015012	heparan sulfate proteoglycan biosynthetic process	2	1	0.23	0.43867	BP
GO:0018343	protein farnesylation	1	0	0.12	0.44055	BP
GO:0019432	triglyceride biosynthetic process	1	0	0.12	0.44091	BP
GO:0031144	proteasome localization	1	0	0.12	0.44346	BP
GO:0071630	nuclear protein quality control by the ubiquitin-proteasome system	1	0	0.12	0.44346	BP
GO:0006166	purine ribonucleoside salvage	2	1	0.23	0.44432	BP
GO:0006597	spermine biosynthetic process	2	1	0.23	0.44689	BP
GO:0006596	polyamine biosynthetic process	4	2	0.47	0.44746	BP
GO:0071900	regulation of protein serine/threonine kinase activity	4	0	0.47	0.44896	BP
GO:0051560	mitochondrial calcium ion homeostasis	3	0	0.35	0.44983	BP
GO:0070189	kynurenine metabolic process	1	0	0.12	0.45075	BP
GO:0007017	microtubule-based process	83	7	9.68	0.4511	BP
GO:0043001	Golgi to plasma membrane protein transport	1	0	0.12	0.45295	BP
GO:0006744	ubiquinone biosynthetic process	4	0	0.47	0.4548	BP
GO:1905515	non-motile cilium assembly	1	0	0.12	0.45551	BP
GO:0008299	isoprenoid biosynthetic process	7	1	0.82	0.45666	BP
GO:0032511	late endosome to vacuole transport via multivesicular body sorting pathway	1	0	0.12	0.46066	BP
GO:0051260	protein homooligomerization	7	1	0.82	0.46101	BP
GO:0006904	vesicle docking involved in exocytosis	1	0	0.12	0.46214	BP
GO:0051604	protein maturation	23	4	2.68	0.46301	BP
GO:0006429	leucyl-tRNA aminoacylation	2	0	0.23	0.46403	BP
GO:0007029	endoplasmic reticulum organization	5	1	0.58	0.46492	BP
GO:0008053	mitochondrial fusion	2	0	0.23	0.46508	BP
GO:0007281	germ cell development	4	0	0.47	0.46626	BP
GO:0007163	establishment or maintenance of cell polarity	5	1	0.58	0.46677	BP
GO:0042325	regulation of phosphorylation	9	1	1.05	0.46883	BP
GO:0006623	protein targeting to vacuole	2	0	0.23	0.46927	BP
GO:0000462	maturation of SSU-rRNA from tricistronic rRNA transcript (SSU-rRNA, 5.8S rRNA, LSU-rRNA)	2	0	0.23	0.47453	BP
GO:0072344	rescue of stalled ribosome	1	0	0.12	0.47587	BP
GO:0042732	D-xylose metabolic process	1	0	0.12	0.47661	BP
GO:0031297	replication fork processing	2	0	0.23	0.47716	BP
GO:0016579	protein deubiquitination	31	5	3.62	0.47716	BP
GO:1901135	carbohydrate derivative metabolic process	132	11	15.4	0.47827	BP
GO:0070476	rRNA (guanine-N7)-methylation	1	0	0.12	0.48072	BP
GO:0030178	negative regulation of Wnt signaling pathway	4	0	0.47	0.4845	BP
GO:0046513	ceramide biosynthetic process	1	0	0.12	0.48822	BP
GO:0051568	histone H3-K4 methylation	2	0	0.23	0.48988	BP
GO:0010040	response to iron(II) ion	1	0	0.12	0.4916	BP
GO:0006270	DNA replication initiation	6	2	0.7	0.49273	BP
GO:0009312	oligosaccharide biosynthetic process	2	0	0.23	0.4959	BP
GO:0007178	transmembrane receptor protein serine/threonine kinase signaling pathway	12	2	1.4	0.49645	BP
GO:0034356	NAD biosynthesis via nicotinamide riboside salvage pathway	1	0	0.12	0.49915	BP
GO:0010468	regulation of gene expression	271	41	31.61	0.50153	BP
GO:0006147	guanine catabolic process	1	0	0.12	0.5018	BP
GO:0071805	potassium ion transmembrane transport	13	3	1.52	0.50472	BP
GO:0051301	cell division	11	3	1.28	0.50565	BP
GO:0007059	chromosome segregation	24	0	2.8	0.50619	BP
GO:0000350	generation of catalytic spliceosome for second transesterification step	1	0	0.12	0.50635	BP
GO:0016070	RNA metabolic process	577	56	67.3	0.50637	BP
GO:0006401	RNA catabolic process	21	2	2.45	0.5069	BP
GO:0051103	DNA ligation involved in DNA repair	1	0	0.12	0.50749	BP
GO:0035329	hippo signaling	2	0	0.23	0.5086	BP
GO:0008285	negative regulation of cell population proliferation	1	0	0.12	0.50863	BP
GO:0007200	phospholipase C-activating G protein-coupled receptor signaling pathway	1	0	0.12	0.50901	BP
GO:0033566	gamma-tubulin complex localization	1	0	0.12	0.51015	BP
GO:0006457	protein folding	30	4	3.5	0.51234	BP
GO:0006559	L-phenylalanine catabolic process	1	0	0.12	0.51472	BP
GO:0006570	tyrosine metabolic process	1	0	0.12	0.51472	BP
GO:0016226	iron-sulfur cluster assembly	10	2	1.17	0.51505	BP
GO:0016311	dephosphorylation	57	13	6.65	0.51509	BP
GO:0031509	subtelomeric heterochromatin assembly	1	0	0.12	0.51549	BP
GO:0007605	sensory perception of sound	2	1	0.23	0.51615	BP
GO:0018990	ecdysis, chitin-based cuticle	1	0	0.12	0.51663	BP
GO:0007218	neuropeptide signaling pathway	1	0	0.12	0.51663	BP
GO:0006164	purine nucleotide biosynthetic process	32	2	3.73	0.51798	BP
GO:0018216	peptidyl-arginine methylation	7	0	0.82	0.52039	BP
GO:0043484	regulation of RNA splicing	4	0	0.47	0.52056	BP
GO:1990547	mitochondrial phosphate ion transmembrane transport	1	0	0.12	0.52543	BP
GO:1901642	nucleoside transmembrane transport	4	0	0.47	0.52702	BP
GO:0006281	DNA repair	79	5	9.21	0.52733	BP
GO:0032049	cardiolipin biosynthetic process	2	1	0.23	0.52859	BP
GO:0019509	L-methionine salvage from methylthioadenosine	1	0	0.12	0.5308	BP
GO:0023041	neuronal signal transduction	2	1	0.23	0.53185	BP
GO:0007399	nervous system development	13	2	1.52	0.53243	BP
GO:0044571	[2Fe-2S] cluster assembly	2	0	0.23	0.53511	BP
GO:0080111	DNA demethylation	1	0	0.12	0.53656	BP
GO:0006211	5-methylcytosine catabolic process	1	0	0.12	0.53656	BP
GO:0006099	tricarboxylic acid cycle	7	2	0.82	0.53738	BP
GO:0007099	centriole replication	5	1	0.58	0.53814	BP
GO:0051028	mRNA transport	11	1	1.28	0.53943	BP
GO:0006564	L-serine biosynthetic process	1	0	0.12	0.54041	BP
GO:0031146	SCF-dependent proteasomal ubiquitin-dependent protein catabolic process	2	1	0.23	0.54602	BP
GO:0007221	positive regulation of transcription of Notch receptor target	1	0	0.12	0.54659	BP
GO:0031145	anaphase-promoting complex-dependent catabolic process	4	0	0.47	0.54704	BP
GO:0016575	histone deacetylation	2	1	0.23	0.5493	BP
GO:0071025	RNA surveillance	1	0	0.12	0.55161	BP
GO:0070481	nuclear-transcribed mRNA catabolic process, non-stop decay	1	0	0.12	0.55161	BP
GO:0070966	nuclear-transcribed mRNA catabolic process, no-go decay	1	0	0.12	0.55161	BP
GO:0090162	establishment of epithelial cell polarity	2	1	0.23	0.55312	BP
GO:0043967	histone H4 acetylation	1	0	0.12	0.55471	BP
GO:0043968	histone H2A acetylation	1	0	0.12	0.55471	BP
GO:0008277	regulation of G protein-coupled receptor signaling pathway	1	0	0.12	0.55587	BP
GO:0022604	regulation of cell morphogenesis	2	0	0.23	0.55751	BP
GO:0006729	tetrahydrobiopterin biosynthetic process	1	0	0.12	0.55858	BP
GO:0046654	tetrahydrofolate biosynthetic process	2	0	0.23	0.55915	BP
GO:0097193	intrinsic apoptotic signaling pathway	1	0	0.12	0.5609	BP
GO:0070475	rRNA base methylation	3	0	0.35	0.56141	BP
GO:0000165	MAPK cascade	3	0	0.35	0.56607	BP
GO:0043154	negative regulation of cysteine-type endopeptidase activity involved in apoptotic process	1	0	0.12	0.56789	BP
GO:0044237	cellular metabolic process	1686	185	196.66	0.56795	BP
GO:0006012	galactose metabolic process	3	1	0.35	0.56855	BP
GO:0046835	carbohydrate phosphorylation	2	0	0.23	0.56903	BP
GO:0006106	fumarate metabolic process	1	0	0.12	0.56944	BP
GO:0008654	phospholipid biosynthetic process	40	2	4.67	0.57051	BP
GO:0034063	stress granule assembly	1	0	0.12	0.57061	BP
GO:0006491	N-glycan processing	2	0	0.23	0.57232	BP
GO:0016571	histone methylation	9	0	1.05	0.57246	BP
GO:0098535	de novo centriole assembly involved in multi-ciliated epithelial cell differentiation	1	0	0.12	0.57255	BP
GO:0071596	ubiquitin-dependent protein catabolic process via the N-end rule pathway	3	0	0.35	0.57409	BP
GO:0036444	calcium import into the mitochondrion	1	0	0.12	0.57411	BP
GO:0043547	positive regulation of GTPase activity	13	1	1.52	0.57536	BP
GO:0006406	mRNA export from nucleus	10	1	1.17	0.57873	BP
GO:0045104	intermediate filament cytoskeleton organization	1	0	0.12	0.57877	BP
GO:0009083	branched-chain amino acid catabolic process	2	0	0.23	0.57948	BP
GO:0050912	detection of chemical stimulus involved in sensory perception of taste	1	0	0.12	0.5815	BP
GO:0046855	inositol phosphate dephosphorylation	5	1	0.58	0.58169	BP
GO:0006048	UDP-N-acetylglucosamine biosynthetic process	1	0	0.12	0.58227	BP
GO:0050482	arachidonic acid secretion	7	1	0.82	0.58532	BP
GO:0007033	vacuole organization	10	1	1.17	0.5863	BP
GO:0007172	signal complex assembly	1	0	0.12	0.58695	BP
GO:0071526	semaphorin-plexin signaling pathway	3	1	0.35	0.58757	BP
GO:0007020	microtubule nucleation	5	1	0.58	0.58779	BP
GO:0009143	nucleoside triphosphate catabolic process	2	1	0.23	0.58908	BP
GO:0034220	ion transmembrane transport	70	14	8.17	0.59039	BP
GO:0036265	RNA (guanine-N7)-methylation	3	0	0.35	0.59395	BP
GO:0030163	protein catabolic process	66	5	7.7	0.59469	BP
GO:0006434	seryl-tRNA aminoacylation	3	1	0.35	0.59477	BP
GO:0007313	maternal specification of dorsal/ventral axis, oocyte, soma encoded	1	0	0.12	0.59513	BP
GO:0007306	eggshell chorion assembly	1	0	0.12	0.59513	BP
GO:0006511	ubiquitin-dependent protein catabolic process	51	5	5.95	0.5963	BP
GO:0048193	Golgi vesicle transport	32	2	3.73	0.59748	BP
GO:0050790	regulation of catalytic activity	44	5	5.13	0.59833	BP
GO:0006415	translational termination	5	1	0.58	0.60052	BP
GO:0007173	epidermal growth factor receptor signaling pathway	1	0	0.12	0.60137	BP
GO:0106005	RNA 5'-cap (guanine-N7)-methylation	1	0	0.12	0.60253	BP
GO:0036158	outer dynein arm assembly	1	0	0.12	0.6037	BP
GO:0016480	negative regulation of transcription by RNA polymerase III	1	0	0.12	0.60526	BP
GO:0006546	glycine catabolic process	2	0	0.23	0.6078	BP
GO:0007023	post-chaperonin tubulin folding pathway	3	0	0.35	0.60986	BP
GO:0045333	cellular respiration	24	2	2.8	0.61016	BP
GO:0046856	phosphatidylinositol dephosphorylation	4	1	0.47	0.61082	BP
GO:0015914	phospholipid transport	7	2	0.82	0.61122	BP
GO:0019236	response to pheromone	2	0	0.23	0.6142	BP
GO:0045454	cell redox homeostasis	2	0	0.23	0.6153	BP
GO:0000387	spliceosomal snRNP assembly	4	1	0.47	0.61642	BP
GO:0007093	mitotic cell cycle checkpoint signaling	8	0	0.93	0.61746	BP
GO:0030490	maturation of SSU-rRNA	3	0	0.35	0.61775	BP
GO:0030433	ubiquitin-dependent ERAD pathway	8	2	0.93	0.61816	BP
GO:0106035	protein maturation by [4Fe-4S] cluster transfer	2	0	0.23	0.61861	BP
GO:0006817	phosphate ion transport	2	0	0.23	0.62067	BP
GO:0046839	phospholipid dephosphorylation	5	1	0.58	0.62165	BP
GO:0038166	angiotensin-activated signaling pathway	1	0	0.12	0.62397	BP
GO:0000737	DNA catabolic process, endonucleolytic	2	1	0.23	0.62417	BP
GO:0045892	negative regulation of transcription, DNA-templated	14	3	1.63	0.62448	BP
GO:0006021	inositol biosynthetic process	1	0	0.12	0.62592	BP
GO:0006487	protein N-linked glycosylation	12	1	1.4	0.63045	BP
GO:0010390	histone monoubiquitination	2	0	0.23	0.63196	BP
GO:0071985	multivesicular body sorting pathway	8	0	0.93	0.63274	BP
GO:0045022	early endosome to late endosome transport	2	1	0.23	0.63741	BP
GO:0043551	regulation of phosphatidylinositol 3-kinase activity	1	0	0.12	0.63759	BP
GO:0090481	pyrimidine nucleotide-sugar transmembrane transport	3	1	0.35	0.63775	BP
GO:0006376	mRNA splice site selection	2	0	0.23	0.64063	BP
GO:0090149	mitochondrial membrane fission	1	0	0.12	0.64109	BP
GO:0006361	transcription initiation from RNA polymerase I promoter	1	0	0.12	0.64575	BP
GO:1902745	positive regulation of lamellipodium organization	1	0	0.12	0.64769	BP
GO:0030335	positive regulation of cell migration	1	0	0.12	0.64769	BP
GO:0051638	barbed-end actin filament uncapping	1	0	0.12	0.64769	BP
GO:2000813	negative regulation of barbed-end actin filament capping	1	0	0.12	0.64769	BP
GO:0006383	transcription by RNA polymerase III	12	0	1.4	0.6477	BP
GO:1904684	negative regulation of metalloendopeptidase activity	1	0	0.12	0.64886	BP
GO:0006388	tRNA splicing, via endonucleolytic cleavage and ligation	3	0	0.35	0.64896	BP
GO:0019310	inositol catabolic process	1	0	0.12	0.65118	BP
GO:1990504	dense core granule exocytosis	1	0	0.12	0.65274	BP
GO:0017183	peptidyl-diphthamide biosynthetic process from peptidyl-histidine	4	1	0.47	0.65285	BP
GO:0060070	canonical Wnt signaling pathway	4	0	0.47	0.6553	BP
GO:0002949	tRNA threonylcarbamoyladenosine modification	2	0	0.23	0.65654	BP
GO:0007528	neuromuscular junction development	1	0	0.12	0.65661	BP
GO:0006366	transcription by RNA polymerase II	94	13	10.96	0.65778	BP
GO:0006265	DNA topological change	4	1	0.47	0.65983	BP
GO:0006784	heme A biosynthetic process	1	0	0.12	0.66202	BP
GO:0045450	bicoid mRNA localization	1	0	0.12	0.6628	BP
GO:0006801	superoxide metabolic process	4	1	0.47	0.66292	BP
GO:0032957	inositol trisphosphate metabolic process	1	0	0.12	0.66589	BP
GO:0070072	vacuolar proton-transporting V-type ATPase complex assembly	4	0	0.47	0.66601	BP
GO:0033674	positive regulation of kinase activity	4	1	0.47	0.66652	BP
GO:0042246	tissue regeneration	1	0	0.12	0.66782	BP
GO:0048478	replication fork protection	1	0	0.12	0.67013	BP
GO:0000076	DNA replication checkpoint signaling	1	0	0.12	0.67013	BP
GO:0007034	vacuolar transport	13	0	1.52	0.67578	BP
GO:0090266	regulation of mitotic cell cycle spindle assembly checkpoint	1	0	0.12	0.67706	BP
GO:0001709	cell fate determination	1	0	0.12	0.67821	BP
GO:0045596	negative regulation of cell differentiation	1	0	0.12	0.67821	BP
GO:0045039	protein insertion into mitochondrial inner membrane	2	0	0.23	0.67837	BP
GO:0048015	phosphatidylinositol-mediated signaling	5	1	0.58	0.6785	BP
GO:0046854	phosphatidylinositol phosphate biosynthetic process	5	1	0.58	0.6785	BP
GO:0006529	asparagine biosynthetic process	2	0	0.23	0.67891	BP
GO:0016567	protein ubiquitination	38	4	4.43	0.67907	BP
GO:0000209	protein polyubiquitination	4	0	0.47	0.67911	BP
GO:0009235	cobalamin metabolic process	1	0	0.12	0.67936	BP
GO:0007517	muscle organ development	1	0	0.12	0.68051	BP
GO:0036066	protein O-linked fucosylation	2	0	0.23	0.68162	BP
GO:1904668	positive regulation of ubiquitin protein ligase activity	3	0	0.35	0.68173	BP
GO:0045017	glycerolipid biosynthetic process	34	2	3.97	0.68266	BP
GO:0006672	ceramide metabolic process	4	0	0.47	0.6827	BP
GO:0009052	pentose-phosphate shunt, non-oxidative branch	1	0	0.12	0.68397	BP
GO:1990116	ribosome-associated ubiquitin-dependent protein catabolic process	1	0	0.12	0.68626	BP
GO:0016540	protein autoprocessing	2	0	0.23	0.68758	BP
GO:0048488	synaptic vesicle endocytosis	1	0	0.12	0.68856	BP
GO:0031124	mRNA 3'-end processing	11	1	1.28	0.68888	BP
GO:0007021	tubulin complex assembly	2	0	0.23	0.68975	BP
GO:0051083	'de novo' cotranslational protein folding	1	0	0.12	0.69009	BP
GO:0006450	regulation of translational fidelity	1	0	0.12	0.69009	BP
GO:0030833	regulation of actin filament polymerization	18	5	2.1	0.69524	BP
GO:0033169	histone H3-K9 demethylation	2	0	0.23	0.69568	BP
GO:0008380	RNA splicing	59	5	6.88	0.69762	BP
GO:0031123	RNA 3'-end processing	16	1	1.87	0.69796	BP
GO:0007264	small GTPase mediated signal transduction	39	4	4.55	0.69799	BP
GO:0006751	glutathione catabolic process	5	0	0.58	0.69869	BP
GO:0006780	uroporphyrinogen III biosynthetic process	1	0	0.12	0.70493	BP
GO:0032543	mitochondrial translation	6	0	0.7	0.70558	BP
GO:2000312	regulation of kainate selective glutamate receptor activity	1	0	0.12	0.70606	BP
GO:0030705	cytoskeleton-dependent intracellular transport	7	0	0.82	0.70698	BP
GO:0070286	axonemal dynein complex assembly	5	0	0.58	0.70782	BP
GO:0009072	aromatic amino acid family metabolic process	5	0	0.58	0.70794	BP
GO:0051603	proteolysis involved in cellular protein catabolic process	60	5	7	0.708	BP
GO:0019408	dolichol biosynthetic process	1	0	0.12	0.70909	BP
GO:0006611	protein export from nucleus	3	0	0.35	0.71141	BP
GO:0016570	histone modification	28	1	3.27	0.71192	BP
GO:0042127	regulation of cell population proliferation	2	0	0.23	0.71309	BP
GO:0006351	transcription, DNA-templated	299	41	34.88	0.71448	BP
GO:0006325	chromatin organization	31	2	3.62	0.7156	BP
GO:0048870	cell motility	9	2	1.05	0.71804	BP
GO:0006006	glucose metabolic process	3	1	0.35	0.72008	BP
GO:0030488	tRNA methylation	3	0	0.35	0.72248	BP
GO:0006408	snRNA export from nucleus	1	0	0.12	0.72263	BP
GO:0010960	magnesium ion homeostasis	1	0	0.12	0.72301	BP
GO:0006779	porphyrin-containing compound biosynthetic process	6	0	0.7	0.72339	BP
GO:0045823	positive regulation of heart contraction	1	0	0.12	0.72413	BP
GO:0016055	Wnt signaling pathway	19	2	2.22	0.7269	BP
GO:0006298	mismatch repair	7	0	0.82	0.72766	BP
GO:0000055	ribosomal large subunit export from nucleus	2	0	0.23	0.72822	BP
GO:0006542	glutamine biosynthetic process	1	0	0.12	0.72824	BP
GO:0006631	fatty acid metabolic process	9	1	1.05	0.72929	BP
GO:0051259	protein complex oligomerization	9	1	1.05	0.73153	BP
GO:0006364	rRNA processing	39	0	4.55	0.73172	BP
GO:0043161	proteasome-mediated ubiquitin-dependent protein catabolic process	27	3	3.15	0.73204	BP
GO:0008615	pyridoxine biosynthetic process	2	0	0.23	0.73243	BP
GO:0140021	mitochondrial ADP transmembrane transport	1	0	0.12	0.7327	BP
GO:1990544	mitochondrial ATP transmembrane transport	1	0	0.12	0.7327	BP
GO:0048011	neurotrophin TRK receptor signaling pathway	1	0	0.12	0.73345	BP
GO:0018342	protein prenylation	4	0	0.47	0.73424	BP
GO:0007349	cellularization	1	0	0.12	0.73456	BP
GO:0072583	clathrin-dependent endocytosis	1	0	0.12	0.73493	BP
GO:0006851	mitochondrial calcium ion transmembrane transport	3	0	0.35	0.74014	BP
GO:0006541	glutamine metabolic process	2	0	0.23	0.74181	BP
GO:0006893	Golgi to plasma membrane transport	2	0	0.23	0.74365	BP
GO:0002084	protein depalmitoylation	1	0	0.12	0.746	BP
GO:0006384	transcription initiation from RNA polymerase III promoter	5	0	0.58	0.74952	BP
GO:0000390	spliceosomal complex disassembly	2	0	0.23	0.75016	BP
GO:0006122	mitochondrial electron transport, ubiquinol to cytochrome c	5	0	0.58	0.75033	BP
GO:0006812	cation transport	92	19	10.73	0.75133	BP
GO:0009306	protein secretion	2	0	0.23	0.75354	BP
GO:0006895	Golgi to endosome transport	1	0	0.12	0.75913	BP
GO:0043631	RNA polyadenylation	8	1	0.93	0.76016	BP
GO:0007096	regulation of exit from mitosis	1	0	0.12	0.76021	BP
GO:0048208	COPII vesicle coating	1	0	0.12	0.77029	BP
GO:0000079	regulation of cyclin-dependent protein serine/threonine kinase activity	3	0	0.35	0.77201	BP
GO:0042274	ribosomal small subunit biogenesis	4	0	0.47	0.77348	BP
GO:0045010	actin nucleation	9	3	1.05	0.77747	BP
GO:0034472	snRNA 3'-end processing	3	0	0.35	0.77858	BP
GO:0007131	reciprocal meiotic recombination	1	0	0.12	0.78095	BP
GO:0034477	U6 snRNA 3'-end processing	1	0	0.12	0.78342	BP
GO:0018095	protein polyglutamylation	2	0	0.23	0.78565	BP
GO:0035278	miRNA mediated inhibition of translation	1	0	0.12	0.78588	BP
GO:0008643	carbohydrate transport	2	0	0.23	0.78714	BP
GO:0032418	lysosome localization	1	0	0.12	0.78903	BP
GO:0000077	DNA damage checkpoint signaling	4	1	0.47	0.78919	BP
GO:0000056	ribosomal small subunit export from nucleus	1	0	0.12	0.79042	BP
GO:0006741	NADP biosynthetic process	1	0	0.12	0.79077	BP
GO:0019679	propionate metabolic process, methylcitrate cycle	1	0	0.12	0.79112	BP
GO:0006083	acetate metabolic process	1	0	0.12	0.79112	BP
GO:0006974	cellular response to DNA damage stimulus	91	7	10.61	0.79179	BP
GO:0090251	protein localization involved in establishment of planar polarity	1	0	0.12	0.7939	BP
GO:0042249	establishment of planar polarity of embryonic epithelium	1	0	0.12	0.7939	BP
GO:0030950	establishment or maintenance of actin cytoskeleton polarity	1	0	0.12	0.7939	BP
GO:0006481	C-terminal protein methylation	1	0	0.12	0.79528	BP
GO:0070940	dephosphorylation of RNA polymerase II C-terminal domain	2	0	0.23	0.79551	BP
GO:0034968	histone lysine methylation	8	0	0.93	0.79555	BP
GO:0006783	heme biosynthetic process	3	0	0.35	0.79588	BP
GO:0006284	base-excision repair	5	0	0.58	0.79879	BP
GO:0032434	regulation of proteasomal ubiquitin-dependent protein catabolic process	1	0	0.12	0.79908	BP
GO:0006545	glycine biosynthetic process	2	0	0.23	0.80239	BP
GO:1905775	negative regulation of DNA helicase activity	1	0	0.12	0.80251	BP
GO:0032006	regulation of TOR signaling	9	0	1.05	0.80297	BP
GO:0006123	mitochondrial electron transport, cytochrome c to oxygen	6	0	0.7	0.80388	BP
GO:0006422	aspartyl-tRNA aminoacylation	1	0	0.12	0.80456	BP
GO:0006479	protein methylation	19	0	2.22	0.80527	BP
GO:0008535	respiratory chain complex IV assembly	3	0	0.35	0.80808	BP
GO:0031204	posttranslational protein targeting to membrane, translocation	1	0	0.12	0.80931	BP
GO:0005978	glycogen biosynthetic process	3	0	0.35	0.80976	BP
GO:0006189	'de novo' IMP biosynthetic process	2	0	0.23	0.81002	BP
GO:0006890	retrograde vesicle-mediated transport, Golgi to endoplasmic reticulum	7	0	0.82	0.81313	BP
GO:0010498	proteasomal protein catabolic process	31	3	3.62	0.8151	BP
GO:0007051	spindle organization	6	1	0.7	0.81618	BP
GO:0030951	establishment or maintenance of microtubule cytoskeleton polarity	1	0	0.12	0.81671	BP
GO:0000422	autophagy of mitochondrion	1	0	0.12	0.81704	BP
GO:0046785	microtubule polymerization	6	1	0.7	0.81718	BP
GO:0001731	formation of translation preinitiation complex	1	0	0.12	0.81938	BP
GO:0018149	peptide cross-linking	2	0	0.23	0.82138	BP
GO:0043461	proton-transporting ATP synthase complex assembly	1	0	0.12	0.82335	BP
GO:0051123	RNA polymerase II preinitiation complex assembly	1	0	0.12	0.82434	BP
GO:0006260	DNA replication	45	6	5.25	0.8253	BP
GO:0007267	cell-cell signaling	33	6	3.85	0.829	BP
GO:0032012	regulation of ARF protein signal transduction	6	0	0.7	0.82926	BP
GO:0061138	morphogenesis of a branching epithelium	1	0	0.12	0.82958	BP
GO:0045947	negative regulation of translational initiation	2	0	0.23	0.83113	BP
GO:0008033	tRNA processing	37	1	4.32	0.83125	BP
GO:1903259	exon-exon junction complex disassembly	1	0	0.12	0.83186	BP
GO:0006659	phosphatidylserine biosynthetic process	1	0	0.12	0.83316	BP
GO:1903108	regulation of mitochondrial transcription	1	0	0.12	0.83509	BP
GO:0006616	SRP-dependent cotranslational protein targeting to membrane, translocation	1	0	0.12	0.83574	BP
GO:0033014	tetrapyrrole biosynthetic process	8	0	0.93	0.83649	BP
GO:0009396	folic acid-containing compound biosynthetic process	3	0	0.35	0.83683	BP
GO:0006303	double-strand break repair via nonhomologous end joining	3	0	0.35	0.83736	BP
GO:0007624	ultradian rhythm	1	0	0.12	0.83798	BP
GO:0071108	protein K48-linked deubiquitination	1	0	0.12	0.8383	BP
GO:0019348	dolichol metabolic process	2	0	0.23	0.83885	BP
GO:0000413	protein peptidyl-prolyl isomerization	15	1	1.75	0.83959	BP
GO:0006811	ion transport	144	24	16.8	0.84122	BP
GO:0045332	phospholipid translocation	3	2	0.35	0.84289	BP
GO:0034128	negative regulation of MyD88-independent toll-like receptor signaling pathway	1	0	0.12	0.84529	BP
GO:0048678	response to axon injury	1	0	0.12	0.84529	BP
GO:0097198	histone H3-K36 trimethylation	1	0	0.12	0.84592	BP
GO:0030968	endoplasmic reticulum unfolded protein response	2	0	0.23	0.84783	BP
GO:0005991	trehalose metabolic process	2	0	0.23	0.84803	BP
GO:0035307	positive regulation of protein dephosphorylation	2	0	0.23	0.85003	BP
GO:0006419	alanyl-tRNA aminoacylation	2	0	0.23	0.85135	BP
GO:0034551	mitochondrial respiratory chain complex III assembly	2	0	0.23	0.85223	BP
GO:0044782	cilium organization	22	0	2.57	0.85281	BP
GO:0007179	transforming growth factor beta receptor signaling pathway	6	1	0.7	0.85399	BP
GO:0005992	trehalose biosynthetic process	1	0	0.12	0.85648	BP
GO:0006996	organelle organization	232	21	27.06	0.85834	BP
GO:0097250	mitochondrial respirasome assembly	1	0	0.12	0.85983	BP
GO:0007005	mitochondrion organization	30	0	3.5	0.85997	BP
GO:0006418	tRNA aminoacylation for protein translation	35	3	4.08	0.86091	BP
GO:0035999	tetrahydrofolate interconversion	1	0	0.12	0.86376	BP
GO:0019264	glycine biosynthetic process from serine	1	0	0.12	0.86376	BP
GO:0018142	protein-DNA covalent cross-linking	1	0	0.12	0.86466	BP
GO:0007031	peroxisome organization	8	2	0.93	0.8653	BP
GO:0016051	carbohydrate biosynthetic process	10	1	1.17	0.86578	BP
GO:0097190	apoptotic signaling pathway	2	0	0.23	0.86846	BP
GO:0010172	embryonic body morphogenesis	1	0	0.12	0.8709	BP
GO:0098609	cell-cell adhesion	11	1	1.28	0.87101	BP
GO:0032956	regulation of actin cytoskeleton organization	20	5	2.33	0.87149	BP
GO:0042407	cristae formation	1	0	0.12	0.87237	BP
GO:0019985	translesion synthesis	1	0	0.12	0.87383	BP
GO:0051262	protein tetramerization	2	0	0.23	0.87521	BP
GO:0035082	axoneme assembly	6	0	0.7	0.87549	BP
GO:0016925	protein sumoylation	1	0	0.12	0.87558	BP
GO:0015986	ATP synthesis coupled proton transport	12	0	1.4	0.87568	BP
GO:0035303	regulation of dephosphorylation	8	1	0.93	0.87824	BP
GO:0010389	regulation of G2/M transition of mitotic cell cycle	1	0	0.12	0.87846	BP
GO:0060147	regulation of posttranscriptional gene silencing	2	0	0.23	0.88097	BP
GO:0032963	collagen metabolic process	1	0	0.12	0.88585	BP
GO:0045292	mRNA cis splicing, via spliceosome	4	0	0.47	0.88686	BP
GO:0016180	snRNA processing	6	0	0.7	0.88731	BP
GO:0000723	telomere maintenance	3	1	0.35	0.88837	BP
GO:0045162	clustering of voltage-gated sodium channels	1	0	0.12	0.88919	BP
GO:0032467	positive regulation of cytokinesis	1	0	0.12	0.8903	BP
GO:0006614	SRP-dependent cotranslational protein targeting to membrane	9	0	1.05	0.89091	BP
GO:0007076	mitotic chromosome condensation	5	0	0.58	0.89165	BP
GO:0032786	positive regulation of DNA-templated transcription, elongation	4	1	0.47	0.89175	BP
GO:0042147	retrograde transport, endosome to Golgi	8	0	0.93	0.89253	BP
GO:0006289	nucleotide-excision repair	10	1	1.17	0.89275	BP
GO:0043162	ubiquitin-dependent protein catabolic process via the multivesicular body sorting pathway	1	0	0.12	0.89331	BP
GO:0030097	hemopoiesis	1	0	0.12	0.8944	BP
GO:0006488	dolichol-linked oligosaccharide biosynthetic process	8	1	0.93	0.89561	BP
GO:0070682	proteasome regulatory particle assembly	1	0	0.12	0.89657	BP
GO:0051302	regulation of cell division	6	2	0.7	0.89894	BP
GO:0009435	NAD biosynthetic process	3	0	0.35	0.89953	BP
GO:0034553	mitochondrial respiratory chain complex II assembly	1	0	0.12	0.90137	BP
GO:0006480	N-terminal protein amino acid methylation	1	0	0.12	0.90163	BP
GO:0008612	peptidyl-lysine modification to peptidyl-hypusine	1	0	0.12	0.90189	BP
GO:0098656	anion transmembrane transport	7	0	0.82	0.90451	BP
GO:0006490	oligosaccharide-lipid intermediate biosynthetic process	9	1	1.05	0.90561	BP
GO:0006807	nitrogen compound metabolic process	1591	166	185.58	0.90724	BP
GO:0008592	regulation of Toll signaling pathway	1	0	0.12	0.90787	BP
GO:0032007	negative regulation of TOR signaling	2	0	0.23	0.90809	BP
GO:2000431	regulation of cytokinesis, actomyosin contractile ring assembly	1	0	0.12	0.90813	BP
GO:0006261	DNA-dependent DNA replication	17	3	1.98	0.90817	BP
GO:0051016	barbed-end actin filament capping	3	0	0.35	0.90875	BP
GO:1900383	regulation of synaptic plasticity by receptor localization to synapse	1	0	0.12	0.91093	BP
GO:0042256	mature ribosome assembly	1	0	0.12	0.91118	BP
GO:0007283	spermatogenesis	2	0	0.23	0.91275	BP
GO:2000601	positive regulation of Arp2/3 complex-mediated actin nucleation	1	0	0.12	0.91319	BP
GO:0006432	phenylalanyl-tRNA aminoacylation	3	0	0.35	0.91563	BP
GO:0097720	calcineurin-mediated signaling	1	0	0.12	0.91568	BP
GO:0000281	mitotic cytokinesis	2	0	0.23	0.91686	BP
GO:0003341	cilium movement	6	0	0.7	0.91848	BP
GO:0006869	lipid transport	29	5	3.38	0.91908	BP
GO:0042981	regulation of apoptotic process	8	0	0.93	0.91928	BP
GO:0032515	negative regulation of phosphoprotein phosphatase activity	1	0	0.12	0.91983	BP
GO:0007156	homophilic cell adhesion via plasma membrane adhesion molecules	10	1	1.17	0.92138	BP
GO:0006913	nucleocytoplasmic transport	31	4	3.62	0.92183	BP
GO:0007155	cell adhesion	32	5	3.73	0.92273	BP
GO:0000493	box H/ACA snoRNP assembly	1	0	0.12	0.92461	BP
GO:0050665	hydrogen peroxide biosynthetic process	1	0	0.12	0.92508	BP
GO:0051017	actin filament bundle assembly	1	0	0.12	0.92554	BP
GO:0006936	muscle contraction	2	0	0.23	0.9262	BP
GO:0006493	protein O-linked glycosylation	6	0	0.7	0.92631	BP
GO:0034508	centromere complex assembly	1	0	0.12	0.92741	BP
GO:0009081	branched-chain amino acid metabolic process	3	0	0.35	0.92916	BP
GO:0032981	mitochondrial respiratory chain complex I assembly	3	0	0.35	0.92924	BP
GO:0051289	protein homotetramerization	1	0	0.12	0.93197	BP
GO:0032793	positive regulation of CREB transcription factor activity	1	0	0.12	0.93197	BP
GO:0001522	pseudouridine synthesis	13	0	1.52	0.93232	BP
GO:0034975	protein folding in endoplasmic reticulum	1	0	0.12	0.93398	BP
GO:0035721	intraciliary retrograde transport	2	0	0.23	0.93508	BP
GO:0000184	nuclear-transcribed mRNA catabolic process, nonsense-mediated decay	6	0	0.7	0.93536	BP
GO:0006433	prolyl-tRNA aminoacylation	1	0	0.12	0.93684	BP
GO:0006955	immune response	4	1	0.47	0.93737	BP
GO:0006486	protein glycosylation	38	2	4.43	0.94047	BP
GO:0022904	respiratory electron transport chain	16	0	1.87	0.94078	BP
GO:0070897	transcription preinitiation complex assembly	3	0	0.35	0.94233	BP
GO:0006788	heme oxidation	1	0	0.12	0.943	BP
GO:0032509	endosome transport via multivesicular body sorting pathway	3	0	0.35	0.94321	BP
GO:0006850	mitochondrial pyruvate transmembrane transport	2	0	0.23	0.94383	BP
GO:0051180	vitamin transport	1	0	0.12	0.94465	BP
GO:0032324	molybdopterin cofactor biosynthetic process	1	0	0.12	0.94486	BP
GO:0019915	lipid storage	3	0	0.35	0.94665	BP
GO:0046168	glycerol-3-phosphate catabolic process	3	0	0.35	0.94677	BP
GO:0009443	pyridoxal 5'-phosphate salvage	1	0	0.12	0.94947	BP
GO:0006310	DNA recombination	16	0	1.87	0.9498	BP
GO:0030328	prenylcysteine catabolic process	1	0	0.12	0.95045	BP
GO:0006750	glutathione biosynthetic process	4	0	0.47	0.95156	BP
GO:0006796	phosphate-containing compound metabolic process	398	57	46.42	0.95303	BP
GO:0006777	Mo-molybdopterin cofactor biosynthetic process	3	0	0.35	0.95353	BP
GO:0065003	protein-containing complex assembly	97	10	11.31	0.95414	BP
GO:0009229	thiamine diphosphate biosynthetic process	1	0	0.12	0.95446	BP
GO:0043517	positive regulation of DNA damage response, signal transduction by p53 class mediator	1	0	0.12	0.95595	BP
GO:0009231	riboflavin biosynthetic process	1	0	0.12	0.9565	BP
GO:0043248	proteasome assembly	10	0	1.17	0.95709	BP
GO:0006391	transcription initiation from mitochondrial promoter	1	0	0.12	0.95795	BP
GO:0036159	inner dynein arm assembly	1	0	0.12	0.95813	BP
GO:0046580	negative regulation of Ras protein signal transduction	1	0	0.12	0.95849	BP
GO:0006887	exocytosis	12	0	1.4	0.95927	BP
GO:1900364	negative regulation of mRNA polyadenylation	1	0	0.12	0.96114	BP
GO:0006397	mRNA processing	83	7	9.68	0.9612	BP
GO:0070988	demethylation	5	1	0.58	0.96139	BP
GO:0043488	regulation of mRNA stability	6	0	0.7	0.96154	BP
GO:0006425	glutaminyl-tRNA aminoacylation	1	0	0.12	0.96166	BP
GO:0051169	nuclear transport	34	4	3.97	0.96273	BP
GO:0006108	malate metabolic process	1	0	0.12	0.9632	BP
GO:0006661	phosphatidylinositol biosynthetic process	27	1	3.15	0.96328	BP
GO:0042157	lipoprotein metabolic process	24	0	2.8	0.96403	BP
GO:0006465	signal peptide processing	6	0	0.7	0.96476	BP
GO:0031122	cytoplasmic microtubule organization	1	0	0.12	0.96538	BP
GO:0007205	protein kinase C-activating G protein-coupled receptor signaling pathway	4	0	0.47	0.96584	BP
GO:0007018	microtubule-based movement	42	3	4.9	0.96657	BP
GO:0035735	intraciliary transport involved in cilium assembly	1	0	0.12	0.96701	BP
GO:0032366	intracellular sterol transport	2	0	0.23	0.96763	BP
GO:0061015	snRNA import into nucleus	1	0	0.12	0.96938	BP
GO:0006413	translational initiation	17	0	1.98	0.9696	BP
GO:0006621	protein retention in ER lumen	1	0	0.12	0.97	BP
GO:0006120	mitochondrial electron transport, NADH to ubiquinone	3	0	0.35	0.97017	BP
GO:0032780	negative regulation of ATPase activity	1	0	0.12	0.97197	BP
GO:0070836	caveola assembly	1	0	0.12	0.97212	BP
GO:0042773	ATP synthesis coupled electron transport	15	0	1.75	0.97231	BP
GO:0006368	transcription elongation from RNA polymerase II promoter	10	1	1.17	0.97351	BP
GO:0009416	response to light stimulus	1	0	0.12	0.97387	BP
GO:1990542	mitochondrial transmembrane transport	11	0	1.28	0.97428	BP
GO:0045739	positive regulation of DNA repair	1	0	0.12	0.97459	BP
GO:0140647	P450-containing electron transport chain	2	0	0.23	0.97569	BP
GO:0031053	primary miRNA processing	1	0	0.12	0.97654	BP
GO:0044528	regulation of mitochondrial mRNA stability	1	0	0.12	0.97681	BP
GO:0000012	single strand break repair	1	0	0.12	0.97762	BP
GO:0006302	double-strand break repair	15	0	1.75	0.97776	BP
GO:0007224	smoothened signaling pathway	3	0	0.35	0.97928	BP
GO:0016255	attachment of GPI anchor to protein	4	0	0.47	0.97931	BP
GO:0006862	nucleotide transport	2	0	0.23	0.97944	BP
GO:0006516	glycoprotein catabolic process	2	1	0.23	0.97983	BP
GO:0000469	cleavage involved in rRNA processing	2	0	0.23	0.98058	BP
GO:0016973	poly(A)+ mRNA export from nucleus	2	0	0.23	0.98073	BP
GO:0006282	regulation of DNA repair	3	0	0.35	0.9808	BP
GO:0006513	protein monoubiquitination	3	0	0.35	0.98094	BP
GO:0006301	postreplication repair	2	0	0.23	0.98095	BP
GO:0006400	tRNA modification	21	1	2.45	0.98141	BP
GO:0006336	DNA replication-independent nucleosome assembly	1	0	0.12	0.98254	BP
GO:0032508	DNA duplex unwinding	8	0	0.93	0.98261	BP
GO:1902445	regulation of mitochondrial membrane permeability involved in programmed necrotic cell death	1	0	0.12	0.98405	BP
GO:0000289	nuclear-transcribed mRNA poly(A) tail shortening	1	0	0.12	0.98439	BP
GO:0043039	tRNA aminoacylation	37	3	4.32	0.98454	BP
GO:0006352	DNA-templated transcription, initiation	30	1	3.5	0.9848	BP
GO:0030150	protein import into mitochondrial matrix	4	0	0.47	0.98504	BP
GO:0006471	protein ADP-ribosylation	2	0	0.23	0.9857	BP
GO:0046475	glycerophospholipid catabolic process	1	0	0.12	0.98634	BP
GO:0006171	cAMP biosynthetic process	1	0	0.12	0.98666	BP
GO:0019346	transsulfuration	1	0	0.12	0.98707	BP
GO:0008286	insulin receptor signaling pathway	1	0	0.12	0.98797	BP
GO:0006084	acetyl-CoA metabolic process	5	0	0.58	0.98863	BP
GO:0010142	farnesyl diphosphate biosynthetic process, mevalonate pathway	1	0	0.12	0.98866	BP
GO:0045737	positive regulation of cyclin-dependent protein serine/threonine kinase activity	1	0	0.12	0.98875	BP
GO:0001736	establishment of planar polarity	2	0	0.23	0.98986	BP
GO:0016042	lipid catabolic process	10	0	1.17	0.98988	BP
GO:0033617	mitochondrial cytochrome c oxidase assembly	2	0	0.23	0.99012	BP
GO:0000070	mitotic sister chromatid segregation	21	0	2.45	0.99064	BP
GO:1902412	regulation of mitotic cytokinesis	1	0	0.12	0.99076	BP
GO:0001682	tRNA 5'-leader removal	7	0	0.82	0.99077	BP
GO:0042373	vitamin K metabolic process	1	0	0.12	0.99169	BP
GO:0098789	pre-mRNA cleavage required for polyadenylation	1	0	0.12	0.99193	BP
GO:0043065	positive regulation of apoptotic process	1	0	0.12	0.99201	BP
GO:0016560	protein import into peroxisome matrix, docking	2	0	0.23	0.99205	BP
GO:0000724	double-strand break repair via homologous recombination	7	0	0.82	0.99231	BP
GO:0080009	mRNA methylation	4	0	0.47	0.99256	BP
GO:0097056	selenocysteinyl-tRNA(Sec) biosynthetic process	1	0	0.12	0.99273	BP
GO:0000290	deadenylation-dependent decapping of nuclear-transcribed mRNA	3	0	0.35	0.99279	BP
GO:0060271	cilium assembly	19	0	2.22	0.99325	BP
GO:0010265	SCF complex assembly	1	0	0.12	0.99355	BP
GO:0006177	GMP biosynthetic process	1	0	0.12	0.99369	BP
GO:0035194	post-transcriptional gene silencing by RNA	5	0	0.58	0.99405	BP
GO:0030166	proteoglycan biosynthetic process	3	1	0.35	0.99411	BP
GO:0006396	RNA processing	201	11	23.45	0.99417	BP
GO:0018344	protein geranylgeranylation	1	0	0.12	0.99432	BP
GO:0000381	regulation of alternative mRNA splicing, via spliceosome	3	0	0.35	0.99442	BP
GO:0016558	protein import into peroxisome matrix	3	0	0.35	0.99472	BP
GO:0042073	intraciliary transport	5	0	0.58	0.99476	BP
GO:0043066	negative regulation of apoptotic process	2	0	0.23	0.99498	BP
GO:0071586	CAAX-box protein processing	1	0	0.12	0.99518	BP
GO:0031532	actin cytoskeleton reorganization	2	0	0.23	0.99554	BP
GO:0007266	Rho protein signal transduction	3	0	0.35	0.99554	BP
GO:0016598	protein arginylation	1	0	0.12	0.9959	BP
GO:0006555	methionine metabolic process	2	0	0.23	0.99596	BP
GO:0006044	N-acetylglucosamine metabolic process	2	0	0.23	0.99604	BP
GO:0006420	arginyl-tRNA aminoacylation	3	0	0.35	0.99614	BP
GO:0000463	maturation of LSU-rRNA from tricistronic rRNA transcript (SSU-rRNA, 5.8S rRNA, LSU-rRNA)	1	0	0.12	0.99646	BP
GO:0006412	translation	194	13	22.63	0.99656	BP
GO:0046514	ceramide catabolic process	2	0	0.23	0.99709	BP
GO:0034453	microtubule anchoring	4	0	0.47	0.99746	BP
GO:0036297	interstrand cross-link repair	2	0	0.23	0.99768	BP
GO:0060294	cilium movement involved in cell motility	4	0	0.47	0.99793	BP
GO:0008203	cholesterol metabolic process	2	0	0.23	0.99793	BP
GO:0045041	protein import into mitochondrial intermembrane space	1	0	0.12	0.99851	BP
GO:0032259	methylation	44	1	5.13	0.99855	BP
GO:0017148	negative regulation of translation	8	0	0.93	0.99874	BP
GO:0031167	rRNA methylation	5	0	0.58	0.99888	BP
GO:0042273	ribosomal large subunit biogenesis	4	0	0.47	0.99916	BP
GO:0006435	threonyl-tRNA aminoacylation	1	0	0.12	0.99938	BP
GO:0022900	electron transport chain	21	0	2.45	0.99947	BP
GO:0010835	regulation of protein ADP-ribosylation	1	0	0.12	0.99952	BP
GO:0000245	spliceosomal complex assembly	5	0	0.58	0.99961	BP
GO:0006561	proline biosynthetic process	2	0	0.23	0.99963	BP
GO:0006335	DNA replication-dependent nucleosome assembly	1	0	0.12	0.99964	BP
GO:0006392	transcription elongation from mitochondrial promoter	1	0	0.12	0.9997	BP
GO:0006506	GPI anchor biosynthetic process	21	0	2.45	0.99971	BP
GO:0071816	tail-anchored membrane protein insertion into ER membrane	1	0	0.12	0.99975	BP
GO:0048598	embryonic morphogenesis	2	0	0.23	0.99977	BP
GO:0097428	protein maturation by iron-sulfur cluster transfer	4	0	0.47	0.99978	BP
GO:0005980	glycogen catabolic process	1	0	0.12	0.99985	BP
GO:0000045	autophagosome assembly	6	0	0.7	0.99985	BP
GO:0006627	protein processing involved in protein targeting to mitochondrion	2	0	0.23	0.99989	BP
GO:0008295	spermidine biosynthetic process	1	0	0.12	0.99993	BP
GO:0060828	regulation of canonical Wnt signaling pathway	3	0	0.35	0.99995	BP
GO:0046502	uroporphyrinogen III metabolic process	1	0	0.12	1	BP
GO:0046503	glycerolipid catabolic process	1	0	0.12	1	BP
GO:0031331	positive regulation of cellular catabolic process	5	0	0.58	1	BP
GO:0031333	negative regulation of protein-containing complex assembly	7	2	0.82	1	BP
GO:0006771	riboflavin metabolic process	1	0	0.12	1	BP
GO:0031334	positive regulation of protein-containing complex assembly	10	3	1.17	1	BP
GO:0071417	cellular response to organonitrogen compound	4	0	0.47	1	BP
GO:0034982	mitochondrial protein processing	2	0	0.23	1	BP
GO:0009950	dorsal/ventral axis specification	1	0	0.12	1	BP
GO:0006775	fat-soluble vitamin metabolic process	1	0	0.12	1	BP
GO:0009952	anterior/posterior pattern specification	1	0	0.12	1	BP
GO:0009953	dorsal/ventral pattern formation	1	0	0.12	1	BP
GO:0006778	porphyrin-containing compound metabolic process	7	0	0.82	1	BP
GO:0060810	intracellular mRNA localization involved in pattern specification process	1	0	0.12	1	BP
GO:0060811	intracellular mRNA localization involved in anterior/posterior axis specification	1	0	0.12	1	BP
GO:0009199	ribonucleoside triphosphate metabolic process	12	0	1.4	1	BP
GO:0006720	isoprenoid metabolic process	8	1	0.93	1	BP
GO:0048609	multicellular organismal reproductive process	7	0	0.82	1	BP
GO:0006721	terpenoid metabolic process	1	0	0.12	1	BP
GO:0006725	cellular aromatic compound metabolic process	782	77	91.22	1	BP
GO:1903320	regulation of protein modification by small protein conjugation or removal	3	0	0.35	1	BP
GO:0044419	biological process involved in interspecies interaction between organisms	1	1	0.12	1	BP
GO:1903322	positive regulation of protein modification by small protein conjugation or removal	3	0	0.35	1	BP
GO:0022402	cell cycle process	51	7	5.95	1	BP
GO:0034976	response to endoplasmic reticulum stress	10	2	1.17	1	BP
GO:1905048	regulation of metallopeptidase activity	1	0	0.12	1	BP
GO:1905049	negative regulation of metallopeptidase activity	1	0	0.12	1	BP
GO:0000491	small nucleolar ribonucleoprotein complex assembly	1	0	0.12	1	BP
GO:0022404	molting cycle process	1	0	0.12	1	BP
GO:0009987	cellular process	2754	313	321.24	1	BP
GO:0008063	Toll signaling pathway	1	0	0.12	1	BP
GO:0022406	membrane docking	2	0	0.23	1	BP
GO:0008064	regulation of actin polymerization or depolymerization	18	5	2.1	1	BP
GO:0018410	C-terminal protein amino acid modification	1	0	0.12	1	BP
GO:0042330	taxis	9	2	1.05	1	BP
GO:1903311	regulation of mRNA metabolic process	10	0	1.17	1	BP
GO:1903312	negative regulation of mRNA metabolic process	1	0	0.12	1	BP
GO:0061157	mRNA destabilization	4	0	0.47	1	BP
GO:0002520	immune system development	1	0	0.12	1	BP
GO:1903313	positive regulation of mRNA metabolic process	4	0	0.47	1	BP
GO:1905037	autophagosome organization	6	0	0.7	1	BP
GO:1905039	carboxylic acid transmembrane transport	2	0	0.23	1	BP
GO:0061919	process utilizing autophagic mechanism	23	6	2.68	1	BP
GO:0090329	regulation of DNA-dependent DNA replication	2	1	0.23	1	BP
GO:0006740	NADPH regeneration	3	1	0.35	1	BP
GO:1901605	alpha-amino acid metabolic process	19	1	2.22	1	BP
GO:1901606	alpha-amino acid catabolic process	4	1	0.47	1	BP
GO:0009161	ribonucleoside monophosphate metabolic process	4	1	0.47	1	BP
GO:0006743	ubiquinone metabolic process	4	0	0.47	1	BP
GO:1901607	alpha-amino acid biosynthetic process	10	0	1.17	1	BP
GO:0010876	lipid localization	32	5	3.73	1	BP
GO:0009162	deoxyribonucleoside monophosphate metabolic process	1	1	0.12	1	BP
GO:0009163	nucleoside biosynthetic process	2	1	0.23	1	BP
GO:0043462	regulation of ATPase activity	1	0	0.12	1	BP
GO:0009167	purine ribonucleoside monophosphate metabolic process	4	1	0.47	1	BP
GO:0006749	glutathione metabolic process	9	0	1.05	1	BP
GO:0009168	purine ribonucleoside monophosphate biosynthetic process	4	1	0.47	1	BP
GO:0006730	one-carbon metabolic process	1	0	0.12	1	BP
GO:0010824	regulation of centrosome duplication	1	1	0.12	1	BP
GO:0009150	purine ribonucleotide metabolic process	39	1	4.55	1	BP
GO:0010826	negative regulation of centrosome duplication	1	1	0.12	1	BP
GO:0009152	purine ribonucleotide biosynthetic process	29	1	3.38	1	BP
GO:0019541	propionate metabolic process	1	0	0.12	1	BP
GO:0009156	ribonucleoside monophosphate biosynthetic process	4	1	0.47	1	BP
GO:0006739	NADP metabolic process	4	1	0.47	1	BP
GO:0009914	hormone transport	1	0	0.12	1	BP
GO:0009157	deoxyribonucleoside monophosphate biosynthetic process	1	1	0.12	1	BP
GO:0000460	maturation of 5.8S rRNA	1	0	0.12	1	BP
GO:0051298	centrosome duplication	5	1	0.58	1	BP
GO:0032479	regulation of type I interferon production	1	1	0.12	1	BP
GO:0000466	maturation of 5.8S rRNA from tricistronic rRNA transcript (SSU-rRNA, 5.8S rRNA, LSU-rRNA)	1	0	0.12	1	BP
GO:0042303	molting cycle	1	0	0.12	1	BP
GO:0010817	regulation of hormone levels	1	0	0.12	1	BP
GO:0097742	de novo centriole assembly	1	0	0.12	1	BP
GO:0009185	ribonucleoside diphosphate metabolic process	8	0	0.93	1	BP
GO:0009187	cyclic nucleotide metabolic process	12	0	1.4	1	BP
GO:0009948	anterior/posterior axis specification	1	0	0.12	1	BP
GO:0043487	regulation of RNA stability	6	0	0.7	1	BP
GO:0060047	heart contraction	1	0	0.12	1	BP
GO:0019538	protein metabolic process	821	88	95.77	1	BP
GO:0034121	regulation of toll-like receptor signaling pathway	1	0	0.12	1	BP
GO:0034122	negative regulation of toll-like receptor signaling pathway	1	0	0.12	1	BP
GO:0000459	exonucleolytic trimming involved in rRNA processing	1	0	0.12	1	BP
GO:0007091	metaphase/anaphase transition of mitotic cell cycle	9	0	1.05	1	BP
GO:0032411	positive regulation of transporter activity	7	3	0.82	1	BP
GO:0031497	chromatin assembly	7	0	0.82	1	BP
GO:0032412	regulation of ion transmembrane transporter activity	8	3	0.93	1	BP
GO:0034127	regulation of MyD88-independent toll-like receptor signaling pathway	1	0	0.12	1	BP
GO:0104004	cellular response to environmental stimulus	1	0	0.12	1	BP
GO:0032414	positive regulation of ion transmembrane transporter activity	7	3	0.82	1	BP
GO:0009176	pyrimidine deoxyribonucleoside monophosphate metabolic process	1	1	0.12	1	BP
GO:0009177	pyrimidine deoxyribonucleoside monophosphate biosynthetic process	1	1	0.12	1	BP
GO:0007098	centrosome cycle	5	1	0.58	1	BP
GO:0009179	purine ribonucleoside diphosphate metabolic process	8	0	0.93	1	BP
GO:0008015	blood circulation	1	0	0.12	1	BP
GO:0008016	regulation of heart contraction	1	0	0.12	1	BP
GO:0046653	tetrahydrofolate metabolic process	3	0	0.35	1	BP
GO:0010833	telomere maintenance via telomere lengthening	1	1	0.12	1	BP
GO:0051261	protein depolymerization	5	0	0.58	1	BP
GO:0009123	nucleoside monophosphate metabolic process	5	2	0.58	1	BP
GO:0009124	nucleoside monophosphate biosynthetic process	5	2	0.58	1	BP
GO:0009126	purine nucleoside monophosphate metabolic process	4	1	0.47	1	BP
GO:0009127	purine nucleoside monophosphate biosynthetic process	4	1	0.47	1	BP
GO:0032446	protein modification by small protein conjugation	42	4	4.9	1	BP
GO:0009129	pyrimidine nucleoside monophosphate metabolic process	1	1	0.12	1	BP
GO:0070887	cellular response to chemical stimulus	16	1	1.87	1	BP
GO:0009110	vitamin biosynthetic process	5	0	0.58	1	BP
GO:0009112	nucleobase metabolic process	4	0	0.47	1	BP
GO:0051252	regulation of RNA metabolic process	237	36	27.64	1	BP
GO:0061136	regulation of proteasomal protein catabolic process	2	0	0.23	1	BP
GO:0051253	negative regulation of RNA metabolic process	15	3	1.75	1	BP
GO:0051254	positive regulation of RNA metabolic process	13	2	1.52	1	BP
GO:0043412	macromolecule modification	495	56	57.74	1	BP
GO:0009117	nucleotide metabolic process	61	6	7.12	1	BP
GO:0043413	macromolecule glycosylation	38	2	4.43	1	BP
GO:0090304	nucleic acid metabolic process	669	65	78.04	1	BP
GO:0051258	protein polymerization	24	6	2.8	1	BP
GO:0043414	macromolecule methylation	39	1	4.55	1	BP
GO:0009119	ribonucleoside metabolic process	2	1	0.23	1	BP
GO:0009141	nucleoside triphosphate metabolic process	14	1	1.63	1	BP
GO:0009142	nucleoside triphosphate biosynthetic process	12	0	1.4	1	BP
GO:0009144	purine nucleoside triphosphate metabolic process	12	0	1.4	1	BP
GO:0009145	purine nucleoside triphosphate biosynthetic process	12	0	1.4	1	BP
GO:0009147	pyrimidine nucleoside triphosphate metabolic process	1	1	0.12	1	BP
GO:0009149	pyrimidine nucleoside triphosphate catabolic process	1	1	0.12	1	BP
GO:0070828	heterochromatin organization	1	0	0.12	1	BP
GO:0018193	peptidyl-amino acid modification	54	5	6.3	1	BP
GO:0009130	pyrimidine nucleoside monophosphate biosynthetic process	1	1	0.12	1	BP
GO:0006892	post-Golgi vesicle-mediated transport	3	0	0.35	1	BP
GO:0018195	peptidyl-arginine modification	7	0	0.82	1	BP
GO:0051270	regulation of cellular component movement	2	1	0.23	1	BP
GO:0018196	peptidyl-asparagine modification	1	0	0.12	1	BP
GO:0009132	nucleoside diphosphate metabolic process	8	0	0.93	1	BP
GO:0051272	positive regulation of cellular component movement	1	0	0.12	1	BP
GO:1902317	nuclear DNA replication termination	1	1	0.12	1	BP
GO:0009135	purine nucleoside diphosphate metabolic process	8	0	0.93	1	BP
GO:0032990	cell part morphogenesis	9	2	1.05	1	BP
GO:0043434	response to peptide hormone	2	0	0.23	1	BP
GO:0043436	oxoacid metabolic process	102	8	11.9	1	BP
GO:0010033	response to organic substance	27	4	3.15	1	BP
GO:0098876	vesicle-mediated transport to the plasma membrane	5	0	0.58	1	BP
GO:0010035	response to inorganic substance	2	0	0.23	1	BP
GO:0008595	anterior/posterior axis specification, embryo	1	0	0.12	1	BP
GO:0071921	cohesin loading	1	0	0.12	1	BP
GO:0071166	ribonucleoprotein complex localization	12	1	1.4	1	BP
GO:0007080	mitotic metaphase plate congression	1	0	0.12	1	BP
GO:0010039	response to iron ion	1	0	0.12	1	BP
GO:0071168	protein localization to chromatin	1	0	0.12	1	BP
GO:0051223	regulation of protein transport	1	0	0.12	1	BP
GO:0070085	glycosylation	38	2	4.43	1	BP
GO:0019692	deoxyribose phosphate metabolic process	1	1	0.12	1	BP
GO:0019693	ribose phosphate metabolic process	39	1	4.55	1	BP
GO:0007088	regulation of mitotic nuclear division	6	0	0.7	1	BP
GO:0032409	regulation of transporter activity	8	3	0.93	1	BP
GO:0070848	response to growth factor	8	1	0.93	1	BP
GO:0042451	purine nucleoside biosynthetic process	2	1	0.23	1	BP
GO:0070070	proton-transporting V-type ATPase complex assembly	4	0	0.47	1	BP
GO:0070071	proton-transporting two-sector ATPase complex assembly	5	0	0.58	1	BP
GO:0042455	ribonucleoside biosynthetic process	2	1	0.23	1	BP
GO:1901360	organic cyclic compound metabolic process	791	79	92.27	1	BP
GO:0070076	histone lysine demethylation	2	0	0.23	1	BP
GO:1901361	organic cyclic compound catabolic process	33	6	3.85	1	BP
GO:1901362	organic cyclic compound biosynthetic process	382	50	44.56	1	BP
GO:0098813	nuclear chromosome segregation	22	0	2.57	1	BP
GO:2001020	regulation of response to DNA damage stimulus	4	0	0.47	1	BP
GO:0009100	glycoprotein metabolic process	44	3	5.13	1	BP
GO:2001022	positive regulation of response to DNA damage stimulus	2	0	0.23	1	BP
GO:0051240	positive regulation of multicellular organismal process	2	1	0.23	1	BP
GO:0009101	glycoprotein biosynthetic process	40	2	4.67	1	BP
GO:0009106	lipoate metabolic process	1	1	0.12	1	BP
GO:0051246	regulation of protein metabolic process	40	5	4.67	1	BP
GO:1900247	regulation of cytoplasmic translational elongation	4	1	0.47	1	BP
GO:0016458	gene silencing	7	0	0.82	1	BP
GO:0051247	positive regulation of protein metabolic process	9	1	1.05	1	BP
GO:0035601	protein deacylation	3	1	0.35	1	BP
GO:0001539	cilium or flagellum-dependent cell motility	4	0	0.47	1	BP
GO:0051248	negative regulation of protein metabolic process	11	0	1.28	1	BP
GO:0030703	eggshell formation	1	0	0.12	1	BP
GO:0006090	pyruvate metabolic process	12	0	1.4	1	BP
GO:0006091	generation of precursor metabolites and energy	46	4	5.37	1	BP
GO:0043408	regulation of MAPK cascade	1	0	0.12	1	BP
GO:0030707	ovarian follicle cell development	1	0	0.12	1	BP
GO:0071173	spindle assembly checkpoint signaling	6	0	0.7	1	BP
GO:0071174	mitotic spindle checkpoint signaling	6	0	0.7	1	BP
GO:0016482	cytosolic transport	11	1	1.28	1	BP
GO:0051234	establishment of localization	555	63	64.74	1	BP
GO:0051235	maintenance of location	4	0	0.47	1	BP
GO:0051236	establishment of RNA localization	13	1	1.52	1	BP
GO:1901381	positive regulation of potassium ion transmembrane transport	7	3	0.82	1	BP
GO:0032954	regulation of cytokinetic process	1	0	0.12	1	BP
GO:0051239	regulation of multicellular organismal process	4	2	0.47	1	BP
GO:0031440	regulation of mRNA 3'-end processing	1	0	0.12	1	BP
GO:0031441	negative regulation of mRNA 3'-end processing	1	0	0.12	1	BP
GO:1902305	regulation of sodium ion transmembrane transport	1	0	0.12	1	BP
GO:0007043	cell-cell junction assembly	2	1	0.23	1	BP
GO:0032984	protein-containing complex disassembly	15	1	1.75	1	BP
GO:0007049	cell cycle	65	10	7.58	1	BP
GO:0032988	ribonucleoprotein complex disassembly	2	0	0.23	1	BP
GO:0010562	positive regulation of phosphorus metabolic process	6	1	0.7	1	BP
GO:0032989	cellular component morphogenesis	10	2	1.17	1	BP
GO:0010563	negative regulation of phosphorus metabolic process	2	0	0.23	1	BP
GO:0080090	regulation of primary metabolic process	278	43	32.43	1	BP
GO:0046605	regulation of centrosome cycle	1	1	0.12	1	BP
GO:0010564	regulation of cell cycle process	25	4	2.92	1	BP
GO:0046606	negative regulation of centrosome cycle	1	1	0.12	1	BP
GO:1901379	regulation of potassium ion transmembrane transport	8	3	0.93	1	BP
GO:0006873	cellular ion homeostasis	12	4	1.4	1	BP
GO:0006875	cellular metal ion homeostasis	12	4	1.4	1	BP
GO:0008589	regulation of smoothened signaling pathway	1	0	0.12	1	BP
GO:0099177	regulation of trans-synaptic signaling	8	4	0.93	1	BP
GO:0001505	regulation of neurotransmitter levels	4	1	0.47	1	BP
GO:0032970	regulation of actin filament-based process	20	5	2.33	1	BP
GO:0002682	regulation of immune system process	3	1	0.35	1	BP
GO:0002684	positive regulation of immune system process	1	1	0.12	1	BP
GO:0042440	pigment metabolic process	5	0	0.58	1	BP
GO:0000966	RNA 5'-end processing	7	0	0.82	1	BP
GO:0071902	positive regulation of protein serine/threonine kinase activity	1	0	0.12	1	BP
GO:0006066	alcohol metabolic process	20	3	2.33	1	BP
GO:0010556	regulation of macromolecule biosynthetic process	248	41	28.93	1	BP
GO:0010557	positive regulation of macromolecule biosynthetic process	10	3	1.17	1	BP
GO:0006825	copper ion transport	2	1	0.23	1	BP
GO:0010558	negative regulation of macromolecule biosynthetic process	23	3	2.68	1	BP
GO:0051204	protein insertion into mitochondrial membrane	2	0	0.23	1	BP
GO:0051205	protein insertion into membrane	5	1	0.58	1	BP
GO:1905508	protein localization to microtubule organizing center	1	0	0.12	1	BP
GO:0006810	transport	551	62	64.27	1	BP
GO:0099111	microtubule-based transport	5	0	0.58	1	BP
GO:0060548	negative regulation of cell death	2	0	0.23	1	BP
GO:0016441	posttranscriptional gene silencing	6	0	0.7	1	BP
GO:0050667	homocysteine metabolic process	1	0	0.12	1	BP
GO:0099116	tRNA 5'-end processing	7	0	0.82	1	BP
GO:0000959	mitochondrial RNA metabolic process	3	0	0.35	1	BP
GO:0006816	calcium ion transport	10	3	1.17	1	BP
GO:0007591	molting cycle, chitin-based cuticle	1	0	0.12	1	BP
GO:0031400	negative regulation of protein modification process	1	0	0.12	1	BP
GO:0006082	organic acid metabolic process	102	8	11.9	1	BP
GO:0031401	positive regulation of protein modification process	8	1	0.93	1	BP
GO:0018143	nucleic acid-protein covalent cross-linking	1	0	0.12	1	BP
GO:0060537	muscle tissue development	1	0	0.12	1	BP
GO:0009260	ribonucleotide biosynthetic process	29	1	3.38	1	BP
GO:0006085	acetyl-CoA biosynthetic process	4	0	0.47	1	BP
GO:0097064	ncRNA export from nucleus	1	0	0.12	1	BP
GO:0009262	deoxyribonucleotide metabolic process	3	2	0.35	1	BP
GO:0050657	nucleic acid transport	13	1	1.52	1	BP
GO:0050658	RNA transport	13	1	1.52	1	BP
GO:0007004	telomere maintenance via telomerase	1	1	0.12	1	BP
GO:0009265	2'-deoxyribonucleotide biosynthetic process	1	1	0.12	1	BP
GO:0032940	secretion by cell	16	1	1.87	1	BP
GO:0006848	pyruvate transport	2	0	0.23	1	BP
GO:0007006	mitochondrial membrane organization	4	0	0.47	1	BP
GO:0007007	inner mitochondrial membrane organization	3	0	0.35	1	BP
GO:0030865	cortical cytoskeleton organization	1	0	0.12	1	BP
GO:0062207	regulation of pattern recognition receptor signaling pathway	1	0	0.12	1	BP
GO:0018130	heterocycle biosynthetic process	380	49	44.33	1	BP
GO:0030866	cortical actin cytoskeleton organization	1	0	0.12	1	BP
GO:0006073	cellular glucan metabolic process	6	1	0.7	1	BP
GO:0009250	glucan biosynthetic process	3	0	0.35	1	BP
GO:0033108	mitochondrial respiratory chain complex assembly	8	0	0.93	1	BP
GO:0009251	glucan catabolic process	1	0	0.12	1	BP
GO:0050686	negative regulation of mRNA processing	1	0	0.12	1	BP
GO:1903432	regulation of TORC1 signaling	2	0	0.23	1	BP
GO:0006839	mitochondrial transport	16	0	1.87	1	BP
GO:0009259	ribonucleotide metabolic process	39	1	4.55	1	BP
GO:0030855	epithelial cell differentiation	3	0	0.35	1	BP
GO:0006020	inositol metabolic process	2	0	0.23	1	BP
GO:0019646	aerobic electron transport chain	14	0	1.63	1	BP
GO:0006022	aminoglycan metabolic process	2	1	0.23	1	BP
GO:0071103	DNA conformation change	25	2	2.92	1	BP
GO:0006023	aminoglycan biosynthetic process	1	1	0.12	1	BP
GO:0042401	cellular biogenic amine biosynthetic process	4	2	0.47	1	BP
GO:0006026	aminoglycan catabolic process	1	0	0.12	1	BP
GO:0006027	glycosaminoglycan catabolic process	1	0	0.12	1	BP
GO:0006029	proteoglycan metabolic process	3	1	0.35	1	BP
GO:0000910	cytokinesis	8	2	0.93	1	BP
GO:0000154	rRNA modification	5	0	0.58	1	BP
GO:0000912	assembly of actomyosin apparatus involved in cytokinesis	1	0	0.12	1	BP
GO:0017156	calcium-ion regulated exocytosis	1	0	0.12	1	BP
GO:0019637	organophosphate metabolic process	147	19	17.15	1	BP
GO:0000915	actomyosin contractile ring assembly	1	0	0.12	1	BP
GO:0044106	cellular amine metabolic process	4	2	0.47	1	BP
GO:0043170	macromolecule metabolic process	1478	156	172.4	1	BP
GO:0043171	peptide catabolic process	5	0	0.58	1	BP
GO:0046390	ribose phosphate biosynthetic process	29	1	3.38	1	BP
GO:0043173	nucleotide salvage	1	1	0.12	1	BP
GO:0017182	peptidyl-diphthamide metabolic process	4	1	0.47	1	BP
GO:0043174	nucleoside salvage	2	1	0.23	1	BP
GO:0043933	protein-containing complex subunit organization	110	11	12.83	1	BP
GO:0046394	carboxylic acid biosynthetic process	15	1	1.75	1	BP
GO:0006040	amino sugar metabolic process	3	0	0.35	1	BP
GO:0046395	carboxylic acid catabolic process	8	1	0.93	1	BP
GO:0009221	pyrimidine deoxyribonucleotide biosynthetic process	1	1	0.12	1	BP
GO:0006047	UDP-N-acetylglucosamine metabolic process	1	0	0.12	1	BP
GO:0009223	pyrimidine deoxyribonucleotide catabolic process	1	1	0.12	1	BP
GO:0018108	peptidyl-tyrosine phosphorylation	1	1	0.12	1	BP
GO:0009225	nucleotide-sugar metabolic process	5	1	0.58	1	BP
GO:0009226	nucleotide-sugar biosynthetic process	3	1	0.35	1	BP
GO:0070585	protein localization to mitochondrion	9	0	1.05	1	BP
GO:1903409	reactive oxygen species biosynthetic process	1	0	0.12	1	BP
GO:0034243	regulation of transcription elongation from RNA polymerase II promoter	3	1	0.35	1	BP
GO:0009211	pyrimidine deoxyribonucleoside triphosphate metabolic process	1	1	0.12	1	BP
GO:0198738	cell-cell signaling by wnt	19	2	2.22	1	BP
GO:0009213	pyrimidine deoxyribonucleoside triphosphate catabolic process	1	1	0.12	1	BP
GO:0034248	regulation of cellular amide metabolic process	17	3	1.98	1	BP
GO:0034249	negative regulation of cellular amide metabolic process	8	0	0.93	1	BP
GO:0043112	receptor metabolic process	1	0	0.12	1	BP
GO:0009219	pyrimidine deoxyribonucleotide metabolic process	1	1	0.12	1	BP
GO:0090407	organophosphate biosynthetic process	99	9	11.55	1	BP
GO:0031163	metallo-sulfur cluster assembly	10	2	1.17	1	BP
GO:0051781	positive regulation of cell division	1	0	0.12	1	BP
GO:0051783	regulation of nuclear division	6	0	0.7	1	BP
GO:0051784	negative regulation of nuclear division	6	0	0.7	1	BP
GO:0035383	thioester metabolic process	5	0	0.58	1	BP
GO:0009247	glycolipid biosynthetic process	21	0	2.45	1	BP
GO:0035384	thioester biosynthetic process	4	0	0.47	1	BP
GO:0033260	nuclear DNA replication	2	2	0.23	1	BP
GO:0051788	response to misfolded protein	1	0	0.12	1	BP
GO:1903963	arachidonate transport	7	1	0.82	1	BP
GO:0070525	tRNA threonylcarbamoyladenosine metabolic process	2	0	0.23	1	BP
GO:0046364	monosaccharide biosynthetic process	2	1	0.23	1	BP
GO:0046365	monosaccharide catabolic process	1	1	0.12	1	BP
GO:0097035	regulation of membrane lipid distribution	3	2	0.35	1	BP
GO:0006595	polyamine metabolic process	4	2	0.47	1	BP
GO:0030072	peptide hormone secretion	1	0	0.12	1	BP
GO:0030073	insulin secretion	1	0	0.12	1	BP
GO:0006599	phosphagen metabolic process	1	1	0.12	1	BP
GO:0046351	disaccharide biosynthetic process	1	0	0.12	1	BP
GO:0030832	regulation of actin filament length	18	5	2.1	1	BP
GO:0030834	regulation of actin filament depolymerization	4	0	0.47	1	BP
GO:0030835	negative regulation of actin filament depolymerization	4	0	0.47	1	BP
GO:0048468	cell development	16	2	1.87	1	BP
GO:0030836	positive regulation of actin filament depolymerization	1	0	0.12	1	BP
GO:0048469	cell maturation	3	0	0.35	1	BP
GO:0000904	cell morphogenesis involved in differentiation	9	2	1.05	1	BP
GO:0030838	positive regulation of actin filament polymerization	10	3	1.17	1	BP
GO:0071265	L-methionine biosynthetic process	1	0	0.12	1	BP
GO:0071267	L-methionine salvage	1	0	0.12	1	BP
GO:0032101	regulation of response to external stimulus	1	1	0.12	1	BP
GO:0032103	positive regulation of response to external stimulus	1	1	0.12	1	BP
GO:0042168	heme metabolic process	4	0	0.47	1	BP
GO:0044260	cellular macromolecule metabolic process	1149	128	134.03	1	BP
GO:0030029	actin filament-based process	43	7	5.02	1	BP
GO:0046385	deoxyribose phosphate biosynthetic process	1	1	0.12	1	BP
GO:0044262	cellular carbohydrate metabolic process	19	2	2.22	1	BP
GO:0046386	deoxyribose phosphate catabolic process	1	1	0.12	1	BP
GO:0044264	cellular polysaccharide metabolic process	6	1	0.7	1	BP
GO:0044265	cellular macromolecule catabolic process	84	8	9.8	1	BP
GO:0044267	cellular protein metabolic process	699	70	81.54	1	BP
GO:0034204	lipid translocation	3	2	0.35	1	BP
GO:0030010	establishment of cell polarity	2	1	0.23	1	BP
GO:0051716	cellular response to stimulus	414	45	48.29	1	BP
GO:0042158	lipoprotein biosynthetic process	22	0	2.57	1	BP
GO:0042159	lipoprotein catabolic process	1	0	0.12	1	BP
GO:0006560	proline metabolic process	3	1	0.35	1	BP
GO:0042180	cellular ketone metabolic process	6	0	0.7	1	BP
GO:0009200	deoxyribonucleoside triphosphate metabolic process	1	1	0.12	1	BP
GO:0042181	ketone biosynthetic process	4	0	0.47	1	BP
GO:0031125	rRNA 3'-end processing	1	0	0.12	1	BP
GO:0009201	ribonucleoside triphosphate biosynthetic process	12	0	1.4	1	BP
GO:0006563	L-serine metabolic process	2	0	0.23	1	BP
GO:0044257	cellular protein catabolic process	60	5	7	1	BP
GO:0009204	deoxyribonucleoside triphosphate catabolic process	1	1	0.12	1	BP
GO:0030041	actin filament polymerization	18	5	2.1	1	BP
GO:0009205	purine ribonucleoside triphosphate metabolic process	12	0	1.4	1	BP
GO:0043101	purine-containing compound salvage	3	2	0.35	1	BP
GO:0009206	purine ribonucleoside triphosphate biosynthetic process	12	0	1.4	1	BP
GO:0043102	amino acid salvage	1	0	0.12	1	BP
GO:0098542	defense response to other organism	1	1	0.12	1	BP
GO:0048477	oogenesis	3	0	0.35	1	BP
GO:0044281	small molecule metabolic process	207	23	24.15	1	BP
GO:0044282	small molecule catabolic process	15	3	1.75	1	BP
GO:0044283	small molecule biosynthetic process	36	5	4.2	1	BP
GO:0140238	presynaptic endocytosis	1	0	0.12	1	BP
GO:0110053	regulation of actin filament organization	18	5	2.1	1	BP
GO:0030030	cell projection organization	33	2	3.85	1	BP
GO:0030031	cell projection assembly	19	0	2.22	1	BP
GO:0006558	L-phenylalanine metabolic process	1	0	0.12	1	BP
GO:0044270	cellular nitrogen compound catabolic process	32	6	3.73	1	BP
GO:0098534	centriole assembly	5	1	0.58	1	BP
GO:0044271	cellular nitrogen compound biosynthetic process	578	63	67.42	1	BP
GO:0008652	cellular amino acid biosynthetic process	10	0	1.17	1	BP
GO:0044272	sulfur compound biosynthetic process	12	2	1.4	1	BP
GO:0044273	sulfur compound catabolic process	5	0	0.58	1	BP
GO:0044275	cellular carbohydrate catabolic process	2	0	0.23	1	BP
GO:0090150	establishment of protein localization to membrane	16	1	1.87	1	BP
GO:0071229	cellular response to acid chemical	2	0	0.23	1	BP
GO:0090151	establishment of protein localization to mitochondrial membrane	2	0	0.23	1	BP
GO:0019395	fatty acid oxidation	2	0	0.23	1	BP
GO:0070507	regulation of microtubule cytoskeleton organization	2	0	0.23	1	BP
GO:1901475	pyruvate transmembrane transport	2	0	0.23	1	BP
GO:0060627	regulation of vesicle-mediated transport	2	1	0.23	1	BP
GO:0036465	synaptic vesicle recycling	1	0	0.12	1	BP
GO:0071214	cellular response to abiotic stimulus	1	0	0.12	1	BP
GO:0046349	amino sugar biosynthetic process	1	0	0.12	1	BP
GO:0009790	embryo development	4	1	0.47	1	BP
GO:0006575	cellular modified amino acid metabolic process	17	1	1.98	1	BP
GO:0071218	cellular response to misfolded protein	1	0	0.12	1	BP
GO:0006576	cellular biogenic amine metabolic process	4	2	0.47	1	BP
GO:0016125	sterol metabolic process	3	1	0.35	1	BP
GO:0009798	axis specification	2	0	0.23	1	BP
GO:0043297	apical junction assembly	2	1	0.23	1	BP
GO:0110020	regulation of actomyosin structure organization	1	0	0.12	1	BP
GO:0046337	phosphatidylethanolamine metabolic process	1	0	0.12	1	BP
GO:0097581	lamellipodium organization	1	0	0.12	1	BP
GO:0032261	purine nucleotide salvage	1	1	0.12	1	BP
GO:0016114	terpenoid biosynthetic process	1	0	0.12	1	BP
GO:0051704	multi-organism process	7	0	0.82	1	BP
GO:0006528	asparagine metabolic process	2	0	0.23	1	BP
GO:0030003	cellular cation homeostasis	12	4	1.4	1	BP
GO:0051707	response to other organism	1	1	0.12	1	BP
GO:0090174	organelle membrane fusion	1	0	0.12	1	BP
GO:0035304	regulation of protein dephosphorylation	6	1	0.7	1	BP
GO:1902969	mitotic DNA replication	1	1	0.12	1	BP
GO:0035305	negative regulation of dephosphorylation	2	0	0.23	1	BP
GO:0035306	positive regulation of dephosphorylation	2	0	0.23	1	BP
GO:0032268	regulation of cellular protein metabolic process	37	5	4.32	1	BP
GO:0032269	negative regulation of cellular protein metabolic process	11	0	1.28	1	BP
GO:0035308	negative regulation of protein dephosphorylation	1	0	0.12	1	BP
GO:0015980	energy derivation by oxidation of organic compounds	30	3	3.5	1	BP
GO:0044242	cellular lipid catabolic process	5	0	0.58	1	BP
GO:0018212	peptidyl-tyrosine modification	2	2	0.23	1	BP
GO:0034762	regulation of transmembrane transport	8	3	0.93	1	BP
GO:0015985	energy coupled proton transport, down electrochemical gradient	12	0	1.4	1	BP
GO:0034764	positive regulation of transmembrane transport	7	3	0.82	1	BP
GO:0044247	cellular polysaccharide catabolic process	1	0	0.12	1	BP
GO:0044248	cellular catabolic process	134	18	15.63	1	BP
GO:0034765	regulation of ion transmembrane transport	8	3	0.93	1	BP
GO:0006515	protein quality control for misfolded or incompletely synthesized proteins	1	0	0.12	1	BP
GO:0044249	cellular biosynthetic process	736	76	85.85	1	BP
GO:0019362	pyridine nucleotide metabolic process	4	0	0.47	1	BP
GO:0034767	positive regulation of ion transmembrane transport	7	3	0.82	1	BP
GO:0006517	protein deglycosylation	1	1	0.12	1	BP
GO:0019363	pyridine nucleotide biosynthetic process	4	0	0.47	1	BP
GO:1904292	regulation of ERAD pathway	1	0	0.12	1	BP
GO:0008614	pyridoxine metabolic process	2	0	0.23	1	BP
GO:0006544	glycine metabolic process	4	0	0.47	1	BP
GO:0044238	primary metabolic process	1742	194	203.2	1	BP
GO:0031109	microtubule polymerization or depolymerization	7	1	0.82	1	BP
GO:0043266	regulation of potassium ion transport	8	3	0.93	1	BP
GO:0019359	nicotinamide nucleotide biosynthetic process	4	0	0.47	1	BP
GO:0043268	positive regulation of potassium ion transport	7	3	0.82	1	BP
GO:0043269	regulation of ion transport	8	3	0.93	1	BP
GO:0038179	neurotrophin signaling pathway	1	0	0.12	1	BP
GO:0006534	cysteine metabolic process	1	0	0.12	1	BP
GO:0032270	positive regulation of cellular protein metabolic process	9	1	1.05	1	BP
GO:0032271	regulation of protein polymerization	18	5	2.1	1	BP
GO:0006536	glutamate metabolic process	1	0	0.12	1	BP
GO:1990776	response to angiotensin	1	0	0.12	1	BP
GO:0010628	positive regulation of gene expression	1	1	0.12	1	BP
GO:0032272	negative regulation of protein polymerization	7	2	0.82	1	BP
GO:0010629	negative regulation of gene expression	28	1	3.27	1	BP
GO:0032273	positive regulation of protein polymerization	10	3	1.17	1	BP
GO:1990778	protein localization to cell periphery	1	0	0.12	1	BP
GO:0043254	regulation of protein-containing complex assembly	18	5	2.1	1	BP
GO:0019388	galactose catabolic process	1	1	0.12	1	BP
GO:0090148	membrane fission	1	0	0.12	1	BP
GO:0038127	ERBB signaling pathway	1	0	0.12	1	BP
GO:0003309	type B pancreatic cell differentiation	1	0	0.12	1	BP
GO:0061726	mitochondrion disassembly	1	0	0.12	1	BP
GO:0015918	sterol transport	2	0	0.23	1	BP
GO:0015919	peroxisomal membrane transport	3	0	0.35	1	BP
GO:0043281	regulation of cysteine-type endopeptidase activity involved in apoptotic process	1	0	0.12	1	BP
GO:0002376	immune system process	5	1	0.58	1	BP
GO:0040029	regulation of gene expression, epigenetic	1	0	0.12	1	BP
GO:1901990	regulation of mitotic cell cycle phase transition	11	0	1.28	1	BP
GO:1901991	negative regulation of mitotic cell cycle phase transition	6	0	0.7	1	BP
GO:0040011	locomotion	18	4	2.1	1	BP
GO:0034723	DNA replication-dependent nucleosome organization	1	0	0.12	1	BP
GO:0040012	regulation of locomotion	2	1	0.23	1	BP
GO:0034724	DNA replication-independent nucleosome organization	1	0	0.12	1	BP
GO:0019320	hexose catabolic process	1	1	0.12	1	BP
GO:0010646	regulation of cell communication	59	8	6.88	1	BP
GO:0032210	regulation of telomere maintenance via telomerase	1	1	0.12	1	BP
GO:0019321	pentose metabolic process	1	0	0.12	1	BP
GO:0010647	positive regulation of cell communication	12	1	1.4	1	BP
GO:0010648	negative regulation of cell communication	12	1	1.4	1	BP
GO:0043270	positive regulation of ion transport	7	3	0.82	1	BP
GO:0034728	nucleosome organization	9	0	1.05	1	BP
GO:0040017	positive regulation of locomotion	1	0	0.12	1	BP
GO:0000280	nuclear division	23	0	2.68	1	BP
GO:0018200	peptidyl-glutamic acid modification	2	0	0.23	1	BP
GO:0046496	nicotinamide nucleotide metabolic process	4	0	0.47	1	BP
GO:0015931	nucleobase-containing compound transport	22	2	2.57	1	BP
GO:0018202	peptidyl-histidine modification	4	1	0.47	1	BP
GO:0000288	nuclear-transcribed mRNA catabolic process, deadenylation-dependent decay	4	0	0.47	1	BP
GO:0018205	peptidyl-lysine modification	21	1	2.45	1	BP
GO:0018206	peptidyl-methionine modification	2	0	0.23	1	BP
GO:0006505	GPI anchor metabolic process	21	0	2.45	1	BP
GO:0018208	peptidyl-proline modification	15	1	1.75	1	BP
GO:0010638	positive regulation of organelle organization	11	4	1.28	1	BP
GO:0009725	response to hormone	2	0	0.23	1	BP
GO:0010639	negative regulation of organelle organization	15	3	1.75	1	BP
GO:0098660	inorganic ion transmembrane transport	52	13	6.07	1	BP
GO:0000270	peptidoglycan metabolic process	1	0	0.12	1	BP
GO:0098661	inorganic anion transmembrane transport	2	0	0.23	1	BP
GO:0000271	polysaccharide biosynthetic process	3	0	0.35	1	BP
GO:0098662	inorganic cation transmembrane transport	50	13	5.83	1	BP
GO:0000272	polysaccharide catabolic process	1	0	0.12	1	BP
GO:0019318	hexose metabolic process	11	3	1.28	1	BP
GO:0019319	hexose biosynthetic process	2	1	0.23	1	BP
GO:0048199	vesicle targeting, to, from or within Golgi	1	0	0.12	1	BP
GO:0051090	regulation of DNA-binding transcription factor activity	1	0	0.12	1	BP
GO:0051091	positive regulation of DNA-binding transcription factor activity	1	0	0.12	1	BP
GO:0051093	negative regulation of developmental process	1	0	0.12	1	BP
GO:0051095	regulation of helicase activity	1	0	0.12	1	BP
GO:0040033	negative regulation of translation, ncRNA-mediated	1	0	0.12	1	BP
GO:0090100	positive regulation of transmembrane receptor protein serine/threonine kinase signaling pathway	1	0	0.12	1	BP
GO:0090101	negative regulation of transmembrane receptor protein serine/threonine kinase signaling pathway	3	1	0.35	1	BP
GO:0051097	negative regulation of helicase activity	1	0	0.12	1	BP
GO:0030510	regulation of BMP signaling pathway	1	0	0.12	1	BP
GO:0045337	farnesyl diphosphate biosynthetic process	1	0	0.12	1	BP
GO:0009719	response to endogenous stimulus	11	1	1.28	1	BP
GO:0045338	farnesyl diphosphate metabolic process	1	0	0.12	1	BP
GO:2000112	regulation of cellular macromolecule biosynthetic process	248	41	28.93	1	BP
GO:0098655	cation transmembrane transport	50	13	5.83	1	BP
GO:2000113	negative regulation of cellular macromolecule biosynthetic process	23	3	2.68	1	BP
GO:2000116	regulation of cysteine-type endopeptidase activity	1	0	0.12	1	BP
GO:2000117	negative regulation of cysteine-type endopeptidase activity	1	0	0.12	1	BP
GO:0046460	neutral lipid biosynthetic process	1	0	0.12	1	BP
GO:0043242	negative regulation of protein-containing complex disassembly	4	0	0.47	1	BP
GO:0043243	positive regulation of protein-containing complex disassembly	1	0	0.12	1	BP
GO:0043244	regulation of protein-containing complex disassembly	4	0	0.47	1	BP
GO:0046463	acylglycerol biosynthetic process	1	0	0.12	1	BP
GO:0046466	membrane lipid catabolic process	2	0	0.23	1	BP
GO:0046467	membrane lipid biosynthetic process	22	0	2.57	1	BP
GO:2000145	regulation of cell motility	2	1	0.23	1	BP
GO:0010604	positive regulation of macromolecule metabolic process	25	5	2.92	1	BP
GO:2000147	positive regulation of cell motility	1	0	0.12	1	BP
GO:0010605	negative regulation of macromolecule metabolic process	46	4	5.37	1	BP
GO:1902115	regulation of organelle assembly	2	1	0.23	1	BP
GO:0006694	steroid biosynthetic process	2	1	0.23	1	BP
GO:1902116	negative regulation of organelle assembly	1	1	0.12	1	BP
GO:0010608	posttranscriptional regulation of gene expression	24	3	2.8	1	BP
GO:0015908	fatty acid transport	7	1	0.82	1	BP
GO:0015909	long-chain fatty acid transport	7	1	0.82	1	BP
GO:0033750	ribosome localization	2	0	0.23	1	BP
GO:0048167	regulation of synaptic plasticity	1	1	0.12	1	BP
GO:0046459	short-chain fatty acid metabolic process	1	0	0.12	1	BP
GO:1901987	regulation of cell cycle phase transition	18	1	2.1	1	BP
GO:1901988	negative regulation of cell cycle phase transition	13	1	1.52	1	BP
GO:0032200	telomere organization	4	1	0.47	1	BP
GO:1902903	regulation of supramolecular fiber organization	18	5	2.1	1	BP
GO:1902904	negative regulation of supramolecular fiber organization	7	2	0.82	1	BP
GO:1902905	positive regulation of supramolecular fiber organization	10	3	1.17	1	BP
GO:0032204	regulation of telomere maintenance	1	1	0.12	1	BP
GO:0040007	growth	1	0	0.12	1	BP
GO:0032206	positive regulation of telomere maintenance	1	1	0.12	1	BP
GO:0046483	heterocycle metabolic process	782	78	91.22	1	BP
GO:0070646	protein modification by small protein removal	33	6	3.85	1	BP
GO:0070647	protein modification by small protein conjugation or removal	75	10	8.75	1	BP
GO:0046486	glycerolipid metabolic process	43	5	5.02	1	BP
GO:0051050	positive regulation of transport	7	3	0.82	1	BP
GO:1901976	regulation of cell cycle checkpoint	1	0	0.12	1	BP
GO:0051052	regulation of DNA metabolic process	5	2	0.58	1	BP
GO:0051054	positive regulation of DNA metabolic process	2	1	0.23	1	BP
GO:0042255	ribosome assembly	2	0	0.23	1	BP
GO:0051057	positive regulation of small GTPase mediated signal transduction	1	0	0.12	1	BP
GO:0051058	negative regulation of small GTPase mediated signal transduction	1	0	0.12	1	BP
GO:0046470	phosphatidylcholine metabolic process	1	0	0.12	1	BP
GO:0046471	phosphatidylglycerol metabolic process	2	1	0.23	1	BP
GO:0046474	glycerophospholipid biosynthetic process	32	2	3.73	1	BP
GO:0006664	glycolipid metabolic process	21	0	2.45	1	BP
GO:0043200	response to amino acid	2	0	0.23	1	BP
GO:0120031	plasma membrane bounded cell projection assembly	19	0	2.22	1	BP
GO:0120032	regulation of plasma membrane bounded cell projection assembly	1	0	0.12	1	BP
GO:0043207	response to external biotic stimulus	1	1	0.12	1	BP
GO:0071772	response to BMP	1	0	0.12	1	BP
GO:2000104	negative regulation of DNA-dependent DNA replication	1	0	0.12	1	BP
GO:0006650	glycerophospholipid metabolic process	41	5	4.78	1	BP
GO:0120035	regulation of plasma membrane bounded cell projection organization	2	0	0.23	1	BP
GO:0071773	cellular response to BMP stimulus	1	0	0.12	1	BP
GO:0030509	BMP signaling pathway	1	0	0.12	1	BP
GO:0120036	plasma membrane bounded cell projection organization	33	2	3.85	1	BP
GO:0044784	metaphase/anaphase transition of cell cycle	9	0	1.05	1	BP
GO:0044786	cell cycle DNA replication	2	2	0.23	1	BP
GO:0120039	plasma membrane bounded cell projection morphogenesis	9	2	1.05	1	BP
GO:0006655	phosphatidylglycerol biosynthetic process	2	1	0.23	1	BP
GO:0006656	phosphatidylcholine biosynthetic process	1	0	0.12	1	BP
GO:1903251	multi-ciliated epithelial cell differentiation	1	0	0.12	1	BP
GO:0042278	purine nucleoside metabolic process	2	1	0.23	1	BP
GO:0035435	phosphate ion transmembrane transport	1	0	0.12	1	BP
GO:0035437	maintenance of protein localization in endoplasmic reticulum	1	0	0.12	1	BP
GO:0044770	cell cycle phase transition	18	1	2.1	1	BP
GO:1902100	negative regulation of metaphase/anaphase transition of cell cycle	6	0	0.7	1	BP
GO:0044772	mitotic cell cycle phase transition	11	0	1.28	1	BP
GO:0042221	response to chemical	41	6	4.78	1	BP
GO:0007600	sensory perception	16	2	1.87	1	BP
GO:0007606	sensory perception of chemical stimulus	14	1	1.63	1	BP
GO:0090257	regulation of muscle system process	1	0	0.12	1	BP
GO:0009890	negative regulation of biosynthetic process	23	3	2.68	1	BP
GO:0071715	icosanoid transport	7	1	0.82	1	BP
GO:0009891	positive regulation of biosynthetic process	10	3	1.17	1	BP
GO:0009892	negative regulation of metabolic process	47	4	5.48	1	BP
GO:0009893	positive regulation of metabolic process	26	5	3.03	1	BP
GO:0044728	DNA methylation or demethylation	1	0	0.12	1	BP
GO:0009894	regulation of catabolic process	13	2	1.52	1	BP
GO:0009896	positive regulation of catabolic process	5	0	0.58	1	BP
GO:0042219	cellular modified amino acid catabolic process	6	0	0.7	1	BP
GO:0097659	nucleic acid-templated transcription	299	41	34.88	1	BP
GO:0046434	organophosphate catabolic process	14	4	1.63	1	BP
GO:0090287	regulation of cellular response to growth factor stimulus	4	1	0.47	1	BP
GO:0006620	posttranslational protein targeting to endoplasmic reticulum membrane	1	0	0.12	1	BP
GO:0006626	protein targeting to mitochondrion	9	0	1.05	1	BP
GO:0051046	regulation of secretion	3	1	0.35	1	BP
GO:0051049	regulation of transport	12	5	1.4	1	BP
GO:0090276	regulation of peptide hormone secretion	1	0	0.12	1	BP
GO:0051030	snRNA transport	2	0	0.23	1	BP
GO:0044743	protein transmembrane import into intracellular organelle	8	0	0.93	1	BP
GO:0006612	protein targeting to membrane	10	0	1.17	1	BP
GO:1902294	cell cycle DNA replication termination	1	1	0.12	1	BP
GO:0006613	cotranslational protein targeting to membrane	9	0	1.05	1	BP
GO:0061097	regulation of protein tyrosine kinase activity	1	1	0.12	1	BP
GO:0090224	regulation of spindle organization	1	0	0.12	1	BP
GO:0006641	triglyceride metabolic process	1	0	0.12	1	BP
GO:0008358	maternal determination of anterior/posterior axis, embryo	1	0	0.12	1	BP
GO:0006643	membrane lipid metabolic process	27	0	3.15	1	BP
GO:0023061	signal release	5	1	0.58	1	BP
GO:0032787	monocarboxylic acid metabolic process	21	1	2.45	1	BP
GO:1901136	carbohydrate derivative catabolic process	8	3	0.93	1	BP
GO:0035966	response to topologically incorrect protein	5	1	0.58	1	BP
GO:1901137	carbohydrate derivative biosynthetic process	98	6	11.43	1	BP
GO:0035967	cellular response to topologically incorrect protein	3	0	0.35	1	BP
GO:0009092	homoserine metabolic process	1	0	0.12	1	BP
GO:0006637	acyl-CoA metabolic process	5	0	0.58	1	BP
GO:0006638	neutral lipid metabolic process	1	0	0.12	1	BP
GO:0032774	RNA biosynthetic process	303	41	35.34	1	BP
GO:0006639	acylglycerol metabolic process	1	0	0.12	1	BP
GO:0035195	gene silencing by miRNA	3	0	0.35	1	BP
GO:0035196	production of miRNAs involved in gene silencing by miRNA	1	0	0.12	1	BP
GO:0061061	muscle structure development	1	0	0.12	1	BP
GO:0071702	organic substance transport	158	18	18.43	1	BP
GO:0022898	regulation of transmembrane transporter activity	8	3	0.93	1	BP
GO:0023056	positive regulation of signaling	12	1	1.4	1	BP
GO:0071704	organic substance metabolic process	1838	207	214.39	1	BP
GO:0023057	negative regulation of signaling	12	1	1.4	1	BP
GO:0009880	embryonic pattern specification	1	0	0.12	1	BP
GO:0071705	nitrogen compound transport	125	13	14.58	1	BP
GO:0071709	membrane assembly	1	0	0.12	1	BP
GO:0090231	regulation of spindle checkpoint	1	0	0.12	1	BP
GO:0060341	regulation of cellular localization	1	1	0.12	1	BP
GO:0009888	tissue development	7	0	0.82	1	BP
GO:0009889	regulation of biosynthetic process	248	41	28.93	1	BP
GO:0044703	multi-organism reproductive process	7	0	0.82	1	BP
GO:0052547	regulation of peptidase activity	2	0	0.23	1	BP
GO:0052548	regulation of endopeptidase activity	2	0	0.23	1	BP
GO:0009060	aerobic respiration	22	2	2.57	1	BP
GO:0035977	protein deglycosylation involved in glycoprotein catabolic process	1	1	0.12	1	BP
GO:0009062	fatty acid catabolic process	2	0	0.23	1	BP
GO:0009063	cellular amino acid catabolic process	6	1	0.7	1	BP
GO:0006603	phosphocreatine metabolic process	1	1	0.12	1	BP
GO:0009064	glutamine family amino acid metabolic process	6	1	0.7	1	BP
GO:2000278	regulation of DNA biosynthetic process	1	1	0.12	1	BP
GO:0009065	glutamine family amino acid catabolic process	1	1	0.12	1	BP
GO:0009066	aspartate family amino acid metabolic process	4	0	0.47	1	BP
GO:0009067	aspartate family amino acid biosynthetic process	3	0	0.35	1	BP
GO:0009069	serine family amino acid metabolic process	6	0	0.7	1	BP
GO:0034085	establishment of sister chromatid cohesion	1	0	0.12	1	BP
GO:0034087	establishment of mitotic sister chromatid cohesion	1	0	0.12	1	BP
GO:0071897	DNA biosynthetic process	2	1	0.23	1	BP
GO:0009057	macromolecule catabolic process	91	8	10.61	1	BP
GO:0009059	macromolecule biosynthetic process	606	63	70.69	1	BP
GO:1902221	erythrose 4-phosphate/phosphoenolpyruvate family amino acid metabolic process	1	0	0.12	1	BP
GO:0021700	developmental maturation	3	0	0.35	1	BP
GO:1902222	erythrose 4-phosphate/phosphoenolpyruvate family amino acid catabolic process	1	0	0.12	1	BP
GO:0061024	membrane organization	19	5	2.22	1	BP
GO:0061025	membrane fusion	1	0	0.12	1	BP
GO:0009084	glutamine family amino acid biosynthetic process	4	0	0.47	1	BP
GO:0009086	methionine biosynthetic process	1	0	0.12	1	BP
GO:0046160	heme a metabolic process	1	0	0.12	1	BP
GO:0051588	regulation of neurotransmitter transport	1	1	0.12	1	BP
GO:1901292	nucleoside phosphate catabolic process	5	3	0.58	1	BP
GO:1901293	nucleoside phosphate biosynthetic process	48	4	5.6	1	BP
GO:0019438	aromatic compound biosynthetic process	373	48	43.51	1	BP
GO:0046164	alcohol catabolic process	6	1	0.7	1	BP
GO:0019439	aromatic compound catabolic process	32	6	3.73	1	BP
GO:0046165	alcohol biosynthetic process	8	2	0.93	1	BP
GO:0033865	nucleoside bisphosphate metabolic process	10	0	1.17	1	BP
GO:0009070	serine family amino acid biosynthetic process	3	0	0.35	1	BP
GO:0061013	regulation of mRNA catabolic process	6	0	0.7	1	BP
GO:0033866	nucleoside bisphosphate biosynthetic process	8	0	0.93	1	BP
GO:0009071	serine family amino acid catabolic process	2	0	0.23	1	BP
GO:0061014	positive regulation of mRNA catabolic process	4	0	0.47	1	BP
GO:0007350	blastoderm segmentation	1	0	0.12	1	BP
GO:0009074	aromatic amino acid family catabolic process	1	0	0.12	1	BP
GO:0007351	tripartite regional subdivision	1	0	0.12	1	BP
GO:0038202	TORC1 signaling	2	0	0.23	1	BP
GO:0046916	cellular transition metal ion homeostasis	5	1	0.58	1	BP
GO:1905462	regulation of DNA duplex unwinding	1	0	0.12	1	BP
GO:1905463	negative regulation of DNA duplex unwinding	1	0	0.12	1	BP
GO:0140053	mitochondrial gene expression	9	0	1.05	1	BP
GO:0000731	DNA synthesis involved in DNA repair	1	0	0.12	1	BP
GO:0140056	organelle localization by membrane tethering	2	0	0.23	1	BP
GO:0007389	pattern specification process	2	0	0.23	1	BP
GO:0046184	aldehyde biosynthetic process	1	0	0.12	1	BP
GO:0046942	carboxylic acid transport	9	1	1.05	1	BP
GO:0019400	alditol metabolic process	2	0	0.23	1	BP
GO:0060491	regulation of cell projection assembly	1	0	0.12	1	BP
GO:0048284	organelle fusion	3	0	0.35	1	BP
GO:0048285	organelle fission	28	1	3.27	1	BP
GO:0044091	membrane biogenesis	1	0	0.12	1	BP
GO:0044092	negative regulation of molecular function	6	0	0.7	1	BP
GO:0046173	polyol biosynthetic process	6	2	0.7	1	BP
GO:0044093	positive regulation of molecular function	30	6	3.5	1	BP
GO:0034030	ribonucleoside bisphosphate biosynthetic process	8	0	0.93	1	BP
GO:0046174	polyol catabolic process	6	1	0.7	1	BP
GO:1901264	carbohydrate derivative transport	8	1	0.93	1	BP
GO:0034032	purine nucleoside bisphosphate metabolic process	10	0	1.17	1	BP
GO:0033875	ribonucleoside bisphosphate metabolic process	10	0	1.17	1	BP
GO:0034033	purine nucleoside bisphosphate biosynthetic process	8	0	0.93	1	BP
GO:0044854	plasma membrane raft assembly	1	0	0.12	1	BP
GO:0044857	plasma membrane raft organization	1	0	0.12	1	BP
GO:0046939	nucleotide phosphorylation	8	0	0.93	1	BP
GO:0048278	vesicle docking	1	0	0.12	1	BP
GO:0006390	mitochondrial transcription	3	0	0.35	1	BP
GO:0046128	purine ribonucleoside metabolic process	2	1	0.23	1	BP
GO:0042770	signal transduction in response to DNA damage	5	1	0.58	1	BP
GO:0046129	purine ribonucleoside biosynthetic process	2	1	0.23	1	BP
GO:0007310	oocyte dorsal/ventral axis specification	1	0	0.12	1	BP
GO:0006399	tRNA metabolic process	75	4	8.75	1	BP
GO:0042775	mitochondrial ATP synthesis coupled electron transport	14	0	1.63	1	BP
GO:0007314	oocyte anterior/posterior axis specification	1	0	0.12	1	BP
GO:0046112	nucleobase biosynthetic process	2	0	0.23	1	BP
GO:0046113	nucleobase catabolic process	2	0	0.23	1	BP
GO:0140029	exocytic process	2	0	0.23	1	BP
GO:0071824	protein-DNA complex subunit organization	14	1	1.63	1	BP
GO:0071826	ribonucleoprotein complex subunit organization	15	1	1.75	1	BP
GO:0042723	thiamine-containing compound metabolic process	1	0	0.12	1	BP
GO:0061008	hepaticobiliary system development	1	0	0.12	1	BP
GO:0042724	thiamine-containing compound biosynthetic process	1	0	0.12	1	BP
GO:0042726	flavin-containing compound metabolic process	1	0	0.12	1	BP
GO:0140013	meiotic nuclear division	2	0	0.23	1	BP
GO:0042727	flavin-containing compound biosynthetic process	1	0	0.12	1	BP
GO:0140014	mitotic nuclear division	22	0	2.57	1	BP
GO:0007346	regulation of mitotic cell cycle	13	0	1.52	1	BP
GO:0019953	sexual reproduction	7	0	0.82	1	BP
GO:0036260	RNA capping	5	1	0.58	1	BP
GO:0046902	regulation of mitochondrial membrane permeability	1	0	0.12	1	BP
GO:0046146	tetrahydrobiopterin metabolic process	1	0	0.12	1	BP
GO:0046903	secretion	23	2	2.68	1	BP
GO:0046148	pigment biosynthetic process	4	0	0.47	1	BP
GO:0009593	detection of chemical stimulus	1	0	0.12	1	BP
GO:0072593	reactive oxygen species metabolic process	5	1	0.58	1	BP
GO:0072594	establishment of protein localization to organelle	33	4	3.85	1	BP
GO:0072595	maintenance of protein localization in organelle	1	0	0.12	1	BP
GO:0045974	regulation of translation, ncRNA-mediated	1	0	0.12	1	BP
GO:0052652	cyclic purine nucleotide metabolic process	5	0	0.58	1	BP
GO:0072599	establishment of protein localization to endoplasmic reticulum	10	0	1.17	1	BP
GO:0071840	cellular component organization or biogenesis	381	38	44.44	1	BP
GO:0006360	transcription by RNA polymerase I	1	0	0.12	1	BP
GO:0044057	regulation of system process	2	0	0.23	1	BP
GO:0045161	neuronal ion channel clustering	1	0	0.12	1	BP
GO:0042743	hydrogen peroxide metabolic process	1	0	0.12	1	BP
GO:0061564	axon development	9	2	1.05	1	BP
GO:0051503	adenine nucleotide transport	1	0	0.12	1	BP
GO:0048232	male gamete generation	3	0	0.35	1	BP
GO:0045165	cell fate commitment	1	0	0.12	1	BP
GO:0032868	response to insulin	1	0	0.12	1	BP
GO:0032869	cellular response to insulin stimulus	1	0	0.12	1	BP
GO:0044085	cellular component biogenesis	193	16	22.51	1	BP
GO:0006353	DNA-templated transcription, termination	2	1	0.23	1	BP
GO:0006354	DNA-templated transcription, elongation	13	1	1.52	1	BP
GO:0044087	regulation of cellular component biogenesis	21	6	2.45	1	BP
GO:0044089	positive regulation of cellular component biogenesis	10	3	1.17	1	BP
GO:0006359	regulation of transcription by RNA polymerase III	1	0	0.12	1	BP
GO:0033013	tetrapyrrole metabolic process	10	0	1.17	1	BP
GO:0033015	tetrapyrrole catabolic process	1	0	0.12	1	BP
GO:0050954	sensory perception of mechanical stimulus	2	1	0.23	1	BP
GO:0034552	respiratory chain complex II assembly	1	0	0.12	1	BP
GO:0032880	regulation of protein localization	1	0	0.12	1	BP
GO:0044837	actomyosin contractile ring organization	1	0	0.12	1	BP
GO:0044839	cell cycle G2/M phase transition	1	0	0.12	1	BP
GO:0045184	establishment of protein localization	104	12	12.13	1	BP
GO:0007304	chorion-containing eggshell formation	1	0	0.12	1	BP
GO:0045185	maintenance of protein location	1	0	0.12	1	BP
GO:0045944	positive regulation of transcription by RNA polymerase II	4	1	0.47	1	BP
GO:0033043	regulation of organelle organization	35	7	4.08	1	BP
GO:0032886	regulation of microtubule-based process	3	1	0.35	1	BP
GO:0033044	regulation of chromosome organization	11	1	1.28	1	BP
GO:0007308	oocyte construction	2	0	0.23	1	BP
GO:0033045	regulation of sister chromatid segregation	9	0	1.05	1	BP
GO:0007309	oocyte axis specification	2	0	0.23	1	BP
GO:0033046	negative regulation of sister chromatid segregation	6	0	0.7	1	BP
GO:0033047	regulation of mitotic sister chromatid segregation	6	0	0.7	1	BP
GO:0033048	negative regulation of mitotic sister chromatid segregation	6	0	0.7	1	BP
GO:0060429	epithelium development	6	0	0.7	1	BP
GO:0010466	negative regulation of peptidase activity	2	0	0.23	1	BP
GO:0061572	actin filament bundle organization	1	0	0.12	1	BP
GO:0010467	gene expression	740	71	86.32	1	BP
GO:0097354	prenylation	4	0	0.47	1	BP
GO:0032870	cellular response to hormone stimulus	2	0	0.23	1	BP
GO:0010469	regulation of signaling receptor activity	1	0	0.12	1	BP
GO:0045930	negative regulation of mitotic cell cycle	8	0	0.93	1	BP
GO:0002181	cytoplasmic translation	6	1	0.7	1	BP
GO:0051693	actin filament capping	4	0	0.47	1	BP
GO:0043094	cellular metabolic compound salvage	5	2	0.58	1	BP
GO:0019941	modification-dependent protein catabolic process	51	5	5.95	1	BP
GO:0019184	nonribosomal peptide biosynthetic process	4	0	0.47	1	BP
GO:0002183	cytoplasmic translational initiation	1	0	0.12	1	BP
GO:0051695	actin filament uncapping	1	0	0.12	1	BP
GO:0045934	negative regulation of nucleobase-containing compound metabolic process	15	3	1.75	1	BP
GO:0045935	positive regulation of nucleobase-containing compound metabolic process	15	3	1.75	1	BP
GO:0045936	negative regulation of phosphate metabolic process	2	0	0.23	1	BP
GO:0048207	vesicle targeting, rough ER to cis-Golgi	1	0	0.12	1	BP
GO:0033036	macromolecule localization	156	18	18.2	1	BP
GO:0032879	regulation of localization	14	6	1.63	1	BP
GO:0018022	peptidyl-lysine methylation	8	0	0.93	1	BP
GO:0036211	protein modification process	443	54	51.67	1	BP
GO:0045937	positive regulation of phosphate metabolic process	6	1	0.7	1	BP
GO:0010452	histone H3-K36 methylation	1	0	0.12	1	BP
GO:0018023	peptidyl-lysine trimethylation	1	0	0.12	1	BP
GO:0099022	vesicle tethering	2	0	0.23	1	BP
GO:0006323	DNA packaging	13	1	1.52	1	BP
GO:0071806	protein transmembrane transport	10	0	1.17	1	BP
GO:0010458	exit from mitosis	1	0	0.12	1	BP
GO:1902767	isoprenoid biosynthetic process via mevalonate	1	0	0.12	1	BP
GO:0019932	second-messenger-mediated signaling	4	0	0.47	1	BP
GO:0015780	nucleotide-sugar transmembrane transport	3	1	0.35	1	BP
GO:0000096	sulfur amino acid metabolic process	3	0	0.35	1	BP
GO:0044042	glucan metabolic process	6	1	0.7	1	BP
GO:0000097	sulfur amino acid biosynthetic process	1	0	0.12	1	BP
GO:0052646	alditol phosphate metabolic process	4	0	0.47	1	BP
GO:0055092	sterol homeostasis	1	0	0.12	1	BP
GO:0072521	purine-containing compound metabolic process	45	3	5.25	1	BP
GO:0072522	purine-containing compound biosynthetic process	34	3	3.97	1	BP
GO:0072523	purine-containing compound catabolic process	1	0	0.12	1	BP
GO:0043062	extracellular structure organization	1	0	0.12	1	BP
GO:0072524	pyridine-containing compound metabolic process	7	0	0.82	1	BP
GO:0072525	pyridine-containing compound biosynthetic process	7	0	0.82	1	BP
GO:0072527	pyrimidine-containing compound metabolic process	6	2	0.7	1	BP
GO:0051668	localization within membrane	20	1	2.33	1	BP
GO:0012501	programmed cell death	19	2	2.22	1	BP
GO:0072528	pyrimidine-containing compound biosynthetic process	4	2	0.47	1	BP
GO:0043067	regulation of programmed cell death	8	0	0.93	1	BP
GO:0072529	pyrimidine-containing compound catabolic process	3	1	0.35	1	BP
GO:0043068	positive regulation of programmed cell death	1	0	0.12	1	BP
GO:0043069	negative regulation of programmed cell death	2	0	0.23	1	BP
GO:0006333	chromatin assembly or disassembly	7	0	0.82	1	BP
GO:0051650	establishment of vesicle localization	3	0	0.35	1	BP
GO:0051651	maintenance of location in cell	1	0	0.12	1	BP
GO:0017062	respiratory chain complex III assembly	2	0	0.23	1	BP
GO:0051656	establishment of organelle localization	6	0	0.7	1	BP
GO:0015711	organic anion transport	10	1	1.17	1	BP
GO:0015718	monocarboxylic acid transport	9	1	1.05	1	BP
GO:0060401	cytosolic calcium ion transport	1	0	0.12	1	BP
GO:0035282	segmentation	1	0	0.12	1	BP
GO:0043086	negative regulation of catalytic activity	6	0	0.7	1	BP
GO:1904062	regulation of cation transmembrane transport	8	3	0.93	1	BP
GO:0000054	ribosomal subunit export from nucleus	2	0	0.23	1	BP
GO:1904064	positive regulation of cation transmembrane transport	7	3	0.82	1	BP
GO:0055065	metal ion homeostasis	13	4	1.52	1	BP
GO:1901796	regulation of signal transduction by p53 class mediator	1	0	0.12	1	BP
GO:1901798	positive regulation of signal transduction by p53 class mediator	1	0	0.12	1	BP
GO:0055069	zinc ion homeostasis	1	0	0.12	1	BP
GO:0000819	sister chromatid segregation	22	0	2.57	1	BP
GO:0032011	ARF protein signal transduction	6	0	0.7	1	BP
GO:0072530	purine-containing compound transmembrane transport	1	0	0.12	1	BP
GO:0031099	regeneration	1	0	0.12	1	BP
GO:0015748	organophosphate ester transport	9	2	1.05	1	BP
GO:0035270	endocrine system development	1	0	0.12	1	BP
GO:0051674	localization of cell	9	2	1.05	1	BP
GO:0000086	G2/M transition of mitotic cell cycle	1	0	0.12	1	BP
GO:0071560	cellular response to transforming growth factor beta stimulus	6	1	0.7	1	BP
GO:0033554	cellular response to stress	105	9	12.25	1	BP
GO:0099003	vesicle-mediated transport in synapse	3	0	0.35	1	BP
GO:0140527	reciprocal homologous recombination	1	0	0.12	1	BP
GO:0006304	DNA modification	1	0	0.12	1	BP
GO:1902743	regulation of lamellipodium organization	1	0	0.12	1	BP
GO:0006308	DNA catabolic process	2	1	0.23	1	BP
GO:0045103	intermediate filament-based process	1	0	0.12	1	BP
GO:0055080	cation homeostasis	13	4	1.52	1	BP
GO:1902749	regulation of cell cycle G2/M phase transition	1	0	0.12	1	BP
GO:0032048	cardiolipin metabolic process	2	1	0.23	1	BP
GO:0055082	cellular chemical homeostasis	14	5	1.63	1	BP
GO:0000075	cell cycle checkpoint signaling	13	1	1.52	1	BP
GO:0030329	prenylcysteine metabolic process	1	0	0.12	1	BP
GO:0055086	nucleobase-containing small molecule metabolic process	76	9	8.87	1	BP
GO:0060966	regulation of gene silencing by RNA	1	0	0.12	1	BP
GO:0034502	protein localization to chromosome	1	0	0.12	1	BP
GO:0060968	regulation of gene silencing	2	0	0.23	1	BP
GO:0050906	detection of stimulus involved in sensory perception	1	0	0.12	1	BP
GO:0050907	detection of chemical stimulus involved in sensory perception	1	0	0.12	1	BP
GO:0034504	protein localization to nucleus	8	3	0.93	1	BP
GO:0071559	response to transforming growth factor beta	6	1	0.7	1	BP
GO:0055072	iron ion homeostasis	4	1	0.47	1	BP
GO:0055074	calcium ion homeostasis	7	3	0.82	1	BP
GO:0055076	transition metal ion homeostasis	5	1	0.58	1	BP
GO:0097300	programmed necrotic cell death	1	0	0.12	1	BP
GO:0016093	polyprenol metabolic process	2	0	0.23	1	BP
GO:0051640	organelle localization	8	0	0.93	1	BP
GO:0016094	polyprenol biosynthetic process	1	0	0.12	1	BP
GO:0051641	cellular localization	169	15	19.71	1	BP
GO:0001932	regulation of protein phosphorylation	6	1	0.7	1	BP
GO:0072503	cellular divalent inorganic cation homeostasis	8	3	0.93	1	BP
GO:0001934	positive regulation of protein phosphorylation	3	1	0.35	1	BP
GO:0043043	peptide biosynthetic process	198	13	23.1	1	BP
GO:0042886	amide transport	2	0	0.23	1	BP
GO:0072507	divalent inorganic cation homeostasis	9	3	1.05	1	BP
GO:0017015	regulation of transforming growth factor beta receptor signaling pathway	3	1	0.35	1	BP
GO:0031050	dsRNA processing	1	0	0.12	1	BP
GO:0051648	vesicle localization	3	0	0.35	1	BP
GO:0051649	establishment of localization in cell	155	14	18.08	1	BP
GO:0033522	histone H2A ubiquitination	1	0	0.12	1	BP
GO:1904029	regulation of cyclin-dependent protein kinase activity	3	0	0.35	1	BP
GO:0006497	protein lipidation	22	0	2.57	1	BP
GO:0006498	N-terminal protein lipidation	1	0	0.12	1	BP
GO:0030330	DNA damage response, signal transduction by p53 class mediator	1	0	0.12	1	BP
GO:0000041	transition metal ion transport	9	3	1.05	1	BP
GO:0043038	amino acid activation	37	3	4.32	1	BP
GO:0048729	tissue morphogenesis	3	0	0.35	1	BP
GO:0031086	nuclear-transcribed mRNA catabolic process, deadenylation-independent decay	1	1	0.12	1	BP
GO:0042822	pyridoxal phosphate metabolic process	1	0	0.12	1	BP
GO:0042823	pyridoxal phosphate biosynthetic process	1	0	0.12	1	BP
GO:0090092	regulation of transmembrane receptor protein serine/threonine kinase signaling pathway	4	1	0.47	1	BP
GO:0017038	protein import	16	3	1.87	1	BP
GO:0010965	regulation of mitotic sister chromatid separation	9	0	1.05	1	BP
GO:1905114	cell surface receptor signaling pathway involved in cell-cell signaling	19	2	2.22	1	BP
GO:0042816	vitamin B6 metabolic process	3	0	0.35	1	BP
GO:1904031	positive regulation of cyclin-dependent protein kinase activity	1	0	0.12	1	BP
GO:0042819	vitamin B6 biosynthetic process	3	0	0.35	1	BP
GO:0072698	protein localization to microtubule cytoskeleton	1	0	0.12	1	BP
GO:0031023	microtubule organizing center organization	5	1	0.58	1	BP
GO:0010951	negative regulation of endopeptidase activity	2	0	0.23	1	BP
GO:0016050	vesicle organization	4	1	0.47	1	BP
GO:0006464	cellular protein modification process	443	54	51.67	1	BP
GO:0016052	carbohydrate catabolic process	11	1	1.28	1	BP
GO:0071545	inositol phosphate catabolic process	5	1	0.58	1	BP
GO:0016053	organic acid biosynthetic process	15	1	1.75	1	BP
GO:0016054	organic acid catabolic process	8	1	0.93	1	BP
GO:0048731	system development	16	2	1.87	1	BP
GO:0030301	cholesterol transport	1	0	0.12	1	BP
GO:0048732	gland development	1	0	0.12	1	BP
GO:0010959	regulation of metal ion transport	8	3	0.93	1	BP
GO:0051606	detection of stimulus	1	0	0.12	1	BP
GO:1903825	organic acid transmembrane transport	2	0	0.23	1	BP
GO:0034660	ncRNA metabolic process	122	4	14.23	1	BP
GO:0031016	pancreas development	1	0	0.12	1	BP
GO:1903050	regulation of proteolysis involved in cellular protein catabolic process	2	0	0.23	1	BP
GO:0031018	endocrine pancreas development	1	0	0.12	1	BP
GO:1903052	positive regulation of proteolysis involved in cellular protein catabolic process	1	0	0.12	1	BP
GO:0006458	'de novo' protein folding	1	0	0.12	1	BP
GO:0008150	biological_process	3112	363	363	1	BP
GO:0000003	reproduction	9	1	1.05	1	BP
GO:0090066	regulation of anatomical structure size	18	5	2.1	1	BP
GO:0017004	cytochrome complex assembly	5	0	0.58	1	BP
GO:0008152	metabolic process	1949	224	227.34	1	BP
GO:0090068	positive regulation of cell cycle process	1	0	0.12	1	BP
GO:0010970	transport along microtubule	5	0	0.58	1	BP
GO:0008156	negative regulation of DNA replication	1	0	0.12	1	BP
GO:0016071	mRNA metabolic process	100	8	11.66	1	BP
GO:0016072	rRNA metabolic process	39	0	4.55	1	BP
GO:0031047	gene silencing by RNA	5	0	0.58	1	BP
GO:0016073	snRNA metabolic process	6	0	0.7	1	BP
GO:0034654	nucleobase-containing compound biosynthetic process	358	48	41.76	1	BP
GO:0072662	protein localization to peroxisome	4	1	0.47	1	BP
GO:0034655	nucleobase-containing compound catabolic process	28	6	3.27	1	BP
GO:0072663	establishment of protein localization to peroxisome	4	1	0.47	1	BP
GO:0097466	ubiquitin-dependent glycoprotein ERAD pathway	1	1	0.12	1	BP
GO:0072665	protein localization to vacuole	2	0	0.23	1	BP
GO:0002253	activation of immune response	1	1	0.12	1	BP
GO:0072666	establishment of protein localization to vacuole	2	0	0.23	1	BP
GO:1903844	regulation of cellular response to transforming growth factor beta stimulus	3	1	0.35	1	BP
GO:0033500	carbohydrate homeostasis	2	1	0.23	1	BP
GO:0140694	non-membrane-bounded organelle assembly	11	2	1.28	1	BP
GO:0007409	axonogenesis	9	2	1.05	1	BP
GO:0031032	actomyosin structure organization	1	0	0.12	1	BP
GO:0010921	regulation of phosphatase activity	5	1	0.58	1	BP
GO:0001101	response to acid chemical	2	0	0.23	1	BP
GO:0006473	protein acetylation	13	0	1.52	1	BP
GO:0015865	purine nucleotide transport	1	0	0.12	1	BP
GO:0006475	internal protein amino acid acetylation	10	0	1.17	1	BP
GO:0015866	ADP transport	1	0	0.12	1	BP
GO:0006476	protein deacetylation	2	1	0.23	1	BP
GO:0015867	ATP transport	1	0	0.12	1	BP
GO:0009651	response to salt stress	1	0	0.12	1	BP
GO:0006477	protein sulfation	1	1	0.12	1	BP
GO:0015868	purine ribonucleotide transport	1	0	0.12	1	BP
GO:0009653	anatomical structure morphogenesis	19	3	2.22	1	BP
GO:0010927	cellular component assembly involved in morphogenesis	1	0	0.12	1	BP
GO:0099536	synaptic signaling	12	4	1.4	1	BP
GO:0099537	trans-synaptic signaling	12	4	1.4	1	BP
GO:0043550	regulation of lipid kinase activity	1	0	0.12	1	BP
GO:0072655	establishment of protein localization to mitochondrion	9	0	1.05	1	BP
GO:0072657	protein localization to membrane	16	1	1.87	1	BP
GO:0090087	regulation of peptide transport	1	0	0.12	1	BP
GO:0072659	protein localization to plasma membrane	1	0	0.12	1	BP
GO:0015850	organic hydroxy compound transport	2	0	0.23	1	BP
GO:0071501	cellular response to sterol depletion	2	0	0.23	1	BP
GO:0015858	nucleoside transport	4	0	0.47	1	BP
GO:0097485	neuron projection guidance	9	2	1.05	1	BP
GO:0045229	external encapsulating structure organization	1	0	0.12	1	BP
GO:0010941	regulation of cell death	8	0	0.93	1	BP
GO:1902850	microtubule cytoskeleton organization involved in mitosis	2	0	0.23	1	BP
GO:0010942	positive regulation of cell death	1	0	0.12	1	BP
GO:0034620	cellular response to unfolded protein	2	0	0.23	1	BP
GO:0016043	cellular component organization	329	37	38.38	1	BP
GO:0034622	cellular protein-containing complex assembly	85	9	9.91	1	BP
GO:0019220	regulation of phosphate metabolic process	17	2	1.98	1	BP
GO:1902099	regulation of metaphase/anaphase transition of cell cycle	9	0	1.05	1	BP
GO:0019222	regulation of metabolic process	310	47	36.16	1	BP
GO:0010948	negative regulation of cell cycle process	14	2	1.63	1	BP
GO:0002221	pattern recognition receptor signaling pathway	2	0	0.23	1	BP
GO:1901700	response to oxygen-containing compound	6	1	0.7	1	BP
GO:0034629	cellular protein-containing complex localization	2	0	0.23	1	BP
GO:1901701	cellular response to oxygen-containing compound	4	0	0.47	1	BP
GO:0043574	peroxisomal transport	4	1	0.47	1	BP
GO:0033692	cellular polysaccharide biosynthetic process	3	0	0.35	1	BP
GO:0010171	body morphogenesis	1	0	0.12	1	BP
GO:1902882	regulation of response to oxidative stress	1	0	0.12	1	BP
GO:0006446	regulation of translational initiation	2	0	0.23	1	BP
GO:0034613	cellular protein localization	92	11	10.73	1	BP
GO:0099504	synaptic vesicle cycle	3	0	0.35	1	BP
GO:0006448	regulation of translational elongation	4	1	0.47	1	BP
GO:1903046	meiotic cell cycle process	2	0	0.23	1	BP
GO:1903047	mitotic cell cycle process	29	1	3.38	1	BP
GO:0009628	response to abiotic stimulus	2	0	0.23	1	BP
GO:0019219	regulation of nucleobase-containing compound metabolic process	242	38	28.23	1	BP
GO:0071692	protein localization to extracellular region	2	0	0.23	1	BP
GO:0034641	cellular nitrogen compound metabolic process	953	90	111.16	1	BP
GO:0000578	embryonic axis specification	1	0	0.12	1	BP
GO:0071695	anatomical structure maturation	3	0	0.35	1	BP
GO:1904587	response to glycoprotein	1	1	0.12	1	BP
GO:0009611	response to wounding	1	0	0.12	1	BP
GO:0042592	homeostatic process	19	5	2.22	1	BP
GO:0042593	glucose homeostasis	2	1	0.23	1	BP
GO:0034645	cellular macromolecule biosynthetic process	605	63	70.57	1	BP
GO:0032535	regulation of cellular component size	18	5	2.1	1	BP
GO:0070972	protein localization to endoplasmic reticulum	11	0	1.28	1	BP
GO:2000812	regulation of barbed-end actin filament capping	1	0	0.12	1	BP
GO:0043516	regulation of DNA damage response, signal transduction by p53 class mediator	1	0	0.12	1	BP
GO:2000058	regulation of ubiquitin-dependent protein catabolic process	1	0	0.12	1	BP
GO:2000816	negative regulation of mitotic sister chromatid separation	6	0	0.7	1	BP
GO:0034637	cellular carbohydrate biosynthetic process	5	0	0.58	1	BP
GO:0007164	establishment of tissue polarity	2	0	0.23	1	BP
GO:0007167	enzyme linked receptor protein signaling pathway	15	2	1.75	1	BP
GO:0043543	protein acylation	14	0	1.63	1	BP
GO:0070925	organelle assembly	35	2	4.08	1	BP
GO:0007169	transmembrane receptor protein tyrosine kinase signaling pathway	3	0	0.35	1	BP
GO:0015840	urea transport	1	0	0.12	1	BP
GO:0043545	molybdopterin cofactor metabolic process	4	0	0.47	1	BP
GO:0043549	regulation of kinase activity	8	1	0.93	1	BP
GO:0006991	response to sterol depletion	2	0	0.23	1	BP
GO:0097435	supramolecular fiber organization	34	7	3.97	1	BP
GO:0015849	organic acid transport	9	1	1.05	1	BP
GO:0048869	cellular developmental process	24	2	2.8	1	BP
GO:0070918	production of small RNA involved in gene silencing by RNA	1	0	0.12	1	BP
GO:0015833	peptide transport	1	0	0.12	1	BP
GO:0006403	RNA localization	14	1	1.63	1	BP
GO:0006404	RNA import into nucleus	1	0	0.12	1	BP
GO:0006405	RNA export from nucleus	11	1	1.28	1	BP
GO:1900363	regulation of mRNA polyadenylation	1	0	0.12	1	BP
GO:0032501	multicellular organismal process	65	11	7.58	1	BP
GO:0031589	cell-substrate adhesion	2	1	0.23	1	BP
GO:0032504	multicellular organism reproduction	7	0	0.82	1	BP
GO:0032506	cytokinetic process	1	0	0.12	1	BP
GO:1903008	organelle disassembly	1	0	0.12	1	BP
GO:0048856	anatomical structure development	42	6	4.9	1	BP
GO:0035725	sodium ion transmembrane transport	1	0	0.12	1	BP
GO:0032507	maintenance of protein location in cell	1	0	0.12	1	BP
GO:0008104	protein localization	110	12	12.83	1	BP
GO:0048858	cell projection morphogenesis	9	2	1.05	1	BP
GO:2000026	regulation of multicellular organismal development	1	1	0.12	1	BP
GO:0031570	DNA integrity checkpoint signaling	5	1	0.58	1	BP
GO:0106380	purine ribonucleotide salvage	1	1	0.12	1	BP
GO:0098927	vesicle-mediated transport between endosomal compartments	2	1	0.23	1	BP
GO:0042551	neuron maturation	1	0	0.12	1	BP
GO:0031577	spindle checkpoint signaling	6	0	0.7	1	BP
GO:0022610	biological adhesion	32	5	3.73	1	BP
GO:0031579	membrane raft organization	1	0	0.12	1	BP
GO:0042558	pteridine-containing compound metabolic process	5	0	0.58	1	BP
GO:0042559	pteridine-containing compound biosynthetic process	4	0	0.47	1	BP
GO:0022613	ribonucleoprotein complex biogenesis	66	2	7.7	1	BP
GO:0022616	DNA strand elongation	1	0	0.12	1	BP
GO:0022618	ribonucleoprotein complex assembly	13	1	1.52	1	BP
GO:0098916	anterograde trans-synaptic signaling	12	4	1.4	1	BP
GO:0009605	response to external stimulus	10	3	1.17	1	BP
GO:0065002	intracellular protein transmembrane transport	10	0	1.17	1	BP
GO:0016556	mRNA modification	4	0	0.47	1	BP
GO:0009607	response to biotic stimulus	1	1	0.12	1	BP
GO:0065004	protein-DNA complex assembly	12	1	1.4	1	BP
GO:0007127	meiosis I	1	0	0.12	1	BP
GO:0065007	biological regulation	721	108	84.1	1	BP
GO:0065008	regulation of biological quality	52	13	6.07	1	BP
GO:0048878	chemical homeostasis	17	5	1.98	1	BP
GO:0065009	regulation of molecular function	53	8	6.18	1	BP
GO:0006950	response to stress	123	15	14.35	1	BP
GO:1901880	negative regulation of protein depolymerization	4	0	0.47	1	BP
GO:1901881	positive regulation of protein depolymerization	1	0	0.12	1	BP
GO:0008298	intracellular mRNA localization	1	0	0.12	1	BP
GO:2001141	regulation of RNA biosynthetic process	226	36	26.36	1	BP
GO:0006984	ER-nucleus signaling pathway	2	0	0.23	1	BP
GO:0002790	peptide secretion	1	0	0.12	1	BP
GO:0016574	histone ubiquitination	2	0	0.23	1	BP
GO:0002791	regulation of peptide secretion	1	0	0.12	1	BP
GO:0048812	neuron projection morphogenesis	9	2	1.05	1	BP
GO:0016577	histone demethylation	2	0	0.23	1	BP
GO:0090559	regulation of membrane permeability	1	0	0.12	1	BP
GO:0006970	response to osmotic stress	1	0	0.12	1	BP
GO:0051310	metaphase plate congression	1	0	0.12	1	BP
GO:0006971	hypotonic response	1	0	0.12	1	BP
GO:1901879	regulation of protein depolymerization	4	0	0.47	1	BP
GO:0071616	acyl-CoA biosynthetic process	4	0	0.47	1	BP
GO:0097194	execution phase of apoptosis	1	1	0.12	1	BP
GO:0060255	regulation of macromolecule metabolic process	304	45	35.46	1	BP
GO:0006163	purine nucleotide metabolic process	42	2	4.9	1	BP
GO:0006921	cellular component disassembly involved in execution phase of apoptosis	1	1	0.12	1	BP
GO:0006165	nucleoside diphosphate phosphorylation	8	0	0.93	1	BP
GO:0051345	positive regulation of hydrolase activity	13	1	1.52	1	BP
GO:0051346	negative regulation of hydrolase activity	5	0	0.58	1	BP
GO:1903522	regulation of blood circulation	1	0	0.12	1	BP
GO:0051347	positive regulation of transferase activity	7	1	0.82	1	BP
[truncated: 2,167 more rows]

## Sheet: Oocyte_condition_DEGs
GO.ID	Term	Annotated	Significant	Expected	raw.p.value	ontology
GO:0006506	GPI anchor biosynthetic process	21	0	0.06	0.011	BP
GO:0006388	tRNA splicing, via endonucleolytic cleavage and ligation	3	0	0.01	0.011	BP
GO:0006488	dolichol-linked oligosaccharide biosynthetic process	8	0	0.02	0.011	BP
GO:0006457	protein folding	30	0	0.09	0.014	BP
GO:0006412	translation	194	0	0.56	0.015	BP
GO:0071526	semaphorin-plexin signaling pathway	3	0	0.01	0.022	BP
GO:0003341	cilium movement	6	0	0.02	0.026	BP
GO:0006122	mitochondrial electron transport, ubiquinol to cytochrome c	5	0	0.01	0.032	BP
GO:0030488	tRNA methylation	3	0	0.01	0.032	BP
GO:0090263	positive regulation of canonical Wnt signaling pathway	2	0	0.01	0.034	BP
GO:0032049	cardiolipin biosynthetic process	2	0	0.01	0.035	BP
GO:0034220	ion transmembrane transport	70	0	0.2	0.036	BP
GO:0000079	regulation of cyclin-dependent protein serine/threonine kinase activity	3	0	0.01	0.039	BP
GO:0006508	proteolysis	210	1	0.61	0.042	BP
GO:0000724	double-strand break repair via homologous recombination	7	0	0.02	0.052	BP
GO:0006289	nucleotide-excision repair	10	0	0.03	0.059	BP
GO:0007018	microtubule-based movement	42	0	0.12	0.063	BP
GO:0007093	mitotic cell cycle checkpoint signaling	8	0	0.02	0.07	BP
GO:0010506	regulation of autophagy	2	0	0.01	0.071	BP
GO:0097428	protein maturation by iron-sulfur cluster transfer	4	0	0.01	0.075	BP
GO:0051603	proteolysis involved in cellular protein catabolic process	60	1	0.17	0.08	BP
GO:0006367	transcription initiation from RNA polymerase II promoter	10	0	0.03	0.082	BP
GO:0006434	seryl-tRNA aminoacylation	3	0	0.01	0.083	BP
GO:0009966	regulation of signal transduction	50	1	0.14	0.084	BP
GO:0033014	tetrapyrrole biosynthetic process	8	0	0.02	0.089	BP
GO:0046514	ceramide catabolic process	2	0	0.01	0.093	BP
GO:0006400	tRNA modification	21	0	0.06	0.103	BP
GO:0042176	regulation of protein catabolic process	5	0	0.01	0.105	BP
GO:0031297	replication fork processing	2	0	0.01	0.105	BP
GO:0007160	cell-matrix adhesion	2	0	0.01	0.108	BP
GO:0016573	histone acetylation	9	0	0.03	0.11	BP
GO:0032007	negative regulation of TOR signaling	2	0	0.01	0.114	BP
GO:0016226	iron-sulfur cluster assembly	10	0	0.03	0.117	BP
GO:0006370	7-methylguanosine mRNA capping	3	0	0.01	0.119	BP
GO:0006438	valyl-tRNA aminoacylation	2	0	0.01	0.127	BP
GO:0002098	tRNA wobble uridine modification	10	0	0.03	0.13	BP
GO:0050665	hydrogen peroxide biosynthetic process	1	0	0	0.14	BP
GO:0007030	Golgi organization	4	0	0.01	0.141	BP
GO:0046600	negative regulation of centriole replication	1	0	0	0.143	BP
GO:0016255	attachment of GPI anchor to protein	4	0	0.01	0.144	BP
GO:0043161	proteasome-mediated ubiquitin-dependent protein catabolic process	27	0	0.08	0.144	BP
GO:0034553	mitochondrial respiratory chain complex II assembly	1	0	0	0.145	BP
GO:0032981	mitochondrial respiratory chain complex I assembly	3	0	0.01	0.145	BP
GO:0045823	positive regulation of heart contraction	1	0	0	0.145	BP
GO:0006207	'de novo' pyrimidine nucleobase biosynthetic process	1	0	0	0.145	BP
GO:0010265	SCF complex assembly	1	0	0	0.146	BP
GO:0030490	maturation of SSU-rRNA	3	0	0.01	0.147	BP
GO:0006361	transcription initiation from RNA polymerase I promoter	1	0	0	0.149	BP
GO:0034453	microtubule anchoring	4	0	0.01	0.149	BP
GO:0035303	regulation of dephosphorylation	8	0	0.02	0.15	BP
GO:0007096	regulation of exit from mitosis	1	0	0	0.15	BP
GO:0007015	actin filament organization	27	0	0.08	0.151	BP
GO:0010040	response to iron(II) ion	1	0	0	0.152	BP
GO:0036158	outer dynein arm assembly	1	0	0	0.152	BP
GO:0050909	sensory perception of taste	4	0	0.01	0.153	BP
GO:0043461	proton-transporting ATP synthase complex assembly	1	0	0	0.156	BP
GO:0000027	ribosomal large subunit assembly	1	0	0	0.16	BP
GO:0000470	maturation of LSU-rRNA	2	0	0.01	0.16	BP
GO:0006817	phosphate ion transport	2	0	0.01	0.161	BP
GO:0000493	box H/ACA snoRNP assembly	1	0	0	0.161	BP
GO:0036159	inner dynein arm assembly	1	0	0	0.161	BP
GO:0071929	alpha-tubulin acetylation	1	0	0	0.162	BP
GO:0010498	proteasomal protein catabolic process	31	0	0.09	0.163	BP
GO:0005992	trehalose biosynthetic process	1	0	0	0.163	BP
GO:1902476	chloride transmembrane transport	1	0	0	0.164	BP
GO:0071477	cellular hypotonic salinity response	1	0	0	0.164	BP
GO:0030154	cell differentiation	24	0	0.07	0.164	BP
GO:0051103	DNA ligation involved in DNA repair	1	0	0	0.164	BP
GO:0034477	U6 snRNA 3'-end processing	1	0	0	0.164	BP
GO:0007031	peroxisome organization	8	0	0.02	0.166	BP
GO:0009263	deoxyribonucleotide biosynthetic process	2	0	0.01	0.166	BP
GO:0033674	positive regulation of kinase activity	4	0	0.01	0.166	BP
GO:0007059	chromosome segregation	24	0	0.07	0.168	BP
GO:0051301	cell division	11	0	0.03	0.168	BP
GO:0006493	protein O-linked glycosylation	6	0	0.02	0.168	BP
GO:0000737	DNA catabolic process, endonucleolytic	2	0	0.01	0.169	BP
GO:0030513	positive regulation of BMP signaling pathway	1	0	0	0.169	BP
GO:0045880	positive regulation of smoothened signaling pathway	1	0	0	0.169	BP
GO:0080111	DNA demethylation	1	0	0	0.169	BP
GO:0006211	5-methylcytosine catabolic process	1	0	0	0.169	BP
GO:0000462	maturation of SSU-rRNA from tricistronic rRNA transcript (SSU-rRNA, 5.8S rRNA, LSU-rRNA)	2	0	0.01	0.169	BP
GO:0060828	regulation of canonical Wnt signaling pathway	3	0	0.01	0.171	BP
GO:0034474	U2 snRNA 3'-end processing	1	0	0	0.171	BP
GO:0005975	carbohydrate metabolic process	106	0	0.31	0.173	BP
GO:0048598	embryonic morphogenesis	2	0	0.01	0.174	BP
GO:0006555	methionine metabolic process	2	0	0.01	0.177	BP
GO:0030163	protein catabolic process	66	1	0.19	0.177	BP
GO:0006310	DNA recombination	16	0	0.05	0.177	BP
GO:0006099	tricarboxylic acid cycle	7	0	0.02	0.178	BP
GO:1990542	mitochondrial transmembrane transport	11	0	0.03	0.179	BP
GO:0051017	actin filament bundle assembly	1	0	0	0.179	BP
GO:0006269	DNA replication, synthesis of RNA primer	3	0	0.01	0.18	BP
GO:0036265	RNA (guanine-N7)-methylation	3	0	0.01	0.18	BP
GO:0051180	vitamin transport	1	0	0	0.182	BP
GO:0009416	response to light stimulus	1	0	0	0.185	BP
GO:0070988	demethylation	5	0	0.01	0.188	BP
GO:0040034	regulation of development, heterochronic	1	0	0	0.189	BP
GO:1904294	positive regulation of ERAD pathway	1	0	0	0.191	BP
GO:0032467	positive regulation of cytokinesis	1	0	0	0.193	BP
GO:1902017	regulation of cilium assembly	1	0	0	0.195	BP
GO:0006408	snRNA export from nucleus	1	0	0	0.195	BP
GO:0032957	inositol trisphosphate metabolic process	1	0	0	0.196	BP
GO:0006486	protein glycosylation	38	0	0.11	0.196	BP
GO:0051304	chromosome separation	10	0	0.03	0.197	BP
GO:0010389	regulation of G2/M transition of mitotic cell cycle	1	0	0	0.197	BP
GO:0070588	calcium ion transmembrane transport	9	0	0.03	0.198	BP
GO:1902445	regulation of mitochondrial membrane permeability involved in programmed necrotic cell death	1	0	0	0.198	BP
GO:0007029	endoplasmic reticulum organization	5	0	0.01	0.199	BP
GO:0016480	negative regulation of transcription by RNA polymerase III	1	0	0	0.199	BP
GO:0098789	pre-mRNA cleavage required for polyadenylation	1	0	0	0.2	BP
GO:0019236	response to pheromone	2	0	0.01	0.2	BP
GO:0006106	fumarate metabolic process	1	0	0	0.202	BP
GO:0046034	ATP metabolic process	38	0	0.11	0.202	BP
GO:0045116	protein neddylation	1	0	0	0.203	BP
GO:0006164	purine nucleotide biosynthetic process	32	0	0.09	0.204	BP
GO:0006301	postreplication repair	2	0	0.01	0.205	BP
GO:0006513	protein monoubiquitination	3	0	0.01	0.205	BP
GO:0018343	protein farnesylation	1	0	0	0.207	BP
GO:0071816	tail-anchored membrane protein insertion into ER membrane	1	0	0	0.208	BP
GO:0016567	protein ubiquitination	38	0	0.11	0.209	BP
GO:0019464	glycine decarboxylation via glycine cleavage system	1	0	0	0.209	BP
GO:0006491	N-glycan processing	2	0	0.01	0.21	BP
GO:0009396	folic acid-containing compound biosynthetic process	3	0	0.01	0.21	BP
GO:0090481	pyrimidine nucleotide-sugar transmembrane transport	3	0	0.01	0.211	BP
GO:0034729	histone H3-K79 methylation	2	0	0.01	0.211	BP
GO:0006432	phenylalanyl-tRNA aminoacylation	3	0	0.01	0.211	BP
GO:0006270	DNA replication initiation	6	0	0.02	0.211	BP
GO:0008286	insulin receptor signaling pathway	1	0	0	0.212	BP
GO:0009166	nucleotide catabolic process	4	0	0.01	0.216	BP
GO:0006627	protein processing involved in protein targeting to mitochondrion	2	0	0.01	0.217	BP
GO:0015693	magnesium ion transport	1	0	0	0.218	BP
GO:0051726	regulation of cell cycle	36	0	0.1	0.218	BP
GO:0007283	spermatogenesis	2	0	0.01	0.219	BP
GO:0090114	COPII-coated vesicle budding	2	0	0.01	0.221	BP
GO:0034508	centromere complex assembly	1	0	0	0.222	BP
GO:0034551	mitochondrial respiratory chain complex III assembly	2	0	0.01	0.222	BP
GO:0010960	magnesium ion homeostasis	1	0	0	0.223	BP
GO:0009052	pentose-phosphate shunt, non-oxidative branch	1	0	0	0.224	BP
GO:0008535	respiratory chain complex IV assembly	3	0	0.01	0.226	BP
GO:0006729	tetrahydrobiopterin biosynthetic process	1	0	0	0.23	BP
GO:0006672	ceramide metabolic process	4	0	0.01	0.231	BP
GO:0009311	oligosaccharide metabolic process	4	0	0.01	0.233	BP
GO:0051321	meiotic cell cycle	3	0	0.01	0.235	BP
GO:0072583	clathrin-dependent endocytosis	1	0	0	0.235	BP
GO:0006302	double-strand break repair	15	0	0.04	0.236	BP
GO:0007009	plasma membrane organization	4	0	0.01	0.237	BP
GO:0000467	exonucleolytic trimming to generate mature 3'-end of 5.8S rRNA from tricistronic rRNA transcript (SSU-rRNA, 5.8S rRNA, L...	1	0	0	0.237	BP
GO:0016477	cell migration	4	0	0.01	0.238	BP
GO:0006098	pentose-phosphate shunt	3	0	0.01	0.239	BP
GO:0006479	protein methylation	19	0	0.05	0.239	BP
GO:0006490	oligosaccharide-lipid intermediate biosynthetic process	9	0	0.03	0.24	BP
GO:0019679	propionate metabolic process, methylcitrate cycle	1	0	0	0.243	BP
GO:0006083	acetate metabolic process	1	0	0	0.243	BP
GO:0006886	intracellular protein transport	82	0	0.24	0.247	BP
GO:0051315	attachment of mitotic spindle microtubules to kinetochore	1	0	0	0.251	BP
GO:0006629	lipid metabolic process	126	0	0.36	0.251	BP
GO:0016973	poly(A)+ mRNA export from nucleus	2	0	0.01	0.252	BP
GO:0051560	mitochondrial calcium ion homeostasis	3	0	0.01	0.252	BP
GO:1903108	regulation of mitochondrial transcription	1	0	0	0.254	BP
GO:0006605	protein targeting	27	0	0.08	0.254	BP
GO:0019408	dolichol biosynthetic process	1	0	0	0.254	BP
GO:0031122	cytoplasmic microtubule organization	1	0	0	0.255	BP
GO:0009443	pyridoxal 5'-phosphate salvage	1	0	0	0.256	BP
GO:0007399	nervous system development	13	0	0.04	0.256	BP
GO:0006423	cysteinyl-tRNA aminoacylation	1	0	0	0.259	BP
GO:0006869	lipid transport	29	1	0.08	0.259	BP
GO:0007205	protein kinase C-activating G protein-coupled receptor signaling pathway	4	0	0.01	0.264	BP
GO:0035518	histone H2A monoubiquitination	1	0	0	0.265	BP
GO:0007266	Rho protein signal transduction	3	0	0.01	0.269	BP
GO:0033169	histone H3-K9 demethylation	2	0	0.01	0.27	BP
GO:0007411	axon guidance	9	0	0.03	0.271	BP
GO:0006383	transcription by RNA polymerase III	12	0	0.03	0.271	BP
GO:0043065	positive regulation of apoptotic process	1	0	0	0.271	BP
GO:0006625	protein targeting to peroxisome	4	0	0.01	0.273	BP
GO:0051568	histone H3-K4 methylation	2	0	0.01	0.274	BP
GO:0043066	negative regulation of apoptotic process	2	0	0.01	0.275	BP
GO:0006537	glutamate biosynthetic process	1	0	0	0.276	BP
GO:0006433	prolyl-tRNA aminoacylation	1	0	0	0.276	BP
GO:0007062	sister chromatid cohesion	6	0	0.02	0.277	BP
GO:0006260	DNA replication	45	0	0.13	0.278	BP
GO:0009312	oligosaccharide biosynthetic process	2	0	0.01	0.278	BP
GO:0005980	glycogen catabolic process	1	0	0	0.28	BP
GO:0007076	mitotic chromosome condensation	5	0	0.01	0.281	BP
GO:0071985	multivesicular body sorting pathway	8	0	0.02	0.281	BP
GO:0019348	dolichol metabolic process	2	0	0.01	0.282	BP
GO:0015031	protein transport	101	0	0.29	0.283	BP
GO:0006006	glucose metabolic process	3	0	0.01	0.285	BP
GO:0043087	regulation of GTPase activity	21	0	0.06	0.285	BP
GO:0000281	mitotic cytokinesis	2	0	0.01	0.287	BP
GO:0006147	guanine catabolic process	1	0	0	0.287	BP
GO:0022008	neurogenesis	12	0	0.03	0.288	BP
GO:0042274	ribosomal small subunit biogenesis	4	0	0.01	0.293	BP
GO:0046654	tetrahydrofolate biosynthetic process	2	0	0.01	0.295	BP
GO:0019673	GDP-mannose metabolic process	3	0	0.01	0.296	BP
GO:0106035	protein maturation by [4Fe-4S] cluster transfer	2	0	0.01	0.297	BP
GO:0042325	regulation of phosphorylation	9	0	0.03	0.298	BP
GO:0032963	collagen metabolic process	1	0	0	0.299	BP
GO:0046856	phosphatidylinositol dephosphorylation	4	0	0.01	0.301	BP
GO:0009229	thiamine diphosphate biosynthetic process	1	0	0	0.303	BP
GO:0016051	carbohydrate biosynthetic process	10	0	0.03	0.304	BP
GO:0006784	heme A biosynthetic process	1	0	0	0.304	BP
GO:0045739	positive regulation of DNA repair	1	0	0	0.309	BP
GO:0006811	ion transport	144	0	0.42	0.31	BP
GO:0070897	transcription preinitiation complex assembly	3	0	0.01	0.311	BP
GO:0001731	formation of translation preinitiation complex	1	0	0	0.312	BP
GO:0005991	trehalose metabolic process	2	0	0.01	0.313	BP
GO:0006665	sphingolipid metabolic process	6	0	0.02	0.313	BP
GO:0006862	nucleotide transport	2	0	0.01	0.315	BP
GO:0000077	DNA damage checkpoint signaling	4	0	0.01	0.317	BP
GO:0006955	immune response	4	0	0.01	0.317	BP
GO:0007154	cell communication	334	1	0.97	0.318	BP
GO:0006391	transcription initiation from mitochondrial promoter	1	0	0	0.318	BP
GO:0032786	positive regulation of DNA-templated transcription, elongation	4	0	0.01	0.319	BP
GO:0006378	mRNA polyadenylation	6	0	0.02	0.322	BP
GO:0006658	phosphatidylserine metabolic process	2	0	0.01	0.324	BP
GO:0006422	aspartyl-tRNA aminoacylation	1	0	0	0.325	BP
GO:0051056	regulation of small GTPase mediated signal transduction	14	1	0.04	0.326	BP
GO:0000956	nuclear-transcribed mRNA catabolic process	13	0	0.04	0.328	BP
GO:0001682	tRNA 5'-leader removal	7	0	0.02	0.332	BP
GO:0023052	signaling	337	1	0.97	0.332	BP
GO:0000012	single strand break repair	1	0	0	0.333	BP
GO:0032968	positive regulation of transcription elongation from RNA polymerase II promoter	3	0	0.01	0.338	BP
GO:0048011	neurotrophin TRK receptor signaling pathway	1	0	0	0.338	BP
GO:0009231	riboflavin biosynthetic process	1	0	0	0.34	BP
GO:0006298	mismatch repair	7	0	0.02	0.341	BP
GO:0043039	tRNA aminoacylation	37	0	0.11	0.343	BP
GO:0051016	barbed-end actin filament capping	3	0	0.01	0.343	BP
GO:0019432	triglyceride biosynthetic process	1	0	0	0.343	BP
GO:0007275	multicellular organism development	31	0	0.09	0.344	BP
GO:0050684	regulation of mRNA processing	5	0	0.01	0.344	BP
GO:0019509	L-methionine salvage from methylthioadenosine	1	0	0	0.345	BP
GO:0015886	heme transport	1	0	0	0.346	BP
GO:0000056	ribosomal small subunit export from nucleus	1	0	0	0.347	BP
GO:0016598	protein arginylation	1	0	0	0.347	BP
GO:0098656	anion transmembrane transport	7	0	0.02	0.348	BP
GO:0044528	regulation of mitochondrial mRNA stability	1	0	0	0.349	BP
GO:0043484	regulation of RNA splicing	4	0	0.01	0.353	BP
GO:0006481	C-terminal protein methylation	1	0	0	0.354	BP
GO:0046488	phosphatidylinositol metabolic process	34	0	0.1	0.354	BP
GO:0090503	RNA phosphodiester bond hydrolysis, exonucleolytic	2	0	0.01	0.354	BP
GO:0034968	histone lysine methylation	8	0	0.02	0.355	BP
GO:0043517	positive regulation of DNA damage response, signal transduction by p53 class mediator	1	0	0	0.355	BP
GO:0031144	proteasome localization	1	0	0	0.357	BP
GO:0071630	nuclear protein quality control by the ubiquitin-proteasome system	1	0	0	0.357	BP
GO:0032784	regulation of DNA-templated transcription, elongation	5	0	0.01	0.361	BP
GO:0007221	positive regulation of transcription of Notch receptor target	1	0	0	0.362	BP
GO:0042127	regulation of cell population proliferation	2	0	0.01	0.363	BP
GO:0010038	response to metal ion	2	0	0.01	0.364	BP
GO:0097720	calcineurin-mediated signaling	1	0	0	0.367	BP
GO:0009298	GDP-mannose biosynthetic process	2	0	0.01	0.371	BP
GO:0008356	asymmetric cell division	1	0	0	0.372	BP
GO:0008610	lipid biosynthetic process	58	0	0.17	0.372	BP
GO:0000902	cell morphogenesis	12	0	0.03	0.374	BP
GO:0006820	anion transport	20	0	0.06	0.375	BP
GO:0006979	response to oxidative stress	13	0	0.04	0.376	BP
GO:0006474	N-terminal protein amino acid acetylation	3	0	0.01	0.378	BP
GO:0006435	threonyl-tRNA aminoacylation	1	0	0	0.38	BP
GO:0010142	farnesyl diphosphate biosynthetic process, mevalonate pathway	1	0	0	0.382	BP
GO:0008380	RNA splicing	59	0	0.17	0.382	BP
GO:0006084	acetyl-CoA metabolic process	5	0	0.01	0.382	BP
GO:0006413	translational initiation	17	0	0.05	0.384	BP
GO:0006882	cellular zinc ion homeostasis	1	0	0	0.384	BP
GO:0006120	mitochondrial electron transport, NADH to ubiquinone	3	0	0.01	0.385	BP
GO:0007032	endosome organization	1	0	0	0.386	BP
GO:2000641	regulation of early endosome to late endosome transport	1	0	0	0.386	BP
GO:0042147	retrograde transport, endosome to Golgi	8	0	0.02	0.387	BP
GO:0000266	mitochondrial fission	3	0	0.01	0.387	BP
GO:0009452	7-methylguanosine RNA capping	5	0	0.01	0.387	BP
GO:0006888	endoplasmic reticulum to Golgi vesicle-mediated transport	16	0	0.05	0.389	BP
GO:0007155	cell adhesion	32	2	0.09	0.392	BP
GO:0007094	mitotic spindle assembly checkpoint signaling	6	0	0.02	0.394	BP
GO:0010923	negative regulation of phosphatase activity	2	0	0.01	0.394	BP
GO:0006807	nitrogen compound metabolic process	1591	5	4.6	0.394	BP
GO:0016558	protein import into peroxisome matrix	3	0	0.01	0.396	BP
GO:0006887	exocytosis	12	0	0.03	0.396	BP
GO:0001510	RNA methylation	20	0	0.06	0.396	BP
GO:0001522	pseudouridine synthesis	13	0	0.04	0.397	BP
GO:0016310	phosphorylation	214	1	0.62	0.398	BP
GO:0007269	neurotransmitter secretion	4	0	0.01	0.398	BP
GO:0031146	SCF-dependent proteasomal ubiquitin-dependent protein catabolic process	2	0	0.01	0.401	BP
GO:0001736	establishment of planar polarity	2	0	0.01	0.404	BP
GO:0050482	arachidonic acid secretion	7	0	0.02	0.407	BP
GO:0019985	translesion synthesis	1	0	0	0.408	BP
GO:0006417	regulation of translation	17	0	0.05	0.408	BP
GO:0035307	positive regulation of protein dephosphorylation	2	0	0.01	0.411	BP
GO:0045010	actin nucleation	9	0	0.03	0.413	BP
GO:1901135	carbohydrate derivative metabolic process	132	0	0.38	0.414	BP
GO:0022904	respiratory electron transport chain	16	0	0.05	0.414	BP
GO:0035434	copper ion transmembrane transport	2	0	0.01	0.415	BP
GO:0007219	Notch signaling pathway	5	0	0.01	0.417	BP
GO:0030512	negative regulation of transforming growth factor beta receptor signaling pathway	3	0	0.01	0.418	BP
GO:0006355	regulation of transcription, DNA-templated	226	3	0.65	0.423	BP
GO:1904668	positive regulation of ubiquitin protein ligase activity	3	0	0.01	0.423	BP
GO:0006282	regulation of DNA repair	3	0	0.01	0.425	BP
GO:0006814	sodium ion transport	6	0	0.02	0.426	BP
GO:0009968	negative regulation of signal transduction	12	0	0.03	0.426	BP
GO:0048208	COPII vesicle coating	1	0	0	0.43	BP
GO:0008283	cell population proliferation	3	0	0.01	0.432	BP
GO:0006564	L-serine biosynthetic process	1	0	0	0.434	BP
GO:0006909	phagocytosis	1	0	0	0.435	BP
GO:0006081	cellular aldehyde metabolic process	2	0	0.01	0.436	BP
GO:0022900	electron transport chain	21	0	0.06	0.437	BP
GO:0006415	translational termination	5	0	0.01	0.439	BP
GO:0006189	'de novo' IMP biosynthetic process	2	0	0.01	0.44	BP
GO:0007229	integrin-mediated signaling pathway	1	0	0	0.442	BP
GO:0009113	purine nucleobase biosynthetic process	1	0	0	0.443	BP
GO:0000422	autophagy of mitochondrion	1	0	0	0.443	BP
GO:0006659	phosphatidylserine biosynthetic process	1	0	0	0.445	BP
GO:0006597	spermine biosynthetic process	2	0	0.01	0.447	BP
GO:0006478	peptidyl-tyrosine sulfation	1	0	0	0.447	BP
GO:0006210	thymine catabolic process	1	0	0	0.45	BP
GO:0006212	uracil catabolic process	1	0	0	0.45	BP
GO:0007528	neuromuscular junction development	1	0	0	0.453	BP
GO:0007156	homophilic cell adhesion via plasma membrane adhesion molecules	10	0	0.03	0.454	BP
GO:0006646	phosphatidylethanolamine biosynthetic process	1	0	0	0.457	BP
GO:0009435	NAD biosynthetic process	3	0	0.01	0.46	BP
GO:0006829	zinc ion transport	3	0	0.01	0.463	BP
GO:0019722	calcium-mediated signaling	4	0	0.01	0.464	BP
GO:0045995	regulation of embryonic development	1	0	0	0.465	BP
GO:0030155	regulation of cell adhesion	1	0	0	0.465	BP
GO:0030334	regulation of cell migration	2	0	0.01	0.465	BP
GO:0120009	intermembrane lipid transfer	2	0	0.01	0.468	BP
GO:0030433	ubiquitin-dependent ERAD pathway	8	0	0.02	0.469	BP
GO:0006750	glutathione biosynthetic process	4	0	0.01	0.472	BP
GO:0007020	microtubule nucleation	5	0	0.01	0.473	BP
GO:0071569	protein ufmylation	2	0	0.01	0.473	BP
GO:0045333	cellular respiration	24	0	0.07	0.474	BP
GO:0097193	intrinsic apoptotic signaling pathway	1	0	0	0.474	BP
GO:0051694	pointed-end actin filament capping	1	0	0	0.475	BP
GO:0006542	glutamine biosynthetic process	1	0	0	0.475	BP
GO:0098609	cell-cell adhesion	11	0	0.03	0.477	BP
GO:0010172	embryonic body morphogenesis	1	0	0	0.477	BP
GO:0032956	regulation of actin cytoskeleton organization	20	0	0.06	0.478	BP
GO:0106005	RNA 5'-cap (guanine-N7)-methylation	1	0	0	0.48	BP
GO:0010468	regulation of gene expression	271	3	0.78	0.481	BP
GO:0098535	de novo centriole assembly involved in multi-ciliated epithelial cell differentiation	1	0	0	0.485	BP
GO:1903259	exon-exon junction complex disassembly	1	0	0	0.486	BP
GO:0006621	protein retention in ER lumen	1	0	0	0.487	BP
GO:1990547	mitochondrial phosphate ion transmembrane transport	1	0	0	0.488	BP
GO:0031124	mRNA 3'-end processing	11	0	0.03	0.49	BP
GO:0030178	negative regulation of Wnt signaling pathway	4	0	0.01	0.491	BP
GO:0051225	spindle assembly	3	0	0.01	0.493	BP
GO:0006936	muscle contraction	2	0	0.01	0.493	BP
GO:1905775	negative regulation of DNA helicase activity	1	0	0	0.493	BP
GO:0006850	mitochondrial pyruvate transmembrane transport	2	0	0.01	0.494	BP
GO:0050912	detection of chemical stimulus involved in sensory perception of taste	1	0	0	0.494	BP
GO:0017121	plasma membrane phospholipid scrambling	2	0	0.01	0.495	BP
GO:0046785	microtubule polymerization	6	0	0.02	0.496	BP
GO:0030951	establishment or maintenance of microtubule cytoskeleton polarity	1	0	0	0.496	BP
GO:0007051	spindle organization	6	0	0.02	0.496	BP
GO:0006071	glycerol metabolic process	2	0	0.01	0.496	BP
GO:0036444	calcium import into the mitochondrion	1	0	0	0.497	BP
GO:0032367	intracellular cholesterol transport	1	0	0	0.497	BP
GO:0007010	cytoskeleton organization	78	0	0.23	0.5	BP
GO:0006357	regulation of transcription by RNA polymerase II	71	0	0.21	0.501	BP
GO:0044237	cellular metabolic process	1686	5	4.88	0.504	BP
GO:0006821	chloride transport	4	0	0.01	0.504	BP
GO:0031532	actin cytoskeleton reorganization	2	0	0.01	0.505	BP
GO:0006420	arginyl-tRNA aminoacylation	3	0	0.01	0.507	BP
GO:0007313	maternal specification of dorsal/ventral axis, oocyte, soma encoded	1	0	0	0.51	BP
GO:0007306	eggshell chorion assembly	1	0	0	0.51	BP
GO:0008608	attachment of spindle microtubules to kinetochore	2	0	0.01	0.51	BP
GO:0043063	intercellular bridge organization	1	0	0	0.511	BP
GO:0007140	male meiotic nuclear division	1	0	0	0.511	BP
GO:0036066	protein O-linked fucosylation	2	0	0.01	0.512	BP
GO:0045048	protein insertion into ER membrane	3	0	0.01	0.514	BP
GO:0023051	regulation of signaling	60	1	0.17	0.514	BP
GO:0007041	lysosomal transport	1	0	0	0.514	BP
GO:0045737	positive regulation of cyclin-dependent protein serine/threonine kinase activity	1	0	0	0.515	BP
GO:0007172	signal complex assembly	1	0	0	0.517	BP
GO:0045292	mRNA cis splicing, via spliceosome	4	0	0.01	0.517	BP
GO:0030705	cytoskeleton-dependent intracellular transport	7	0	0.02	0.517	BP
GO:0007605	sensory perception of sound	2	0	0.01	0.517	BP
GO:0006351	transcription, DNA-templated	299	3	0.86	0.518	BP
GO:0006836	neurotransmitter transport	5	0	0.01	0.518	BP
GO:0006171	cAMP biosynthetic process	1	0	0	0.519	BP
GO:0043001	Golgi to plasma membrane protein transport	1	0	0	0.52	BP
GO:0034063	stress granule assembly	1	0	0	0.52	BP
GO:0006631	fatty acid metabolic process	9	0	0.03	0.524	BP
GO:0008053	mitochondrial fusion	2	0	0.01	0.525	BP
GO:0009081	branched-chain amino acid metabolic process	3	0	0.01	0.525	BP
GO:0007163	establishment or maintenance of cell polarity	5	0	0.01	0.53	BP
GO:0006518	peptide metabolic process	210	0	0.61	0.532	BP
GO:0071163	DNA replication preinitiation complex assembly	1	0	0	0.532	BP
GO:0030174	regulation of DNA-dependent DNA replication initiation	1	0	0	0.532	BP
GO:0006402	mRNA catabolic process	18	0	0.05	0.533	BP
GO:0000350	generation of catalytic spliceosome for second transesterification step	1	0	0	0.534	BP
GO:0016070	RNA metabolic process	577	3	1.67	0.535	BP
GO:0007200	phospholipase C-activating G protein-coupled receptor signaling pathway	1	0	0	0.535	BP
GO:0055085	transmembrane transport	257	0	0.74	0.538	BP
GO:0009165	nucleotide biosynthetic process	48	0	0.14	0.538	BP
GO:0060147	regulation of posttranscriptional gene silencing	2	0	0.01	0.539	BP
GO:0000723	telomere maintenance	3	0	0.01	0.539	BP
GO:0045947	negative regulation of translational initiation	2	0	0.01	0.539	BP
GO:0006898	receptor-mediated endocytosis	2	0	0.01	0.54	BP
GO:0032456	endocytic recycling	3	0	0.01	0.54	BP
GO:0006011	UDP-glucose metabolic process	1	0	0	0.54	BP
GO:0006801	superoxide metabolic process	4	0	0.01	0.542	BP
GO:0000381	regulation of alternative mRNA splicing, via spliceosome	3	0	0.01	0.542	BP
GO:0006606	protein import into nucleus	8	0	0.02	0.543	BP
GO:0006545	glycine biosynthetic process	2	0	0.01	0.543	BP
GO:0009072	aromatic amino acid family metabolic process	5	0	0.01	0.544	BP
GO:0031087	deadenylation-independent decapping of nuclear-transcribed mRNA	1	0	0	0.544	BP
GO:0015012	heparan sulfate proteoglycan biosynthetic process	2	0	0.01	0.547	BP
GO:0007179	transforming growth factor beta receptor signaling pathway	6	0	0.02	0.548	BP
GO:0002182	cytoplasmic translational elongation	5	0	0.01	0.549	BP
GO:0006780	uroporphyrinogen III biosynthetic process	1	0	0	0.55	BP
GO:0032465	regulation of cytokinesis	5	0	0.01	0.551	BP
GO:0007249	I-kappaB kinase/NF-kappaB signaling	1	0	0	0.556	BP
GO:0009264	deoxyribonucleotide catabolic process	2	0	0.01	0.556	BP
GO:0002084	protein depalmitoylation	1	0	0	0.557	BP
GO:0008033	tRNA processing	37	0	0.11	0.559	BP
GO:1902600	proton transmembrane transport	26	0	0.08	0.559	BP
GO:0006744	ubiquinone biosynthetic process	4	0	0.01	0.561	BP
GO:0006094	gluconeogenesis	2	0	0.01	0.564	BP
GO:0070836	caveola assembly	1	0	0	0.57	BP
GO:0038166	angiotensin-activated signaling pathway	1	0	0	0.571	BP
GO:0010387	COP9 signalosome assembly	2	0	0.01	0.572	BP
GO:0000338	protein deneddylation	2	0	0.01	0.572	BP
GO:0000387	spliceosomal snRNP assembly	4	0	0.01	0.575	BP
GO:0070682	proteasome regulatory particle assembly	1	0	0	0.575	BP
GO:0008615	pyridoxine biosynthetic process	2	0	0.01	0.577	BP
GO:0018344	protein geranylgeranylation	1	0	0	0.579	BP
GO:0051123	RNA polymerase II preinitiation complex assembly	1	0	0	0.579	BP
GO:1904263	positive regulation of TORC1 signaling	2	0	0.01	0.579	BP
GO:0019346	transsulfuration	1	0	0	0.58	BP
GO:0097250	mitochondrial respirasome assembly	1	0	0	0.581	BP
GO:0043547	positive regulation of GTPase activity	13	0	0.04	0.582	BP
GO:0007021	tubulin complex assembly	2	0	0.01	0.586	BP
GO:0045450	bicoid mRNA localization	1	0	0	0.586	BP
GO:0006352	DNA-templated transcription, initiation	30	0	0.09	0.587	BP
GO:0016311	dephosphorylation	57	0	0.16	0.587	BP
GO:0031509	subtelomeric heterochromatin assembly	1	0	0	0.588	BP
GO:0006406	mRNA export from nucleus	10	0	0.03	0.591	BP
GO:0006468	protein phosphorylation	199	1	0.58	0.593	BP
GO:0008643	carbohydrate transport	2	0	0.01	0.594	BP
GO:0072344	rescue of stalled ribosome	1	0	0	0.6	BP
GO:0070940	dephosphorylation of RNA polymerase II C-terminal domain	2	0	0.01	0.601	BP
GO:0008299	isoprenoid biosynthetic process	7	0	0.02	0.601	BP
GO:0061098	positive regulation of protein tyrosine kinase activity	1	0	0	0.604	BP
GO:0016266	O-glycan processing	1	0	0	0.604	BP
GO:0006166	purine ribonucleoside salvage	2	0	0.01	0.604	BP
GO:0006661	phosphatidylinositol biosynthetic process	27	0	0.08	0.606	BP
GO:0070509	calcium ion import	2	0	0.01	0.607	BP
GO:0006796	phosphate-containing compound metabolic process	398	1	1.15	0.608	BP
GO:0006123	mitochondrial electron transport, cytochrome c to oxygen	6	0	0.02	0.612	BP
GO:1902412	regulation of mitotic cytokinesis	1	0	0	0.615	BP
GO:0000070	mitotic sister chromatid segregation	21	0	0.06	0.615	BP
GO:0015914	phospholipid transport	7	0	0.02	0.615	BP
GO:0097056	selenocysteinyl-tRNA(Sec) biosynthetic process	1	0	0	0.615	BP
GO:0032469	endoplasmic reticulum calcium ion homeostasis	2	0	0.01	0.617	BP
GO:0006937	regulation of muscle contraction	1	0	0	0.618	BP
GO:0061138	morphogenesis of a branching epithelium	1	0	0	0.619	BP
GO:0006529	asparagine biosynthetic process	2	0	0.01	0.619	BP
GO:0032502	developmental process	51	0	0.15	0.62	BP
GO:0006893	Golgi to plasma membrane transport	2	0	0.01	0.62	BP
GO:0034227	tRNA thio-modification	3	0	0.01	0.623	BP
GO:0034314	Arp2/3 complex-mediated actin nucleation	8	0	0.02	0.63	BP
GO:0007034	vacuolar transport	13	0	0.04	0.63	BP
GO:0061015	snRNA import into nucleus	1	0	0	0.631	BP
GO:1990456	mitochondrion-endoplasmic reticulum membrane tethering	1	0	0	0.632	BP
GO:0006338	chromatin remodeling	24	0	0.07	0.633	BP
GO:0046928	regulation of neurotransmitter secretion	1	0	0	0.634	BP
GO:0060291	long-term synaptic potentiation	1	0	0	0.634	BP
GO:0036297	interstrand cross-link repair	2	0	0.01	0.635	BP
GO:0044255	cellular lipid metabolic process	94	0	0.27	0.637	BP
GO:0016192	vesicle-mediated transport	125	0	0.36	0.638	BP
GO:0090162	establishment of epithelial cell polarity	2	0	0.01	0.641	BP
GO:0051259	protein complex oligomerization	9	0	0.03	0.641	BP
GO:0042254	ribosome biogenesis	54	0	0.16	0.641	BP
GO:1901642	nucleoside transmembrane transport	4	0	0.01	0.644	BP
GO:0007417	central nervous system development	1	0	0	0.645	BP
GO:0016925	protein sumoylation	1	0	0	0.645	BP
GO:0071805	potassium ion transmembrane transport	13	0	0.04	0.646	BP
GO:0034356	NAD biosynthesis via nicotinamide riboside salvage pathway	1	0	0	0.647	BP
GO:1902745	positive regulation of lamellipodium organization	1	0	0	0.647	BP
GO:0030335	positive regulation of cell migration	1	0	0	0.647	BP
GO:0051638	barbed-end actin filament uncapping	1	0	0	0.647	BP
GO:2000813	negative regulation of barbed-end actin filament capping	1	0	0	0.647	BP
GO:0090251	protein localization involved in establishment of planar polarity	1	0	0	0.648	BP
GO:0042249	establishment of planar polarity of embryonic epithelium	1	0	0	0.648	BP
GO:0030950	establishment or maintenance of actin cytoskeleton polarity	1	0	0	0.648	BP
GO:0006890	retrograde vesicle-mediated transport, Golgi to endoplasmic reticulum	7	0	0.02	0.65	BP
GO:0042256	mature ribosome assembly	1	0	0	0.652	BP
GO:0006379	mRNA cleavage	4	0	0.01	0.652	BP
GO:0033566	gamma-tubulin complex localization	1	0	0	0.653	BP
GO:0035023	regulation of Rho protein signal transduction	2	0	0.01	0.655	BP
GO:0000165	MAPK cascade	3	0	0.01	0.657	BP
GO:0016485	protein processing	13	0	0.04	0.657	BP
GO:0046168	glycerol-3-phosphate catabolic process	3	0	0.01	0.658	BP
GO:0007033	vacuole organization	10	0	0.03	0.668	BP
GO:0035025	positive regulation of Rho protein signal transduction	1	0	0	0.67	BP
GO:0051014	actin filament severing	1	0	0	0.671	BP
GO:0080009	mRNA methylation	4	0	0.01	0.672	BP
GO:0006520	cellular amino acid metabolic process	69	0	0.2	0.673	BP
GO:0032366	intracellular sterol transport	2	0	0.01	0.673	BP
GO:0006879	cellular iron ion homeostasis	4	0	0.01	0.677	BP
GO:0018342	protein prenylation	4	0	0.01	0.677	BP
GO:0006465	signal peptide processing	6	0	0.02	0.678	BP
GO:0061780	mitotic cohesin loading	1	0	0	0.68	BP
GO:0032543	mitochondrial translation	6	0	0.02	0.683	BP
GO:0009249	protein lipoylation	1	0	0	0.684	BP
GO:0000244	spliceosomal tri-snRNP complex assembly	1	0	0	0.685	BP
GO:0044571	[2Fe-2S] cluster assembly	2	0	0.01	0.685	BP
GO:0035556	intracellular signal transduction	119	1	0.34	0.686	BP
GO:0030968	endoplasmic reticulum unfolded protein response	2	0	0.01	0.69	BP
GO:0031929	TOR signaling	12	0	0.03	0.695	BP
GO:0032264	IMP salvage	1	0	0	0.696	BP
GO:0000413	protein peptidyl-prolyl isomerization	15	0	0.04	0.696	BP
GO:0030036	actin cytoskeleton organization	43	0	0.12	0.699	BP
GO:0006368	transcription elongation from RNA polymerase II promoter	10	0	0.03	0.7	BP
GO:0070189	kynurenine metabolic process	1	0	0	0.7	BP
GO:0006259	DNA metabolic process	100	0	0.29	0.7	BP
GO:0035194	post-transcriptional gene silencing by RNA	5	0	0.01	0.703	BP
GO:0015937	coenzyme A biosynthetic process	4	0	0.01	0.703	BP
GO:0043666	regulation of phosphoprotein phosphatase activity	4	0	0.01	0.704	BP
GO:0034128	negative regulation of MyD88-independent toll-like receptor signaling pathway	1	0	0	0.705	BP
GO:0048678	response to axon injury	1	0	0	0.705	BP
GO:0070475	rRNA base methylation	3	0	0.01	0.707	BP
GO:0035278	miRNA mediated inhibition of translation	1	0	0	0.71	BP
GO:0031167	rRNA methylation	5	0	0.01	0.711	BP
GO:0016579	protein deubiquitination	31	0	0.09	0.712	BP
GO:0006102	isocitrate metabolic process	1	0	0	0.713	BP
GO:0006596	polyamine biosynthetic process	4	0	0.01	0.714	BP
GO:0051028	mRNA transport	11	0	0.03	0.715	BP
GO:0008612	peptidyl-lysine modification to peptidyl-hypusine	1	0	0	0.715	BP
GO:0016079	synaptic vesicle exocytosis	2	0	0.01	0.716	BP
GO:0006397	mRNA processing	83	0	0.24	0.718	BP
GO:0008654	phospholipid biosynthetic process	40	0	0.12	0.72	BP
GO:0071025	RNA surveillance	1	0	0	0.72	BP
GO:0070481	nuclear-transcribed mRNA catabolic process, non-stop decay	1	0	0	0.72	BP
GO:0070966	nuclear-transcribed mRNA catabolic process, no-go decay	1	0	0	0.72	BP
GO:0005977	glycogen metabolic process	6	0	0.02	0.722	BP
GO:0045892	negative regulation of transcription, DNA-templated	14	0	0.04	0.724	BP
GO:0008285	negative regulation of cell population proliferation	1	0	0	0.726	BP
GO:0033617	mitochondrial cytochrome c oxidase assembly	2	0	0.01	0.728	BP
GO:0043248	proteasome assembly	10	0	0.03	0.728	BP
GO:0030837	negative regulation of actin filament polymerization	7	0	0.02	0.73	BP
GO:0045039	protein insertion into mitochondrial inner membrane	2	0	0.01	0.731	BP
GO:0019310	inositol catabolic process	1	0	0	0.733	BP
GO:0006487	protein N-linked glycosylation	12	0	0.03	0.733	BP
GO:0033499	galactose catabolic process via UDP-galactose	1	0	0	0.733	BP
GO:0006783	heme biosynthetic process	3	0	0.01	0.734	BP
GO:2000431	regulation of cytokinesis, actomyosin contractile ring assembly	1	0	0	0.735	BP
GO:0045017	glycerolipid biosynthetic process	34	0	0.1	0.737	BP
GO:0019752	carboxylic acid metabolic process	102	0	0.29	0.739	BP
GO:0006511	ubiquitin-dependent protein catabolic process	51	1	0.15	0.739	BP
GO:0032508	DNA duplex unwinding	8	0	0.02	0.74	BP
GO:0048488	synaptic vesicle endocytosis	1	0	0	0.741	BP
GO:0006281	DNA repair	79	0	0.23	0.742	BP
GO:0006392	transcription elongation from mitochondrial promoter	1	0	0	0.743	BP
GO:0006096	glycolytic process	8	0	0.02	0.744	BP
GO:0070286	axonemal dynein complex assembly	5	0	0.01	0.744	BP
GO:0010738	regulation of protein kinase A signaling	1	0	0	0.744	BP
GO:0009190	cyclic nucleotide biosynthetic process	12	0	0.03	0.744	BP
GO:0006108	malate metabolic process	1	0	0	0.745	BP
GO:0030091	protein repair	1	0	0	0.746	BP
GO:0000725	recombinational repair	8	0	0.02	0.747	BP
GO:0042981	regulation of apoptotic process	8	0	0.02	0.748	BP
GO:0032259	methylation	44	0	0.13	0.751	BP
GO:0031145	anaphase-promoting complex-dependent catabolic process	4	0	0.01	0.753	BP
GO:0003323	type B pancreatic cell development	1	0	0	0.755	BP
GO:0070365	hepatocyte differentiation	1	0	0	0.755	BP
GO:0050796	regulation of insulin secretion	1	0	0	0.755	BP
GO:0030833	regulation of actin filament polymerization	18	0	0.05	0.755	BP
GO:0055088	lipid homeostasis	2	0	0.01	0.755	BP
GO:0000290	deadenylation-dependent decapping of nuclear-transcribed mRNA	3	0	0.01	0.756	BP
GO:0006611	protein export from nucleus	3	0	0.01	0.756	BP
GO:0030042	actin filament depolymerization	5	0	0.01	0.758	BP
GO:0032006	regulation of TOR signaling	9	0	0.03	0.758	BP
GO:0046475	glycerophospholipid catabolic process	1	0	0	0.759	BP
GO:0007052	mitotic spindle organization	2	0	0.01	0.761	BP
GO:0071900	regulation of protein serine/threonine kinase activity	4	0	0.01	0.764	BP
GO:0006471	protein ADP-ribosylation	2	0	0.01	0.765	BP
GO:0000045	autophagosome assembly	6	0	0.02	0.765	BP
GO:0042407	cristae formation	1	0	0	0.766	BP
GO:0016560	protein import into peroxisome matrix, docking	2	0	0.01	0.769	BP
GO:0051604	protein maturation	23	0	0.07	0.769	BP
GO:0006401	RNA catabolic process	21	0	0.06	0.771	BP
GO:0050808	synapse organization	4	0	0.01	0.772	BP
GO:0000278	mitotic cell cycle	31	0	0.09	0.773	BP
GO:0035329	hippo signaling	2	0	0.01	0.774	BP
GO:0006635	fatty acid beta-oxidation	2	0	0.01	0.775	BP
GO:0042773	ATP synthesis coupled electron transport	15	0	0.04	0.78	BP
GO:0071918	urea transmembrane transport	1	0	0	0.78	BP
GO:0007165	signal transduction	319	1	0.92	0.781	BP
GO:0006633	fatty acid biosynthetic process	4	0	0.01	0.783	BP
GO:0008154	actin polymerization or depolymerization	20	0	0.06	0.784	BP
GO:0007099	centriole replication	5	0	0.01	0.784	BP
GO:0140021	mitochondrial ADP transmembrane transport	1	0	0	0.785	BP
GO:1990544	mitochondrial ATP transmembrane transport	1	0	0	0.785	BP
GO:0007023	post-chaperonin tubulin folding pathway	3	0	0.01	0.788	BP
GO:0032008	positive regulation of TOR signaling	6	0	0.02	0.789	BP
GO:0043085	positive regulation of catalytic activity	22	0	0.06	0.79	BP
GO:0070476	rRNA (guanine-N7)-methylation	1	0	0	0.791	BP
GO:0006336	DNA replication-independent nucleosome assembly	1	0	0	0.793	BP
GO:0031175	neuron projection development	10	0	0.03	0.794	BP
GO:0071539	protein localization to centrosome	1	0	0	0.794	BP
GO:0034454	microtubule anchoring at centrosome	1	0	0	0.794	BP
GO:0006072	glycerol-3-phosphate metabolic process	4	0	0.01	0.794	BP
GO:0051289	protein homotetramerization	1	0	0	0.795	BP
GO:0032793	positive regulation of CREB transcription factor activity	1	0	0	0.795	BP
GO:0046081	dUTP catabolic process	1	0	0	0.796	BP
GO:0006226	dUMP biosynthetic process	1	0	0	0.796	BP
GO:0032780	negative regulation of ATPase activity	1	0	0	0.797	BP
GO:0000184	nuclear-transcribed mRNA catabolic process, nonsense-mediated decay	6	0	0.02	0.797	BP
GO:0006812	cation transport	92	0	0.27	0.8	BP
GO:0070830	bicellular tight junction assembly	1	0	0	0.8	BP
GO:0048193	Golgi vesicle transport	32	0	0.09	0.801	BP
GO:0007178	transmembrane receptor protein serine/threonine kinase signaling pathway	12	0	0.03	0.803	BP
GO:0050790	regulation of catalytic activity	44	0	0.13	0.806	BP
GO:0006644	phospholipid metabolic process	60	0	0.17	0.807	BP
GO:0006139	nucleobase-containing compound metabolic process	758	3	2.19	0.807	BP
GO:0035494	SNARE complex disassembly	1	0	0	0.809	BP
GO:0045216	cell-cell junction organization	3	0	0.01	0.809	BP
GO:0034975	protein folding in endoplasmic reticulum	1	0	0	0.81	BP
GO:0030001	metal ion transport	55	0	0.16	0.81	BP
GO:0000055	ribosomal large subunit export from nucleus	2	0	0.01	0.812	BP
GO:0016042	lipid catabolic process	10	0	0.03	0.813	BP
GO:0007517	muscle organ development	1	0	0	0.813	BP
GO:0007173	epidermal growth factor receptor signaling pathway	1	0	0	0.814	BP
GO:0007064	mitotic sister chromatid cohesion	5	0	0.01	0.814	BP
GO:2000640	positive regulation of SREBP signaling pathway	1	0	0	0.815	BP
GO:0006366	transcription by RNA polymerase II	94	0	0.27	0.817	BP
GO:0006897	endocytosis	12	0	0.03	0.82	BP
GO:0001709	cell fate determination	1	0	0	0.82	BP
GO:0045596	negative regulation of cell differentiation	1	0	0	0.82	BP
GO:0018095	protein polyglutamylation	2	0	0.01	0.824	BP
GO:0051302	regulation of cell division	6	0	0.02	0.824	BP
GO:0006369	termination of RNA polymerase II transcription	2	0	0.01	0.825	BP
GO:0000390	spliceosomal complex disassembly	2	0	0.01	0.825	BP
GO:0048478	replication fork protection	1	0	0	0.825	BP
GO:0000076	DNA replication checkpoint signaling	1	0	0	0.825	BP
GO:0022604	regulation of cell morphogenesis	2	0	0.01	0.825	BP
GO:0006414	translational elongation	10	0	0.03	0.826	BP
GO:0046513	ceramide biosynthetic process	1	0	0	0.826	BP
GO:1902979	mitotic DNA replication termination	1	0	0	0.827	BP
GO:0060294	cilium movement involved in cell motility	4	0	0.01	0.831	BP
GO:0016540	protein autoprocessing	2	0	0.01	0.833	BP
GO:0140647	P450-containing electron transport chain	2	0	0.01	0.834	BP
GO:0018216	peptidyl-arginine methylation	7	0	0.02	0.838	BP
GO:0032012	regulation of ARF protein signal transduction	6	0	0.02	0.838	BP
GO:0006623	protein targeting to vacuole	2	0	0.01	0.838	BP
GO:0006284	base-excision repair	5	0	0.01	0.839	BP
GO:0016180	snRNA processing	6	0	0.02	0.84	BP
GO:0009235	cobalamin metabolic process	1	0	0	0.844	BP
GO:0090522	vesicle tethering involved in exocytosis	2	0	0.01	0.846	BP
GO:0016126	sterol biosynthetic process	2	0	0.01	0.846	BP
GO:1990504	dense core granule exocytosis	1	0	0	0.846	BP
GO:0019991	septate junction assembly	1	0	0	0.847	BP
GO:0046777	protein autophosphorylation	1	0	0	0.848	BP
GO:1900383	regulation of synaptic plasticity by receptor localization to synapse	1	0	0	0.852	BP
GO:0006024	glycosaminoglycan biosynthetic process	1	0	0	0.853	BP
GO:0006048	UDP-N-acetylglucosamine biosynthetic process	1	0	0	0.854	BP
GO:0032509	endosome transport via multivesicular body sorting pathway	3	0	0.01	0.854	BP
GO:0032324	molybdopterin cofactor biosynthetic process	1	0	0	0.856	BP
GO:0007264	small GTPase mediated signal transduction	39	1	0.11	0.857	BP
GO:0023041	neuronal signal transduction	2	0	0.01	0.858	BP
GO:0000245	spliceosomal complex assembly	5	0	0.01	0.858	BP
GO:1990116	ribosome-associated ubiquitin-dependent protein catabolic process	1	0	0	0.859	BP
GO:0051276	chromosome organization	74	0	0.21	0.859	BP
GO:0007224	smoothened signaling pathway	3	0	0.01	0.86	BP
GO:0006335	DNA replication-dependent nucleosome assembly	1	0	0	0.86	BP
GO:0006974	cellular response to DNA damage stimulus	91	0	0.26	0.862	BP
GO:0006779	porphyrin-containing compound biosynthetic process	6	0	0.02	0.863	BP
GO:0032434	regulation of proteasomal ubiquitin-dependent protein catabolic process	1	0	0	0.863	BP
GO:0046855	inositol phosphate dephosphorylation	5	0	0.01	0.863	BP
GO:0045104	intermediate filament cytoskeleton organization	1	0	0	0.865	BP
GO:0065003	protein-containing complex assembly	97	0	0.28	0.865	BP
GO:0071586	CAAX-box protein processing	1	0	0	0.869	BP
GO:0017183	peptidyl-diphthamide biosynthetic process from peptidyl-histidine	4	0	0.01	0.873	BP
GO:0006751	glutathione catabolic process	5	0	0.01	0.875	BP
GO:0009058	biosynthetic process	773	3	2.24	0.876	BP
GO:0000226	microtubule cytoskeleton organization	31	0	0.09	0.877	BP
GO:0051260	protein homooligomerization	7	0	0.02	0.88	BP
GO:0043048	dolichyl monophosphate biosynthetic process	1	0	0	0.881	BP
GO:0006470	protein dephosphorylation	33	0	0.1	0.881	BP
GO:0006012	galactose metabolic process	3	0	0.01	0.882	BP
GO:1905515	non-motile cilium assembly	1	0	0	0.882	BP
GO:0046835	carbohydrate phosphorylation	2	0	0.01	0.882	BP
GO:0046839	phospholipid dephosphorylation	5	0	0.01	0.884	BP
GO:0006777	Mo-molybdopterin cofactor biosynthetic process	3	0	0.01	0.885	BP
GO:0016570	histone modification	28	0	0.08	0.886	BP
GO:0019915	lipid storage	3	0	0.01	0.887	BP
GO:0006516	glycoprotein catabolic process	2	0	0.01	0.888	BP
GO:0046580	negative regulation of Ras protein signal transduction	1	0	0	0.888	BP
GO:0042273	ribosomal large subunit biogenesis	4	0	0.01	0.889	BP
GO:0071596	ubiquitin-dependent protein catabolic process via the N-end rule pathway	3	0	0.01	0.89	BP
GO:0002224	toll-like receptor signaling pathway	2	0	0.01	0.894	BP
GO:0000469	cleavage involved in rRNA processing	2	0	0.01	0.898	BP
GO:0032222	regulation of synaptic transmission, cholinergic	7	0	0.02	0.899	BP
GO:1903818	positive regulation of voltage-gated potassium channel activity	7	0	0.02	0.899	BP
GO:0030431	sleep	7	0	0.02	0.899	BP
GO:0006874	cellular calcium ion homeostasis	7	0	0.02	0.9	BP
GO:0043631	RNA polyadenylation	8	0	0.02	0.9	BP
GO:0006813	potassium ion transport	23	0	0.07	0.9	BP
GO:0006376	mRNA splice site selection	2	0	0.01	0.902	BP
GO:0042157	lipoprotein metabolic process	24	0	0.07	0.903	BP
GO:0017157	regulation of exocytosis	1	0	0	0.904	BP
GO:0018279	protein N-linked glycosylation via asparagine	1	0	0	0.904	BP
GO:0045162	clustering of voltage-gated sodium channels	1	0	0	0.905	BP
GO:0006396	RNA processing	201	0	0.58	0.906	BP
GO:1900364	negative regulation of mRNA polyadenylation	1	0	0	0.906	BP
GO:0032958	inositol phosphate biosynthetic process	4	0	0.01	0.906	BP
GO:0043488	regulation of mRNA stability	6	0	0.02	0.906	BP
GO:0046416	D-amino acid metabolic process	1	0	0	0.907	BP
GO:0008277	regulation of G protein-coupled receptor signaling pathway	1	0	0	0.909	BP
GO:0006851	mitochondrial calcium ion transmembrane transport	3	0	0.01	0.91	BP
GO:0046314	phosphocreatine biosynthetic process	1	0	0	0.91	BP
GO:0005978	glycogen biosynthetic process	3	0	0.01	0.91	BP
GO:0006182	cGMP biosynthetic process	4	0	0.01	0.911	BP
GO:0006177	GMP biosynthetic process	1	0	0	0.912	BP
GO:0006556	S-adenosylmethionine biosynthetic process	1	0	0	0.912	BP
GO:0006541	glutamine metabolic process	2	0	0.01	0.913	BP
GO:0007267	cell-cell signaling	33	0	0.1	0.913	BP
GO:0006788	heme oxidation	1	0	0	0.915	BP
GO:0048870	cell motility	9	0	0.03	0.916	BP
GO:0006996	organelle organization	232	0	0.67	0.916	BP
GO:0030097	hemopoiesis	1	0	0	0.916	BP
GO:0000463	maturation of LSU-rRNA from tricistronic rRNA transcript (SSU-rRNA, 5.8S rRNA, LSU-rRNA)	1	0	0	0.918	BP
GO:0018990	ecdysis, chitin-based cuticle	1	0	0	0.918	BP
GO:0007218	neuropeptide signaling pathway	1	0	0	0.918	BP
GO:0006826	iron ion transport	4	0	0.01	0.919	BP
GO:0051083	'de novo' cotranslational protein folding	1	0	0	0.919	BP
GO:0006450	regulation of translational fidelity	1	0	0	0.919	BP
GO:0006904	vesicle docking involved in exocytosis	1	0	0	0.92	BP
GO:0016055	Wnt signaling pathway	19	0	0.05	0.92	BP
GO:0006013	mannose metabolic process	3	0	0.01	0.923	BP
GO:0048280	vesicle fusion with Golgi apparatus	1	0	0	0.923	BP
GO:0016032	viral process	1	0	0	0.923	BP
GO:0043486	histone exchange	2	0	0.01	0.924	BP
GO:0017148	negative regulation of translation	8	0	0.02	0.925	BP
GO:0097190	apoptotic signaling pathway	2	0	0.01	0.926	BP
GO:0006334	nucleosome assembly	7	0	0.02	0.927	BP
GO:0006419	alanyl-tRNA aminoacylation	2	0	0.01	0.93	BP
GO:0043967	histone H4 acetylation	1	0	0	0.93	BP
GO:0043968	histone H2A acetylation	1	0	0	0.93	BP
GO:0002949	tRNA threonylcarbamoyladenosine modification	2	0	0.01	0.932	BP
GO:0006952	defense response	2	0	0.01	0.932	BP
GO:0006915	apoptotic process	18	0	0.05	0.932	BP
GO:0031053	primary miRNA processing	1	0	0	0.933	BP
GO:0043162	ubiquitin-dependent protein catabolic process via the multivesicular body sorting pathway	1	0	0	0.933	BP
GO:0006265	DNA topological change	4	0	0.01	0.933	BP
GO:0016236	macroautophagy	8	0	0.02	0.933	BP
GO:0045324	late endosome to vacuole transport	2	0	0.01	0.933	BP
GO:0035999	tetrahydrofolate interconversion	1	0	0	0.934	BP
GO:0019264	glycine biosynthetic process from serine	1	0	0	0.934	BP
GO:0010390	histone monoubiquitination	2	0	0.01	0.936	BP
GO:2000312	regulation of kainate selective glutamate receptor activity	1	0	0	0.936	BP
GO:1904684	negative regulation of metalloendopeptidase activity	1	0	0	0.938	BP
GO:0006384	transcription initiation from RNA polymerase III promoter	5	0	0.01	0.938	BP
GO:0008592	regulation of Toll signaling pathway	1	0	0	0.939	BP
GO:0097010	eukaryotic translation initiation factor 4F complex assembly	1	0	0	0.939	BP
GO:0051169	nuclear transport	34	0	0.1	0.939	BP
GO:0006499	N-terminal protein myristoylation	1	0	0	0.94	BP
GO:0044782	cilium organization	22	0	0.06	0.941	BP
GO:0071108	protein K48-linked deubiquitination	1	0	0	0.941	BP
GO:0006275	regulation of DNA replication	4	0	0.01	0.942	BP
GO:0045893	positive regulation of transcription, DNA-templated	9	0	0.03	0.942	BP
GO:0009143	nucleoside triphosphate catabolic process	2	0	0.01	0.943	BP
GO:0007186	G protein-coupled receptor signaling pathway	65	0	0.19	0.944	BP
GO:0007349	cellularization	1	0	0	0.945	BP
GO:2000601	positive regulation of Arp2/3 complex-mediated actin nucleation	1	0	0	0.946	BP
GO:0006044	N-acetylglucosamine metabolic process	2	0	0.01	0.946	BP
GO:0006021	inositol biosynthetic process	1	0	0	0.946	BP
GO:0015936	coenzyme A metabolic process	5	0	0.01	0.946	BP
GO:0006559	L-phenylalanine catabolic process	1	0	0	0.947	BP
GO:0006570	tyrosine metabolic process	1	0	0	0.947	BP
GO:0030071	regulation of mitotic metaphase/anaphase transition	9	0	0.03	0.947	BP
GO:0009056	catabolic process	164	1	0.47	0.948	BP
GO:0006914	autophagy	23	0	0.07	0.948	BP
GO:0071786	endoplasmic reticulum tubular network organization	1	0	0	0.948	BP
GO:0031123	RNA 3'-end processing	16	0	0.05	0.949	BP
GO:0006364	rRNA processing	39	0	0.11	0.949	BP
GO:0070072	vacuolar proton-transporting V-type ATPase complex assembly	4	0	0.01	0.95	BP
GO:0035721	intraciliary retrograde transport	2	0	0.01	0.95	BP
GO:0060271	cilium assembly	19	0	0.05	0.951	BP
GO:0016571	histone methylation	9	0	0.03	0.956	BP
GO:0006086	acetyl-CoA biosynthetic process from pyruvate	4	0	0.01	0.956	BP
GO:0018149	peptide cross-linking	2	0	0.01	0.958	BP
GO:0035082	axoneme assembly	6	0	0.02	0.959	BP
GO:0090266	regulation of mitotic cell cycle spindle assembly checkpoint	1	0	0	0.961	BP
GO:0006986	response to unfolded protein	4	0	0.01	0.962	BP
GO:0000398	mRNA splicing, via spliceosome	50	0	0.14	0.965	BP
GO:0090630	activation of GTPase activity	2	0	0.01	0.966	BP
GO:0008295	spermidine biosynthetic process	1	0	0	0.966	BP
GO:0009253	peptidoglycan catabolic process	1	0	0	0.966	BP
GO:0007131	reciprocal meiotic recombination	1	0	0	0.967	BP
GO:0006657	CDP-choline pathway	1	0	0	0.97	BP
GO:0016559	peroxisome fission	3	0	0.01	0.97	BP
GO:0006303	double-strand break repair via nonhomologous end joining	3	0	0.01	0.971	BP
GO:0007624	ultradian rhythm	1	0	0	0.971	BP
GO:0007608	sensory perception of smell	10	0	0.03	0.973	BP
GO:0046907	intracellular transport	148	0	0.43	0.973	BP
GO:0009306	protein secretion	2	0	0.01	0.973	BP
GO:0006561	proline biosynthetic process	2	0	0.01	0.974	BP
GO:0006221	pyrimidine nucleotide biosynthetic process	2	0	0.01	0.974	BP
GO:0042246	tissue regeneration	1	0	0	0.974	BP
GO:0009116	nucleoside metabolic process	6	0	0.02	0.974	BP
GO:0033567	DNA replication, Okazaki fragment processing	1	0	0	0.974	BP
GO:0071230	cellular response to amino acid stimulus	2	0	0.01	0.975	BP
GO:0035735	intraciliary transport involved in cilium assembly	1	0	0	0.975	BP
GO:0010835	regulation of protein ADP-ribosylation	1	0	0	0.975	BP
GO:0006891	intra-Golgi vesicle-mediated transport	3	0	0.01	0.975	BP
GO:0007166	cell surface receptor signaling pathway	46	0	0.13	0.976	BP
GO:1901031	regulation of response to reactive oxygen species	1	0	0	0.977	BP
GO:0001578	microtubule bundle formation	7	0	0.02	0.978	BP
GO:0006309	apoptotic DNA fragmentation	1	0	0	0.978	BP
GO:0014706	striated muscle tissue development	1	0	0	0.979	BP
GO:0048015	phosphatidylinositol-mediated signaling	5	0	0.01	0.979	BP
GO:0046854	phosphatidylinositol phosphate biosynthetic process	5	0	0.01	0.979	BP
GO:0018142	protein-DNA covalent cross-linking	1	0	0	0.979	BP
GO:0042732	D-xylose metabolic process	1	0	0	0.979	BP
GO:0090149	mitochondrial membrane fission	1	0	0	0.98	BP
GO:0006480	N-terminal protein amino acid methylation	1	0	0	0.981	BP
GO:0008203	cholesterol metabolic process	2	0	0.01	0.982	BP
GO:0060070	canonical Wnt signaling pathway	4	0	0.01	0.982	BP
GO:0006614	SRP-dependent cotranslational protein targeting to membrane	9	0	0.03	0.983	BP
GO:0006325	chromatin organization	31	0	0.09	0.985	BP
GO:0034472	snRNA 3'-end processing	3	0	0.01	0.985	BP
GO:0015986	ATP synthesis coupled proton transport	12	0	0.03	0.986	BP
GO:0051262	protein tetramerization	2	0	0.01	0.986	BP
GO:0090305	nucleic acid phosphodiester bond hydrolysis	11	0	0.03	0.986	BP
GO:0007281	germ cell development	4	0	0.01	0.987	BP
GO:0016197	endosomal transport	14	0	0.04	0.987	BP
GO:0043410	positive regulation of MAPK cascade	1	0	0	0.987	BP
GO:0001919	regulation of receptor recycling	1	0	0	0.987	BP
GO:0042632	cholesterol homeostasis	1	0	0	0.987	BP
GO:0034587	piRNA metabolic process	1	0	0	0.988	BP
GO:0006695	cholesterol biosynthetic process	1	0	0	0.988	BP
GO:0000289	nuclear-transcribed mRNA poly(A) tail shortening	1	0	0	0.991	BP
GO:0006562	proline catabolic process	1	0	0	0.991	BP
GO:0006895	Golgi to endosome transport	1	0	0	0.991	BP
GO:0030328	prenylcysteine catabolic process	1	0	0	0.991	BP
GO:0009107	lipoate biosynthetic process	1	0	0	0.991	BP
GO:0061640	cytoskeleton-dependent cytokinesis	4	0	0.01	0.992	BP
GO:0007017	microtubule-based process	83	0	0.24	0.992	BP
GO:0043154	negative regulation of cysteine-type endopeptidase activity involved in apoptotic process	1	0	0	0.992	BP
GO:0006285	base-excision repair, AP site formation	1	0	0	0.992	BP
GO:0032212	positive regulation of telomere maintenance via telomerase	1	0	0	0.993	BP
GO:0030166	proteoglycan biosynthetic process	3	0	0.01	0.993	BP
GO:0060964	regulation of gene silencing by miRNA	1	0	0	0.993	BP
GO:0031204	posttranslational protein targeting to membrane, translocation	1	0	0	0.993	BP
GO:0006546	glycine catabolic process	2	0	0.01	0.994	BP
GO:0042073	intraciliary transport	5	0	0.01	0.994	BP
GO:0031110	regulation of microtubule polymerization or depolymerization	1	0	0	0.995	BP
GO:0016575	histone deacetylation	2	0	0.01	0.995	BP
GO:0006482	protein demethylation	3	0	0.01	0.995	BP
GO:0000209	protein polyubiquitination	4	0	0.01	0.995	BP
GO:0007300	ovarian nurse cell to oocyte transport	1	0	0	0.996	BP
GO:0007040	lysosome organization	3	0	0.01	0.996	BP
GO:0010457	centriole-centriole cohesion	1	0	0	0.996	BP
GO:0006741	NADP biosynthetic process	1	0	0	0.996	BP
GO:0032147	activation of protein kinase activity	1	0	0	0.997	BP
GO:0060236	regulation of mitotic spindle organization	1	0	0	0.997	BP
GO:0006418	tRNA aminoacylation for protein translation	35	0	0.1	0.997	BP
GO:0032511	late endosome to vacuole transport via multivesicular body sorting pathway	1	0	0	0.997	BP
GO:0006261	DNA-dependent DNA replication	17	0	0.05	0.998	BP
GO:0017196	N-terminal peptidyl-methionine acetylation	2	0	0.01	0.998	BP
GO:0032515	negative regulation of phosphoprotein phosphatase activity	1	0	0	0.998	BP
GO:0007005	mitochondrion organization	30	0	0.09	0.998	BP
GO:0045454	cell redox homeostasis	2	0	0.01	0.998	BP
GO:0032481	positive regulation of type I interferon production	1	0	0	0.998	BP
GO:0002218	activation of innate immune response	1	0	0	0.998	BP
GO:0006000	fructose metabolic process	2	0	0.01	0.999	BP
GO:0006003	fructose 2,6-bisphosphate metabolic process	2	0	0.01	0.999	BP
GO:0000122	negative regulation of transcription by RNA polymerase II	4	0	0.01	0.999	BP
GO:0032933	SREBP signaling pathway	2	0	0.01	0.999	BP
GO:0030261	chromosome condensation	6	0	0.02	0.999	BP
GO:0045041	protein import into mitochondrial intermembrane space	1	0	0	0.999	BP
GO:0001678	cellular glucose homeostasis	2	0	0.01	0.999	BP
GO:0006997	nucleus organization	2	0	0.01	0.999	BP
GO:0007268	chemical synaptic transmission	12	0	0.03	0.999	BP
GO:1902531	regulation of intracellular signal transduction	28	1	0.08	1	BP
GO:0009083	branched-chain amino acid catabolic process	2	0	0.01	1	BP
GO:0097198	histone H3-K36 trimethylation	1	0	0	1	BP
GO:0045332	phospholipid translocation	3	0	0.01	1	BP
GO:0006429	leucyl-tRNA aminoacylation	2	0	0.01	1	BP
GO:0032418	lysosome localization	1	0	0	1	BP
GO:0006913	nucleocytoplasmic transport	31	0	0.09	1	BP
GO:1904380	endoplasmic reticulum mannose trimming	1	0	0	1	BP
GO:1904382	mannose trimming involved in glycoprotein ERAD pathway	1	0	0	1	BP
GO:0006425	glutaminyl-tRNA aminoacylation	1	0	0	1	BP
GO:0097352	autophagosome maturation	1	0	0	1	BP
GO:0097111	endoplasmic reticulum-Golgi intermediate compartment organization	1	0	0	1	BP
GO:0045022	early endosome to late endosome transport	2	0	0.01	1	BP
GO:0043551	regulation of phosphatidylinositol 3-kinase activity	1	0	0	1	BP
GO:0006616	SRP-dependent cotranslational protein targeting to membrane, translocation	1	0	0	1	BP
GO:0030150	protein import into mitochondrial matrix	4	0	0.01	1	BP
GO:0046502	uroporphyrinogen III metabolic process	1	0	0	1	BP
GO:0046503	glycerolipid catabolic process	1	0	0	1	BP
GO:0031331	positive regulation of cellular catabolic process	5	0	0.01	1	BP
GO:0031333	negative regulation of protein-containing complex assembly	7	0	0.02	1	BP
GO:0006771	riboflavin metabolic process	1	0	0	1	BP
GO:0031334	positive regulation of protein-containing complex assembly	10	0	0.03	1	BP
GO:0071417	cellular response to organonitrogen compound	4	0	0.01	1	BP
GO:0034982	mitochondrial protein processing	2	0	0.01	1	BP
GO:0009950	dorsal/ventral axis specification	1	0	0	1	BP
GO:0006775	fat-soluble vitamin metabolic process	1	0	0	1	BP
GO:0009952	anterior/posterior pattern specification	1	0	0	1	BP
GO:0009953	dorsal/ventral pattern formation	1	0	0	1	BP
GO:0006778	porphyrin-containing compound metabolic process	7	0	0.02	1	BP
GO:0060810	intracellular mRNA localization involved in pattern specification process	1	0	0	1	BP
GO:0060811	intracellular mRNA localization involved in anterior/posterior axis specification	1	0	0	1	BP
GO:0009199	ribonucleoside triphosphate metabolic process	12	0	0.03	1	BP
GO:0006720	isoprenoid metabolic process	8	0	0.02	1	BP
GO:0048609	multicellular organismal reproductive process	7	0	0.02	1	BP
GO:0006721	terpenoid metabolic process	1	0	0	1	BP
GO:0006725	cellular aromatic compound metabolic process	782	3	2.26	1	BP
GO:1903320	regulation of protein modification by small protein conjugation or removal	3	0	0.01	1	BP
GO:0044419	biological process involved in interspecies interaction between organisms	1	0	0	1	BP
GO:1903322	positive regulation of protein modification by small protein conjugation or removal	3	0	0.01	1	BP
GO:0022402	cell cycle process	51	0	0.15	1	BP
GO:0034976	response to endoplasmic reticulum stress	10	0	0.03	1	BP
GO:1905048	regulation of metallopeptidase activity	1	0	0	1	BP
GO:1905049	negative regulation of metallopeptidase activity	1	0	0	1	BP
GO:0000491	small nucleolar ribonucleoprotein complex assembly	1	0	0	1	BP
GO:0022404	molting cycle process	1	0	0	1	BP
GO:0009987	cellular process	2754	8	7.96	1	BP
GO:0008063	Toll signaling pathway	1	0	0	1	BP
GO:0022406	membrane docking	2	0	0.01	1	BP
GO:0008064	regulation of actin polymerization or depolymerization	18	0	0.05	1	BP
GO:0018410	C-terminal protein amino acid modification	1	0	0	1	BP
GO:0042330	taxis	9	0	0.03	1	BP
GO:1903311	regulation of mRNA metabolic process	10	0	0.03	1	BP
GO:1903312	negative regulation of mRNA metabolic process	1	0	0	1	BP
GO:0061157	mRNA destabilization	4	0	0.01	1	BP
GO:0002520	immune system development	1	0	0	1	BP
GO:1903313	positive regulation of mRNA metabolic process	4	0	0.01	1	BP
GO:1905037	autophagosome organization	6	0	0.02	1	BP
GO:1905039	carboxylic acid transmembrane transport	2	0	0.01	1	BP
GO:0061919	process utilizing autophagic mechanism	23	0	0.07	1	BP
GO:0090329	regulation of DNA-dependent DNA replication	2	0	0.01	1	BP
GO:0006740	NADPH regeneration	3	0	0.01	1	BP
GO:1901605	alpha-amino acid metabolic process	19	0	0.05	1	BP
GO:1901606	alpha-amino acid catabolic process	4	0	0.01	1	BP
GO:0009161	ribonucleoside monophosphate metabolic process	4	0	0.01	1	BP
GO:0006743	ubiquinone metabolic process	4	0	0.01	1	BP
GO:1901607	alpha-amino acid biosynthetic process	10	0	0.03	1	BP
GO:0010876	lipid localization	32	1	0.09	1	BP
GO:0009162	deoxyribonucleoside monophosphate metabolic process	1	0	0	1	BP
GO:0009163	nucleoside biosynthetic process	2	0	0.01	1	BP
GO:0043462	regulation of ATPase activity	1	0	0	1	BP
GO:0009167	purine ribonucleoside monophosphate metabolic process	4	0	0.01	1	BP
GO:0006749	glutathione metabolic process	9	0	0.03	1	BP
GO:0009168	purine ribonucleoside monophosphate biosynthetic process	4	0	0.01	1	BP
GO:0006730	one-carbon metabolic process	1	0	0	1	BP
GO:0010824	regulation of centrosome duplication	1	0	0	1	BP
GO:0009150	purine ribonucleotide metabolic process	39	0	0.11	1	BP
GO:0010826	negative regulation of centrosome duplication	1	0	0	1	BP
GO:0009152	purine ribonucleotide biosynthetic process	29	0	0.08	1	BP
GO:0019541	propionate metabolic process	1	0	0	1	BP
GO:0009156	ribonucleoside monophosphate biosynthetic process	4	0	0.01	1	BP
GO:0006739	NADP metabolic process	4	0	0.01	1	BP
GO:0009914	hormone transport	1	0	0	1	BP
GO:0009157	deoxyribonucleoside monophosphate biosynthetic process	1	0	0	1	BP
GO:0000460	maturation of 5.8S rRNA	1	0	0	1	BP
GO:0051298	centrosome duplication	5	0	0.01	1	BP
GO:0032479	regulation of type I interferon production	1	0	0	1	BP
GO:0000466	maturation of 5.8S rRNA from tricistronic rRNA transcript (SSU-rRNA, 5.8S rRNA, LSU-rRNA)	1	0	0	1	BP
GO:0042303	molting cycle	1	0	0	1	BP
GO:0010817	regulation of hormone levels	1	0	0	1	BP
GO:0097742	de novo centriole assembly	1	0	0	1	BP
GO:0009185	ribonucleoside diphosphate metabolic process	8	0	0.02	1	BP
GO:0009187	cyclic nucleotide metabolic process	12	0	0.03	1	BP
GO:0009948	anterior/posterior axis specification	1	0	0	1	BP
GO:0043487	regulation of RNA stability	6	0	0.02	1	BP
GO:0060047	heart contraction	1	0	0	1	BP
GO:0019538	protein metabolic process	821	2	2.37	1	BP
GO:0034121	regulation of toll-like receptor signaling pathway	1	0	0	1	BP
GO:0034122	negative regulation of toll-like receptor signaling pathway	1	0	0	1	BP
GO:0000459	exonucleolytic trimming involved in rRNA processing	1	0	0	1	BP
GO:0007091	metaphase/anaphase transition of mitotic cell cycle	9	0	0.03	1	BP
GO:0032411	positive regulation of transporter activity	7	0	0.02	1	BP
GO:0031497	chromatin assembly	7	0	0.02	1	BP
GO:0032412	regulation of ion transmembrane transporter activity	8	0	0.02	1	BP
GO:0034127	regulation of MyD88-independent toll-like receptor signaling pathway	1	0	0	1	BP
GO:0104004	cellular response to environmental stimulus	1	0	0	1	BP
GO:0032414	positive regulation of ion transmembrane transporter activity	7	0	0.02	1	BP
GO:0009176	pyrimidine deoxyribonucleoside monophosphate metabolic process	1	0	0	1	BP
GO:0009177	pyrimidine deoxyribonucleoside monophosphate biosynthetic process	1	0	0	1	BP
GO:0007098	centrosome cycle	5	0	0.01	1	BP
GO:0009179	purine ribonucleoside diphosphate metabolic process	8	0	0.02	1	BP
GO:0008015	blood circulation	1	0	0	1	BP
GO:0008016	regulation of heart contraction	1	0	0	1	BP
GO:0046653	tetrahydrofolate metabolic process	3	0	0.01	1	BP
GO:0010833	telomere maintenance via telomere lengthening	1	0	0	1	BP
GO:0051261	protein depolymerization	5	0	0.01	1	BP
GO:0009123	nucleoside monophosphate metabolic process	5	0	0.01	1	BP
GO:0009124	nucleoside monophosphate biosynthetic process	5	0	0.01	1	BP
GO:0009126	purine nucleoside monophosphate metabolic process	4	0	0.01	1	BP
GO:0009127	purine nucleoside monophosphate biosynthetic process	4	0	0.01	1	BP
GO:0032446	protein modification by small protein conjugation	42	0	0.12	1	BP
GO:0009129	pyrimidine nucleoside monophosphate metabolic process	1	0	0	1	BP
GO:0070887	cellular response to chemical stimulus	16	0	0.05	1	BP
GO:0009110	vitamin biosynthetic process	5	0	0.01	1	BP
GO:0009112	nucleobase metabolic process	4	0	0.01	1	BP
GO:0051252	regulation of RNA metabolic process	237	3	0.69	1	BP
GO:0061136	regulation of proteasomal protein catabolic process	2	0	0.01	1	BP
GO:0051253	negative regulation of RNA metabolic process	15	0	0.04	1	BP
GO:0051254	positive regulation of RNA metabolic process	13	0	0.04	1	BP
GO:0043412	macromolecule modification	495	1	1.43	1	BP
GO:0009117	nucleotide metabolic process	61	0	0.18	1	BP
GO:0043413	macromolecule glycosylation	38	0	0.11	1	BP
GO:0090304	nucleic acid metabolic process	669	3	1.93	1	BP
GO:0051258	protein polymerization	24	0	0.07	1	BP
GO:0043414	macromolecule methylation	39	0	0.11	1	BP
GO:0009119	ribonucleoside metabolic process	2	0	0.01	1	BP
GO:0009141	nucleoside triphosphate metabolic process	14	0	0.04	1	BP
GO:0009142	nucleoside triphosphate biosynthetic process	12	0	0.03	1	BP
GO:0009144	purine nucleoside triphosphate metabolic process	12	0	0.03	1	BP
GO:0009145	purine nucleoside triphosphate biosynthetic process	12	0	0.03	1	BP
GO:0009147	pyrimidine nucleoside triphosphate metabolic process	1	0	0	1	BP
GO:0009149	pyrimidine nucleoside triphosphate catabolic process	1	0	0	1	BP
GO:0070828	heterochromatin organization	1	0	0	1	BP
GO:0018193	peptidyl-amino acid modification	54	0	0.16	1	BP
GO:0009130	pyrimidine nucleoside monophosphate biosynthetic process	1	0	0	1	BP
GO:0006892	post-Golgi vesicle-mediated transport	3	0	0.01	1	BP
GO:0018195	peptidyl-arginine modification	7	0	0.02	1	BP
GO:0051270	regulation of cellular component movement	2	0	0.01	1	BP
GO:0018196	peptidyl-asparagine modification	1	0	0	1	BP
GO:0009132	nucleoside diphosphate metabolic process	8	0	0.02	1	BP
GO:0051272	positive regulation of cellular component movement	1	0	0	1	BP
GO:1902317	nuclear DNA replication termination	1	0	0	1	BP
GO:0009135	purine nucleoside diphosphate metabolic process	8	0	0.02	1	BP
GO:0032990	cell part morphogenesis	9	0	0.03	1	BP
GO:0043434	response to peptide hormone	2	0	0.01	1	BP
GO:0043436	oxoacid metabolic process	102	0	0.29	1	BP
GO:0010033	response to organic substance	27	0	0.08	1	BP
GO:0098876	vesicle-mediated transport to the plasma membrane	5	0	0.01	1	BP
GO:0010035	response to inorganic substance	2	0	0.01	1	BP
GO:0008595	anterior/posterior axis specification, embryo	1	0	0	1	BP
GO:0071921	cohesin loading	1	0	0	1	BP
GO:0071166	ribonucleoprotein complex localization	12	0	0.03	1	BP
GO:0007080	mitotic metaphase plate congression	1	0	0	1	BP
GO:0010039	response to iron ion	1	0	0	1	BP
GO:0071168	protein localization to chromatin	1	0	0	1	BP
GO:0051223	regulation of protein transport	1	0	0	1	BP
GO:0070085	glycosylation	38	0	0.11	1	BP
GO:0019692	deoxyribose phosphate metabolic process	1	0	0	1	BP
GO:0019693	ribose phosphate metabolic process	39	0	0.11	1	BP
GO:0007088	regulation of mitotic nuclear division	6	0	0.02	1	BP
GO:0032409	regulation of transporter activity	8	0	0.02	1	BP
GO:0070848	response to growth factor	8	0	0.02	1	BP
GO:0042451	purine nucleoside biosynthetic process	2	0	0.01	1	BP
GO:0070070	proton-transporting V-type ATPase complex assembly	4	0	0.01	1	BP
GO:0070071	proton-transporting two-sector ATPase complex assembly	5	0	0.01	1	BP
GO:0042455	ribonucleoside biosynthetic process	2	0	0.01	1	BP
GO:1901360	organic cyclic compound metabolic process	791	3	2.29	1	BP
GO:0070076	histone lysine demethylation	2	0	0.01	1	BP
GO:1901361	organic cyclic compound catabolic process	33	0	0.1	1	BP
GO:1901362	organic cyclic compound biosynthetic process	382	3	1.1	1	BP
GO:0098813	nuclear chromosome segregation	22	0	0.06	1	BP
GO:2001020	regulation of response to DNA damage stimulus	4	0	0.01	1	BP
GO:0009100	glycoprotein metabolic process	44	0	0.13	1	BP
GO:2001022	positive regulation of response to DNA damage stimulus	2	0	0.01	1	BP
GO:0051240	positive regulation of multicellular organismal process	2	0	0.01	1	BP
GO:0009101	glycoprotein biosynthetic process	40	0	0.12	1	BP
GO:0009106	lipoate metabolic process	1	0	0	1	BP
GO:0051246	regulation of protein metabolic process	40	0	0.12	1	BP
GO:1900247	regulation of cytoplasmic translational elongation	4	0	0.01	1	BP
GO:0016458	gene silencing	7	0	0.02	1	BP
GO:0051247	positive regulation of protein metabolic process	9	0	0.03	1	BP
GO:0035601	protein deacylation	3	0	0.01	1	BP
GO:0001539	cilium or flagellum-dependent cell motility	4	0	0.01	1	BP
GO:0051248	negative regulation of protein metabolic process	11	0	0.03	1	BP
GO:0030703	eggshell formation	1	0	0	1	BP
GO:0006090	pyruvate metabolic process	12	0	0.03	1	BP
GO:0006091	generation of precursor metabolites and energy	46	0	0.13	1	BP
GO:0043408	regulation of MAPK cascade	1	0	0	1	BP
GO:0030707	ovarian follicle cell development	1	0	0	1	BP
GO:0071173	spindle assembly checkpoint signaling	6	0	0.02	1	BP
GO:0071174	mitotic spindle checkpoint signaling	6	0	0.02	1	BP
GO:0016482	cytosolic transport	11	0	0.03	1	BP
GO:0051234	establishment of localization	555	1	1.61	1	BP
GO:0051235	maintenance of location	4	0	0.01	1	BP
GO:0051236	establishment of RNA localization	13	0	0.04	1	BP
GO:1901381	positive regulation of potassium ion transmembrane transport	7	0	0.02	1	BP
GO:0032954	regulation of cytokinetic process	1	0	0	1	BP
GO:0051239	regulation of multicellular organismal process	4	0	0.01	1	BP
GO:0031440	regulation of mRNA 3'-end processing	1	0	0	1	BP
GO:0031441	negative regulation of mRNA 3'-end processing	1	0	0	1	BP
GO:1902305	regulation of sodium ion transmembrane transport	1	0	0	1	BP
GO:0007043	cell-cell junction assembly	2	0	0.01	1	BP
GO:0032984	protein-containing complex disassembly	15	0	0.04	1	BP
GO:0007049	cell cycle	65	0	0.19	1	BP
GO:0032988	ribonucleoprotein complex disassembly	2	0	0.01	1	BP
GO:0010562	positive regulation of phosphorus metabolic process	6	0	0.02	1	BP
GO:0032989	cellular component morphogenesis	10	0	0.03	1	BP
GO:0010563	negative regulation of phosphorus metabolic process	2	0	0.01	1	BP
GO:0080090	regulation of primary metabolic process	278	3	0.8	1	BP
GO:0046605	regulation of centrosome cycle	1	0	0	1	BP
GO:0010564	regulation of cell cycle process	25	0	0.07	1	BP
GO:0046606	negative regulation of centrosome cycle	1	0	0	1	BP
GO:1901379	regulation of potassium ion transmembrane transport	8	0	0.02	1	BP
GO:0006873	cellular ion homeostasis	12	0	0.03	1	BP
GO:0006875	cellular metal ion homeostasis	12	0	0.03	1	BP
GO:0008589	regulation of smoothened signaling pathway	1	0	0	1	BP
GO:0099177	regulation of trans-synaptic signaling	8	0	0.02	1	BP
GO:0001505	regulation of neurotransmitter levels	4	0	0.01	1	BP
GO:0032970	regulation of actin filament-based process	20	0	0.06	1	BP
GO:0002682	regulation of immune system process	3	0	0.01	1	BP
GO:0002684	positive regulation of immune system process	1	0	0	1	BP
GO:0042440	pigment metabolic process	5	0	0.01	1	BP
GO:0000966	RNA 5'-end processing	7	0	0.02	1	BP
GO:0071902	positive regulation of protein serine/threonine kinase activity	1	0	0	1	BP
GO:0006066	alcohol metabolic process	20	0	0.06	1	BP
GO:0010556	regulation of macromolecule biosynthetic process	248	3	0.72	1	BP
GO:0010557	positive regulation of macromolecule biosynthetic process	10	0	0.03	1	BP
GO:0006825	copper ion transport	2	0	0.01	1	BP
GO:0010558	negative regulation of macromolecule biosynthetic process	23	0	0.07	1	BP
GO:0051204	protein insertion into mitochondrial membrane	2	0	0.01	1	BP
GO:0051205	protein insertion into membrane	5	0	0.01	1	BP
GO:1905508	protein localization to microtubule organizing center	1	0	0	1	BP
GO:0006810	transport	551	1	1.59	1	BP
GO:0099111	microtubule-based transport	5	0	0.01	1	BP
GO:0060548	negative regulation of cell death	2	0	0.01	1	BP
GO:0016441	posttranscriptional gene silencing	6	0	0.02	1	BP
GO:0050667	homocysteine metabolic process	1	0	0	1	BP
GO:0099116	tRNA 5'-end processing	7	0	0.02	1	BP
GO:0000959	mitochondrial RNA metabolic process	3	0	0.01	1	BP
GO:0006816	calcium ion transport	10	0	0.03	1	BP
GO:0007591	molting cycle, chitin-based cuticle	1	0	0	1	BP
GO:0031400	negative regulation of protein modification process	1	0	0	1	BP
GO:0006082	organic acid metabolic process	102	0	0.29	1	BP
GO:0031401	positive regulation of protein modification process	8	0	0.02	1	BP
GO:0018143	nucleic acid-protein covalent cross-linking	1	0	0	1	BP
GO:0060537	muscle tissue development	1	0	0	1	BP
GO:0009260	ribonucleotide biosynthetic process	29	0	0.08	1	BP
GO:0006085	acetyl-CoA biosynthetic process	4	0	0.01	1	BP
GO:0097064	ncRNA export from nucleus	1	0	0	1	BP
GO:0009262	deoxyribonucleotide metabolic process	3	0	0.01	1	BP
GO:0050657	nucleic acid transport	13	0	0.04	1	BP
GO:0050658	RNA transport	13	0	0.04	1	BP
GO:0007004	telomere maintenance via telomerase	1	0	0	1	BP
GO:0009265	2'-deoxyribonucleotide biosynthetic process	1	0	0	1	BP
GO:0032940	secretion by cell	16	0	0.05	1	BP
GO:0006848	pyruvate transport	2	0	0.01	1	BP
GO:0007006	mitochondrial membrane organization	4	0	0.01	1	BP
GO:0007007	inner mitochondrial membrane organization	3	0	0.01	1	BP
GO:0030865	cortical cytoskeleton organization	1	0	0	1	BP
GO:0062207	regulation of pattern recognition receptor signaling pathway	1	0	0	1	BP
GO:0018130	heterocycle biosynthetic process	380	3	1.1	1	BP
GO:0030866	cortical actin cytoskeleton organization	1	0	0	1	BP
GO:0006073	cellular glucan metabolic process	6	0	0.02	1	BP
GO:0009250	glucan biosynthetic process	3	0	0.01	1	BP
GO:0033108	mitochondrial respiratory chain complex assembly	8	0	0.02	1	BP
GO:0009251	glucan catabolic process	1	0	0	1	BP
GO:0050686	negative regulation of mRNA processing	1	0	0	1	BP
GO:1903432	regulation of TORC1 signaling	2	0	0.01	1	BP
GO:0006839	mitochondrial transport	16	0	0.05	1	BP
GO:0009259	ribonucleotide metabolic process	39	0	0.11	1	BP
GO:0030855	epithelial cell differentiation	3	0	0.01	1	BP
GO:0006020	inositol metabolic process	2	0	0.01	1	BP
GO:0019646	aerobic electron transport chain	14	0	0.04	1	BP
GO:0006022	aminoglycan metabolic process	2	0	0.01	1	BP
GO:0071103	DNA conformation change	25	0	0.07	1	BP
GO:0006023	aminoglycan biosynthetic process	1	0	0	1	BP
GO:0042401	cellular biogenic amine biosynthetic process	4	0	0.01	1	BP
GO:0006026	aminoglycan catabolic process	1	0	0	1	BP
GO:0006027	glycosaminoglycan catabolic process	1	0	0	1	BP
GO:0006029	proteoglycan metabolic process	3	0	0.01	1	BP
GO:0000910	cytokinesis	8	0	0.02	1	BP
GO:0000154	rRNA modification	5	0	0.01	1	BP
GO:0000912	assembly of actomyosin apparatus involved in cytokinesis	1	0	0	1	BP
GO:0017156	calcium-ion regulated exocytosis	1	0	0	1	BP
GO:0019637	organophosphate metabolic process	147	0	0.43	1	BP
GO:0000915	actomyosin contractile ring assembly	1	0	0	1	BP
GO:0044106	cellular amine metabolic process	4	0	0.01	1	BP
GO:0043170	macromolecule metabolic process	1478	5	4.27	1	BP
GO:0043171	peptide catabolic process	5	0	0.01	1	BP
GO:0046390	ribose phosphate biosynthetic process	29	0	0.08	1	BP
GO:0043173	nucleotide salvage	1	0	0	1	BP
GO:0017182	peptidyl-diphthamide metabolic process	4	0	0.01	1	BP
GO:0043174	nucleoside salvage	2	0	0.01	1	BP
GO:0043933	protein-containing complex subunit organization	110	0	0.32	1	BP
GO:0046394	carboxylic acid biosynthetic process	15	0	0.04	1	BP
GO:0006040	amino sugar metabolic process	3	0	0.01	1	BP
GO:0046395	carboxylic acid catabolic process	8	0	0.02	1	BP
GO:0009221	pyrimidine deoxyribonucleotide biosynthetic process	1	0	0	1	BP
GO:0006047	UDP-N-acetylglucosamine metabolic process	1	0	0	1	BP
GO:0009223	pyrimidine deoxyribonucleotide catabolic process	1	0	0	1	BP
GO:0018108	peptidyl-tyrosine phosphorylation	1	0	0	1	BP
GO:0009225	nucleotide-sugar metabolic process	5	0	0.01	1	BP
GO:0009226	nucleotide-sugar biosynthetic process	3	0	0.01	1	BP
GO:0070585	protein localization to mitochondrion	9	0	0.03	1	BP
GO:1903409	reactive oxygen species biosynthetic process	1	0	0	1	BP
GO:0034243	regulation of transcription elongation from RNA polymerase II promoter	3	0	0.01	1	BP
GO:0009211	pyrimidine deoxyribonucleoside triphosphate metabolic process	1	0	0	1	BP
GO:0198738	cell-cell signaling by wnt	19	0	0.05	1	BP
GO:0009213	pyrimidine deoxyribonucleoside triphosphate catabolic process	1	0	0	1	BP
GO:0034248	regulation of cellular amide metabolic process	17	0	0.05	1	BP
GO:0034249	negative regulation of cellular amide metabolic process	8	0	0.02	1	BP
GO:0043112	receptor metabolic process	1	0	0	1	BP
GO:0009219	pyrimidine deoxyribonucleotide metabolic process	1	0	0	1	BP
GO:0090407	organophosphate biosynthetic process	99	0	0.29	1	BP
GO:0031163	metallo-sulfur cluster assembly	10	0	0.03	1	BP
GO:0051781	positive regulation of cell division	1	0	0	1	BP
GO:0051783	regulation of nuclear division	6	0	0.02	1	BP
GO:0051784	negative regulation of nuclear division	6	0	0.02	1	BP
GO:0035383	thioester metabolic process	5	0	0.01	1	BP
GO:0009247	glycolipid biosynthetic process	21	0	0.06	1	BP
GO:0035384	thioester biosynthetic process	4	0	0.01	1	BP
GO:0033260	nuclear DNA replication	2	0	0.01	1	BP
GO:0051788	response to misfolded protein	1	0	0	1	BP
GO:1903963	arachidonate transport	7	0	0.02	1	BP
GO:0070525	tRNA threonylcarbamoyladenosine metabolic process	2	0	0.01	1	BP
GO:0046364	monosaccharide biosynthetic process	2	0	0.01	1	BP
GO:0046365	monosaccharide catabolic process	1	0	0	1	BP
GO:0097035	regulation of membrane lipid distribution	3	0	0.01	1	BP
GO:0006595	polyamine metabolic process	4	0	0.01	1	BP
GO:0030072	peptide hormone secretion	1	0	0	1	BP
GO:0030073	insulin secretion	1	0	0	1	BP
GO:0006599	phosphagen metabolic process	1	0	0	1	BP
GO:0046351	disaccharide biosynthetic process	1	0	0	1	BP
GO:0030832	regulation of actin filament length	18	0	0.05	1	BP
GO:0030834	regulation of actin filament depolymerization	4	0	0.01	1	BP
GO:0030835	negative regulation of actin filament depolymerization	4	0	0.01	1	BP
GO:0048468	cell development	16	0	0.05	1	BP
GO:0030836	positive regulation of actin filament depolymerization	1	0	0	1	BP
GO:0048469	cell maturation	3	0	0.01	1	BP
GO:0000904	cell morphogenesis involved in differentiation	9	0	0.03	1	BP
GO:0030838	positive regulation of actin filament polymerization	10	0	0.03	1	BP
GO:0071265	L-methionine biosynthetic process	1	0	0	1	BP
GO:0071267	L-methionine salvage	1	0	0	1	BP
GO:0032101	regulation of response to external stimulus	1	0	0	1	BP
GO:0032103	positive regulation of response to external stimulus	1	0	0	1	BP
GO:0042168	heme metabolic process	4	0	0.01	1	BP
GO:0044260	cellular macromolecule metabolic process	1149	5	3.32	1	BP
GO:0030029	actin filament-based process	43	0	0.12	1	BP
GO:0046385	deoxyribose phosphate biosynthetic process	1	0	0	1	BP
GO:0044262	cellular carbohydrate metabolic process	19	0	0.05	1	BP
GO:0046386	deoxyribose phosphate catabolic process	1	0	0	1	BP
GO:0044264	cellular polysaccharide metabolic process	6	0	0.02	1	BP
GO:0044265	cellular macromolecule catabolic process	84	1	0.24	1	BP
GO:0044267	cellular protein metabolic process	699	2	2.02	1	BP
GO:0034204	lipid translocation	3	0	0.01	1	BP
GO:0030010	establishment of cell polarity	2	0	0.01	1	BP
GO:0051716	cellular response to stimulus	414	1	1.2	1	BP
GO:0042158	lipoprotein biosynthetic process	22	0	0.06	1	BP
GO:0042159	lipoprotein catabolic process	1	0	0	1	BP
GO:0006560	proline metabolic process	3	0	0.01	1	BP
GO:0042180	cellular ketone metabolic process	6	0	0.02	1	BP
GO:0009200	deoxyribonucleoside triphosphate metabolic process	1	0	0	1	BP
GO:0042181	ketone biosynthetic process	4	0	0.01	1	BP
GO:0031125	rRNA 3'-end processing	1	0	0	1	BP
GO:0009201	ribonucleoside triphosphate biosynthetic process	12	0	0.03	1	BP
GO:0006563	L-serine metabolic process	2	0	0.01	1	BP
GO:0044257	cellular protein catabolic process	60	1	0.17	1	BP
GO:0009204	deoxyribonucleoside triphosphate catabolic process	1	0	0	1	BP
GO:0030041	actin filament polymerization	18	0	0.05	1	BP
GO:0009205	purine ribonucleoside triphosphate metabolic process	12	0	0.03	1	BP
GO:0043101	purine-containing compound salvage	3	0	0.01	1	BP
GO:0009206	purine ribonucleoside triphosphate biosynthetic process	12	0	0.03	1	BP
GO:0043102	amino acid salvage	1	0	0	1	BP
GO:0098542	defense response to other organism	1	0	0	1	BP
GO:0048477	oogenesis	3	0	0.01	1	BP
GO:0044281	small molecule metabolic process	207	0	0.6	1	BP
GO:0044282	small molecule catabolic process	15	0	0.04	1	BP
GO:0044283	small molecule biosynthetic process	36	0	0.1	1	BP
GO:0140238	presynaptic endocytosis	1	0	0	1	BP
GO:0110053	regulation of actin filament organization	18	0	0.05	1	BP
GO:0030030	cell projection organization	33	0	0.1	1	BP
GO:0030031	cell projection assembly	19	0	0.05	1	BP
GO:0006558	L-phenylalanine metabolic process	1	0	0	1	BP
GO:0044270	cellular nitrogen compound catabolic process	32	0	0.09	1	BP
GO:0098534	centriole assembly	5	0	0.01	1	BP
GO:0044271	cellular nitrogen compound biosynthetic process	578	3	1.67	1	BP
GO:0008652	cellular amino acid biosynthetic process	10	0	0.03	1	BP
GO:0044272	sulfur compound biosynthetic process	12	0	0.03	1	BP
GO:0044273	sulfur compound catabolic process	5	0	0.01	1	BP
GO:0044275	cellular carbohydrate catabolic process	2	0	0.01	1	BP
GO:0090150	establishment of protein localization to membrane	16	0	0.05	1	BP
GO:0071229	cellular response to acid chemical	2	0	0.01	1	BP
GO:0090151	establishment of protein localization to mitochondrial membrane	2	0	0.01	1	BP
GO:0019395	fatty acid oxidation	2	0	0.01	1	BP
GO:0070507	regulation of microtubule cytoskeleton organization	2	0	0.01	1	BP
GO:1901475	pyruvate transmembrane transport	2	0	0.01	1	BP
GO:0060627	regulation of vesicle-mediated transport	2	0	0.01	1	BP
GO:0036465	synaptic vesicle recycling	1	0	0	1	BP
GO:0071214	cellular response to abiotic stimulus	1	0	0	1	BP
GO:0046349	amino sugar biosynthetic process	1	0	0	1	BP
GO:0009790	embryo development	4	0	0.01	1	BP
GO:0006575	cellular modified amino acid metabolic process	17	0	0.05	1	BP
GO:0071218	cellular response to misfolded protein	1	0	0	1	BP
GO:0006576	cellular biogenic amine metabolic process	4	0	0.01	1	BP
GO:0016125	sterol metabolic process	3	0	0.01	1	BP
GO:0009798	axis specification	2	0	0.01	1	BP
GO:0043297	apical junction assembly	2	0	0.01	1	BP
GO:0110020	regulation of actomyosin structure organization	1	0	0	1	BP
GO:0046337	phosphatidylethanolamine metabolic process	1	0	0	1	BP
GO:0097581	lamellipodium organization	1	0	0	1	BP
GO:0032261	purine nucleotide salvage	1	0	0	1	BP
GO:0016114	terpenoid biosynthetic process	1	0	0	1	BP
GO:0051704	multi-organism process	7	0	0.02	1	BP
GO:0006528	asparagine metabolic process	2	0	0.01	1	BP
GO:0030003	cellular cation homeostasis	12	0	0.03	1	BP
GO:0051707	response to other organism	1	0	0	1	BP
GO:0090174	organelle membrane fusion	1	0	0	1	BP
GO:0035304	regulation of protein dephosphorylation	6	0	0.02	1	BP
GO:1902969	mitotic DNA replication	1	0	0	1	BP
GO:0035305	negative regulation of dephosphorylation	2	0	0.01	1	BP
GO:0035306	positive regulation of dephosphorylation	2	0	0.01	1	BP
GO:0032268	regulation of cellular protein metabolic process	37	0	0.11	1	BP
GO:0032269	negative regulation of cellular protein metabolic process	11	0	0.03	1	BP
GO:0035308	negative regulation of protein dephosphorylation	1	0	0	1	BP
GO:0015980	energy derivation by oxidation of organic compounds	30	0	0.09	1	BP
GO:0044242	cellular lipid catabolic process	5	0	0.01	1	BP
GO:0018212	peptidyl-tyrosine modification	2	0	0.01	1	BP
GO:0034762	regulation of transmembrane transport	8	0	0.02	1	BP
GO:0015985	energy coupled proton transport, down electrochemical gradient	12	0	0.03	1	BP
GO:0034764	positive regulation of transmembrane transport	7	0	0.02	1	BP
GO:0044247	cellular polysaccharide catabolic process	1	0	0	1	BP
GO:0044248	cellular catabolic process	134	1	0.39	1	BP
GO:0034765	regulation of ion transmembrane transport	8	0	0.02	1	BP
GO:0006515	protein quality control for misfolded or incompletely synthesized proteins	1	0	0	1	BP
GO:0044249	cellular biosynthetic process	736	3	2.13	1	BP
GO:0019362	pyridine nucleotide metabolic process	4	0	0.01	1	BP
GO:0034767	positive regulation of ion transmembrane transport	7	0	0.02	1	BP
GO:0006517	protein deglycosylation	1	0	0	1	BP
GO:0019363	pyridine nucleotide biosynthetic process	4	0	0.01	1	BP
GO:1904292	regulation of ERAD pathway	1	0	0	1	BP
GO:0008614	pyridoxine metabolic process	2	0	0.01	1	BP
GO:0006544	glycine metabolic process	4	0	0.01	1	BP
GO:0044238	primary metabolic process	1742	5	5.04	1	BP
GO:0031109	microtubule polymerization or depolymerization	7	0	0.02	1	BP
GO:0043266	regulation of potassium ion transport	8	0	0.02	1	BP
GO:0019359	nicotinamide nucleotide biosynthetic process	4	0	0.01	1	BP
GO:0043268	positive regulation of potassium ion transport	7	0	0.02	1	BP
GO:0043269	regulation of ion transport	8	0	0.02	1	BP
GO:0038179	neurotrophin signaling pathway	1	0	0	1	BP
GO:0006534	cysteine metabolic process	1	0	0	1	BP
GO:0032270	positive regulation of cellular protein metabolic process	9	0	0.03	1	BP
GO:0032271	regulation of protein polymerization	18	0	0.05	1	BP
GO:0006536	glutamate metabolic process	1	0	0	1	BP
GO:1990776	response to angiotensin	1	0	0	1	BP
GO:0010628	positive regulation of gene expression	1	0	0	1	BP
GO:0032272	negative regulation of protein polymerization	7	0	0.02	1	BP
GO:0010629	negative regulation of gene expression	28	0	0.08	1	BP
GO:0032273	positive regulation of protein polymerization	10	0	0.03	1	BP
GO:1990778	protein localization to cell periphery	1	0	0	1	BP
GO:0043254	regulation of protein-containing complex assembly	18	0	0.05	1	BP
GO:0019388	galactose catabolic process	1	0	0	1	BP
GO:0090148	membrane fission	1	0	0	1	BP
GO:0038127	ERBB signaling pathway	1	0	0	1	BP
GO:0003309	type B pancreatic cell differentiation	1	0	0	1	BP
GO:0061726	mitochondrion disassembly	1	0	0	1	BP
GO:0015918	sterol transport	2	0	0.01	1	BP
GO:0015919	peroxisomal membrane transport	3	0	0.01	1	BP
GO:0043281	regulation of cysteine-type endopeptidase activity involved in apoptotic process	1	0	0	1	BP
GO:0002376	immune system process	5	0	0.01	1	BP
GO:0040029	regulation of gene expression, epigenetic	1	0	0	1	BP
GO:1901990	regulation of mitotic cell cycle phase transition	11	0	0.03	1	BP
GO:1901991	negative regulation of mitotic cell cycle phase transition	6	0	0.02	1	BP
GO:0040011	locomotion	18	0	0.05	1	BP
GO:0034723	DNA replication-dependent nucleosome organization	1	0	0	1	BP
GO:0040012	regulation of locomotion	2	0	0.01	1	BP
GO:0034724	DNA replication-independent nucleosome organization	1	0	0	1	BP
GO:0019320	hexose catabolic process	1	0	0	1	BP
GO:0010646	regulation of cell communication	59	1	0.17	1	BP
GO:0032210	regulation of telomere maintenance via telomerase	1	0	0	1	BP
GO:0019321	pentose metabolic process	1	0	0	1	BP
GO:0010647	positive regulation of cell communication	12	0	0.03	1	BP
GO:0010648	negative regulation of cell communication	12	0	0.03	1	BP
GO:0043270	positive regulation of ion transport	7	0	0.02	1	BP
GO:0034728	nucleosome organization	9	0	0.03	1	BP
GO:0040017	positive regulation of locomotion	1	0	0	1	BP
GO:0000280	nuclear division	23	0	0.07	1	BP
GO:0018200	peptidyl-glutamic acid modification	2	0	0.01	1	BP
GO:0046496	nicotinamide nucleotide metabolic process	4	0	0.01	1	BP
GO:0015931	nucleobase-containing compound transport	22	0	0.06	1	BP
GO:0018202	peptidyl-histidine modification	4	0	0.01	1	BP
GO:0000288	nuclear-transcribed mRNA catabolic process, deadenylation-dependent decay	4	0	0.01	1	BP
GO:0018205	peptidyl-lysine modification	21	0	0.06	1	BP
GO:0018206	peptidyl-methionine modification	2	0	0.01	1	BP
GO:0006505	GPI anchor metabolic process	21	0	0.06	1	BP
GO:0018208	peptidyl-proline modification	15	0	0.04	1	BP
GO:0010638	positive regulation of organelle organization	11	0	0.03	1	BP
GO:0009725	response to hormone	2	0	0.01	1	BP
GO:0010639	negative regulation of organelle organization	15	0	0.04	1	BP
GO:0098660	inorganic ion transmembrane transport	52	0	0.15	1	BP
GO:0000270	peptidoglycan metabolic process	1	0	0	1	BP
GO:0098661	inorganic anion transmembrane transport	2	0	0.01	1	BP
GO:0000271	polysaccharide biosynthetic process	3	0	0.01	1	BP
GO:0098662	inorganic cation transmembrane transport	50	0	0.14	1	BP
GO:0000272	polysaccharide catabolic process	1	0	0	1	BP
GO:0019318	hexose metabolic process	11	0	0.03	1	BP
GO:0019319	hexose biosynthetic process	2	0	0.01	1	BP
GO:0048199	vesicle targeting, to, from or within Golgi	1	0	0	1	BP
GO:0051090	regulation of DNA-binding transcription factor activity	1	0	0	1	BP
GO:0051091	positive regulation of DNA-binding transcription factor activity	1	0	0	1	BP
GO:0051093	negative regulation of developmental process	1	0	0	1	BP
GO:0051095	regulation of helicase activity	1	0	0	1	BP
GO:0040033	negative regulation of translation, ncRNA-mediated	1	0	0	1	BP
GO:0090100	positive regulation of transmembrane receptor protein serine/threonine kinase signaling pathway	1	0	0	1	BP
GO:0090101	negative regulation of transmembrane receptor protein serine/threonine kinase signaling pathway	3	0	0.01	1	BP
GO:0051097	negative regulation of helicase activity	1	0	0	1	BP
GO:0030510	regulation of BMP signaling pathway	1	0	0	1	BP
GO:0045337	farnesyl diphosphate biosynthetic process	1	0	0	1	BP
GO:0009719	response to endogenous stimulus	11	0	0.03	1	BP
GO:0045338	farnesyl diphosphate metabolic process	1	0	0	1	BP
GO:2000112	regulation of cellular macromolecule biosynthetic process	248	3	0.72	1	BP
GO:0098655	cation transmembrane transport	50	0	0.14	1	BP
GO:2000113	negative regulation of cellular macromolecule biosynthetic process	23	0	0.07	1	BP
GO:2000116	regulation of cysteine-type endopeptidase activity	1	0	0	1	BP
GO:2000117	negative regulation of cysteine-type endopeptidase activity	1	0	0	1	BP
GO:0046460	neutral lipid biosynthetic process	1	0	0	1	BP
GO:0043242	negative regulation of protein-containing complex disassembly	4	0	0.01	1	BP
GO:0043243	positive regulation of protein-containing complex disassembly	1	0	0	1	BP
GO:0043244	regulation of protein-containing complex disassembly	4	0	0.01	1	BP
GO:0046463	acylglycerol biosynthetic process	1	0	0	1	BP
GO:0046466	membrane lipid catabolic process	2	0	0.01	1	BP
GO:0046467	membrane lipid biosynthetic process	22	0	0.06	1	BP
GO:2000145	regulation of cell motility	2	0	0.01	1	BP
GO:0010604	positive regulation of macromolecule metabolic process	25	0	0.07	1	BP
GO:2000147	positive regulation of cell motility	1	0	0	1	BP
GO:0010605	negative regulation of macromolecule metabolic process	46	0	0.13	1	BP
GO:1902115	regulation of organelle assembly	2	0	0.01	1	BP
GO:0006694	steroid biosynthetic process	2	0	0.01	1	BP
GO:1902116	negative regulation of organelle assembly	1	0	0	1	BP
GO:0010608	posttranscriptional regulation of gene expression	24	0	0.07	1	BP
GO:0015908	fatty acid transport	7	0	0.02	1	BP
GO:0015909	long-chain fatty acid transport	7	0	0.02	1	BP
GO:0033750	ribosome localization	2	0	0.01	1	BP
GO:0048167	regulation of synaptic plasticity	1	0	0	1	BP
GO:0046459	short-chain fatty acid metabolic process	1	0	0	1	BP
GO:1901987	regulation of cell cycle phase transition	18	0	0.05	1	BP
GO:1901988	negative regulation of cell cycle phase transition	13	0	0.04	1	BP
GO:0032200	telomere organization	4	0	0.01	1	BP
GO:1902903	regulation of supramolecular fiber organization	18	0	0.05	1	BP
GO:1902904	negative regulation of supramolecular fiber organization	7	0	0.02	1	BP
GO:1902905	positive regulation of supramolecular fiber organization	10	0	0.03	1	BP
GO:0032204	regulation of telomere maintenance	1	0	0	1	BP
GO:0040007	growth	1	0	0	1	BP
GO:0032206	positive regulation of telomere maintenance	1	0	0	1	BP
GO:0046483	heterocycle metabolic process	782	3	2.26	1	BP
GO:0070646	protein modification by small protein removal	33	0	0.1	1	BP
GO:0070647	protein modification by small protein conjugation or removal	75	0	0.22	1	BP
GO:0046486	glycerolipid metabolic process	43	0	0.12	1	BP
GO:0051050	positive regulation of transport	7	0	0.02	1	BP
GO:1901976	regulation of cell cycle checkpoint	1	0	0	1	BP
GO:0051052	regulation of DNA metabolic process	5	0	0.01	1	BP
GO:0051054	positive regulation of DNA metabolic process	2	0	0.01	1	BP
GO:0042255	ribosome assembly	2	0	0.01	1	BP
GO:0051057	positive regulation of small GTPase mediated signal transduction	1	0	0	1	BP
GO:0051058	negative regulation of small GTPase mediated signal transduction	1	0	0	1	BP
GO:0046470	phosphatidylcholine metabolic process	1	0	0	1	BP
GO:0046471	phosphatidylglycerol metabolic process	2	0	0.01	1	BP
GO:0046474	glycerophospholipid biosynthetic process	32	0	0.09	1	BP
GO:0006664	glycolipid metabolic process	21	0	0.06	1	BP
GO:0043200	response to amino acid	2	0	0.01	1	BP
GO:0120031	plasma membrane bounded cell projection assembly	19	0	0.05	1	BP
GO:0120032	regulation of plasma membrane bounded cell projection assembly	1	0	0	1	BP
GO:0043207	response to external biotic stimulus	1	0	0	1	BP
GO:0071772	response to BMP	1	0	0	1	BP
GO:2000104	negative regulation of DNA-dependent DNA replication	1	0	0	1	BP
GO:0006650	glycerophospholipid metabolic process	41	0	0.12	1	BP
GO:0120035	regulation of plasma membrane bounded cell projection organization	2	0	0.01	1	BP
GO:0071773	cellular response to BMP stimulus	1	0	0	1	BP
GO:0030509	BMP signaling pathway	1	0	0	1	BP
GO:0120036	plasma membrane bounded cell projection organization	33	0	0.1	1	BP
GO:0044784	metaphase/anaphase transition of cell cycle	9	0	0.03	1	BP
GO:0044786	cell cycle DNA replication	2	0	0.01	1	BP
GO:0120039	plasma membrane bounded cell projection morphogenesis	9	0	0.03	1	BP
GO:0006655	phosphatidylglycerol biosynthetic process	2	0	0.01	1	BP
GO:0006656	phosphatidylcholine biosynthetic process	1	0	0	1	BP
GO:1903251	multi-ciliated epithelial cell differentiation	1	0	0	1	BP
GO:0042278	purine nucleoside metabolic process	2	0	0.01	1	BP
GO:0035435	phosphate ion transmembrane transport	1	0	0	1	BP
GO:0035437	maintenance of protein localization in endoplasmic reticulum	1	0	0	1	BP
GO:0044770	cell cycle phase transition	18	0	0.05	1	BP
GO:1902100	negative regulation of metaphase/anaphase transition of cell cycle	6	0	0.02	1	BP
GO:0044772	mitotic cell cycle phase transition	11	0	0.03	1	BP
GO:0042221	response to chemical	41	0	0.12	1	BP
GO:0007600	sensory perception	16	0	0.05	1	BP
GO:0007606	sensory perception of chemical stimulus	14	0	0.04	1	BP
GO:0090257	regulation of muscle system process	1	0	0	1	BP
GO:0009890	negative regulation of biosynthetic process	23	0	0.07	1	BP
GO:0071715	icosanoid transport	7	0	0.02	1	BP
GO:0009891	positive regulation of biosynthetic process	10	0	0.03	1	BP
GO:0009892	negative regulation of metabolic process	47	0	0.14	1	BP
GO:0009893	positive regulation of metabolic process	26	0	0.08	1	BP
GO:0044728	DNA methylation or demethylation	1	0	0	1	BP
GO:0009894	regulation of catabolic process	13	0	0.04	1	BP
GO:0009896	positive regulation of catabolic process	5	0	0.01	1	BP
GO:0042219	cellular modified amino acid catabolic process	6	0	0.02	1	BP
GO:0097659	nucleic acid-templated transcription	299	3	0.86	1	BP
GO:0046434	organophosphate catabolic process	14	0	0.04	1	BP
GO:0090287	regulation of cellular response to growth factor stimulus	4	0	0.01	1	BP
GO:0006620	posttranslational protein targeting to endoplasmic reticulum membrane	1	0	0	1	BP
GO:0006626	protein targeting to mitochondrion	9	0	0.03	1	BP
GO:0051046	regulation of secretion	3	0	0.01	1	BP
GO:0051049	regulation of transport	12	0	0.03	1	BP
GO:0090276	regulation of peptide hormone secretion	1	0	0	1	BP
GO:0051030	snRNA transport	2	0	0.01	1	BP
GO:0044743	protein transmembrane import into intracellular organelle	8	0	0.02	1	BP
GO:0006612	protein targeting to membrane	10	0	0.03	1	BP
GO:1902294	cell cycle DNA replication termination	1	0	0	1	BP
GO:0006613	cotranslational protein targeting to membrane	9	0	0.03	1	BP
GO:0061097	regulation of protein tyrosine kinase activity	1	0	0	1	BP
GO:0090224	regulation of spindle organization	1	0	0	1	BP
GO:0006641	triglyceride metabolic process	1	0	0	1	BP
GO:0008358	maternal determination of anterior/posterior axis, embryo	1	0	0	1	BP
GO:0006643	membrane lipid metabolic process	27	0	0.08	1	BP
GO:0023061	signal release	5	0	0.01	1	BP
GO:0032787	monocarboxylic acid metabolic process	21	0	0.06	1	BP
GO:1901136	carbohydrate derivative catabolic process	8	0	0.02	1	BP
GO:0035966	response to topologically incorrect protein	5	0	0.01	1	BP
GO:1901137	carbohydrate derivative biosynthetic process	98	0	0.28	1	BP
GO:0035967	cellular response to topologically incorrect protein	3	0	0.01	1	BP
GO:0009092	homoserine metabolic process	1	0	0	1	BP
GO:0006637	acyl-CoA metabolic process	5	0	0.01	1	BP
GO:0006638	neutral lipid metabolic process	1	0	0	1	BP
GO:0032774	RNA biosynthetic process	303	3	0.88	1	BP
GO:0006639	acylglycerol metabolic process	1	0	0	1	BP
GO:0035195	gene silencing by miRNA	3	0	0.01	1	BP
GO:0035196	production of miRNAs involved in gene silencing by miRNA	1	0	0	1	BP
GO:0061061	muscle structure development	1	0	0	1	BP
GO:0071702	organic substance transport	158	1	0.46	1	BP
GO:0022898	regulation of transmembrane transporter activity	8	0	0.02	1	BP
GO:0023056	positive regulation of signaling	12	0	0.03	1	BP
GO:0071704	organic substance metabolic process	1838	5	5.32	1	BP
GO:0023057	negative regulation of signaling	12	0	0.03	1	BP
GO:0009880	embryonic pattern specification	1	0	0	1	BP
GO:0071705	nitrogen compound transport	125	0	0.36	1	BP
GO:0071709	membrane assembly	1	0	0	1	BP
GO:0090231	regulation of spindle checkpoint	1	0	0	1	BP
GO:0060341	regulation of cellular localization	1	0	0	1	BP
GO:0009888	tissue development	7	0	0.02	1	BP
GO:0009889	regulation of biosynthetic process	248	3	0.72	1	BP
GO:0044703	multi-organism reproductive process	7	0	0.02	1	BP
GO:0052547	regulation of peptidase activity	2	0	0.01	1	BP
GO:0052548	regulation of endopeptidase activity	2	0	0.01	1	BP
GO:0009060	aerobic respiration	22	0	0.06	1	BP
GO:0035977	protein deglycosylation involved in glycoprotein catabolic process	1	0	0	1	BP
GO:0009062	fatty acid catabolic process	2	0	0.01	1	BP
GO:0009063	cellular amino acid catabolic process	6	0	0.02	1	BP
GO:0006603	phosphocreatine metabolic process	1	0	0	1	BP
GO:0009064	glutamine family amino acid metabolic process	6	0	0.02	1	BP
GO:2000278	regulation of DNA biosynthetic process	1	0	0	1	BP
GO:0009065	glutamine family amino acid catabolic process	1	0	0	1	BP
GO:0009066	aspartate family amino acid metabolic process	4	0	0.01	1	BP
GO:0009067	aspartate family amino acid biosynthetic process	3	0	0.01	1	BP
GO:0009069	serine family amino acid metabolic process	6	0	0.02	1	BP
GO:0034085	establishment of sister chromatid cohesion	1	0	0	1	BP
GO:0034087	establishment of mitotic sister chromatid cohesion	1	0	0	1	BP
GO:0071897	DNA biosynthetic process	2	0	0.01	1	BP
GO:0009057	macromolecule catabolic process	91	1	0.26	1	BP
GO:0009059	macromolecule biosynthetic process	606	3	1.75	1	BP
GO:1902221	erythrose 4-phosphate/phosphoenolpyruvate family amino acid metabolic process	1	0	0	1	BP
GO:0021700	developmental maturation	3	0	0.01	1	BP
GO:1902222	erythrose 4-phosphate/phosphoenolpyruvate family amino acid catabolic process	1	0	0	1	BP
GO:0061024	membrane organization	19	0	0.05	1	BP
GO:0061025	membrane fusion	1	0	0	1	BP
GO:0009084	glutamine family amino acid biosynthetic process	4	0	0.01	1	BP
GO:0009086	methionine biosynthetic process	1	0	0	1	BP
GO:0046160	heme a metabolic process	1	0	0	1	BP
GO:0051588	regulation of neurotransmitter transport	1	0	0	1	BP
GO:1901292	nucleoside phosphate catabolic process	5	0	0.01	1	BP
GO:1901293	nucleoside phosphate biosynthetic process	48	0	0.14	1	BP
GO:0019438	aromatic compound biosynthetic process	373	3	1.08	1	BP
GO:0046164	alcohol catabolic process	6	0	0.02	1	BP
GO:0019439	aromatic compound catabolic process	32	0	0.09	1	BP
GO:0046165	alcohol biosynthetic process	8	0	0.02	1	BP
GO:0033865	nucleoside bisphosphate metabolic process	10	0	0.03	1	BP
GO:0009070	serine family amino acid biosynthetic process	3	0	0.01	1	BP
GO:0061013	regulation of mRNA catabolic process	6	0	0.02	1	BP
GO:0033866	nucleoside bisphosphate biosynthetic process	8	0	0.02	1	BP
GO:0009071	serine family amino acid catabolic process	2	0	0.01	1	BP
GO:0061014	positive regulation of mRNA catabolic process	4	0	0.01	1	BP
GO:0007350	blastoderm segmentation	1	0	0	1	BP
GO:0009074	aromatic amino acid family catabolic process	1	0	0	1	BP
GO:0007351	tripartite regional subdivision	1	0	0	1	BP
GO:0038202	TORC1 signaling	2	0	0.01	1	BP
GO:0046916	cellular transition metal ion homeostasis	5	0	0.01	1	BP
GO:1905462	regulation of DNA duplex unwinding	1	0	0	1	BP
GO:1905463	negative regulation of DNA duplex unwinding	1	0	0	1	BP
GO:0140053	mitochondrial gene expression	9	0	0.03	1	BP
GO:0000731	DNA synthesis involved in DNA repair	1	0	0	1	BP
GO:0140056	organelle localization by membrane tethering	2	0	0.01	1	BP
GO:0007389	pattern specification process	2	0	0.01	1	BP
GO:0046184	aldehyde biosynthetic process	1	0	0	1	BP
GO:0046942	carboxylic acid transport	9	0	0.03	1	BP
GO:0019400	alditol metabolic process	2	0	0.01	1	BP
GO:0060491	regulation of cell projection assembly	1	0	0	1	BP
GO:0048284	organelle fusion	3	0	0.01	1	BP
GO:0048285	organelle fission	28	0	0.08	1	BP
GO:0044091	membrane biogenesis	1	0	0	1	BP
GO:0044092	negative regulation of molecular function	6	0	0.02	1	BP
GO:0046173	polyol biosynthetic process	6	0	0.02	1	BP
GO:0044093	positive regulation of molecular function	30	0	0.09	1	BP
GO:0034030	ribonucleoside bisphosphate biosynthetic process	8	0	0.02	1	BP
GO:0046174	polyol catabolic process	6	0	0.02	1	BP
GO:1901264	carbohydrate derivative transport	8	0	0.02	1	BP
GO:0034032	purine nucleoside bisphosphate metabolic process	10	0	0.03	1	BP
GO:0033875	ribonucleoside bisphosphate metabolic process	10	0	0.03	1	BP
GO:0034033	purine nucleoside bisphosphate biosynthetic process	8	0	0.02	1	BP
GO:0044854	plasma membrane raft assembly	1	0	0	1	BP
GO:0044857	plasma membrane raft organization	1	0	0	1	BP
GO:0046939	nucleotide phosphorylation	8	0	0.02	1	BP
GO:0048278	vesicle docking	1	0	0	1	BP
GO:0006390	mitochondrial transcription	3	0	0.01	1	BP
GO:0046128	purine ribonucleoside metabolic process	2	0	0.01	1	BP
GO:0042770	signal transduction in response to DNA damage	5	0	0.01	1	BP
GO:0046129	purine ribonucleoside biosynthetic process	2	0	0.01	1	BP
GO:0007310	oocyte dorsal/ventral axis specification	1	0	0	1	BP
GO:0006399	tRNA metabolic process	75	0	0.22	1	BP
GO:0042775	mitochondrial ATP synthesis coupled electron transport	14	0	0.04	1	BP
GO:0007314	oocyte anterior/posterior axis specification	1	0	0	1	BP
GO:0046112	nucleobase biosynthetic process	2	0	0.01	1	BP
GO:0046113	nucleobase catabolic process	2	0	0.01	1	BP
GO:0140029	exocytic process	2	0	0.01	1	BP
GO:0071824	protein-DNA complex subunit organization	14	0	0.04	1	BP
GO:0071826	ribonucleoprotein complex subunit organization	15	0	0.04	1	BP
GO:0042723	thiamine-containing compound metabolic process	1	0	0	1	BP
GO:0061008	hepaticobiliary system development	1	0	0	1	BP
GO:0042724	thiamine-containing compound biosynthetic process	1	0	0	1	BP
GO:0042726	flavin-containing compound metabolic process	1	0	0	1	BP
GO:0140013	meiotic nuclear division	2	0	0.01	1	BP
GO:0042727	flavin-containing compound biosynthetic process	1	0	0	1	BP
GO:0140014	mitotic nuclear division	22	0	0.06	1	BP
GO:0007346	regulation of mitotic cell cycle	13	0	0.04	1	BP
GO:0019953	sexual reproduction	7	0	0.02	1	BP
GO:0036260	RNA capping	5	0	0.01	1	BP
GO:0046902	regulation of mitochondrial membrane permeability	1	0	0	1	BP
GO:0046146	tetrahydrobiopterin metabolic process	1	0	0	1	BP
GO:0046903	secretion	23	0	0.07	1	BP
GO:0046148	pigment biosynthetic process	4	0	0.01	1	BP
GO:0009593	detection of chemical stimulus	1	0	0	1	BP
GO:0072593	reactive oxygen species metabolic process	5	0	0.01	1	BP
GO:0072594	establishment of protein localization to organelle	33	0	0.1	1	BP
GO:0072595	maintenance of protein localization in organelle	1	0	0	1	BP
GO:0045974	regulation of translation, ncRNA-mediated	1	0	0	1	BP
GO:0052652	cyclic purine nucleotide metabolic process	5	0	0.01	1	BP
GO:0072599	establishment of protein localization to endoplasmic reticulum	10	0	0.03	1	BP
GO:0071840	cellular component organization or biogenesis	381	0	1.1	1	BP
GO:0006360	transcription by RNA polymerase I	1	0	0	1	BP
GO:0044057	regulation of system process	2	0	0.01	1	BP
GO:0045161	neuronal ion channel clustering	1	0	0	1	BP
GO:0042743	hydrogen peroxide metabolic process	1	0	0	1	BP
GO:0061564	axon development	9	0	0.03	1	BP
GO:0051503	adenine nucleotide transport	1	0	0	1	BP
GO:0048232	male gamete generation	3	0	0.01	1	BP
GO:0045165	cell fate commitment	1	0	0	1	BP
GO:0032868	response to insulin	1	0	0	1	BP
GO:0032869	cellular response to insulin stimulus	1	0	0	1	BP
GO:0044085	cellular component biogenesis	193	0	0.56	1	BP
GO:0006353	DNA-templated transcription, termination	2	0	0.01	1	BP
GO:0006354	DNA-templated transcription, elongation	13	0	0.04	1	BP
GO:0044087	regulation of cellular component biogenesis	21	0	0.06	1	BP
GO:0044089	positive regulation of cellular component biogenesis	10	0	0.03	1	BP
GO:0006359	regulation of transcription by RNA polymerase III	1	0	0	1	BP
GO:0033013	tetrapyrrole metabolic process	10	0	0.03	1	BP
GO:0033015	tetrapyrrole catabolic process	1	0	0	1	BP
GO:0050954	sensory perception of mechanical stimulus	2	0	0.01	1	BP
GO:0034552	respiratory chain complex II assembly	1	0	0	1	BP
GO:0032880	regulation of protein localization	1	0	0	1	BP
GO:0044837	actomyosin contractile ring organization	1	0	0	1	BP
GO:0044839	cell cycle G2/M phase transition	1	0	0	1	BP
GO:0045184	establishment of protein localization	104	0	0.3	1	BP
GO:0007304	chorion-containing eggshell formation	1	0	0	1	BP
GO:0045185	maintenance of protein location	1	0	0	1	BP
GO:0045944	positive regulation of transcription by RNA polymerase II	4	0	0.01	1	BP
GO:0033043	regulation of organelle organization	35	0	0.1	1	BP
GO:0032886	regulation of microtubule-based process	3	0	0.01	1	BP
GO:0033044	regulation of chromosome organization	11	0	0.03	1	BP
GO:0007308	oocyte construction	2	0	0.01	1	BP
GO:0033045	regulation of sister chromatid segregation	9	0	0.03	1	BP
GO:0007309	oocyte axis specification	2	0	0.01	1	BP
GO:0033046	negative regulation of sister chromatid segregation	6	0	0.02	1	BP
GO:0033047	regulation of mitotic sister chromatid segregation	6	0	0.02	1	BP
GO:0033048	negative regulation of mitotic sister chromatid segregation	6	0	0.02	1	BP
GO:0060429	epithelium development	6	0	0.02	1	BP
GO:0010466	negative regulation of peptidase activity	2	0	0.01	1	BP
GO:0061572	actin filament bundle organization	1	0	0	1	BP
GO:0010467	gene expression	740	3	2.14	1	BP
GO:0097354	prenylation	4	0	0.01	1	BP
GO:0032870	cellular response to hormone stimulus	2	0	0.01	1	BP
GO:0010469	regulation of signaling receptor activity	1	0	0	1	BP
GO:0045930	negative regulation of mitotic cell cycle	8	0	0.02	1	BP
GO:0002181	cytoplasmic translation	6	0	0.02	1	BP
GO:0051693	actin filament capping	4	0	0.01	1	BP
GO:0043094	cellular metabolic compound salvage	5	0	0.01	1	BP
GO:0019941	modification-dependent protein catabolic process	51	1	0.15	1	BP
GO:0019184	nonribosomal peptide biosynthetic process	4	0	0.01	1	BP
GO:0002183	cytoplasmic translational initiation	1	0	0	1	BP
GO:0051695	actin filament uncapping	1	0	0	1	BP
GO:0045934	negative regulation of nucleobase-containing compound metabolic process	15	0	0.04	1	BP
GO:0045935	positive regulation of nucleobase-containing compound metabolic process	15	0	0.04	1	BP
GO:0045936	negative regulation of phosphate metabolic process	2	0	0.01	1	BP
GO:0048207	vesicle targeting, rough ER to cis-Golgi	1	0	0	1	BP
GO:0033036	macromolecule localization	156	1	0.45	1	BP
GO:0032879	regulation of localization	14	0	0.04	1	BP
GO:0018022	peptidyl-lysine methylation	8	0	0.02	1	BP
GO:0036211	protein modification process	443	1	1.28	1	BP
GO:0045937	positive regulation of phosphate metabolic process	6	0	0.02	1	BP
GO:0010452	histone H3-K36 methylation	1	0	0	1	BP
GO:0018023	peptidyl-lysine trimethylation	1	0	0	1	BP
GO:0099022	vesicle tethering	2	0	0.01	1	BP
GO:0006323	DNA packaging	13	0	0.04	1	BP
GO:0071806	protein transmembrane transport	10	0	0.03	1	BP
GO:0010458	exit from mitosis	1	0	0	1	BP
GO:1902767	isoprenoid biosynthetic process via mevalonate	1	0	0	1	BP
GO:0019932	second-messenger-mediated signaling	4	0	0.01	1	BP
GO:0015780	nucleotide-sugar transmembrane transport	3	0	0.01	1	BP
GO:0000096	sulfur amino acid metabolic process	3	0	0.01	1	BP
GO:0044042	glucan metabolic process	6	0	0.02	1	BP
GO:0000097	sulfur amino acid biosynthetic process	1	0	0	1	BP
GO:0052646	alditol phosphate metabolic process	4	0	0.01	1	BP
GO:0055092	sterol homeostasis	1	0	0	1	BP
GO:0072521	purine-containing compound metabolic process	45	0	0.13	1	BP
GO:0072522	purine-containing compound biosynthetic process	34	0	0.1	1	BP
GO:0072523	purine-containing compound catabolic process	1	0	0	1	BP
GO:0043062	extracellular structure organization	1	0	0	1	BP
GO:0072524	pyridine-containing compound metabolic process	7	0	0.02	1	BP
GO:0072525	pyridine-containing compound biosynthetic process	7	0	0.02	1	BP
GO:0072527	pyrimidine-containing compound metabolic process	6	0	0.02	1	BP
GO:0051668	localization within membrane	20	0	0.06	1	BP
GO:0012501	programmed cell death	19	0	0.05	1	BP
GO:0072528	pyrimidine-containing compound biosynthetic process	4	0	0.01	1	BP
GO:0043067	regulation of programmed cell death	8	0	0.02	1	BP
GO:0072529	pyrimidine-containing compound catabolic process	3	0	0.01	1	BP
GO:0043068	positive regulation of programmed cell death	1	0	0	1	BP
GO:0043069	negative regulation of programmed cell death	2	0	0.01	1	BP
GO:0006333	chromatin assembly or disassembly	7	0	0.02	1	BP
GO:0051650	establishment of vesicle localization	3	0	0.01	1	BP
GO:0051651	maintenance of location in cell	1	0	0	1	BP
GO:0017062	respiratory chain complex III assembly	2	0	0.01	1	BP
GO:0051656	establishment of organelle localization	6	0	0.02	1	BP
GO:0015711	organic anion transport	10	0	0.03	1	BP
GO:0015718	monocarboxylic acid transport	9	0	0.03	1	BP
GO:0060401	cytosolic calcium ion transport	1	0	0	1	BP
GO:0035282	segmentation	1	0	0	1	BP
GO:0043086	negative regulation of catalytic activity	6	0	0.02	1	BP
GO:1904062	regulation of cation transmembrane transport	8	0	0.02	1	BP
GO:0000054	ribosomal subunit export from nucleus	2	0	0.01	1	BP
GO:1904064	positive regulation of cation transmembrane transport	7	0	0.02	1	BP
GO:0055065	metal ion homeostasis	13	0	0.04	1	BP
GO:1901796	regulation of signal transduction by p53 class mediator	1	0	0	1	BP
GO:1901798	positive regulation of signal transduction by p53 class mediator	1	0	0	1	BP
GO:0055069	zinc ion homeostasis	1	0	0	1	BP
GO:0000819	sister chromatid segregation	22	0	0.06	1	BP
GO:0032011	ARF protein signal transduction	6	0	0.02	1	BP
GO:0072530	purine-containing compound transmembrane transport	1	0	0	1	BP
GO:0031099	regeneration	1	0	0	1	BP
GO:0015748	organophosphate ester transport	9	0	0.03	1	BP
GO:0035270	endocrine system development	1	0	0	1	BP
GO:0051674	localization of cell	9	0	0.03	1	BP
GO:0000086	G2/M transition of mitotic cell cycle	1	0	0	1	BP
GO:0071560	cellular response to transforming growth factor beta stimulus	6	0	0.02	1	BP
GO:0033554	cellular response to stress	105	0	0.3	1	BP
GO:0099003	vesicle-mediated transport in synapse	3	0	0.01	1	BP
GO:0140527	reciprocal homologous recombination	1	0	0	1	BP
GO:0006304	DNA modification	1	0	0	1	BP
GO:1902743	regulation of lamellipodium organization	1	0	0	1	BP
GO:0006308	DNA catabolic process	2	0	0.01	1	BP
GO:0045103	intermediate filament-based process	1	0	0	1	BP
GO:0055080	cation homeostasis	13	0	0.04	1	BP
GO:1902749	regulation of cell cycle G2/M phase transition	1	0	0	1	BP
GO:0032048	cardiolipin metabolic process	2	0	0.01	1	BP
GO:0055082	cellular chemical homeostasis	14	0	0.04	1	BP
GO:0000075	cell cycle checkpoint signaling	13	0	0.04	1	BP
GO:0030329	prenylcysteine metabolic process	1	0	0	1	BP
GO:0055086	nucleobase-containing small molecule metabolic process	76	0	0.22	1	BP
GO:0060966	regulation of gene silencing by RNA	1	0	0	1	BP
GO:0034502	protein localization to chromosome	1	0	0	1	BP
GO:0060968	regulation of gene silencing	2	0	0.01	1	BP
GO:0050906	detection of stimulus involved in sensory perception	1	0	0	1	BP
GO:0050907	detection of chemical stimulus involved in sensory perception	1	0	0	1	BP
GO:0034504	protein localization to nucleus	8	0	0.02	1	BP
GO:0071559	response to transforming growth factor beta	6	0	0.02	1	BP
GO:0055072	iron ion homeostasis	4	0	0.01	1	BP
GO:0055074	calcium ion homeostasis	7	0	0.02	1	BP
GO:0055076	transition metal ion homeostasis	5	0	0.01	1	BP
GO:0097300	programmed necrotic cell death	1	0	0	1	BP
GO:0016093	polyprenol metabolic process	2	0	0.01	1	BP
GO:0051640	organelle localization	8	0	0.02	1	BP
GO:0016094	polyprenol biosynthetic process	1	0	0	1	BP
GO:0051641	cellular localization	169	0	0.49	1	BP
GO:0001932	regulation of protein phosphorylation	6	0	0.02	1	BP
GO:0072503	cellular divalent inorganic cation homeostasis	8	0	0.02	1	BP
GO:0001934	positive regulation of protein phosphorylation	3	0	0.01	1	BP
GO:0043043	peptide biosynthetic process	198	0	0.57	1	BP
GO:0042886	amide transport	2	0	0.01	1	BP
GO:0072507	divalent inorganic cation homeostasis	9	0	0.03	1	BP
GO:0017015	regulation of transforming growth factor beta receptor signaling pathway	3	0	0.01	1	BP
GO:0031050	dsRNA processing	1	0	0	1	BP
GO:0051648	vesicle localization	3	0	0.01	1	BP
GO:0051649	establishment of localization in cell	155	0	0.45	1	BP
GO:0033522	histone H2A ubiquitination	1	0	0	1	BP
GO:1904029	regulation of cyclin-dependent protein kinase activity	3	0	0.01	1	BP
GO:0006497	protein lipidation	22	0	0.06	1	BP
GO:0006498	N-terminal protein lipidation	1	0	0	1	BP
GO:0030330	DNA damage response, signal transduction by p53 class mediator	1	0	0	1	BP
GO:0000041	transition metal ion transport	9	0	0.03	1	BP
GO:0043038	amino acid activation	37	0	0.11	1	BP
GO:0048729	tissue morphogenesis	3	0	0.01	1	BP
GO:0031086	nuclear-transcribed mRNA catabolic process, deadenylation-independent decay	1	0	0	1	BP
GO:0042822	pyridoxal phosphate metabolic process	1	0	0	1	BP
GO:0042823	pyridoxal phosphate biosynthetic process	1	0	0	1	BP
GO:0090092	regulation of transmembrane receptor protein serine/threonine kinase signaling pathway	4	0	0.01	1	BP
GO:0017038	protein import	16	0	0.05	1	BP
GO:0010965	regulation of mitotic sister chromatid separation	9	0	0.03	1	BP
GO:1905114	cell surface receptor signaling pathway involved in cell-cell signaling	19	0	0.05	1	BP
GO:0042816	vitamin B6 metabolic process	3	0	0.01	1	BP
GO:1904031	positive regulation of cyclin-dependent protein kinase activity	1	0	0	1	BP
GO:0042819	vitamin B6 biosynthetic process	3	0	0.01	1	BP
GO:0072698	protein localization to microtubule cytoskeleton	1	0	0	1	BP
GO:0031023	microtubule organizing center organization	5	0	0.01	1	BP
GO:0010951	negative regulation of endopeptidase activity	2	0	0.01	1	BP
GO:0016050	vesicle organization	4	0	0.01	1	BP
GO:0006464	cellular protein modification process	443	1	1.28	1	BP
GO:0016052	carbohydrate catabolic process	11	0	0.03	1	BP
GO:0071545	inositol phosphate catabolic process	5	0	0.01	1	BP
GO:0016053	organic acid biosynthetic process	15	0	0.04	1	BP
GO:0016054	organic acid catabolic process	8	0	0.02	1	BP
GO:0048731	system development	16	0	0.05	1	BP
GO:0030301	cholesterol transport	1	0	0	1	BP
GO:0048732	gland development	1	0	0	1	BP
GO:0010959	regulation of metal ion transport	8	0	0.02	1	BP
GO:0051606	detection of stimulus	1	0	0	1	BP
GO:1903825	organic acid transmembrane transport	2	0	0.01	1	BP
GO:0034660	ncRNA metabolic process	122	0	0.35	1	BP
GO:0031016	pancreas development	1	0	0	1	BP
GO:1903050	regulation of proteolysis involved in cellular protein catabolic process	2	0	0.01	1	BP
GO:0031018	endocrine pancreas development	1	0	0	1	BP
GO:1903052	positive regulation of proteolysis involved in cellular protein catabolic process	1	0	0	1	BP
GO:0006458	'de novo' protein folding	1	0	0	1	BP
GO:0008150	biological_process	3112	9	9	1	BP
GO:0000003	reproduction	9	0	0.03	1	BP
GO:0090066	regulation of anatomical structure size	18	0	0.05	1	BP
GO:0017004	cytochrome complex assembly	5	0	0.01	1	BP
GO:0008152	metabolic process	1949	5	5.64	1	BP
GO:0090068	positive regulation of cell cycle process	1	0	0	1	BP
GO:0010970	transport along microtubule	5	0	0.01	1	BP
GO:0008156	negative regulation of DNA replication	1	0	0	1	BP
GO:0016071	mRNA metabolic process	100	0	0.29	1	BP
GO:0016072	rRNA metabolic process	39	0	0.11	1	BP
GO:0031047	gene silencing by RNA	5	0	0.01	1	BP
GO:0016073	snRNA metabolic process	6	0	0.02	1	BP
GO:0034654	nucleobase-containing compound biosynthetic process	358	3	1.04	1	BP
GO:0072662	protein localization to peroxisome	4	0	0.01	1	BP
GO:0034655	nucleobase-containing compound catabolic process	28	0	0.08	1	BP
GO:0072663	establishment of protein localization to peroxisome	4	0	0.01	1	BP
GO:0097466	ubiquitin-dependent glycoprotein ERAD pathway	1	0	0	1	BP
GO:0072665	protein localization to vacuole	2	0	0.01	1	BP
GO:0002253	activation of immune response	1	0	0	1	BP
GO:0072666	establishment of protein localization to vacuole	2	0	0.01	1	BP
GO:1903844	regulation of cellular response to transforming growth factor beta stimulus	3	0	0.01	1	BP
GO:0033500	carbohydrate homeostasis	2	0	0.01	1	BP
GO:0140694	non-membrane-bounded organelle assembly	11	0	0.03	1	BP
GO:0007409	axonogenesis	9	0	0.03	1	BP
GO:0031032	actomyosin structure organization	1	0	0	1	BP
GO:0010921	regulation of phosphatase activity	5	0	0.01	1	BP
GO:0001101	response to acid chemical	2	0	0.01	1	BP
GO:0006473	protein acetylation	13	0	0.04	1	BP
GO:0015865	purine nucleotide transport	1	0	0	1	BP
GO:0006475	internal protein amino acid acetylation	10	0	0.03	1	BP
GO:0015866	ADP transport	1	0	0	1	BP
GO:0006476	protein deacetylation	2	0	0.01	1	BP
GO:0015867	ATP transport	1	0	0	1	BP
GO:0009651	response to salt stress	1	0	0	1	BP
GO:0006477	protein sulfation	1	0	0	1	BP
GO:0015868	purine ribonucleotide transport	1	0	0	1	BP
GO:0009653	anatomical structure morphogenesis	19	0	0.05	1	BP
GO:0010927	cellular component assembly involved in morphogenesis	1	0	0	1	BP
GO:0099536	synaptic signaling	12	0	0.03	1	BP
GO:0099537	trans-synaptic signaling	12	0	0.03	1	BP
GO:0043550	regulation of lipid kinase activity	1	0	0	1	BP
GO:0072655	establishment of protein localization to mitochondrion	9	0	0.03	1	BP
GO:0072657	protein localization to membrane	16	0	0.05	1	BP
GO:0090087	regulation of peptide transport	1	0	0	1	BP
GO:0072659	protein localization to plasma membrane	1	0	0	1	BP
GO:0015850	organic hydroxy compound transport	2	0	0.01	1	BP
GO:0071501	cellular response to sterol depletion	2	0	0.01	1	BP
GO:0015858	nucleoside transport	4	0	0.01	1	BP
GO:0097485	neuron projection guidance	9	0	0.03	1	BP
GO:0045229	external encapsulating structure organization	1	0	0	1	BP
GO:0010941	regulation of cell death	8	0	0.02	1	BP
GO:1902850	microtubule cytoskeleton organization involved in mitosis	2	0	0.01	1	BP
GO:0010942	positive regulation of cell death	1	0	0	1	BP
GO:0034620	cellular response to unfolded protein	2	0	0.01	1	BP
GO:0016043	cellular component organization	329	0	0.95	1	BP
GO:0034622	cellular protein-containing complex assembly	85	0	0.25	1	BP
GO:0019220	regulation of phosphate metabolic process	17	0	0.05	1	BP
GO:1902099	regulation of metaphase/anaphase transition of cell cycle	9	0	0.03	1	BP
GO:0019222	regulation of metabolic process	310	3	0.9	1	BP
GO:0010948	negative regulation of cell cycle process	14	0	0.04	1	BP
GO:0002221	pattern recognition receptor signaling pathway	2	0	0.01	1	BP
GO:1901700	response to oxygen-containing compound	6	0	0.02	1	BP
GO:0034629	cellular protein-containing complex localization	2	0	0.01	1	BP
GO:1901701	cellular response to oxygen-containing compound	4	0	0.01	1	BP
GO:0043574	peroxisomal transport	4	0	0.01	1	BP
GO:0033692	cellular polysaccharide biosynthetic process	3	0	0.01	1	BP
GO:0010171	body morphogenesis	1	0	0	1	BP
GO:1902882	regulation of response to oxidative stress	1	0	0	1	BP
GO:0006446	regulation of translational initiation	2	0	0.01	1	BP
GO:0034613	cellular protein localization	92	0	0.27	1	BP
GO:0099504	synaptic vesicle cycle	3	0	0.01	1	BP
GO:0006448	regulation of translational elongation	4	0	0.01	1	BP
GO:1903046	meiotic cell cycle process	2	0	0.01	1	BP
GO:1903047	mitotic cell cycle process	29	0	0.08	1	BP
GO:0009628	response to abiotic stimulus	2	0	0.01	1	BP
GO:0019219	regulation of nucleobase-containing compound metabolic process	242	3	0.7	1	BP
GO:0071692	protein localization to extracellular region	2	0	0.01	1	BP
GO:0034641	cellular nitrogen compound metabolic process	953	3	2.76	1	BP
GO:0000578	embryonic axis specification	1	0	0	1	BP
GO:0071695	anatomical structure maturation	3	0	0.01	1	BP
GO:1904587	response to glycoprotein	1	0	0	1	BP
GO:0009611	response to wounding	1	0	0	1	BP
GO:0042592	homeostatic process	19	0	0.05	1	BP
GO:0042593	glucose homeostasis	2	0	0.01	1	BP
GO:0034645	cellular macromolecule biosynthetic process	605	3	1.75	1	BP
GO:0032535	regulation of cellular component size	18	0	0.05	1	BP
GO:0070972	protein localization to endoplasmic reticulum	11	0	0.03	1	BP
GO:2000812	regulation of barbed-end actin filament capping	1	0	0	1	BP
GO:0043516	regulation of DNA damage response, signal transduction by p53 class mediator	1	0	0	1	BP
GO:2000058	regulation of ubiquitin-dependent protein catabolic process	1	0	0	1	BP
GO:2000816	negative regulation of mitotic sister chromatid separation	6	0	0.02	1	BP
GO:0034637	cellular carbohydrate biosynthetic process	5	0	0.01	1	BP
GO:0007164	establishment of tissue polarity	2	0	0.01	1	BP
GO:0007167	enzyme linked receptor protein signaling pathway	15	0	0.04	1	BP
GO:0043543	protein acylation	14	0	0.04	1	BP
GO:0070925	organelle assembly	35	0	0.1	1	BP
GO:0007169	transmembrane receptor protein tyrosine kinase signaling pathway	3	0	0.01	1	BP
GO:0015840	urea transport	1	0	0	1	BP
GO:0043545	molybdopterin cofactor metabolic process	4	0	0.01	1	BP
GO:0043549	regulation of kinase activity	8	0	0.02	1	BP
GO:0006991	response to sterol depletion	2	0	0.01	1	BP
GO:0097435	supramolecular fiber organization	34	0	0.1	1	BP
GO:0015849	organic acid transport	9	0	0.03	1	BP
GO:0048869	cellular developmental process	24	0	0.07	1	BP
GO:0070918	production of small RNA involved in gene silencing by RNA	1	0	0	1	BP
GO:0015833	peptide transport	1	0	0	1	BP
GO:0006403	RNA localization	14	0	0.04	1	BP
GO:0006404	RNA import into nucleus	1	0	0	1	BP
GO:0006405	RNA export from nucleus	11	0	0.03	1	BP
GO:1900363	regulation of mRNA polyadenylation	1	0	0	1	BP
GO:0032501	multicellular organismal process	65	0	0.19	1	BP
GO:0031589	cell-substrate adhesion	2	0	0.01	1	BP
GO:0032504	multicellular organism reproduction	7	0	0.02	1	BP
GO:0032506	cytokinetic process	1	0	0	1	BP
GO:1903008	organelle disassembly	1	0	0	1	BP
GO:0048856	anatomical structure development	42	0	0.12	1	BP
GO:0035725	sodium ion transmembrane transport	1	0	0	1	BP
GO:0032507	maintenance of protein location in cell	1	0	0	1	BP
GO:0008104	protein localization	110	0	0.32	1	BP
GO:0048858	cell projection morphogenesis	9	0	0.03	1	BP
GO:2000026	regulation of multicellular organismal development	1	0	0	1	BP
GO:0031570	DNA integrity checkpoint signaling	5	0	0.01	1	BP
GO:0106380	purine ribonucleotide salvage	1	0	0	1	BP
GO:0098927	vesicle-mediated transport between endosomal compartments	2	0	0.01	1	BP
GO:0042551	neuron maturation	1	0	0	1	BP
GO:0031577	spindle checkpoint signaling	6	0	0.02	1	BP
GO:0022610	biological adhesion	32	2	0.09	1	BP
GO:0031579	membrane raft organization	1	0	0	1	BP
GO:0042558	pteridine-containing compound metabolic process	5	0	0.01	1	BP
GO:0042559	pteridine-containing compound biosynthetic process	4	0	0.01	1	BP
GO:0022613	ribonucleoprotein complex biogenesis	66	0	0.19	1	BP
GO:0022616	DNA strand elongation	1	0	0	1	BP
GO:0022618	ribonucleoprotein complex assembly	13	0	0.04	1	BP
GO:0098916	anterograde trans-synaptic signaling	12	0	0.03	1	BP
GO:0009605	response to external stimulus	10	0	0.03	1	BP
GO:0065002	intracellular protein transmembrane transport	10	0	0.03	1	BP
GO:0016556	mRNA modification	4	0	0.01	1	BP
GO:0009607	response to biotic stimulus	1	0	0	1	BP
GO:0065004	protein-DNA complex assembly	12	0	0.03	1	BP
GO:0007127	meiosis I	1	0	0	1	BP
GO:0065007	biological regulation	721	4	2.09	1	BP
GO:0065008	regulation of biological quality	52	0	0.15	1	BP
GO:0048878	chemical homeostasis	17	0	0.05	1	BP
GO:0065009	regulation of molecular function	53	0	0.15	1	BP
GO:0006950	response to stress	123	0	0.36	1	BP
GO:1901880	negative regulation of protein depolymerization	4	0	0.01	1	BP
GO:1901881	positive regulation of protein depolymerization	1	0	0	1	BP
GO:0008298	intracellular mRNA localization	1	0	0	1	BP
GO:2001141	regulation of RNA biosynthetic process	226	3	0.65	1	BP
GO:0006984	ER-nucleus signaling pathway	2	0	0.01	1	BP
GO:0002790	peptide secretion	1	0	0	1	BP
GO:0016574	histone ubiquitination	2	0	0.01	1	BP
GO:0002791	regulation of peptide secretion	1	0	0	1	BP
GO:0048812	neuron projection morphogenesis	9	0	0.03	1	BP
GO:0016577	histone demethylation	2	0	0.01	1	BP
GO:0090559	regulation of membrane permeability	1	0	0	1	BP
GO:0006970	response to osmotic stress	1	0	0	1	BP
GO:0051310	metaphase plate congression	1	0	0	1	BP
GO:0006971	hypotonic response	1	0	0	1	BP
GO:1901879	regulation of protein depolymerization	4	0	0.01	1	BP
GO:0071616	acyl-CoA biosynthetic process	4	0	0.01	1	BP
GO:0097194	execution phase of apoptosis	1	0	0	1	BP
GO:0060255	regulation of macromolecule metabolic process	304	3	0.88	1	BP
GO:0006163	purine nucleotide metabolic process	42	0	0.12	1	BP
GO:0006921	cellular component disassembly involved in execution phase of apoptosis	1	0	0	1	BP
GO:0006165	nucleoside diphosphate phosphorylation	8	0	0.02	1	BP
GO:0051345	positive regulation of hydrolase activity	13	0	0.04	1	BP
GO:0051346	negative regulation of hydrolase activity	5	0	0.01	1	BP
GO:1903522	regulation of blood circulation	1	0	0	1	BP
GO:0051347	positive regulation of transferase activity	7	0	0.02	1	BP
GO:0006928	movement of cell or subcellular component	56	0	0.16	1	BP
[truncated: 2,167 more rows]
